# Supplementary material for: Genome-wide identification of novel flagellar motility genes in Pseudomonas syringae pv. tomato DC3000
Source: Front Microbiol. 2025 Jan 28;16:1535114. doi: 10.3389/fmicb.2025.1535114 (PMC11813219; doi:10.3389/fmicb.2025.1535114)
Supplement: Supplementary file 1 [file Supplementary_file_1.zip]

Archive with 6 entries (6 files):
- Supplemental Figure S1 and Figure S2.docx
- Table S1.XLSX
- Table S2.XLSX
- Table S3.XLSX
- Table S4.XLSX
- Table S5.XLSX
