# Supplementary material for: Genome-wide identification of novel flagellar motility genes in Pseudomonas syringae pv. tomato DC3000
Source: Front Microbiol. 2025 Jan 28;16:1535114. doi: 10.3389/fmicb.2025.1535114 (PMC11813219; doi:10.3389/fmicb.2025.1535114)
Supplement: Supplementary file 1 [file Supplementary_file_1.zip › Table S1.XLSX]

## Sheet: PstDC3000 essential genes
locusId	scaffoldId	begin	end	strand	desc	nPos	nReads	nPosCentral	nReadsCentral	GC	nTA	dens	reads	normreads	ess
PSPTO_0001	NC_004578	339	1874	+	chromosomal replication initiation protein	0	0	0	0	0.5794	29	0	0	0	TRUE
PSPTO_0002	NC_004578	1913	3016	+	DNA polymerase III subunit beta	2	325	0	0	0.5661	21	0	0.294384	0.115895	TRUE
PSPTO_0004	NC_004578	4147	6564	+	DNA gyrase subunit B	0	0	0	0	0.5616	54	0	0	0	TRUE
PSPTO_0037	NC_004578	47448	52358	+	helicase domain-containing protein	0	0	0	0	0.5337	185	0	0	0	TRUE
PSPTO_0038	NC_004578	52403	54493	+	hypothetical protein	0	0	0	0	0.5332	74	0	0	0	TRUE
PSPTO_0067	NC_004578	90371	91117	-	tonB protein	1	255	0	0	0.6131	16	0	0.343203	0.175147	TRUE
PSPTO_0068	NC_004578	91114	91539	-	TonB system transport protein ExbD	0	0	0	0	0.5962	6	0	0	0	TRUE
PSPTO_0069	NC_004578	91543	92499	-	TonB system transport protein ExbB	0	0	0	0	0.627	10	0	0	0	TRUE
PSPTO_0073	NC_004578	94805	96910	-	guanosine-3',5'-bis(diphosphate) 3'-pyrophosphohydrolase	4	418	2	381	0.5997	43	0.0821462	0.198481	0.0877736	TRUE
PSPTO_0075	NC_004578	97382	98026	-	guanylate kinase	2	17	0	0	0.5876	11	0	0.0263566	0.0109013	TRUE
PSPTO_0085	NC_004578	106837	108084	-	phosphopantothenoylcysteine decarboxylase/phosphopantothenate--cysteine ligase	1	260	0	0	0.6186	17	0	0.208333	0.140963	TRUE
PSPTO_0103	NC_004578	122682	123755	+	alanine racemase	0	0	0	0	0.6304	18	0	0	0	TRUE
PSPTO_0113	NC_004578	132432	134441	-	ATP-dependent DNA helicase Rep	2	26	1	10	0.599	37	0.0430348	0.0129353	0.00553677	TRUE
PSPTO_0125	NC_004578	148983	150377	-	argininosuccinate lyase	3	97	3	97	0.6143	18	0.186022	0.0695341	0.0414466	TRUE
PSPTO_0128	NC_004578	152560	153501	+	porphobilinogen deaminase	0	0	0	0	0.6338	11	0	0	0	TRUE
PSPTO_0129	NC_004578	153498	154274	+	uroporphyrinogen-III synthase	1	56	0	0	0.6088	17	0	0.072445	0.0423616	TRUE
PSPTO_0170	NC_004578	190442	191356	-	coproporphyrinogen III oxidase	0	0	0	0	0.6186	20	0	0	0	TRUE
PSPTO_0174	NC_004578	195488	196045	-	SUA5/yciO/yrdC family domain protein	0	0	0	0	0.6344	9	0	0	0	TRUE
PSPTO_0177	NC_004578	198474	198980	+	polypeptide deformylase	1	55	0	0	0.5641	8	0	0.108481	0.0399296	TRUE
PSPTO_0178	NC_004578	199041	199985	+	methionyl-tRNA formyltransferase	0	0	0	0	0.6476	7	0	0	0	TRUE
PSPTO_0184	NC_004578	206834	207781	+	glycyl-tRNA synthetase subunit alpha	0	0	0	0	0.6108	27	0	0	0	TRUE
PSPTO_0185	NC_004578	207778	209832	+	glycyl-tRNA synthetase subunit beta	0	0	0	0	0.618	29	0	0	0	TRUE
PSPTO_0186	NC_004578	209846	210397	+	D,D-heptose 1,7-bisphosphate phosphatase	3	59	0	0	0.6033	11	0	0.106884	0.0524467	TRUE
PSPTO_0224	NC_004578	245570	246400	-	diaminopimelate epimerase	1	47	0	0	0.627	13	0	0.0565584	0.0366783	TRUE
PSPTO_0343	NC_004578	372362	372997	+	GTP-binding protein EngB	0	0	0	0	0.5896	6	0	0	0	TRUE
PSPTO_0346	NC_004578	376407	377357	+	homoserine kinase	0	0	0	0	0.6215	9	0	0	0	TRUE
PSPTO_0359	NC_004578	391090	392496	-	glutamine synthetase, type I	0	0	0	0	0.5622	30	0	0	0	TRUE
PSPTO_0360	NC_004578	392832	394286	+	thiamin biosynthesis protein ThiI	3	138	1	101	0.5711	28	0.0594502	0.0948454	0.0416851	TRUE
PSPTO_0361	NC_004578	394429	396249	+	GTP-binding protein TypA	0	0	0	0	0.5667	38	0	0	0	TRUE
PSPTO_0374	NC_004578	411649	412236	-	hypothetical protein	3	213	1	40	0.6105	6	0.147109	0.362245	0.196273	TRUE
PSPTO_0381	NC_004578	421174	421584	-	hypothetical protein	0	0	0	0	0.5572	0	0	0	0	TRUE
PSPTO_0383	NC_004578	423533	424723	-	S-adenosylmethionine synthetase	0	0	0	0	0.6079	22	0	0	0	TRUE
PSPTO_0385	NC_004578	425999	427996	+	transketolase	1	44	1	44	0.5951	39	0.0432933	0.022022	0.0102922	TRUE
PSPTO_0386	NC_004578	428140	429183	+	D-erythrose 4-phosphate dehydrogenase	5	72	2	17	0.5929	16	0.165709	0.0689655	0.0333008	TRUE
PSPTO_0390	NC_004578	431157	432221	+	fructose-bisphosphate aldolase	0	0	0	0	0.6	16	0	0	0	TRUE
PSPTO_0417	NC_004578	462809	463288	-	pantetheine-phosphate adenylyltransferase	0	0	0	0	0.5875	9	0	0	0	TRUE
PSPTO_0427	NC_004578	472419	473960	+	signal recognition particle-docking protein FtsY	0	0	0	0	0.6096	24	0	0	0	TRUE
PSPTO_0430	NC_004578	475778	476632	+	RNA polymerase sigma-32 factor	1	35	0	0	0.5918	14	0	0.0409357	0.0204518	TRUE
PSPTO_0437	NC_004578	481216	481728	-	dihydrofolate reductase	0	0	0	0	0.6101	7	0	0	0	TRUE
PSPTO_0470	NC_004578	514680	515393	-	exonuclease	0	0	0	0	0.6092	2	0	0	0	TRUE
PSPTO_0494	NC_004578	541032	542090	+	biotin synthetase	2	45	2	45	0.6072	17	0.163362	0.0424929	0.021635	TRUE
PSPTO_0497	NC_004578	544061	544870	+	biotin synthesis protein BioC	2	8	0	0	0.6333	12	0	0.00997506	0.00764963	TRUE
PSPTO_0537	NC_004578	588846	590696	-	RNA polymerase sigma-70 factor	1	7	0	0	0.5716	34	0	0.00378174	0.00168128	TRUE
PSPTO_0538	NC_004578	590764	592722	-	DNA primase	1	331	0	0	0.5957	35	0	0.168964	0.0802702	TRUE
PSPTO_0540	NC_004578	593605	594630	+	O-sialoglycoprotein endopeptidase	1	3	0	0	0.6394	16	0	0.00292398	0.00256538	TRUE
PSPTO_0544	NC_004578	596465	597694	-	tRNA nucleotidyltransferase	3	130	0	0	0.6228	20	0	0.105691	0.0591594	TRUE
PSPTO_0549	NC_004578	603269	604171	-	bis(5'-nucleosyl)-tetraphosphatase, symmetrical	2	233	1	179	0.588	17	0.0963252	0.259465	0.11111	TRUE
PSPTO_0552	NC_004578	605468	606457	-	pyridoxal phosphate biosynthetic protein PdxA	0	0	0	0	0.6394	12	0	0	0	TRUE
PSPTO_0553	NC_004578	606454	607740	-	peptidyl-prolyl cis-trans isomerase SurA	0	0	0	0	0.5843	18	0	0	0	TRUE
PSPTO_0554	NC_004578	607757	610474	-	organic solvent tolerance protein	0	0	0	0	0.5762	81	0	0	0	TRUE
PSPTO_0571	NC_004578	628136	628783	-	repressor protein c2	0	0	0	0	0.6019	12	0	0	0	TRUE
PSPTO_0592	NC_004578	651383	651982	+	anthranilate synthase component II	5	67	1	8	0.5883	11	0.144167	0.111667	0.0485405	TRUE
PSPTO_0599	NC_004578	657002	657649	-	hypothetical protein	0	0	0	0	0.6188	8	0	0	0	TRUE
PSPTO_0603	NC_004578	660073	660501	-	hypothetical protein	0	0	0	0	0.5594	8	0	0	0	TRUE
PSPTO_0605	NC_004578	661872	662222	+	HesB/YadR/YfhF family protein	0	0	0	0	0.547	6	0	0	0	TRUE
PSPTO_0609	NC_004578	665010	666221	+	tyrosyl-tRNA synthetase	1	105	0	0	0.5644	29	0	0.0866337	0.0312431	TRUE
PSPTO_0611	NC_004578	673062	673811	+	pantothenate kinase	1	11	0	0	0.5573	23	0	0.014885	0.00549551	TRUE
PSPTO_0613	NC_004578	674963	675331	+	preprotein translocase subunit SecE	0	0	0	0	0.5122	13	0	0	0	TRUE
PSPTO_0614	NC_004578	675341	675874	+	transcription antitermination protein NusG	1	26	1	26	0.53	19	0.161985	0.0486891	0.0127165	TRUE
PSPTO_0615	NC_004578	675993	676424	+	50S ribosomal protein L11	0	0	0	0	0.544	17	0	0	0	TRUE
PSPTO_0616	NC_004578	676424	677119	+	50S ribosomal protein L1	0	0	0	0	0.5517	21	0	0	0	TRUE
PSPTO_0617	NC_004578	677322	677822	+	50S ribosomal protein L10	0	0	0	0	0.5509	14	0	0	0	TRUE
PSPTO_0618	NC_004578	677902	678267	+	50S ribosomal protein L7/L12	0	0	0	0	0.5082	12	0	0	0	TRUE
PSPTO_0619	NC_004578	678489	682562	+	DNA-directed RNA polymerase subunit beta	0	0	0	0	0.5552	107	0	0	0	TRUE
PSPTO_0620	NC_004578	682627	686826	+	DNA-directed RNA polymerase subunit beta'	0	0	0	0	0.5569	104	0	0	0	TRUE
PSPTO_0621	NC_004578	687024	687395	+	30S ribosomal protein S12	0	0	0	0	0.5511	19	0	0	0	TRUE
PSPTO_0622	NC_004578	687518	687988	+	30S ribosomal protein S7	0	0	0	0	0.5626	17	0	0	0	TRUE
PSPTO_0623	NC_004578	688019	690124	+	translation elongation factor G	0	0	0	0	0.5427	61	0	0	0	TRUE
PSPTO_0624	NC_004578	690156	691349	+	translation elongation factor Tu	0	0	0	0	0.5586	33	0	0	0	TRUE
PSPTO_0626	NC_004578	691884	692519	+	50S ribosomal protein L3	0	0	0	0	0.5597	22	0	0	0	TRUE
PSPTO_0627	NC_004578	692532	693134	+	50S ribosomal protein L4	0	0	0	0	0.5423	17	0	0	0	TRUE
PSPTO_0629	NC_004578	693445	694269	+	50S ribosomal protein L2	0	0	0	0	0.5564	31	0	0	0	TRUE
PSPTO_0632	NC_004578	694921	695607	+	30S ribosomal protein S3	0	0	0	0	0.5313	24	0	0	0	TRUE
PSPTO_0633	NC_004578	695620	696033	+	50S ribosomal protein L16	0	0	0	0	0.5725	11	0	0	0	TRUE
PSPTO_0636	NC_004578	696517	696885	+	50S ribosomal protein L14	0	0	0	0	0.5447	9	0	0	0	TRUE
PSPTO_0638	NC_004578	697232	697771	+	50S ribosomal protein L5	0	0	0	0	0.5185	14	0	0	0	TRUE
PSPTO_0640	NC_004578	698305	698697	+	30S ribosomal protein S8	0	0	0	0	0.542	16	0	0	0	TRUE
PSPTO_0641	NC_004578	698710	699243	+	50S ribosomal protein L6	0	0	0	0	0.5524	16	0	0	0	TRUE
PSPTO_0642	NC_004578	699254	699604	+	50S ribosomal protein L18	0	0	0	0	0.5897	7	0	0	0	TRUE
PSPTO_0643	NC_004578	699608	700108	+	30S ribosomal protein S5	0	0	0	0	0.5349	14	0	0	0	TRUE
PSPTO_0645	NC_004578	700291	700725	+	50S ribosomal protein L15	0	0	0	0	0.577	12	0	0	0	TRUE
PSPTO_0646	NC_004578	700726	702060	+	preprotein translocase subunit SecY	1	6	0	0	0.5498	43	0	0.00449438	0.00147304	TRUE
PSPTO_0648	NC_004578	702336	702692	+	30S ribosomal protein S13	0	0	0	0	0.5434	12	0	0	0	TRUE
PSPTO_0649	NC_004578	702723	703112	+	30S ribosomal protein S11	0	0	0	0	0.5667	11	0	0	0	TRUE
PSPTO_0650	NC_004578	703131	703751	+	30S ribosomal protein S4	0	0	0	0	0.5346	24	0	0	0	TRUE
PSPTO_0651	NC_004578	703774	704775	+	DNA-directed RNA polymerase subunit alpha	0	0	0	0	0.5549	30	0	0	0	TRUE
PSPTO_0652	NC_004578	704817	705203	+	50S ribosomal protein L17	0	0	0	0	0.5556	12	0	0	0	TRUE
PSPTO_0656	NC_004578	710392	710961	+	single-stranded DNA-binding protein	1	39	0	0	0.5912	13	0	0.0684211	0.0331917	TRUE
PSPTO_0678	NC_004578	734929	735858	+	NAD-dependent epimerase/dehydratase family protein	0	0	0	0	0.6043	10	0	0	0	TRUE
PSPTO_0688	NC_004578	742894	743343	-	lipoprotein	1	45	1	45	0.6311	4	0.193946	0.100897	0.0711037	TRUE
PSPTO_0690	NC_004578	743981	745126	+	riboflavin biosynthesis protein RibD	4	233	0	0	0.6545	14	0	0.204028	0.195637	TRUE
PSPTO_0691	NC_004578	745174	745836	+	riboflavin synthase subunit alpha	1	104	0	0	0.6124	11	0	0.156863	0.0797304	TRUE
PSPTO_0693	NC_004578	747074	747550	+	6,7-dimethyl-8-ribityllumazine synthase	0	0	0	0	0.5996	8	0	0	0	TRUE
PSPTO_0694	NC_004578	747547	748044	+	N utilization substance protein B	0	0	0	0	0.5763	7	0	0	0	TRUE
PSPTO_0695	NC_004578	748061	749026	+	thiamine monophosphate kinase	0	0	0	0	0.6408	16	0	0	0	TRUE
PSPTO_0696	NC_004578	749113	749778	+	GTP cyclohydrolase II	1	246	0	0	0.6006	13	0	0.371601	0.168702	TRUE
PSPTO_0698	NC_004578	750560	752455	-	deoxyxylulose-5-phosphate synthase	0	0	0	0	0.6166	28	0	0	0	TRUE
PSPTO_0722	NC_004578	771799	772326	-	inorganic pyrophosphatase	0	0	0	0	0.5758	14	0	0	0	TRUE
PSPTO_0796	NC_004578	862083	863051	-	octylprenyl diphosphate synthase	0	0	0	0	0.6192	17	0	0	0	TRUE
PSPTO_0805	NC_004578	869460	870386	+	riboflavin biosynthesis protein RibF	1	75	1	75	0.6203	16	0.0933118	0.0809061	0.0496272	TRUE
PSPTO_0806	NC_004578	870407	873238	+	isoleucyl-tRNA synthetase	0	0	0	0	0.6038	48	0	0	0	TRUE
PSPTO_0807	NC_004578	873231	873752	+	lipoprotein signal peptidase	1	6	0	0	0.5843	14	0	0.0118577	0.00484845	TRUE
PSPTO_0808	NC_004578	873745	874221	+	FKBP-type peptidyl-prolyl cis-trans isomerase	0	0	0	0	0.5618	4	0	0	0	TRUE
PSPTO_0809	NC_004578	874305	875252	+	hydroxymethylbutenyl pyrophosphate reductase	1	5	0	0	0.6192	10	0	0.00527426	0.00370911	TRUE
PSPTO_0919	NC_004578	1000418	1000942	-	MOSC domain-containing protein	1	94	1	94	0.6419	4	0.164762	0.179048	0.171064	TRUE
PSPTO_0923	NC_004578	1002573	1003196	-	dephospho-CoA kinase	1	96	0	0	0.6026	9	0	0.155844	0.0775573	TRUE
PSPTO_0942	NC_004578	1019855	1020304	+	tellurium resistance protein TerB	1	24	1	24	0.5156	4	0.192222	0.0533333	0.0164353	TRUE
PSPTO_0960	NC_004578	1042670	1043521	-	pantoate--beta-alanine ligase	0	0	0	0	0.6221	15	0	0	0	TRUE
PSPTO_0964	NC_004578	1047150	1048586	-	sigma-54 dependent transcriptional regulator/response regulator	4	187	3	183	0.6075	15	0.180585	0.130132	0.0664668	TRUE
PSPTO_0991	NC_004578	1082577	1083380	+	hypothetical protein	0	0	0	0	0.653	8	0	0	0	TRUE
PSPTO_1080	NC_004578	1184565	1185470	-	dTDP-4-dehydrorhamnose reductase	1	5	0	0	0.5728	25	0	0.00554939	0.00248903	TRUE
PSPTO_1103	NC_004578	1217760	1218371	-	ribosomal 5S rRNA E-loop binding protein Ctc/L25/TL5	0	0	0	0	0.5686	13	0	0	0	TRUE
PSPTO_1104	NC_004578	1218509	1219450	-	ribose-phosphate pyrophosphokinase	0	0	0	0	0.5499	26	0	0	0	TRUE
PSPTO_1105	NC_004578	1219609	1220457	-	4-diphosphocytidyl-2-C-methyl-D-erythritol kinase	0	0	0	0	0.5442	26	0	0	0	TRUE
PSPTO_1106	NC_004578	1220460	1221077	-	outer membrane lipoprotein LolB	0	0	0	0	0.6246	9	0	0	0	TRUE
PSPTO_1108	NC_004578	1223036	1224313	+	glutamyl-tRNA reductase	1	2	0	0	0.6135	27	0	0.00156986	0.000935732	TRUE
PSPTO_1110	NC_004578	1225393	1226226	+	hemK protein	0	0	0	0	0.6427	8	0	0	0	TRUE
PSPTO_1111	NC_004578	1226211	1226990	+	molybdopterin biosynthesis protein MoeB	0	0	0	0	0.6167	13	0	0	0	TRUE
PSPTO_1112	NC_004578	1226983	1227810	+	glutamate racemase	0	0	0	0	0.587	19	0	0	0	TRUE
PSPTO_1128	NC_004578	1240127	1241149	+	ferrochelatase	1	133	0	0	0.5846	19	0	0.13001	0.0549149	TRUE
PSPTO_1178	NC_004578	1293002	1293964	+	thioredoxin reductase	2	29	2	29	0.6033	15	0.179647	0.0301142	0.0147946	TRUE
PSPTO_1268	NC_004578	1389375	1392221	-	valyl-tRNA synthetase	2	197	0	0	0.6084	36	0	0.0691956	0.040234	TRUE
PSPTO_1272	NC_004578	1395310	1396437	+	membrane protein	0	0	0	0	0.6002	21	0	0	0	TRUE
PSPTO_1273	NC_004578	1396424	1397485	+	membrane protein	0	0	0	0	0.6055	24	0	0	0	TRUE
PSPTO_1298	NC_004578	1427604	1428479	+	hypothetical protein	1	10	1	10	0.6336	8	0.102125	0.0118064	0.00911495	TRUE
PSPTO_1302	NC_004578	1431849	1432523	+	keto-hydroxyglutarate-aldolase/keto-deoxy- phosphogluconate aldolase	0	0	0	0	0.6178	6	0	0	0	TRUE
PSPTO_1415	NC_004578	1554625	1556493	+	protein-export membrane protein SecD	1	110	0	0	0.5918	32	0	0.058855	0.0287884	TRUE
PSPTO_1416	NC_004578	1556503	1557414	+	protein-export membrane protein SecF	0	0	0	0	0.5943	17	0	0	0	TRUE
PSPTO_1419	NC_004578	1559737	1560552	-	inositol-1-monophosphatase	0	0	0	0	0.6225	10	0	0	0	TRUE
PSPTO_1423	NC_004578	1563013	1564227	+	cysteine desulfurase	0	0	0	0	0.5811	25	0	0	0	TRUE
PSPTO_1424	NC_004578	1564310	1564696	+	iron-binding protein IscU	0	0	0	0	0.5891	8	0	0	0	TRUE
PSPTO_1426	NC_004578	1565074	1565595	+	co-chaperone Hsc20	0	0	0	0	0.5824	6	0	0	0	TRUE
PSPTO_1427	NC_004578	1565640	1567502	+	chaperone protein HscA	1	3	0	0	0.6157	28	0	0.00161031	0.000964426	TRUE
PSPTO_1434	NC_004578	1571550	1572659	+	1-hydroxy-2-methyl-2-(E)-butenyl 4-diphosphate synthase	0	0	0	0	0.5955	20	0	0	0	TRUE
PSPTO_1435	NC_004578	1572682	1573971	+	histidyl-tRNA synthetase	1	4	1	4	0.5837	31	0.0670543	0.00310078	0.00126786	TRUE
PSPTO_1438	NC_004578	1575936	1577405	+	GTP-binding protein EngA	0	0	0	0	0.5837	33	0	0	0	TRUE
PSPTO_1449	NC_004578	1588107	1589576	+	inosine 5'-monophosphate dehydrogenase	0	0	0	0	0.6041	24	0	0	0	TRUE
PSPTO_1450	NC_004578	1589700	1591277	+	GMP synthase	0	0	0	0	0.6027	34	0	0	0	TRUE
PSPTO_1457	NC_004578	1602041	1602550	+	cytidine/deoxycytidylate deaminase family protein	0	0	0	0	0.6392	9	0	0	0	TRUE
PSPTO_1459	NC_004578	1604253	1608149	+	phosphoribosylformylglycinamidine synthase	10	414	5	119	0.61	52	0.110983	0.106236	0.0588585	TRUE
PSPTO_1472	NC_004578	1617559	1618935	+	signal recognition particle protein Ffh	2	89	0	0	0.6035	11	0	0.0646333	0.0337935	TRUE
PSPTO_1474	NC_004578	1619447	1619986	+	16S rRNA-processing protein RimM	0	0	0	0	0.5444	13	0	0	0	TRUE
PSPTO_1475	NC_004578	1619992	1620744	+	tRNA (guanine-N1)-methyltransferase	0	0	0	0	0.571	19	0	0	0	TRUE
PSPTO_1476	NC_004578	1620789	1621139	+	50S ribosomal protein L19	0	0	0	0	0.5242	10	0	0	0	TRUE
PSPTO_1479	NC_004578	1623892	1624632	+	thiol:disulfide interchange protein DsbC	1	246	0	0	0.5789	12	0	0.331984	0.135421	TRUE
PSPTO_1480	NC_004578	1624779	1626083	+	homoserine dehydrogenase	2	450	0	0	0.5931	29	0	0.344828	0.166504	TRUE
PSPTO_1481	NC_004578	1626188	1627597	+	threonine synthase	0	0	0	0	0.5872	22	0	0	0	TRUE
PSPTO_1500	NC_004578	1657245	1658126	+	hypothetical protein	1	72	0	0	0.6043	17	0	0.0816327	0.0427503	TRUE
PSPTO_1501	NC_004578	1658196	1659698	+	lysyl-tRNA synthetase	2	190	0	0	0.6001	24	0	0.126414	0.0564366	TRUE
PSPTO_1509	NC_004578	1668011	1668658	+	adenylate kinase	0	0	0	0	0.5833	9	0	0	0	TRUE
PSPTO_1510	NC_004578	1668746	1669420	+	hypothetical protein	0	0	0	0	0.6415	12	0	0	0	TRUE
PSPTO_1523	NC_004578	1678960	1680111	-	succinyl-diaminopimelate desuccinylase	0	0	0	0	0.6337	10	0	0	0	TRUE
PSPTO_1526	NC_004578	1683759	1684166	-	sufE protein	0	0	0	0	0.6324	0	0	0	0	TRUE
PSPTO_1528	NC_004578	1685429	1686463	-	tetrahydrodipicolinate succinylase	0	0	0	0	0.6087	20	0	0	0	TRUE
PSPTO_1534	NC_004578	1693557	1694300	+	30S ribosomal protein S2	0	0	0	0	0.5484	20	0	0	0	TRUE
PSPTO_1535	NC_004578	1694491	1695354	+	translation elongation factor Ts	0	0	0	0	0.5428	12	0	0	0	TRUE
PSPTO_1536	NC_004578	1695560	1696303	+	uridylate kinase	0	0	0	0	0.5739	17	0	0	0	TRUE
PSPTO_1537	NC_004578	1696300	1696857	+	ribosome recycling factor	0	0	0	0	0.5806	9	0	0	0	TRUE
PSPTO_1538	NC_004578	1696874	1697629	+	undecaprenyl diphosphate synthase	2	89	0	0	0.6032	15	0	0.117881	0.0579127	TRUE
PSPTO_1539	NC_004578	1697629	1698444	+	phosphatidate cytidylyltransferase	0	0	0	0	0.6042	15	0	0	0	TRUE
PSPTO_1540	NC_004578	1698441	1699631	+	1-deoxy-D-xylulose 5-phosphate reductoisomerase	1	19	0	0	0.6096	22	0	0.0160067	0.0093598	TRUE
PSPTO_1542	NC_004578	1701189	1703576	+	outer membrane protein	1	104	0	0	0.5657	70	0	0.0435511	0.0165627	TRUE
PSPTO_1543	NC_004578	1703622	1704125	+	outer membrane protein OmpH	0	0	0	0	0.5139	10	0	0	0	TRUE
PSPTO_1544	NC_004578	1704128	1705183	+	UDP-3-O-[3-hydroxymyristoyl] glucosamine N-acyltransferase	0	0	0	0	0.5795	25	0	0	0	TRUE
PSPTO_1545	NC_004578	1705293	1705733	+	(3R)-hydroxymyristoyl-ACP dehydratase	0	0	0	0	0.5283	11	0	0	0	TRUE
PSPTO_1546	NC_004578	1705730	1706506	+	UDP-N-acetylglucosamine acyltransferase	0	0	0	0	0.5882	11	0	0	0	TRUE
PSPTO_1547	NC_004578	1706509	1707651	+	lipid A disaccharide synthase	1	62	0	0	0.6255	15	0	0.0542432	0.0336811	TRUE
PSPTO_1549	NC_004578	1708384	1711905	+	DNA polymerase III subunit alpha	0	0	0	0	0.5974	65	0	0	0	TRUE
PSPTO_1550	NC_004578	1712034	1712981	+	acetyl-CoA carboxylase carboxyltransferase subunit alpha	1	98	0	0	0.5907	17	0	0.103376	0.0493345	TRUE
PSPTO_1551	NC_004578	1713103	1714470	+	cell cycle protein mesJ	0	0	0	0	0.6557	11	0	0	0	TRUE
PSPTO_1552	NC_004578	1714734	1716365	+	CTP synthase	0	0	0	0	0.5968	22	0	0	0	TRUE
PSPTO_1553	NC_004578	1716380	1717225	+	2-dehydro-3-deoxyphosphooctonate aldolase	0	0	0	0	0.5709	14	0	0	0	TRUE
PSPTO_1556	NC_004578	1719132	1719842	+	4-diphosphocytidyl-2C-methyl-D-erythritol synthase	0	0	0	0	0.6273	7	0	0	0	TRUE
PSPTO_1560	NC_004578	1722961	1723434	+	2-C-methyl-D-erythritol 2,4-cyclodiphosphate synthase	0	0	0	0	0.5949	7	0	0	0	TRUE
PSPTO_1661	NC_004578	1830031	1831278	-	ribonucleotide-diphosphate reductase subunit beta	0	0	0	0	0.5809	26	0	0	0	TRUE
PSPTO_1671	NC_004578	1840004	1842916	-	ribonucleotide-diphosphate reductase subunit alpha	0	0	0	0	0.6141	49	0	0	0	TRUE
PSPTO_1675	NC_004578	1846677	1847321	-	siderophore biosynthesis protein	0	0	0	0	0.6357	5	0	0	0	TRUE
PSPTO_1700	NC_004578	1869790	1870848	-	phosphoribosylformylglycinamidine cyclo-ligase	4	52	2	15	0.6195	16	0.163516	0.0491493	0.0337853	TRUE
PSPTO_1742	NC_004578	1909870	1910589	-	3-demethylubiquinone-9 3-methyltransferase	2	235	0	0	0.6097	10	0	0.326389	0.180832	TRUE
PSPTO_1745	NC_004578	1913484	1916270	+	DNA gyrase subunit A	0	0	0	0	0.615	42	0	0	0	TRUE
PSPTO_1746	NC_004578	1916456	1917541	+	phosphoserine aminotransferase	2	65	1	2	0.5939	22	0.0797235	0.0599078	0.0290821	TRUE
PSPTO_1749	NC_004578	1920306	1920995	+	cytidylate kinase	0	0	0	0	0.5942	16	0	0	0	TRUE
PSPTO_1750	NC_004578	1921117	1922808	+	30S ribosomal protein S1	1	40	0	0	0.5508	34	0	0.0236407	0.00774826	TRUE
PSPTO_1764	NC_004578	1935065	1936201	+	hypothetical protein	1	5	1	5	0.6104	14	0.0760774	0.00439754	0.00238269	TRUE
PSPTO_1775	NC_004578	1943997	1945685	+	ATP-dependent RNA helicase, DEAD box family	3	397	3	397	0.6169	25	0.153641	0.23505	0.156314	TRUE
PSPTO_1809	NC_004578	1978701	1979297	-	intracellular septation protein A	3	30	1	16	0.5712	12	0.144891	0.0502513	0.0223339	TRUE
PSPTO_1842	NC_004578	2010440	2013064	+	alanyl-tRNA synthetase	1	160	0	0	0.5935	40	0	0.0609524	0.0283274	TRUE
PSPTO_1843	NC_004578	2013155	2014387	+	aspartate kinase	2	283	1	272	0.5888	16	0.0701541	0.229521	0.102253	TRUE
PSPTO_1849	NC_004578	2018748	2019263	-	hypothetical protein	2	78	1	76	0.4942	14	0.171968	0.15507	0.0690136	TRUE
PSPTO_1957	NC_004578	2144312	2144668	+	flagellar hook-basal body complex protein FliE	3	129	0	0	0.549	6	0	0.361345	0.12517	TRUE
PSPTO_1970	NC_004578	2156222	2156680	+	flagellar motor switch protein FliN	1	4	1	4	0.6057	2	0.188453	0.0087146	0.00438908	TRUE
PSPTO_1985	NC_004578	2171322	2172209	+	motB protein	5	366	2	92	0.5968	12	0.19482	0.412162	0.181134	TRUE
PSPTO_2019	NC_004578	2207368	2208510	+	erythronate-4-phosphate dehydrogenase	2	18	2	18	0.6404	14	0.151356	0.015748	0.0145626	TRUE
PSPTO_2047	NC_004578	2229723	2230406	+	HAD-superfamily hydrolase	2	189	0	0	0.598	13	0	0.276316	0.121433	TRUE
PSPTO_2109	NC_004578	2284109	2285359	+	lipoprotein releasing system transmembrane protein LolC	2	187	0	0	0.5915	18	0	0.14948	0.072712	TRUE
PSPTO_2110	NC_004578	2285367	2286050	+	lipoprotein releasing system, ATP-binding protein LolD	0	0	0	0	0.6213	9	0	0	0	TRUE
PSPTO_2111	NC_004578	2286086	2287369	+	lipoprotein releasing system transmembrane protein LolE	0	0	0	0	0.5981	17	0	0	0	TRUE
PSPTO_2117	NC_004578	2291187	2292371	+	response regulator	0	0	0	0	0.5671	25	0	0	0	TRUE
PSPTO_2118	NC_004578	2292368	2292853	+	anti-anti-sigma factor	0	0	0	0	0.5741	7	0	0	0	TRUE
PSPTO_2152	NC_004578	2359772	2362003	-	TonB-dependent siderophore receptor	1	75	1	75	0.6125	47	0.0387545	0.0336022	0.0171757	TRUE
PSPTO_2166	NC_004578	2383120	2384601	+	glutamyl-tRNA synthetase	0	0	0	0	0.6005	27	0	0	0	TRUE
PSPTO_2176	NC_004578	2396095	2397207	+	aspartate-semialdehyde dehydrogenase	0	0	0	0	0.6235	13	0	0	0	TRUE
PSPTO_2185	NC_004578	2407018	2407767	+	electron transfer flavoprotein subunit beta	0	0	0	0	0.5907	11	0	0	0	TRUE
PSPTO_2186	NC_004578	2407768	2408697	+	electron transfer flavoprotein subunit alpha	1	19	0	0	0.6097	15	0	0.0204301	0.0115327	TRUE
PSPTO_2194	NC_004578	2414332	2415621	-	citrate synthase I	3	164	1	61	0.5891	29	0.0670543	0.127132	0.0566377	TRUE
PSPTO_2195	NC_004578	2415985	2416359	+	succinate dehydrogenase, cytochrome b556 subunit	0	0	0	0	0.5493	15	0	0	0	TRUE
PSPTO_2196	NC_004578	2416353	2416721	+	succinate dehydrogenase, hydrophobic membrane anchor protein	0	0	0	0	0.5745	14	0	0	0	TRUE
PSPTO_2197	NC_004578	2416725	2418497	+	succinate dehydrogenase, flavoprotein subunit	0	0	0	0	0.5917	48	0	0	0	TRUE
PSPTO_2198	NC_004578	2418510	2419214	+	succinate dehydrogenase, iron-sulfur protein	0	0	0	0	0.5702	13	0	0	0	TRUE
PSPTO_2199	NC_004578	2419474	2422305	+	2-oxoglutarate dehydrogenase E1 component	0	0	0	0	0.5833	55	0	0	0	TRUE
PSPTO_2200	NC_004578	2422347	2423567	+	dihydrolipoamide succinyltransferase	0	0	0	0	0.5774	23	0	0	0	TRUE
PSPTO_2201	NC_004578	2423740	2425176	+	dihydrolipoamide dehydrogenase	0	0	0	0	0.595	21	0	0	0	TRUE
PSPTO_2210	NC_004578	2434906	2436129	-	3-oxoacyl-(acyl carrier protein) synthase I	2	195	0	0	0.6029	24	0	0.159314	0.0778471	TRUE
PSPTO_2211	NC_004578	2436140	2436655	-	3-hydroxydecanoyl-(acyl carrier protein) dehydratase	0	0	0	0	0.5795	11	0	0	0	TRUE
PSPTO_2299	NC_004578	2542838	2543872	+	outer membrane porin OprF	6	390	1	62	0.5507	30	0.0835749	0.376812	0.122418	TRUE
PSPTO_2378	NC_004578	2627367	2629289	+	threonyl-tRNA synthetase	2	248	1	35	0.5751	42	0.0449818	0.128965	0.0547324	TRUE
PSPTO_2379	NC_004578	2629307	2629840	+	translation initiation factor IF-3	1	126	0	0	0.5187	18	0	0.235955	0.0697321	TRUE
PSPTO_2381	NC_004578	2630125	2630481	+	50S ribosomal protein L20	0	0	0	0	0.521	14	0	0	0	TRUE
PSPTO_2382	NC_004578	2630585	2631601	+	phenylalanyl-tRNA synthetase subunit alpha	0	0	0	0	0.5841	16	0	0	0	TRUE
PSPTO_2383	NC_004578	2631630	2634008	+	phenylalanyl-tRNA synthetase subunit beta	3	199	0	0	0.6129	30	0	0.0836486	0.042517	TRUE
PSPTO_2431	NC_004578	2684150	2685067	+	hypothetical protein	5	116	2	61	0.4346	50	0.188453	0.126362	0.0767437	TRUE
PSPTO_2445	NC_004578	2700352	2700789	-	hypothetical protein	1	112	1	112	0.6187	4	0.197489	0.255708	0.182687	TRUE
PSPTO_2458	NC_004578	2714515	2715129	+	hypothetical protein	0	0	0	0	0.4732	29	0	0	0	TRUE
PSPTO_2560	NC_004578	2827760	2828356	+	PhnH protein	2	94	1	83	0.6281	6	0.145378	0.157983	0.109185	TRUE
PSPTO_2571	NC_004578	2839757	2841184	-	peptidase, M20/M25/M40 family	1	77	0	0	0.6401	18	0	0.0542254	0.049995	TRUE
PSPTO_2633	NC_004578	2926602	2927351	+	cation ABC transporter ATP-binding protein	2	75	0	0	0.6467	6	0	0.100536	0.0918359	TRUE
PSPTO_2742	NC_004578	3047462	3048361	-	hydroxymethylglutaryl-CoA lyase	5	245	0	0	0.62	14	0	0.272222	0.168433	TRUE
PSPTO_3006	NC_004578	3380581	3381015	-	deaminase AmnE	2	80	1	5	0.6414	5	0.198851	0.183908	0.17415	TRUE
PSPTO_3022	NC_004578	3397895	3398461	-	CDP-diacylglycerol--glycerol-3-phosphate 3-phosphatidyltransferase	0	0	0	0	0.5679	15	0	0	0	TRUE
PSPTO_3141	NC_004578	3529416	3530246	-	undecaprenyl pyrophosphate phosphatase	0	0	0	0	0.5897	11	0	0	0	TRUE
PSPTO_3338	NC_004578	3775862	3776254	+	DsrE family protein	0	0	0	0	0.6081	4	0	0	0	TRUE
PSPTO_3339	NC_004578	3776256	3776618	+	DsrF family protein	0	0	0	0	0.5923	6	0	0	0	TRUE
PSPTO_3345	NC_004578	3780801	3782081	-	seryl-tRNA synthetase	1	375	0	0	0.6058	19	0	0.29274	0.147438	TRUE
PSPTO_3348	NC_004578	3783812	3784435	-	outer membrane lipoprotein carrier protein	1	194	0	0	0.5705	5	0	0.310897	0.139746	TRUE
PSPTO_3356	NC_004578	3793079	3795310	+	isocitrate dehydrogenase	3	202	0	0	0.5927	36	0	0.0905018	0.0444764	TRUE
PSPTO_3358	NC_004578	3795943	3797073	+	tRNA (5-methyl aminomethyl-2-thiouridylate)-methyltransferase	0	0	0	0	0.6012	21	0	0	0	TRUE
PSPTO_3360	NC_004578	3797825	3799195	+	adenylosuccinate lyase	0	0	0	0	0.5864	25	0	0	0	TRUE
PSPTO_3413	NC_004578	3851864	3852433	-	hypothetical protein	3	91	0	0	0.6088	4	0	0.159649	0.0933535	TRUE
PSPTO_3421	NC_004578	3857990	3858721	+	repressor protein c2	0	0	0	0	0.4795	40	0	0	0	TRUE
PSPTO_3514	NC_004578	3963478	3966087	-	DNA topoisomerase I	4	634	2	65	0.5966	54	0.0662835	0.242912	0.115401	TRUE
PSPTO_3617	NC_004578	4079962	4080414	+	MarR family transcriptional regulator	2	78	1	10	0.6291	4	0.190949	0.172185	0.119001	TRUE
PSPTO_3635	NC_004578	4094721	4095359	-	heme exporter protein CcmA	1	45	1	45	0.6495	5	0.13622	0.0708661	0.0679515	TRUE
PSPTO_3646	NC_004578	4104984	4107215	-	DNA polymerase III subunits gamma and tau	3	52	0	0	0.6384	24	0	0.0232975	0.020633	TRUE
PSPTO_3656	NC_004578	4118486	4120849	-	NAD-dependent DNA ligase LigA	0	0	0	0	0.6189	30	0	0	0	TRUE
PSPTO_3657	NC_004578	4120977	4121843	-	cell division protein ZipA	0	0	0	0	0.5802	16	0	0	0	TRUE
PSPTO_3711	NC_004578	4188612	4189385	-	DNA polymerase III subunit epsilon	1	15	0	0	0.6059	7	0	0.0193798	0.0099979	TRUE
PSPTO_3712	NC_004578	4189457	4189909	-	ribonuclease HI	0	0	0	0	0.6203	4	0	0	0	TRUE
PSPTO_3721	NC_004578	4200823	4201617	+	enoyl-(acyl-carrier-protein) reductase	0	0	0	0	0.6201	11	0	0	0	TRUE
PSPTO_3733	NC_004578	4216904	4217758	+	methylenetetrahydrofolate dehydrogenase/methenyltetrahydrofolate cyclohydrolase	0	0	0	0	0.6374	14	0	0	0	TRUE
PSPTO_3742	NC_004578	4227791	4229173	-	cysteinyl-tRNA synthetase	1	7	1	7	0.6074	26	0.0625452	0.00506146	0.00261116	TRUE
PSPTO_3743	NC_004578	4229193	4230902	-	glutaminyl-tRNA synthetase	0	0	0	0	0.5959	26	0	0	0	TRUE
PSPTO_3745	NC_004578	4231595	4232341	+	UDP-2,3-diacylglucosamine hydrolase	0	0	0	0	0.5997	12	0	0	0	TRUE
PSPTO_3752	NC_004578	4239241	4241841	+	aconitate hydratase 2	1	163	0	0	0.6132	44	0	0.0626682	0.0336199	TRUE
PSPTO_3793	NC_004578	4295734	4296624	-	inorganic polyphosphate/ATP-NAD kinase	0	0	0	0	0.6184	15	0	0	0	TRUE
PSPTO_3814	NC_004578	4321780	4323084	-	bifunctional folylpolyglutamate synthase/dihydrofolate synthase	1	109	0	0	0.6184	24	0	0.084891	0.0574393	TRUE
PSPTO_3826	NC_004578	4334243	4335229	-	DNA polymerase III subunit delta'	1	2	0	0	0.6069	15	0	0.0020429	0.00103037	TRUE
PSPTO_3827	NC_004578	4335222	4335854	-	thymidylate kinase	0	0	0	0	0.6367	12	0	0	0	TRUE
PSPTO_3829	NC_004578	4337017	4337832	-	4-amino-4-deoxychorismate lyase	1	89	1	89	0.625	10	0.106135	0.109202	0.0690572	TRUE
PSPTO_3833	NC_004578	4340378	4341316	-	malonyl CoA-acyl carrier protein transacylase	0	0	0	0	0.6209	8	0	0	0	TRUE
PSPTO_3841	NC_004578	4347221	4350607	+	ribonuclease, Rne/Rng family protein	5	529	3	174	0.6185	34	0.0766165	0.156185	0.109837	TRUE
PSPTO_3842	NC_004578	4350890	4351909	-	UDP-N-acetylenolpyruvoylglucosamine reductase	2	166	0	0	0.5902	22	0	0.162745	0.0789492	TRUE
PSPTO_3843	NC_004578	4351944	4352708	-	3-deoxy-D-manno-octulosonate cytidylyltransferase	1	5	0	0	0.6222	11	0	0.0065703	0.00380233	TRUE
PSPTO_3845	NC_004578	4352908	4353903	-	tetraacyldisaccharide 4'-kinase	1	277	0	0	0.6245	19	0	0.278392	0.172861	TRUE
PSPTO_3846	NC_004578	4353903	4354334	-	biopolymer transport protein ExbD/TolR family	0	0	0	0	0.5926	4	0	0	0	TRUE
PSPTO_3847	NC_004578	4354331	4354975	-	MotA/TolQ/ExbB proton channel family protein	2	60	1	41	0.6031	7	0.134945	0.0936037	0.0459302	TRUE
PSPTO_3953	NC_004578	4461435	4462313	-	dihydrodipicolinate synthase	1	108	0	0	0.595	16	0	0.122867	0.0558118	TRUE
PSPTO_3972	NC_004578	4479461	4480762	-	tolB protein	2	98	2	98	0.5576	43	0.133282	0.0755008	0.0277359	TRUE
PSPTO_3973	NC_004578	4480759	4481829	-	tolA protein	1	17	0	0	0.5359	15	0	0.0159475	0.0043668	TRUE
PSPTO_3974	NC_004578	4481829	4482293	-	tolR protein	1	12	1	12	0.5548	8	0.186422	0.0258621	0.00961154	TRUE
PSPTO_3975	NC_004578	4482308	4483003	-	tolQ protein	2	144	1	73	0.5805	16	0.126277	0.210219	0.0857516	TRUE
PSPTO_3981	NC_004578	4486896	4488671	-	aspartyl-tRNA synthetase	0	0	0	0	0.594	29	0	0	0	TRUE
PSPTO_3988	NC_004578	4494353	4496068	+	prolyl-tRNA synthetase	0	0	0	0	0.5921	29	0	0	0	TRUE
PSPTO_4024	NC_004578	4534415	4535194	-	ferredoxin--NADP reductase	2	118	0	0	0.5885	14	0	0.151282	0.0654911	TRUE
PSPTO_4100	NC_004578	4620529	4621050	+	MaoC-like domain protein	0	0	0	0	0.5766	7	0	0	0	TRUE
PSPTO_4116	NC_004578	4640275	4640922	-	pyridoxamine 5'-phosphate oxidase	0	0	0	0	0.5926	12	0	0	0	TRUE
PSPTO_4144	NC_004578	4671393	4671959	-	deoxycytidine triphosphate deaminase	1	7	1	7	0.575	10	0.152557	0.0123457	0.00523946	TRUE
PSPTO_4146	NC_004578	4672629	4673723	-	ParA family protein	0	0	0	0	0.5973	18	0	0	0	TRUE
PSPTO_4147	NC_004578	4673910	4675958	+	methionyl-tRNA synthetase	5	541	2	395	0.5949	38	0.0844314	0.264031	0.126374	TRUE
PSPTO_4170	NC_004578	4697683	4699221	+	glycerol-3-phosphate dehydrogenase	2	171	1	55	0.6017	34	0.0562053	0.111111	0.0535686	TRUE
PSPTO_4174	NC_004578	4702042	4702776	+	amino acid ABC transporter ATP-binding protein	1	185	0	0	0.5796	4	0	0.253078	0.103234	TRUE
PSPTO_4182	NC_004578	4712006	4713097	-	D-alanine--D-alanine ligase	0	0	0	0	0.5962	13	0	0	0	TRUE
PSPTO_4214	NC_004578	4747856	4748596	-	pyridoxal phosphate biosynthetic protein PdxJ	1	2	0	0	0.6262	9	0	0.00269906	0.00174614	TRUE
PSPTO_4217	NC_004578	4750298	4750987	-	ribonuclease III	0	0	0	0	0.6188	9	0	0	0	TRUE
PSPTO_4219	NC_004578	4751478	4752332	-	signal peptidase I	2	108	0	0	0.5673	18	0	0.126316	0.049729	TRUE
PSPTO_4235	NC_004578	4768578	4769612	+	membrane protein	3	156	1	17	0.6357	9	0.0842259	0.151899	0.131375	TRUE
PSPTO_4339	NC_004578	4889810	4891333	+	fumarate hydratase, class I	0	0	0	0	0.6188	23	0	0	0	TRUE
PSPTO_4354	NC_004578	4916993	4917799	+	acyltransferase	2	12	1	9	0.6357	5	0.113368	0.0157274	0.0136024	TRUE
PSPTO_4363	NC_004578	4925003	4925584	+	superoxide dismutase, Fe	0	0	0	0	0.5911	13	0	0	0	TRUE
PSPTO_4376	NC_004578	4938343	4939986	-	chaperonin, 60 kDa	1	297	0	0	0.5706	34	0	0.180657	0.0810288	TRUE
PSPTO_4392	NC_004578	4956360	4957190	-	mechanosensitive ion channel family protein	4	164	1	77	0.6089	6	0.104091	0.197353	0.115709	TRUE
PSPTO_4397	NC_004578	4961699	4962649	-	mutT/nudix family protein	2	188	1	2	0.6309	13	0.109079	0.237074	0.166574	TRUE
PSPTO_4400	NC_004578	4964661	4967402	-	preprotein translocase subunit SecA	2	526	0	0	0.5795	46	0	0.191831	0.0772144	TRUE
PSPTO_4401	NC_004578	4967701	4968162	+	hypothetical protein	1	142	1	142	0.6212	6	0.187229	0.307359	0.173368	TRUE
PSPTO_4402	NC_004578	4968298	4969209	-	UDP-3-0-acyl N-acetylglucosamine deacetylase	2	479	0	0	0.5559	26	0	0.525219	0.194813	TRUE
PSPTO_4403	NC_004578	4969322	4970509	-	cell division protein FtsZ	0	0	0	0	0.596	21	0	0	0	TRUE
PSPTO_4404	NC_004578	4970597	4971853	-	cell division protein FtsA	1	103	0	0	0.6062	29	0	0.0819411	0.0405848	TRUE
PSPTO_4405	NC_004578	4971868	4972737	-	cell division protein FtsQ	1	2	0	0	0.5989	16	0	0.00229885	0.000981217	TRUE
PSPTO_4407	NC_004578	4973697	4975157	-	UDP-N-acetylmuramate--L-alanine ligase	1	63	0	0	0.6119	33	0	0.0434783	0.0221785	TRUE
PSPTO_4408	NC_004578	4975150	4976220	-	UDP-N-acetylglucosamine-N-acetylmuramyl- (pentapeptide) pyrophosphoryl-undecaprenol N- acetylglucosamine transferase	0	0	0	0	0.6349	16	0	0	0	TRUE
PSPTO_4409	NC_004578	4976210	4977424	-	cell division protein FtsW	0	0	0	0	0.6091	18	0	0	0	TRUE
PSPTO_4410	NC_004578	4977421	4978767	-	UDP-N-acetylmuramoylalanine--D-glutamate ligase	0	0	0	0	0.6206	18	0	0	0	TRUE
PSPTO_4411	NC_004578	4978773	4979855	-	phospho-N-acetylmuramoyl-pentapeptide- transferase	0	0	0	0	0.5845	18	0	0	0	TRUE
PSPTO_4412	NC_004578	4979855	4981225	-	UDP-N-acetylmuramoylalanyl-D-glutamyl-2, 6-diaminopimelate--D-alanyl-D-alanyl ligase	0	0	0	0	0.6302	26	0	0	0	TRUE
PSPTO_4413	NC_004578	4981218	4982681	-	UDP-N-acetylmuramoylalanyl-D-glutamate--2, 6-diaminopimelate ligase	0	0	0	0	0.6195	22	0	0	0	TRUE
PSPTO_4414	NC_004578	4982681	4984408	-	penicillin-binding protein	0	0	0	0	0.6007	44	0	0	0	TRUE
PSPTO_4416	NC_004578	4984698	4985639	-	S-adenosyl-methyltransferase MraW	0	0	0	0	0.604	12	0	0	0	TRUE
PSPTO_4421	NC_004578	4990370	4990957	+	phosphoheptose isomerase	0	0	0	0	0.5714	11	0	0	0	TRUE
PSPTO_4425	NC_004578	4992922	4993314	-	30S ribosomal protein S9	0	0	0	0	0.5725	15	0	0	0	TRUE
PSPTO_4426	NC_004578	4993329	4993757	-	50S ribosomal protein L13	0	0	0	0	0.5501	16	0	0	0	TRUE
PSPTO_4429	NC_004578	4996395	4997744	-	tryptophanyl-tRNA synthetase	0	0	0	0	0.6074	20	0	0	0	TRUE
PSPTO_4431	NC_004578	4998559	4999002	+	hypothetical protein	2	184	0	0	0.5878	11	0	0.414414	0.17461	TRUE
PSPTO_4441	NC_004578	5008689	5009954	-	UDP-N-acetylglucosamine 1-carboxyvinyltransferase	0	0	0	0	0.6027	21	0	0	0	TRUE
PSPTO_4448	NC_004578	5013691	5014665	+	sugar isomerase	0	0	0	0	0.6072	7	0	0	0	TRUE
PSPTO_4451	NC_004578	5015772	5016320	+	ostA family protein	0	0	0	0	0.5719	15	0	0	0	TRUE
PSPTO_4452	NC_004578	5016321	5017046	+	ABC transporter ATP-binding protein	0	0	0	0	0.5882	13	0	0	0	TRUE
PSPTO_4453	NC_004578	5017229	5018722	+	RNA polymerase sigma-54 factor	0	0	0	0	0.5817	31	0	0	0	TRUE
PSPTO_4455	NC_004578	5019117	5019581	+	PTS transporter subunit IIA-like nitrogen-regulatory protein PtsN	0	0	0	0	0.5849	10	0	0	0	TRUE
PSPTO_4472	NC_004578	5036351	5037388	-	rod shape-determining protein MreB	1	24	0	0	0.6012	19	0	0.0231214	0.0107042	TRUE
PSPTO_4474	NC_004578	5037897	5039348	+	aspartyl/glutamyl-tRNA amidotransferase subunit A	0	0	0	0	0.626	25	0	0	0	TRUE
PSPTO_4475	NC_004578	5039359	5040804	+	aspartyl/glutamyl-tRNA amidotransferase subunit B	0	0	0	0	0.5892	17	0	0	0	TRUE
PSPTO_4486	NC_004578	5052402	5054507	-	polyribonucleotide nucleotidyltransferase	2	67	2	67	0.5821	38	0.0821462	0.0318139	0.0125805	TRUE
PSPTO_4490	NC_004578	5056608	5059133	-	translation initiation factor IF-2	0	0	0	0	0.5938	42	0	0	0	TRUE
PSPTO_4491	NC_004578	5059161	5060642	-	N utilization substance protein A	6	694	2	52	0.5432	35	0.116734	0.468286	0.170842	TRUE
PSPTO_4492	NC_004578	5060702	5061178	-	hypothetical protein	1	161	0	0	0.5367	15	0	0.337526	0.0942443	TRUE
PSPTO_4494	NC_004578	5061980	5062735	-	triosephosphate isomerase	0	0	0	0	0.5873	16	0	0	0	TRUE
PSPTO_4495	NC_004578	5062802	5064145	-	phosphoglucosamine mutase	0	0	0	0	0.5952	22	0	0	0	TRUE
PSPTO_4496	NC_004578	5064162	5065013	-	dihydropteroate synthase	0	0	0	0	0.608	13	0	0	0	TRUE
PSPTO_4497	NC_004578	5065022	5066926	-	cell division protein FtsH	4	143	0	0	0.578	24	0	0.0750656	0.0291627	TRUE
PSPTO_4498	NC_004578	5067120	5067770	-	FtsJ cell division protein	0	0	0	0	0.5591	14	0	0	0	TRUE
PSPTO_4503	NC_004578	5073447	5074250	-	dihydrodipicolinate reductase	0	0	0	0	0.6082	13	0	0	0	TRUE
PSPTO_4505	NC_004578	5075741	5077657	-	molecular chaperone DnaK	4	269	0	0	0.5545	44	0	0.140323	0.0517339	TRUE
PSPTO_4506	NC_004578	5077768	5078331	-	heat shock protein GrpE	0	0	0	0	0.5727	6	0	0	0	TRUE
PSPTO_4509	NC_004578	5080844	5081365	+	outer membrane lipoprotein OmlA	1	35	0	0	0.5824	16	0	0.0670498	0.0269218	TRUE
PSPTO_4579	NC_004578	5175451	5177034	+	peptide chain release factor 3	0	0	0	0	0.6004	25	0	0	0	TRUE
PSPTO_4773	NC_004578	5413440	5413844	-	ATP-dependent helicase, N-terminal domain protein	1	88	0	0	0.6123	5	0	0.217284	0.109455	TRUE
PSPTO_4798	NC_004578	5438617	5439414	+	bifunctional hydroxy-methylpyrimidine kinase/ hydroxy-phosphomethylpyrimidine kinase	3	240	0	0	0.6216	15	0	0.300752	0.174576	TRUE
PSPTO_4800	NC_004578	5440261	5441544	+	glutamate-1-semialdehyde-2,1-aminomutase	1	68	0	0	0.6153	22	0	0.0529595	0.0329344	TRUE
PSPTO_4806	NC_004578	5445409	5445909	+	hypothetical protein	1	11	0	0	0.5729	7	0	0.0223124	0.0100076	TRUE
PSPTO_4807	NC_004578	5445915	5446757	+	metal ion transporter	1	263	1	263	0.6026	8	0.10261	0.311981	0.153271	TRUE
PSPTO_4812	NC_004578	5449874	5452480	+	leucyl-tRNA synthetase	1	128	0	0	0.603	43	0	0.0490986	0.0243096	TRUE
PSPTO_4813	NC_004578	5452570	5453175	+	lipoprotein	1	10	0	0	0.6073	10	0	0.0165017	0.00842844	TRUE
PSPTO_4814	NC_004578	5453217	5454254	+	DNA polymerase III subunit delta	1	4	0	0	0.6339	9	0	0.00385356	0.00308614	TRUE
PSPTO_4818	NC_004578	5456472	5457428	-	lipoic acid synthetase	0	0	0	0	0.6196	12	0	0	0	TRUE
PSPTO_4819	NC_004578	5457472	5458128	-	lipoate-protein ligase B	1	24	0	0	0.6043	15	0	0.0365854	0.0191439	TRUE
PSPTO_4822	NC_004578	5459896	5460924	-	lipoprotein, rlpA family	3	99	1	2	0.62	17	0.084144	0.0963035	0.0592252	TRUE
PSPTO_4824	NC_004578	5461949	5463094	-	rod-shape-determining protein RodA	4	230	1	2	0.5899	20	0.0762115	0.202643	0.0967085	TRUE
PSPTO_4825	NC_004578	5463084	5464979	-	penicillin-binding protein	0	0	0	0	0.6102	38	0	0	0	TRUE
PSPTO_4828	NC_004578	5465933	5466601	-	nicotinate (nicotinamide) nucleotide adenylyltransferase	0	0	0	0	0.6293	13	0	0	0	TRUE
PSPTO_4841	NC_004578	5480837	5481208	+	translation initiation factor Sui1	0	0	0	0	0.6183	2	0	0	0	TRUE
PSPTO_4858	NC_004578	5502597	5504411	+	thiol:disulfide interchange protein DsbD	2	14	2	14	0.611	31	0.0953168	0.0077135	0.00413809	TRUE
PSPTO_4860	NC_004578	5505070	5505525	+	acetyl-CoA carboxylase, biotin carboxyl carrier protein	0	0	0	0	0.5811	9	0	0	0	TRUE
PSPTO_4861	NC_004578	5505543	5506886	+	acetyl-CoA carboxylase, biotin carboxylase	0	0	0	0	0.593	24	0	0	0	TRUE
PSPTO_4862	NC_004578	5507022	5507900	+	ribosomal protein L11 methyltransferase	2	151	1	146	0.6371	7	0.0984073	0.171786	0.143601	TRUE
PSPTO_4867	NC_004578	5512819	5514114	+	phosphoribosylamine--glycine ligase	1	149	0	0	0.6011	20	0	0.114969	0.0526494	TRUE
PSPTO_4922	NC_004578	5571612	5572439	+	NH(3)-dependent NAD(+) synthetase	1	53	0	0	0.6316	18	0	0.0640097	0.0457149	TRUE
PSPTO_4929	NC_004578	5585537	5586931	-	replicative DNA helicase	2	490	0	0	0.595	25	0	0.351254	0.159556	TRUE
PSPTO_4933	NC_004578	5588716	5589141	-	30S ribosomal protein S6	0	0	0	0	0.5563	12	0	0	0	TRUE
PSPTO_4937	NC_004578	5595509	5596801	-	adenylosuccinate synthetase	0	0	0	0	0.5916	33	0	0	0	TRUE
PSPTO_4950	NC_004578	5610381	5610917	-	oligoribonuclease	1	6	1	6	0.5885	6	0.16108	0.0111732	0.00485689	TRUE
PSPTO_4958	NC_004578	5621051	5622592	+	HAMP domain protein	2	39	2	39	0.6239	26	0.112192	0.0252918	0.0145117	TRUE
PSPTO_4960	NC_004578	5623783	5626038	-	DNA topoisomerase IV subunit A	1	35	0	0	0.602	42	0	0.0155142	0.00747966	TRUE
PSPTO_4963	NC_004578	5627568	5629472	-	DNA topoisomerase IV subunit B	0	0	0	0	0.6121	25	0	0	0	TRUE
PSPTO_4981	NC_004578	5653359	5654174	+	oxidoreductase, aldo/keto reductase family	0	0	0	0	0.6127	9	0	0	0	TRUE
PSPTO_4983	NC_004578	5655241	5656665	-	lipopolysaccharide biosynthesis protein RfaE	1	187	0	0	0.6182	21	0	0.131228	0.0946279	TRUE
PSPTO_4984	NC_004578	5656790	5658664	-	lipid A ABC transporter, ATP-binding/permease protein	3	119	0	0	0.584	31	0	0.0634667	0.0260654	TRUE
PSPTO_4997	NC_004578	5676226	5677671	-	hypothetical protein	0	0	0	0	0.6238	14	0	0	0	TRUE
PSPTO_5000	NC_004578	5679194	5680000	-	lipopolysaccharide core biosynthesis protein WaaP	0	0	0	0	0.6146	14	0	0	0	TRUE
PSPTO_5001	NC_004578	5680000	5681121	-	lipopolysaccharide core biosynthesis protein WaaG	0	0	0	0	0.582	25	0	0	0	TRUE
PSPTO_5002	NC_004578	5681121	5682185	-	lipopolysaccharide heptosyltransferase	0	0	0	0	0.6404	17	0	0	0	TRUE
PSPTO_5003	NC_004578	5682188	5683222	-	ADP-heptose--LPS heptosyltransferase II	0	0	0	0	0.6329	13	0	0	0	TRUE
PSPTO_5006	NC_004578	5689482	5691128	+	pyruvate dehydrogenase complex, E2 component, dihydrolipoamide acetyltransferase	1	43	0	0	0.6248	11	0	0.0261081	0.0163281	TRUE
PSPTO_5037	NC_004578	5739092	5739664	+	hypothetical protein	1	136	0	0	0.6056	6	0	0.237762	0.116891	TRUE
PSPTO_5038	NC_004578	5739664	5740104	+	hypothetical protein	1	6	0	0	0.644	6	0	0.0136364	0.0120768	TRUE
PSPTO_5039	NC_004578	5740347	5740859	+	pyrimidine operon regulatory protein PyrR	0	0	0	0	0.6316	3	0	0	0	TRUE
PSPTO_5068	NC_004578	5771439	5772848	+	adenosylhomocysteinase	2	19	0	0	0.5879	18	0	0.0134752	0.00577044	TRUE
PSPTO_5086	NC_004578	5788748	5789623	-	2-(5''-triphosphoribosyl)-3'-dephosphocoenzyme-A synthase	0	0	0	0	0.6621	5	0	0	0	TRUE
PSPTO_5118	NC_004578	5819471	5820535	-	uroporphyrinogen decarboxylase	1	92	0	0	0.6178	18	0	0.086385	0.0621828	TRUE
PSPTO_5127	NC_004578	5834981	5835499	-	shikimate kinase	1	56	1	56	0.6166	8	0.166667	0.1079	0.0705598	TRUE
PSPTO_5137	NC_004578	5846150	5848369	+	primosomal protein N`	1	23	0	0	0.6495	27	0	0.0103604	0.00993425	TRUE
PSPTO_5138	NC_004578	5848467	5850203	+	arginyl-tRNA synthetase	0	0	0	0	0.6033	29	0	0	0	TRUE
PSPTO_5139	NC_004578	5850205	5850900	+	hypothetical protein	1	8	0	0	0.6394	9	0	0.0114943	0.0101797	TRUE
PSPTO_5150	NC_004578	5861000	5861770	+	ubiquinone/menaquinone biosynthesis methyltransferase UbiE	0	0	0	0	0.5888	11	0	0	0	TRUE
PSPTO_5152	NC_004578	5862390	5864009	+	ubiquinone biosynthesis protein UbiB	0	0	0	0	0.6123	27	0	0	0	TRUE
PSPTO_5168	NC_004578	5885038	5886048	+	fructose-1,6-bisphosphatase	2	62	0	0	0.5955	23	0	0.0613254	0.0273664	TRUE
PSPTO_5221	NC_004578	5943909	5945138	-	2-octaprenyl-3-methyl-6-methoxy-1,4-benzoquinol hydroxylase	1	7	0	0	0.6496	14	0	0.00569106	0.00545699	TRUE
PSPTO_5222	NC_004578	5945190	5946377	-	2-octaprenyl-6-methoxyphenyl hydroxylase	1	121	0	0	0.6498	13	0	0.102196	0.0979927	TRUE
PSPTO_5242	NC_004578	5961653	5962912	-	transcription termination factor Rho	2	254	0	0	0.5643	25	0	0.201587	0.0726995	TRUE
PSPTO_5251	NC_004578	5971498	5972508	-	delta-aminolevulinic acid dehydratase	3	346	1	7	0.6024	21	0.0855589	0.342235	0.170317	TRUE
PSPTO_5282	NC_004578	6006968	6007939	-	thymidylate synthase	0	0	0	0	0.606	16	0	0	0	TRUE
PSPTO_5283	NC_004578	6007992	6008804	-	prolipoprotein diacylglyceryl transferase	2	263	0	0	0.5978	19	0	0.323493	0.138076	TRUE
PSPTO_5289	NC_004578	6015042	6015713	+	ribose 5-phosphate isomerase	0	0	0	0	0.6176	8	0	0	0	TRUE
PSPTO_5476	NC_004578	6235935	6236825	+	4-hydroxybenzoate octaprenyltransferase	3	182	0	0	0.5971	20	0	0.204494	0.0896115	TRUE
PSPTO_5595	NC_004578	6376404	6378239	-	glucosamine--fructose-6-phosphate aminotransferase	0	0	0	0	0.61	26	0	0	0	TRUE
PSPTO_5597	NC_004578	6379386	6380753	-	UDP-N-acetylglucosamine pyrophosphorylase	0	0	0	0	0.5958	23	0	0	0	TRUE
PSPTO_5598	NC_004578	6380879	6381298	-	F0F1 ATP synthase subunit epsilon	0	0	0	0	0.5833	5	0	0	0	TRUE
PSPTO_5599	NC_004578	6381349	6382728	-	F0F1 ATP synthase subunit beta	0	0	0	0	0.5725	48	0	0	0	TRUE
PSPTO_5600	NC_004578	6382756	6383616	-	F0F1 ATP synthase subunit gamma	0	0	0	0	0.561	18	0	0	0	TRUE
PSPTO_5601	NC_004578	6383667	6385211	-	F0F1 ATP synthase subunit alpha	0	0	0	0	0.5683	40	0	0	0	TRUE
PSPTO_5602	NC_004578	6385233	6385769	-	F0F1 ATP synthase subunit delta	0	0	0	0	0.568	8	0	0	0	TRUE
PSPTO_5603	NC_004578	6385782	6386252	-	F0F1 ATP synthase subunit B	0	0	0	0	0.5563	7	0	0	0	TRUE
PSPTO_5605	NC_004578	6386706	6387575	-	F0F1 ATP synthase subunit A	0	0	0	0	0.5701	12	0	0	0	TRUE
PSPTO_5606	NC_004578	6387592	6387999	-	F0F1 ATP synthase subunit I	1	108	0	0	0.5686	12	0	0.264706	0.108384	TRUE
PSPTO_5612	NC_004578	6394400	6396088	-	inner membrane protein, 60 kDa	1	5	0	0	0.5565	44	0	0.00296033	0.00109295	TRUE
PSPTO_5614	NC_004578	6396329	6396730	-	ribonuclease P protein component	1	2	0	0	0.5373	12	0	0.00507614	0.00141736	TRUE

## Sheet: BinGo essential gene
File created with BiNGO v3.0.5 (c) on Oct 15, 2024 at 3:52:00 PM
ontology: namespace
curator: bingo
Selected ontology file : bundle://dd3eb298-f45a-4875-a37d-ed11d080c5d5_123.0:1/data/GO_Biological_Process
Selected annotation file : bundle://dd3eb298-f45a-4875-a37d-ed11d080c5d5_123.0:1/data/P_syringae_DC3000_default
Discarded evidence codes :
Overrepresentation
Selected statistical test : Hypergeometric test
Selected correction : Benjamini & Hochberg False Discovery Rate (FDR) correction
Selected significance level : 0.05
Testing option : Use whole annotation as reference set
The selected cluster :
PSPTO_1509	PSPTO_0537	PSPTO_0417	PSPTO_0538	PSPTO_1749	PSPTO_0544	PSPTO_3814	PSPTO_0540	PSPTO_1750	PSPTO_1510	PSPTO_0648	PSPTO_0649	PSPTO_1501	PSPTO_1985	PSPTO_1746	PSPTO_0656	PSPTO_1745	PSPTO_0651	PSPTO_0650	PSPTO_1500	PSPTO_1742	PSPTO_0652	PSPTO_1528	PSPTO_3829	PSPTO_3826	PSPTO_3827	PSPTO_0688	PSPTO_1535	PSPTO_1534	PSPTO_1416	PSPTO_1537	PSPTO_3712	PSPTO_3833	PSPTO_4922	PSPTO_1415	PSPTO_1536	PSPTO_3711	PSPTO_3953	PSPTO_4800	PSPTO_1775	PSPTO_2742	PSPTO_0427	PSPTO_0549	PSPTO_1523	PSPTO_1526	PSPTO_0437	PSPTO_0678	PSPTO_0430	PSPTO_0552	PSPTO_0553
PSPTO_4498	PSPTO_2197	PSPTO_4496	PSPTO_2199	PSPTO_4376	PSPTO_4497	PSPTO_5222	PSPTO_2194	PSPTO_4494	PSPTO_5221	PSPTO_4495	PSPTO_2196	PSPTO_4492	PSPTO_2195	PSPTO_0919	PSPTO_5139	PSPTO_5138	PSPTO_5137	PSPTO_5251	PSPTO_4392	PSPTO_5006	PSPTO_5127	PSPTO_4397	PSPTO_5003	PSPTO_5002	PSPTO_5001	PSPTO_5000	PSPTO_5242	PSPTO_4506	PSPTO_1479	PSPTO_3657	PSPTO_4867	PSPTO_4505	PSPTO_0386	PSPTO_1476	PSPTO_3413	PSPTO_1112	PSPTO_1475	PSPTO_2201	PSPTO_3656	PSPTO_4503	PSPTO_4984	PSPTO_2445	PSPTO_1472	PSPTO_4861	PSPTO_0383	PSPTO_2560	PSPTO_4862	PSPTO_4983	PSPTO_1111
No annotations were retrieved for the following entities:
PSPTO_5150	PSPTO_1509	PSPTO_0614	PSPTO_4825	PSPTO_1479	PSPTO_3657	PSPTO_3338	PSPTO_4505	PSPTO_3339	PSPTO_0540	PSPTO_3974	PSPTO_4822	PSPTO_2047	PSPTO_2201	PSPTO_0068	PSPTO_0620	PSPTO_0069	PSPTO_3973	PSPTO_5039	PSPTO_2560	PSPTO_4983	PSPTO_4144	PSPTO_5476	PSPTO_1474	PSPTO_0186	PSPTO_5152	PSPTO_4491	PSPTO_0808	PSPTO_4807	PSPTO_4409	PSPTO_1546	PSPTO_3846	PSPTO_0611	PSPTO_4858	PSPTO_2118	PSPTO_1985	PSPTO_0698	PSPTO_1424	PSPTO_3847	PSPTO_1427	PSPTO_0651	PSPTO_1542	PSPTO_3721	PSPTO_3842	PSPTO_3006	PSPTO_4414	PSPTO_0694	PSPTO_4217	PSPTO_0497	PSPTO_1500
GO-ID	p-value	corr p-value	x	n	X	N	Description	Genes in test set
44249	2.02e-92	1.0484e-89	173	432	310	3757	cellular biosynthetic process	PSPTO_4182|PSPTO_0537|PSPTO_0417|PSPTO_0538|PSPTO_4867|PSPTO_0386|PSPTO_1476|PSPTO_1750|PSPTO_1112|PSPTO_3656|PSPTO_4503|PSPTO_4861|PSPTO_0383|PSPTO_1111|PSPTO_2166|PSPTO_1110|PSPTO_4860|PSPTO_0806|PSPTO_0805|PSPTO_0923|PSPTO_1501|PSPTO_1105|PSPTO_1746|PSPTO_1108|PSPTO_3646|PSPTO_0656|PSPTO_4579|PSPTO_0650|PSPTO_4214|PSPTO_1104|PSPTO_0652|PSPTO_1103|PSPTO_0494|PSPTO_3360|PSPTO_1528|PSPTO_3826|PSP…
9058	2.0678e-91	5.3659e-89	173	437	310	3757	biosynthetic process	PSPTO_4182|PSPTO_0537|PSPTO_0417|PSPTO_0538|PSPTO_4867|PSPTO_0386|PSPTO_1476|PSPTO_1750|PSPTO_1112|PSPTO_3656|PSPTO_4503|PSPTO_4861|PSPTO_0383|PSPTO_1111|PSPTO_2166|PSPTO_1110|PSPTO_4860|PSPTO_0806|PSPTO_0805|PSPTO_0923|PSPTO_1501|PSPTO_1105|PSPTO_1746|PSPTO_1108|PSPTO_3646|PSPTO_0656|PSPTO_4579|PSPTO_0650|PSPTO_4214|PSPTO_1104|PSPTO_0652|PSPTO_1103|PSPTO_0494|PSPTO_3360|PSPTO_1528|PSPTO_3826|PSP…
9987	4.4948e-82	7.7761e-80	246	1097	310	3757	cellular process	PSPTO_0537|PSPTO_0417|PSPTO_0538|PSPTO_1749|PSPTO_0544|PSPTO_3814|PSPTO_1750|PSPTO_2166|PSPTO_0648|PSPTO_0649|PSPTO_1501|PSPTO_1746|PSPTO_4339|PSPTO_0656|PSPTO_1745|PSPTO_4219|PSPTO_4579|PSPTO_0650|PSPTO_4214|PSPTO_0652|PSPTO_3360|PSPTO_1528|PSPTO_3826|PSPTO_3827|PSPTO_1535|PSPTO_1534|PSPTO_1416|PSPTO_1537|PSPTO_3833|PSPTO_1415|PSPTO_1536|PSPTO_3953|PSPTO_4800|PSPTO_4363|PSPTO_1080|PSPTO_0427|PSP…
44237	2.4603e-70	3.1923e-68	218	933	310	3757	cellular metabolic process	PSPTO_0537|PSPTO_0417|PSPTO_0538|PSPTO_1749|PSPTO_0544|PSPTO_3814|PSPTO_1750|PSPTO_2166|PSPTO_1501|PSPTO_1746|PSPTO_4339|PSPTO_0656|PSPTO_1745|PSPTO_4219|PSPTO_4579|PSPTO_0650|PSPTO_4214|PSPTO_0652|PSPTO_3360|PSPTO_1528|PSPTO_3826|PSPTO_3827|PSPTO_1535|PSPTO_1534|PSPTO_1537|PSPTO_3833|PSPTO_1536|PSPTO_3953|PSPTO_4800|PSPTO_4363|PSPTO_1080|PSPTO_1523|PSPTO_0437|PSPTO_0678|PSPTO_0552|PSPTO_4116|PSP…
34645	9.6101e-61	9.9753e-59	92	164	310	3757	cellular macromolecule biosynthetic process	PSPTO_4182|PSPTO_0619|PSPTO_0618|PSPTO_0537|PSPTO_0615|PSPTO_0538|PSPTO_1549|PSPTO_0617|PSPTO_0616|PSPTO_0622|PSPTO_4429|PSPTO_1435|PSPTO_0621|PSPTO_0624|PSPTO_0623|PSPTO_1553|PSPTO_1476|PSPTO_4425|PSPTO_1750|PSPTO_1112|PSPTO_3656|PSPTO_4426|PSPTO_0103|PSPTO_0184|PSPTO_4421|PSPTO_4147|PSPTO_0185|PSPTO_5597|PSPTO_2166|PSPTO_1110|PSPTO_4490|PSPTO_0806|PSPTO_0609|PSPTO_1538|PSPTO_4929|PSPTO_4814|PSP…
9059	9.012e-60	7.7953e-58	92	167	310	3757	macromolecule biosynthetic process	PSPTO_4182|PSPTO_0619|PSPTO_0618|PSPTO_0537|PSPTO_0615|PSPTO_0538|PSPTO_1549|PSPTO_0617|PSPTO_0616|PSPTO_0622|PSPTO_4429|PSPTO_1435|PSPTO_0621|PSPTO_0624|PSPTO_0623|PSPTO_1553|PSPTO_1476|PSPTO_4425|PSPTO_1750|PSPTO_1112|PSPTO_3656|PSPTO_4426|PSPTO_0103|PSPTO_0184|PSPTO_4421|PSPTO_4147|PSPTO_0185|PSPTO_5597|PSPTO_2166|PSPTO_1110|PSPTO_4490|PSPTO_0806|PSPTO_0609|PSPTO_1538|PSPTO_4929|PSPTO_4814|PSP…
8152	2.5339e-54	1.8787e-52	227	1208	310	3757	metabolic process	PSPTO_0537|PSPTO_0417|PSPTO_0538|PSPTO_1749|PSPTO_0544|PSPTO_3814|PSPTO_1750|PSPTO_2166|PSPTO_1501|PSPTO_1746|PSPTO_4339|PSPTO_0656|PSPTO_1745|PSPTO_4219|PSPTO_4579|PSPTO_0650|PSPTO_4214|PSPTO_0652|PSPTO_4455|PSPTO_3360|PSPTO_1528|PSPTO_3826|PSPTO_3827|PSPTO_1535|PSPTO_1534|PSPTO_1537|PSPTO_3833|PSPTO_1536|PSPTO_3953|PSPTO_4800|PSPTO_2186|PSPTO_4363|PSPTO_2185|PSPTO_1080|PSPTO_1523|PSPTO_0437|PSP…
44238	1.1139e-49	7.2266e-48	185	847	310	3757	primary metabolic process	PSPTO_4182|PSPTO_0537|PSPTO_0417|PSPTO_0538|PSPTO_1749|PSPTO_0544|PSPTO_4506|PSPTO_4867|PSPTO_0386|PSPTO_1476|PSPTO_1750|PSPTO_1112|PSPTO_1475|PSPTO_3656|PSPTO_4503|PSPTO_4861|PSPTO_0383|PSPTO_4862|PSPTO_1111|PSPTO_2200|PSPTO_2166|PSPTO_0385|PSPTO_1110|PSPTO_4860|PSPTO_4170|PSPTO_0806|PSPTO_0805|PSPTO_0807|PSPTO_0923|PSPTO_1501|PSPTO_1105|PSPTO_1746|PSPTO_3646|PSPTO_0656|PSPTO_1745|PSPTO_4219|PSP…
44267	4.6969e-42	2.7085e-40	62	105	310	3757	cellular protein metabolic process	PSPTO_0618|PSPTO_0615|PSPTO_0617|PSPTO_0616|PSPTO_0622|PSPTO_4506|PSPTO_4429|PSPTO_1435|PSPTO_0621|PSPTO_0624|PSPTO_0623|PSPTO_1476|PSPTO_4425|PSPTO_1750|PSPTO_4426|PSPTO_0184|PSPTO_4147|PSPTO_4862|PSPTO_0185|PSPTO_1111|PSPTO_2166|PSPTO_1110|PSPTO_4490|PSPTO_0806|PSPTO_0609|PSPTO_1501|PSPTO_4812|PSPTO_4933|PSPTO_1426|PSPTO_4219|PSPTO_4579|PSPTO_0177|PSPTO_0650|PSPTO_0178|PSPTO_0652|PSPTO_1103|PSP…
6412	3.3142e-41	1.7201e-39	55	83	310	3757	translation	PSPTO_0618|PSPTO_0615|PSPTO_0617|PSPTO_0616|PSPTO_0622|PSPTO_4429|PSPTO_1435|PSPTO_0621|PSPTO_0624|PSPTO_0623|PSPTO_1476|PSPTO_4425|PSPTO_1750|PSPTO_4426|PSPTO_0184|PSPTO_4147|PSPTO_0185|PSPTO_2166|PSPTO_1110|PSPTO_4490|PSPTO_0806|PSPTO_0609|PSPTO_1501|PSPTO_4812|PSPTO_4933|PSPTO_4579|PSPTO_0650|PSPTO_0178|PSPTO_0652|PSPTO_1103|PSPTO_1268|PSPTO_0636|PSPTO_1535|PSPTO_1534|PSPTO_0643|PSPTO_1537|PSP…
10467	1.1493e-39	5.4225e-38	64	120	310	3757	gene expression	PSPTO_0619|PSPTO_0618|PSPTO_0537|PSPTO_0615|PSPTO_0617|PSPTO_0616|PSPTO_0544|PSPTO_0622|PSPTO_4429|PSPTO_1435|PSPTO_0621|PSPTO_0624|PSPTO_0623|PSPTO_1476|PSPTO_4425|PSPTO_1750|PSPTO_1475|PSPTO_4426|PSPTO_0184|PSPTO_4147|PSPTO_0185|PSPTO_1551|PSPTO_2166|PSPTO_1110|PSPTO_4490|PSPTO_0806|PSPTO_0609|PSPTO_1501|PSPTO_4812|PSPTO_4933|PSPTO_4219|PSPTO_4579|PSPTO_0650|PSPTO_0178|PSPTO_0652|PSPTO_1103|PSP…
44281	6.2467e-39	2.7017e-37	116	410	310	3757	small molecule metabolic process	PSPTO_0417|PSPTO_1749|PSPTO_3814|PSPTO_4867|PSPTO_0386|PSPTO_4503|PSPTO_4861|PSPTO_0383|PSPTO_2200|PSPTO_2166|PSPTO_0385|PSPTO_1110|PSPTO_4860|PSPTO_4170|PSPTO_0806|PSPTO_0805|PSPTO_0923|PSPTO_1501|PSPTO_1105|PSPTO_1746|PSPTO_4214|PSPTO_1104|PSPTO_0494|PSPTO_3360|PSPTO_1528|PSPTO_3827|PSPTO_3833|PSPTO_1536|PSPTO_3953|PSPTO_0960|PSPTO_3793|PSPTO_5282|PSPTO_1080|PSPTO_1523|PSPTO_5606|PSPTO_5605|PSP…
19538	5.2764e-36	2.1065e-34	63	129	310	3757	protein metabolic process	PSPTO_0618|PSPTO_0615|PSPTO_0617|PSPTO_0616|PSPTO_0622|PSPTO_4506|PSPTO_4429|PSPTO_1435|PSPTO_0621|PSPTO_0624|PSPTO_0623|PSPTO_1476|PSPTO_4425|PSPTO_1750|PSPTO_4426|PSPTO_0184|PSPTO_4147|PSPTO_4862|PSPTO_0185|PSPTO_1111|PSPTO_2166|PSPTO_1110|PSPTO_4490|PSPTO_0806|PSPTO_0807|PSPTO_0609|PSPTO_1501|PSPTO_4812|PSPTO_4933|PSPTO_1426|PSPTO_4219|PSPTO_4579|PSPTO_0177|PSPTO_0650|PSPTO_0178|PSPTO_0652|PSP…
6807	3.8692e-28	1.4344e-26	130	633	310	3757	nitrogen compound metabolic process	PSPTO_4182|PSPTO_0537|PSPTO_0417|PSPTO_0538|PSPTO_1749|PSPTO_0544|PSPTO_4867|PSPTO_1112|PSPTO_1475|PSPTO_3656|PSPTO_4503|PSPTO_0383|PSPTO_1111|PSPTO_2200|PSPTO_2166|PSPTO_0385|PSPTO_0806|PSPTO_0805|PSPTO_0923|PSPTO_1501|PSPTO_1746|PSPTO_1108|PSPTO_3646|PSPTO_0656|PSPTO_1745|PSPTO_1104|PSPTO_4455|PSPTO_0494|PSPTO_3360|PSPTO_1528|PSPTO_3826|PSPTO_3827|PSPTO_4407|PSPTO_4408|PSPTO_1536|PSPTO_5614|PSP…
44260	6.2564e-27	2.1647e-25	110	486	310	3757	cellular macromolecule metabolic process	PSPTO_4182|PSPTO_0537|PSPTO_0538|PSPTO_0544|PSPTO_4506|PSPTO_1476|PSPTO_1750|PSPTO_1112|PSPTO_1475|PSPTO_3656|PSPTO_4862|PSPTO_1111|PSPTO_2166|PSPTO_1110|PSPTO_0806|PSPTO_1501|PSPTO_3646|PSPTO_0656|PSPTO_1745|PSPTO_4219|PSPTO_4579|PSPTO_0650|PSPTO_0652|PSPTO_1103|PSPTO_3826|PSPTO_1535|PSPTO_4407|PSPTO_1534|PSPTO_4408|PSPTO_1537|PSPTO_5614|PSPTO_4402|PSPTO_5283|PSPTO_1080|PSPTO_4474|PSPTO_4475|PSP…
43038	1.1944e-24	3.444e-23	24	26	310	3757	amino acid activation	PSPTO_0806|PSPTO_0609|PSPTO_4429|PSPTO_1501|PSPTO_1435|PSPTO_1842|PSPTO_4812|PSPTO_3988|PSPTO_3743|PSPTO_2378|PSPTO_0178|PSPTO_3345|PSPTO_3742|PSPTO_5138|PSPTO_1268|PSPTO_3981|PSPTO_0184|PSPTO_4147|PSPTO_0185|PSPTO_4474|PSPTO_2166|PSPTO_4475|PSPTO_2383|PSPTO_2382
43039	1.1944e-24	3.444e-23	24	26	310	3757	tRNA aminoacylation	PSPTO_0806|PSPTO_0609|PSPTO_4429|PSPTO_1501|PSPTO_1435|PSPTO_1842|PSPTO_4812|PSPTO_3988|PSPTO_3743|PSPTO_2378|PSPTO_0178|PSPTO_3345|PSPTO_3742|PSPTO_5138|PSPTO_1268|PSPTO_3981|PSPTO_0184|PSPTO_4147|PSPTO_0185|PSPTO_4474|PSPTO_2166|PSPTO_4475|PSPTO_2383|PSPTO_2382
6418	1.1944e-24	3.444e-23	24	26	310	3757	tRNA aminoacylation for protein translation	PSPTO_0806|PSPTO_0609|PSPTO_4429|PSPTO_1501|PSPTO_1435|PSPTO_1842|PSPTO_4812|PSPTO_3988|PSPTO_3743|PSPTO_2378|PSPTO_0178|PSPTO_3345|PSPTO_3742|PSPTO_5138|PSPTO_1268|PSPTO_3981|PSPTO_0184|PSPTO_4147|PSPTO_0185|PSPTO_4474|PSPTO_2166|PSPTO_4475|PSPTO_2383|PSPTO_2382
43170	2.2672e-24	6.193e-23	111	526	310	3757	macromolecule metabolic process	PSPTO_4182|PSPTO_0537|PSPTO_0538|PSPTO_0544|PSPTO_4506|PSPTO_1476|PSPTO_1750|PSPTO_1112|PSPTO_1475|PSPTO_3656|PSPTO_4862|PSPTO_1111|PSPTO_2166|PSPTO_1110|PSPTO_0806|PSPTO_0807|PSPTO_1501|PSPTO_3646|PSPTO_0656|PSPTO_1745|PSPTO_4219|PSPTO_4579|PSPTO_0650|PSPTO_0652|PSPTO_1103|PSPTO_3826|PSPTO_1535|PSPTO_4407|PSPTO_1534|PSPTO_4408|PSPTO_1537|PSPTO_5614|PSPTO_4402|PSPTO_5283|PSPTO_1080|PSPTO_4474|PSP…
34641	2.3444e-22	6.0838e-21	116	596	310	3757	cellular nitrogen compound metabolic process	PSPTO_0537|PSPTO_0417|PSPTO_0538|PSPTO_1749|PSPTO_0544|PSPTO_4867|PSPTO_1475|PSPTO_3656|PSPTO_4503|PSPTO_0383|PSPTO_1111|PSPTO_2200|PSPTO_2166|PSPTO_0385|PSPTO_0806|PSPTO_0805|PSPTO_0923|PSPTO_1501|PSPTO_1746|PSPTO_1108|PSPTO_3646|PSPTO_0656|PSPTO_1745|PSPTO_1104|PSPTO_0494|PSPTO_3360|PSPTO_1528|PSPTO_3826|PSPTO_3827|PSPTO_1536|PSPTO_5614|PSPTO_3953|PSPTO_4800|PSPTO_3793|PSPTO_5282|PSPTO_1080|PSP…
6399	2.9728e-21	7.3472e-20	26	36	310	3757	tRNA metabolic process	PSPTO_4429|PSPTO_1435|PSPTO_1475|PSPTO_5138|PSPTO_0184|PSPTO_4147|PSPTO_0185|PSPTO_1551|PSPTO_2166|PSPTO_2383|PSPTO_2382|PSPTO_0806|PSPTO_0609|PSPTO_1501|PSPTO_1842|PSPTO_4812|PSPTO_3988|PSPTO_3743|PSPTO_2378|PSPTO_0178|PSPTO_3345|PSPTO_3742|PSPTO_1268|PSPTO_3981|PSPTO_4474|PSPTO_4475
16070	1.6058e-20	3.7883e-19	33	62	310	3757	RNA metabolic process	PSPTO_0537|PSPTO_0538|PSPTO_0544|PSPTO_4429|PSPTO_1435|PSPTO_5614|PSPTO_3358|PSPTO_1475|PSPTO_5138|PSPTO_0184|PSPTO_4147|PSPTO_0185|PSPTO_1551|PSPTO_2166|PSPTO_2383|PSPTO_2382|PSPTO_0806|PSPTO_0609|PSPTO_1501|PSPTO_1842|PSPTO_4812|PSPTO_3988|PSPTO_3743|PSPTO_2378|PSPTO_0178|PSPTO_3345|PSPTO_3742|PSPTO_1268|PSPTO_3981|PSPTO_4498|PSPTO_4474|PSPTO_4475|PSPTO_5242
44283	9.114e-20	2.0566e-18	63	226	310	3757	small molecule biosynthetic process	PSPTO_4818|PSPTO_4819|PSPTO_4937|PSPTO_0346|PSPTO_4867|PSPTO_1553|PSPTO_0386|PSPTO_1552|PSPTO_3733|PSPTO_4503|PSPTO_0224|PSPTO_5599|PSPTO_4861|PSPTO_5598|PSPTO_0383|PSPTO_1550|PSPTO_1671|PSPTO_4860|PSPTO_0805|PSPTO_1700|PSPTO_1545|PSPTO_1746|PSPTO_0695|PSPTO_4214|PSPTO_1104|PSPTO_0696|PSPTO_0691|PSPTO_0690|PSPTO_0693|PSPTO_1661|PSPTO_0494|PSPTO_3360|PSPTO_1528|PSPTO_3833|PSPTO_1459|PSPTO_3953|PSP…
44271	2.6222e-19	5.6704e-18	53	168	310	3757	cellular nitrogen compound biosynthetic process	PSPTO_4937|PSPTO_0346|PSPTO_4867|PSPTO_1552|PSPTO_3733|PSPTO_5118|PSPTO_4503|PSPTO_0224|PSPTO_5599|PSPTO_5598|PSPTO_0383|PSPTO_1111|PSPTO_1671|PSPTO_0805|PSPTO_1700|PSPTO_1746|PSPTO_1108|PSPTO_0695|PSPTO_1104|PSPTO_0696|PSPTO_0691|PSPTO_0690|PSPTO_0693|PSPTO_1661|PSPTO_0494|PSPTO_3360|PSPTO_1528|PSPTO_0129|PSPTO_1459|PSPTO_3953|PSPTO_4800|PSPTO_0125|PSPTO_0360|PSPTO_1450|PSPTO_3793|PSPTO_5251|PSP…
9308	6.3645e-19	1.3213e-17	55	183	310	3757	amine metabolic process	PSPTO_4182|PSPTO_0346|PSPTO_4429|PSPTO_1435|PSPTO_3733|PSPTO_1112|PSPTO_4503|PSPTO_0103|PSPTO_0224|PSPTO_0184|PSPTO_4147|PSPTO_0383|PSPTO_0185|PSPTO_5597|PSPTO_2200|PSPTO_2166|PSPTO_0806|PSPTO_0609|PSPTO_1538|PSPTO_1501|PSPTO_1746|PSPTO_4812|PSPTO_0178|PSPTO_4412|PSPTO_1268|PSPTO_4413|PSPTO_4410|PSPTO_4411|PSPTO_2199|PSPTO_4495|PSPTO_1528|PSPTO_4407|PSPTO_4408|PSPTO_3953|PSPTO_0125|PSPTO_5138|PSP…
55086	1.7584e-18	3.5101e-17	34	74	310	3757	nucleobase, nucleoside and nucleotide metabolic process	PSPTO_0417|PSPTO_4937|PSPTO_1749|PSPTO_3827|PSPTO_4867|PSPTO_1536|PSPTO_1459|PSPTO_1552|PSPTO_3733|PSPTO_1450|PSPTO_5599|PSPTO_0085|PSPTO_5598|PSPTO_0383|PSPTO_1671|PSPTO_0385|PSPTO_3793|PSPTO_5282|PSPTO_0805|PSPTO_0923|PSPTO_4828|PSPTO_1700|PSPTO_5606|PSPTO_1449|PSPTO_5605|PSPTO_5603|PSPTO_5602|PSPTO_1104|PSPTO_5601|PSPTO_5600|PSPTO_0075|PSPTO_1661|PSPTO_5289|PSPTO_3360
19752	2.3249e-18	4.1607e-17	64	246	310	3757	carboxylic acid metabolic process	PSPTO_4818|PSPTO_4819|PSPTO_0346|PSPTO_4429|PSPTO_3814|PSPTO_1435|PSPTO_1556|PSPTO_1553|PSPTO_0386|PSPTO_3733|PSPTO_4503|PSPTO_1434|PSPTO_0224|PSPTO_4861|PSPTO_0184|PSPTO_4147|PSPTO_0383|PSPTO_0185|PSPTO_2200|PSPTO_1550|PSPTO_2166|PSPTO_4860|PSPTO_0806|PSPTO_0609|PSPTO_1501|PSPTO_1545|PSPTO_1105|PSPTO_1746|PSPTO_4812|PSPTO_0178|PSPTO_1268|PSPTO_1540|PSPTO_4496|PSPTO_0494|PSPTO_2199|PSPTO_1528|PSP…
43436	2.3249e-18	4.1607e-17	64	246	310	3757	oxoacid metabolic process	PSPTO_4818|PSPTO_4819|PSPTO_0346|PSPTO_4429|PSPTO_3814|PSPTO_1435|PSPTO_1556|PSPTO_1553|PSPTO_0386|PSPTO_3733|PSPTO_4503|PSPTO_1434|PSPTO_0224|PSPTO_4861|PSPTO_0184|PSPTO_4147|PSPTO_0383|PSPTO_0185|PSPTO_2200|PSPTO_1550|PSPTO_2166|PSPTO_4860|PSPTO_0806|PSPTO_0609|PSPTO_1501|PSPTO_1545|PSPTO_1105|PSPTO_1746|PSPTO_4812|PSPTO_0178|PSPTO_1268|PSPTO_1540|PSPTO_4496|PSPTO_0494|PSPTO_2199|PSPTO_1528|PSP…
6082	2.3249e-18	4.1607e-17	64	246	310	3757	organic acid metabolic process	PSPTO_4818|PSPTO_4819|PSPTO_0346|PSPTO_4429|PSPTO_3814|PSPTO_1435|PSPTO_1556|PSPTO_1553|PSPTO_0386|PSPTO_3733|PSPTO_4503|PSPTO_1434|PSPTO_0224|PSPTO_4861|PSPTO_0184|PSPTO_4147|PSPTO_0383|PSPTO_0185|PSPTO_2200|PSPTO_1550|PSPTO_2166|PSPTO_4860|PSPTO_0806|PSPTO_0609|PSPTO_1501|PSPTO_1545|PSPTO_1105|PSPTO_1746|PSPTO_4812|PSPTO_0178|PSPTO_1268|PSPTO_1540|PSPTO_4496|PSPTO_0494|PSPTO_2199|PSPTO_1528|PSP…
42180	3.6686e-18	6.3467e-17	64	248	310	3757	cellular ketone metabolic process	PSPTO_4818|PSPTO_4819|PSPTO_0346|PSPTO_4429|PSPTO_3814|PSPTO_1435|PSPTO_1556|PSPTO_1553|PSPTO_0386|PSPTO_3733|PSPTO_4503|PSPTO_1434|PSPTO_0224|PSPTO_4861|PSPTO_0184|PSPTO_4147|PSPTO_0383|PSPTO_0185|PSPTO_2200|PSPTO_1550|PSPTO_2166|PSPTO_4860|PSPTO_0806|PSPTO_0609|PSPTO_1501|PSPTO_1545|PSPTO_1105|PSPTO_1746|PSPTO_4812|PSPTO_0178|PSPTO_1268|PSPTO_1540|PSPTO_4496|PSPTO_0494|PSPTO_2199|PSPTO_1528|PSP…
34660	1.4353e-17	2.403e-16	26	45	310	3757	ncRNA metabolic process	PSPTO_4429|PSPTO_1435|PSPTO_1475|PSPTO_5138|PSPTO_0184|PSPTO_4147|PSPTO_0185|PSPTO_1551|PSPTO_2166|PSPTO_2383|PSPTO_2382|PSPTO_0806|PSPTO_0609|PSPTO_1501|PSPTO_1842|PSPTO_4812|PSPTO_3988|PSPTO_3743|PSPTO_2378|PSPTO_0178|PSPTO_3345|PSPTO_3742|PSPTO_1268|PSPTO_3981|PSPTO_4474|PSPTO_4475
6139	4.8207e-16	7.8186e-15	86	441	310	3757	nucleobase, nucleoside, nucleotide and nucleic acid metabolic process	PSPTO_0619|PSPTO_0537|PSPTO_0417|PSPTO_0538|PSPTO_1549|PSPTO_4937|PSPTO_1749|PSPTO_0544|PSPTO_4429|PSPTO_1435|PSPTO_4867|PSPTO_1552|PSPTO_3733|PSPTO_1475|PSPTO_3656|PSPTO_5599|PSPTO_0184|PSPTO_4147|PSPTO_5598|PSPTO_0383|PSPTO_0185|PSPTO_1551|PSPTO_1671|PSPTO_2166|PSPTO_0385|PSPTO_0806|PSPTO_0805|PSPTO_0609|PSPTO_0923|PSPTO_4929|PSPTO_4814|PSPTO_1700|PSPTO_1501|PSPTO_4812|PSPTO_3646|PSPTO_0656|PSP…
51186	5.2798e-16	8.3038e-15	35	91	310	3757	cofactor metabolic process	PSPTO_4818|PSPTO_0417|PSPTO_4819|PSPTO_3814|PSPTO_0129|PSPTO_4800|PSPTO_3733|PSPTO_5118|PSPTO_3752|PSPTO_3356|PSPTO_1675|PSPTO_0960|PSPTO_0085|PSPTO_1111|PSPTO_2200|PSPTO_0385|PSPTO_3793|PSPTO_5251|PSPTO_0805|PSPTO_0923|PSPTO_4828|PSPTO_1128|PSPTO_4339|PSPTO_1108|PSPTO_0437|PSPTO_5006|PSPTO_2198|PSPTO_2197|PSPTO_5289|PSPTO_4496|PSPTO_0494|PSPTO_2199|PSPTO_2194|PSPTO_2196|PSPTO_2195
6753	7.5855e-16	1.1248e-14	28	59	310	3757	nucleoside phosphate metabolic process	PSPTO_0417|PSPTO_4937|PSPTO_4867|PSPTO_1459|PSPTO_1552|PSPTO_1450|PSPTO_5599|PSPTO_0085|PSPTO_5598|PSPTO_1671|PSPTO_0385|PSPTO_3793|PSPTO_5282|PSPTO_0805|PSPTO_0923|PSPTO_4828|PSPTO_1700|PSPTO_5606|PSPTO_1449|PSPTO_5605|PSPTO_5603|PSPTO_5602|PSPTO_1104|PSPTO_5601|PSPTO_5600|PSPTO_1661|PSPTO_5289|PSPTO_3360
9117	7.5855e-16	1.1248e-14	28	59	310	3757	nucleotide metabolic process	PSPTO_0417|PSPTO_4937|PSPTO_4867|PSPTO_1459|PSPTO_1552|PSPTO_1450|PSPTO_5599|PSPTO_0085|PSPTO_5598|PSPTO_1671|PSPTO_0385|PSPTO_3793|PSPTO_5282|PSPTO_0805|PSPTO_0923|PSPTO_4828|PSPTO_1700|PSPTO_5606|PSPTO_1449|PSPTO_5605|PSPTO_5603|PSPTO_5602|PSPTO_1104|PSPTO_5601|PSPTO_5600|PSPTO_1661|PSPTO_5289|PSPTO_3360
46483	8.7721e-16	1.2646e-14	38	108	310	3757	heterocycle metabolic process	PSPTO_4818|PSPTO_4819|PSPTO_4937|PSPTO_3814|PSPTO_4867|PSPTO_0129|PSPTO_1459|PSPTO_4800|PSPTO_1552|PSPTO_3733|PSPTO_5118|PSPTO_0360|PSPTO_1450|PSPTO_5599|PSPTO_5598|PSPTO_1111|PSPTO_5251|PSPTO_1700|PSPTO_1128|PSPTO_5606|PSPTO_1449|PSPTO_1108|PSPTO_5605|PSPTO_0437|PSPTO_0695|PSPTO_5603|PSPTO_0552|PSPTO_5602|PSPTO_4214|PSPTO_1104|PSPTO_5601|PSPTO_4116|PSPTO_5600|PSPTO_0592|PSPTO_4496|PSPTO_0494|PSP…
9165	4.2516e-14	5.9638e-13	23	45	310	3757	nucleotide biosynthetic process	PSPTO_5282|PSPTO_0805|PSPTO_4937|PSPTO_4828|PSPTO_1700|PSPTO_5606|PSPTO_1449|PSPTO_4867|PSPTO_5605|PSPTO_1459|PSPTO_5603|PSPTO_1552|PSPTO_5602|PSPTO_1104|PSPTO_5601|PSPTO_5600|PSPTO_1450|PSPTO_5599|PSPTO_5598|PSPTO_1661|PSPTO_1671|PSPTO_3793|PSPTO_3360
6520	4.6738e-14	6.3834e-13	42	144	310	3757	cellular amino acid metabolic process	PSPTO_1528|PSPTO_0346|PSPTO_4429|PSPTO_1435|PSPTO_3953|PSPTO_3733|PSPTO_4503|PSPTO_0224|PSPTO_0125|PSPTO_5138|PSPTO_0184|PSPTO_4147|PSPTO_0383|PSPTO_0185|PSPTO_2200|PSPTO_2166|PSPTO_2383|PSPTO_2382|PSPTO_0806|PSPTO_0609|PSPTO_1843|PSPTO_1501|PSPTO_1523|PSPTO_1842|PSPTO_1746|PSPTO_4812|PSPTO_0359|PSPTO_3988|PSPTO_3743|PSPTO_2378|PSPTO_0178|PSPTO_3345|PSPTO_3742|PSPTO_1268|PSPTO_3981|PSPTO_2176|PSP…
8610	6.0214e-14	8.0131e-13	25	54	310	3757	lipid biosynthetic process	PSPTO_1556|PSPTO_3833|PSPTO_1553|PSPTO_1434|PSPTO_4402|PSPTO_4861|PSPTO_4421|PSPTO_5597|PSPTO_1550|PSPTO_4860|PSPTO_1080|PSPTO_1539|PSPTO_1545|PSPTO_1105|PSPTO_3745|PSPTO_1547|PSPTO_3845|PSPTO_3843|PSPTO_1560|PSPTO_1540|PSPTO_3022|PSPTO_5003|PSPTO_2211|PSPTO_2210|PSPTO_4495
34404	2.1423e-13	2.7118e-12	24	52	310	3757	nucleobase, nucleoside and nucleotide biosynthetic process	PSPTO_5282|PSPTO_0805|PSPTO_4937|PSPTO_4828|PSPTO_1700|PSPTO_5606|PSPTO_1449|PSPTO_4867|PSPTO_5605|PSPTO_1459|PSPTO_5603|PSPTO_1552|PSPTO_3733|PSPTO_5602|PSPTO_1104|PSPTO_5601|PSPTO_5600|PSPTO_1450|PSPTO_5599|PSPTO_5598|PSPTO_1661|PSPTO_1671|PSPTO_3793|PSPTO_3360
34654	2.1423e-13	2.7118e-12	24	52	310	3757	nucleobase, nucleoside, nucleotide and nucleic acid biosynthetic process	PSPTO_5282|PSPTO_0805|PSPTO_4937|PSPTO_4828|PSPTO_1700|PSPTO_5606|PSPTO_1449|PSPTO_4867|PSPTO_5605|PSPTO_1459|PSPTO_5603|PSPTO_1552|PSPTO_3733|PSPTO_5602|PSPTO_1104|PSPTO_5601|PSPTO_5600|PSPTO_1450|PSPTO_5599|PSPTO_5598|PSPTO_1661|PSPTO_1671|PSPTO_3793|PSPTO_3360
44106	2.2295e-13	2.755e-12	42	150	310	3757	cellular amine metabolic process	PSPTO_1528|PSPTO_0346|PSPTO_4429|PSPTO_1435|PSPTO_3953|PSPTO_3733|PSPTO_4503|PSPTO_0224|PSPTO_0125|PSPTO_5138|PSPTO_0184|PSPTO_4147|PSPTO_0383|PSPTO_0185|PSPTO_2200|PSPTO_2166|PSPTO_2383|PSPTO_2382|PSPTO_0806|PSPTO_0609|PSPTO_1843|PSPTO_1501|PSPTO_1523|PSPTO_1842|PSPTO_1746|PSPTO_4812|PSPTO_0359|PSPTO_3988|PSPTO_3743|PSPTO_2378|PSPTO_0178|PSPTO_3345|PSPTO_3742|PSPTO_1268|PSPTO_3981|PSPTO_2176|PSP…
44255	2.8231e-13	3.4074e-12	25	57	310	3757	cellular lipid metabolic process	PSPTO_1556|PSPTO_3833|PSPTO_1553|PSPTO_1434|PSPTO_4402|PSPTO_4861|PSPTO_4421|PSPTO_5597|PSPTO_1550|PSPTO_4860|PSPTO_1080|PSPTO_1539|PSPTO_1545|PSPTO_1105|PSPTO_3745|PSPTO_1547|PSPTO_3845|PSPTO_3843|PSPTO_1560|PSPTO_1540|PSPTO_3022|PSPTO_5003|PSPTO_2211|PSPTO_2210|PSPTO_4495
6732	8.6846e-13	1.0244e-11	27	69	310	3757	coenzyme metabolic process	PSPTO_4818|PSPTO_0417|PSPTO_4819|PSPTO_3814|PSPTO_3733|PSPTO_3752|PSPTO_3356|PSPTO_0960|PSPTO_0085|PSPTO_1111|PSPTO_2200|PSPTO_0385|PSPTO_3793|PSPTO_0805|PSPTO_0923|PSPTO_4828|PSPTO_4339|PSPTO_0437|PSPTO_5006|PSPTO_2198|PSPTO_2197|PSPTO_5289|PSPTO_4496|PSPTO_2199|PSPTO_2194|PSPTO_2196|PSPTO_2195
6629	1.173e-12	1.3529e-11	25	60	310	3757	lipid metabolic process	PSPTO_1556|PSPTO_3833|PSPTO_1553|PSPTO_1434|PSPTO_4402|PSPTO_4861|PSPTO_4421|PSPTO_5597|PSPTO_1550|PSPTO_4860|PSPTO_1080|PSPTO_1539|PSPTO_1545|PSPTO_1105|PSPTO_3745|PSPTO_1547|PSPTO_3845|PSPTO_3843|PSPTO_1560|PSPTO_1540|PSPTO_3022|PSPTO_5003|PSPTO_2211|PSPTO_2210|PSPTO_4495
6519	2.3005e-12	2.5956e-11	44	173	310	3757	cellular amino acid and derivative metabolic process	PSPTO_1528|PSPTO_0346|PSPTO_4429|PSPTO_1435|PSPTO_3953|PSPTO_3733|PSPTO_4503|PSPTO_0224|PSPTO_0125|PSPTO_0960|PSPTO_5138|PSPTO_0184|PSPTO_0085|PSPTO_4147|PSPTO_0383|PSPTO_0185|PSPTO_2200|PSPTO_2166|PSPTO_2383|PSPTO_2382|PSPTO_0806|PSPTO_0609|PSPTO_1843|PSPTO_1501|PSPTO_1523|PSPTO_1842|PSPTO_1746|PSPTO_4812|PSPTO_0359|PSPTO_3988|PSPTO_3743|PSPTO_2378|PSPTO_0178|PSPTO_3345|PSPTO_3742|PSPTO_1268|PSP…
16051	6.3539e-12	7.0163e-11	24	59	310	3757	carbohydrate biosynthetic process	PSPTO_4182|PSPTO_1080|PSPTO_1538|PSPTO_4407|PSPTO_4408|PSPTO_3745|PSPTO_1547|PSPTO_3845|PSPTO_1553|PSPTO_0386|PSPTO_3843|PSPTO_1112|PSPTO_4412|PSPTO_0103|PSPTO_4402|PSPTO_4413|PSPTO_4421|PSPTO_4410|PSPTO_4411|PSPTO_5168|PSPTO_5597|PSPTO_5003|PSPTO_4441|PSPTO_4495
9150	7.9212e-12	8.39e-11	16	26	310	3757	purine ribonucleotide metabolic process	PSPTO_4937|PSPTO_1700|PSPTO_5606|PSPTO_1449|PSPTO_4867|PSPTO_5605|PSPTO_1459|PSPTO_5603|PSPTO_5602|PSPTO_1104|PSPTO_5601|PSPTO_5600|PSPTO_1450|PSPTO_5599|PSPTO_5598|PSPTO_3360
9152	7.9212e-12	8.39e-11	16	26	310	3757	purine ribonucleotide biosynthetic process	PSPTO_4937|PSPTO_1700|PSPTO_5606|PSPTO_1449|PSPTO_4867|PSPTO_5605|PSPTO_1459|PSPTO_5603|PSPTO_5602|PSPTO_1104|PSPTO_5601|PSPTO_5600|PSPTO_1450|PSPTO_5599|PSPTO_5598|PSPTO_3360
6163	1.8005e-11	1.8323e-10	16	27	310	3757	purine nucleotide metabolic process	PSPTO_4937|PSPTO_1700|PSPTO_5606|PSPTO_1449|PSPTO_4867|PSPTO_5605|PSPTO_1459|PSPTO_5603|PSPTO_5602|PSPTO_1104|PSPTO_5601|PSPTO_5600|PSPTO_1450|PSPTO_5599|PSPTO_5598|PSPTO_3360
6164	1.8005e-11	1.8323e-10	16	27	310	3757	purine nucleotide biosynthetic process	PSPTO_4937|PSPTO_1700|PSPTO_5606|PSPTO_1449|PSPTO_4867|PSPTO_5605|PSPTO_1459|PSPTO_5603|PSPTO_5602|PSPTO_1104|PSPTO_5601|PSPTO_5600|PSPTO_1450|PSPTO_5599|PSPTO_5598|PSPTO_3360
271	1.9561e-11	1.9524e-10	22	52	310	3757	polysaccharide biosynthetic process	PSPTO_4182|PSPTO_1080|PSPTO_1538|PSPTO_4407|PSPTO_4408|PSPTO_3745|PSPTO_1547|PSPTO_3845|PSPTO_1553|PSPTO_3843|PSPTO_1112|PSPTO_4412|PSPTO_0103|PSPTO_4402|PSPTO_4413|PSPTO_4421|PSPTO_4410|PSPTO_4411|PSPTO_5597|PSPTO_5003|PSPTO_4441|PSPTO_4495
9259	2.4311e-11	2.3366e-10	18	35	310	3757	ribonucleotide metabolic process	PSPTO_0805|PSPTO_4937|PSPTO_1700|PSPTO_5606|PSPTO_1449|PSPTO_4867|PSPTO_5605|PSPTO_1459|PSPTO_5603|PSPTO_1552|PSPTO_5602|PSPTO_1104|PSPTO_5601|PSPTO_5600|PSPTO_1450|PSPTO_5599|PSPTO_5598|PSPTO_3360
9260	2.4311e-11	2.3366e-10	18	35	310	3757	ribonucleotide biosynthetic process	PSPTO_0805|PSPTO_4937|PSPTO_1700|PSPTO_5606|PSPTO_1449|PSPTO_4867|PSPTO_5605|PSPTO_1459|PSPTO_5603|PSPTO_1552|PSPTO_5602|PSPTO_1104|PSPTO_5601|PSPTO_5600|PSPTO_1450|PSPTO_5599|PSPTO_5598|PSPTO_3360
5975	3.6224e-11	3.4183e-10	37	139	310	3757	carbohydrate metabolic process	PSPTO_4182|PSPTO_4407|PSPTO_1556|PSPTO_4408|PSPTO_1553|PSPTO_0386|PSPTO_1112|PSPTO_1434|PSPTO_0103|PSPTO_4402|PSPTO_4421|PSPTO_5597|PSPTO_4441|PSPTO_0385|PSPTO_5595|PSPTO_4170|PSPTO_1080|PSPTO_1538|PSPTO_1419|PSPTO_1105|PSPTO_3745|PSPTO_1547|PSPTO_3845|PSPTO_3843|PSPTO_1302|PSPTO_4412|PSPTO_4413|PSPTO_1560|PSPTO_4410|PSPTO_4411|PSPTO_1540|PSPTO_5168|PSPTO_5289|PSPTO_5003|PSPTO_4494|PSPTO_4495|PSP…
44038	1.1148e-10	9.6433e-10	13	19	310	3757	cell wall macromolecule biosynthetic process	PSPTO_4182|PSPTO_1538|PSPTO_4407|PSPTO_4408|PSPTO_1112|PSPTO_4412|PSPTO_0103|PSPTO_4413|PSPTO_4410|PSPTO_4411|PSPTO_5597|PSPTO_4441|PSPTO_4495
9252	1.1148e-10	9.6433e-10	13	19	310	3757	peptidoglycan biosynthetic process	PSPTO_4182|PSPTO_1538|PSPTO_4407|PSPTO_4408|PSPTO_1112|PSPTO_4412|PSPTO_0103|PSPTO_4413|PSPTO_4410|PSPTO_4411|PSPTO_5597|PSPTO_4441|PSPTO_4495
6023	1.1148e-10	9.6433e-10	13	19	310	3757	aminoglycan biosynthetic process	PSPTO_4182|PSPTO_1538|PSPTO_4407|PSPTO_4408|PSPTO_1112|PSPTO_4412|PSPTO_0103|PSPTO_4413|PSPTO_4410|PSPTO_4411|PSPTO_5597|PSPTO_4441|PSPTO_4495
6024	1.1148e-10	9.6433e-10	13	19	310	3757	glycosaminoglycan biosynthetic process	PSPTO_4182|PSPTO_1538|PSPTO_4407|PSPTO_4408|PSPTO_1112|PSPTO_4412|PSPTO_0103|PSPTO_4413|PSPTO_4410|PSPTO_4411|PSPTO_5597|PSPTO_4441|PSPTO_4495
70589	1.1148e-10	9.6433e-10	13	19	310	3757	cellular component macromolecule biosynthetic process	PSPTO_4182|PSPTO_1538|PSPTO_4407|PSPTO_4408|PSPTO_1112|PSPTO_4412|PSPTO_0103|PSPTO_4413|PSPTO_4410|PSPTO_4411|PSPTO_5597|PSPTO_4441|PSPTO_4495
9273	7.1761e-10	6.0071e-09	13	21	310	3757	peptidoglycan-based cell wall biogenesis	PSPTO_4182|PSPTO_1538|PSPTO_4407|PSPTO_4408|PSPTO_1112|PSPTO_4412|PSPTO_0103|PSPTO_4413|PSPTO_4410|PSPTO_4411|PSPTO_5597|PSPTO_4441|PSPTO_4495
42546	7.1761e-10	6.0071e-09	13	21	310	3757	cell wall biogenesis	PSPTO_4182|PSPTO_1538|PSPTO_4407|PSPTO_4408|PSPTO_1112|PSPTO_4412|PSPTO_0103|PSPTO_4413|PSPTO_4410|PSPTO_4411|PSPTO_5597|PSPTO_4441|PSPTO_4495
51188	8.616e-10	7.0979e-09	20	51	310	3757	cofactor biosynthetic process	PSPTO_0805|PSPTO_4818|PSPTO_0923|PSPTO_0417|PSPTO_4819|PSPTO_4828|PSPTO_1128|PSPTO_1108|PSPTO_0129|PSPTO_4800|PSPTO_3733|PSPTO_5118|PSPTO_1675|PSPTO_0960|PSPTO_5006|PSPTO_0085|PSPTO_4496|PSPTO_1111|PSPTO_3793|PSPTO_5251
44262	1.0404e-09	8.437e-09	26	84	310	3757	cellular carbohydrate metabolic process	PSPTO_1556|PSPTO_1553|PSPTO_0386|PSPTO_1434|PSPTO_4402|PSPTO_4421|PSPTO_5597|PSPTO_0385|PSPTO_5595|PSPTO_4170|PSPTO_1080|PSPTO_1419|PSPTO_1105|PSPTO_3745|PSPTO_1547|PSPTO_3845|PSPTO_3843|PSPTO_1302|PSPTO_1560|PSPTO_1540|PSPTO_5168|PSPTO_5289|PSPTO_5003|PSPTO_4494|PSPTO_4495|PSPTO_0390
6091	3.7278e-09	2.9765e-08	21	60	310	3757	generation of precursor metabolites and energy	PSPTO_5606|PSPTO_4339|PSPTO_5605|PSPTO_0386|PSPTO_5603|PSPTO_5602|PSPTO_3752|PSPTO_5601|PSPTO_3356|PSPTO_5600|PSPTO_5599|PSPTO_2198|PSPTO_5598|PSPTO_2197|PSPTO_2200|PSPTO_2199|PSPTO_2194|PSPTO_4494|PSPTO_0390|PSPTO_2196|PSPTO_2195
5976	4.4911e-09	3.5316e-08	22	66	310	3757	polysaccharide metabolic process	PSPTO_4182|PSPTO_1080|PSPTO_1538|PSPTO_4407|PSPTO_4408|PSPTO_3745|PSPTO_1547|PSPTO_3845|PSPTO_1553|PSPTO_3843|PSPTO_1112|PSPTO_4412|PSPTO_0103|PSPTO_4402|PSPTO_4413|PSPTO_4421|PSPTO_4410|PSPTO_4411|PSPTO_5597|PSPTO_5003|PSPTO_4441|PSPTO_4495
270	1.3511e-08	1.0163e-07	13	25	310	3757	peptidoglycan metabolic process	PSPTO_4182|PSPTO_1538|PSPTO_4407|PSPTO_4408|PSPTO_1112|PSPTO_4412|PSPTO_0103|PSPTO_4413|PSPTO_4410|PSPTO_4411|PSPTO_5597|PSPTO_4441|PSPTO_4495
30203	1.3511e-08	1.0163e-07	13	25	310	3757	glycosaminoglycan metabolic process	PSPTO_4182|PSPTO_1538|PSPTO_4407|PSPTO_4408|PSPTO_1112|PSPTO_4412|PSPTO_0103|PSPTO_4413|PSPTO_4410|PSPTO_4411|PSPTO_5597|PSPTO_4441|PSPTO_4495
9066	1.3511e-08	1.0163e-07	13	25	310	3757	aspartate family amino acid metabolic process	PSPTO_1528|PSPTO_0346|PSPTO_1843|PSPTO_1523|PSPTO_3953|PSPTO_3733|PSPTO_4503|PSPTO_0224|PSPTO_2176|PSPTO_2200|PSPTO_2199|PSPTO_1481|PSPTO_1480
34220	1.6513e-08	1.0326e-07	8	9	310	3757	ion transmembrane transport	PSPTO_5606|PSPTO_5605|PSPTO_5603|PSPTO_5602|PSPTO_5601|PSPTO_5600|PSPTO_5599|PSPTO_5598
6754	1.6513e-08	1.0326e-07	8	9	310	3757	ATP biosynthetic process	PSPTO_5606|PSPTO_5605|PSPTO_5603|PSPTO_5602|PSPTO_5601|PSPTO_5600|PSPTO_5599|PSPTO_5598
15985	1.6513e-08	1.0326e-07	8	9	310	3757	energy coupled proton transport, down electrochemical gradient	PSPTO_5606|PSPTO_5605|PSPTO_5603|PSPTO_5602|PSPTO_5601|PSPTO_5600|PSPTO_5599|PSPTO_5598
15986	1.6513e-08	1.0326e-07	8	9	310	3757	ATP synthesis coupled proton transport	PSPTO_5606|PSPTO_5605|PSPTO_5603|PSPTO_5602|PSPTO_5601|PSPTO_5600|PSPTO_5599|PSPTO_5598
15992	1.6513e-08	1.0326e-07	8	9	310	3757	proton transport	PSPTO_5606|PSPTO_5605|PSPTO_5603|PSPTO_5602|PSPTO_5601|PSPTO_5600|PSPTO_5599|PSPTO_5598
9141	1.6513e-08	1.0326e-07	8	9	310	3757	nucleoside triphosphate metabolic process	PSPTO_5606|PSPTO_5605|PSPTO_5603|PSPTO_5602|PSPTO_5601|PSPTO_5600|PSPTO_5599|PSPTO_5598
9142	1.6513e-08	1.0326e-07	8	9	310	3757	nucleoside triphosphate biosynthetic process	PSPTO_5606|PSPTO_5605|PSPTO_5603|PSPTO_5602|PSPTO_5601|PSPTO_5600|PSPTO_5599|PSPTO_5598
9144	1.6513e-08	1.0326e-07	8	9	310	3757	purine nucleoside triphosphate metabolic process	PSPTO_5606|PSPTO_5605|PSPTO_5603|PSPTO_5602|PSPTO_5601|PSPTO_5600|PSPTO_5599|PSPTO_5598
9145	1.6513e-08	1.0326e-07	8	9	310	3757	purine nucleoside triphosphate biosynthetic process	PSPTO_5606|PSPTO_5605|PSPTO_5603|PSPTO_5602|PSPTO_5601|PSPTO_5600|PSPTO_5599|PSPTO_5598
46034	1.6513e-08	1.0326e-07	8	9	310	3757	ATP metabolic process	PSPTO_5606|PSPTO_5605|PSPTO_5603|PSPTO_5602|PSPTO_5601|PSPTO_5600|PSPTO_5599|PSPTO_5598
9199	1.6513e-08	1.0326e-07	8	9	310	3757	ribonucleoside triphosphate metabolic process	PSPTO_5606|PSPTO_5605|PSPTO_5603|PSPTO_5602|PSPTO_5601|PSPTO_5600|PSPTO_5599|PSPTO_5598
9201	1.6513e-08	1.0326e-07	8	9	310	3757	ribonucleoside triphosphate biosynthetic process	PSPTO_5606|PSPTO_5605|PSPTO_5603|PSPTO_5602|PSPTO_5601|PSPTO_5600|PSPTO_5599|PSPTO_5598
9205	1.6513e-08	1.0326e-07	8	9	310	3757	purine ribonucleoside triphosphate metabolic process	PSPTO_5606|PSPTO_5605|PSPTO_5603|PSPTO_5602|PSPTO_5601|PSPTO_5600|PSPTO_5599|PSPTO_5598
9206	1.6513e-08	1.0326e-07	8	9	310	3757	purine ribonucleoside triphosphate biosynthetic process	PSPTO_5606|PSPTO_5605|PSPTO_5603|PSPTO_5602|PSPTO_5601|PSPTO_5600|PSPTO_5599|PSPTO_5598
8653	1.9149e-08	1.1423e-07	11	18	310	3757	lipopolysaccharide metabolic process	PSPTO_3745|PSPTO_1547|PSPTO_3845|PSPTO_1080|PSPTO_1553|PSPTO_3843|PSPTO_4402|PSPTO_4421|PSPTO_5597|PSPTO_5003|PSPTO_4495
8654	1.9149e-08	1.1423e-07	11	18	310	3757	phospholipid biosynthetic process	PSPTO_1556|PSPTO_1105|PSPTO_3745|PSPTO_1547|PSPTO_3845|PSPTO_1434|PSPTO_4402|PSPTO_1560|PSPTO_1540|PSPTO_3022|PSPTO_1539
6644	1.9149e-08	1.1423e-07	11	18	310	3757	phospholipid metabolic process	PSPTO_1556|PSPTO_1105|PSPTO_3745|PSPTO_1547|PSPTO_3845|PSPTO_1434|PSPTO_4402|PSPTO_1560|PSPTO_1540|PSPTO_3022|PSPTO_1539
9103	1.9149e-08	1.1423e-07	11	18	310	3757	lipopolysaccharide biosynthetic process	PSPTO_3745|PSPTO_1547|PSPTO_3845|PSPTO_1080|PSPTO_1553|PSPTO_3843|PSPTO_4402|PSPTO_4421|PSPTO_5597|PSPTO_5003|PSPTO_4495
6022	2.5036e-08	1.4765e-07	13	26	310	3757	aminoglycan metabolic process	PSPTO_4182|PSPTO_1538|PSPTO_4407|PSPTO_4408|PSPTO_1112|PSPTO_4412|PSPTO_0103|PSPTO_4413|PSPTO_4410|PSPTO_4411|PSPTO_5597|PSPTO_4441|PSPTO_4495
44085	3.3523e-08	1.9549e-07	25	91	310	3757	cellular component biogenesis	PSPTO_4182|PSPTO_0537|PSPTO_0638|PSPTO_4407|PSPTO_4408|PSPTO_1438|PSPTO_0640|PSPTO_0343|PSPTO_1112|PSPTO_0642|PSPTO_0103|PSPTO_0641|PSPTO_5597|PSPTO_4441|PSPTO_0648|PSPTO_0626|PSPTO_1538|PSPTO_0649|PSPTO_0627|PSPTO_4412|PSPTO_1103|PSPTO_4413|PSPTO_4410|PSPTO_4411|PSPTO_4495
6260	4.7782e-08	2.7554e-07	12	23	310	3757	DNA replication	PSPTO_4814|PSPTO_3514|PSPTO_3646|PSPTO_0656|PSPTO_0001|PSPTO_0002|PSPTO_3656|PSPTO_5137|PSPTO_0538|PSPTO_1549|PSPTO_4929|PSPTO_3826
16310	7.6658e-08	4.3245e-07	8	10	310	3757	phosphorylation	PSPTO_5606|PSPTO_5605|PSPTO_5603|PSPTO_5602|PSPTO_5601|PSPTO_5600|PSPTO_5599|PSPTO_5598
6119	7.6658e-08	4.3245e-07	8	10	310	3757	oxidative phosphorylation	PSPTO_5606|PSPTO_5605|PSPTO_5603|PSPTO_5602|PSPTO_5601|PSPTO_5600|PSPTO_5599|PSPTO_5598
6553	8.4341e-08	4.7067e-07	9	13	310	3757	lysine metabolic process	PSPTO_1843|PSPTO_1523|PSPTO_3953|PSPTO_4503|PSPTO_0224|PSPTO_2176|PSPTO_2200|PSPTO_2199|PSPTO_1528
19637	8.685e-08	4.7952e-07	11	20	310	3757	organophosphate metabolic process	PSPTO_1556|PSPTO_1105|PSPTO_3745|PSPTO_1547|PSPTO_3845|PSPTO_1434|PSPTO_4402|PSPTO_1560|PSPTO_1540|PSPTO_3022|PSPTO_1539
42364	1.2994e-07	7.0246e-07	13	29	310	3757	water-soluble vitamin biosynthetic process	PSPTO_0805|PSPTO_4828|PSPTO_0695|PSPTO_0552|PSPTO_4214|PSPTO_0696|PSPTO_4116|PSPTO_0691|PSPTO_0360|PSPTO_0690|PSPTO_0693|PSPTO_0494|PSPTO_3793
9110	1.2994e-07	7.0246e-07	13	29	310	3757	vitamin biosynthetic process	PSPTO_0805|PSPTO_4828|PSPTO_0695|PSPTO_0552|PSPTO_4214|PSPTO_0696|PSPTO_4116|PSPTO_0691|PSPTO_0360|PSPTO_0690|PSPTO_0693|PSPTO_0494|PSPTO_3793
6766	2.1246e-07	1.1252e-06	13	30	310	3757	vitamin metabolic process	PSPTO_0805|PSPTO_4828|PSPTO_0695|PSPTO_0552|PSPTO_4214|PSPTO_0696|PSPTO_4116|PSPTO_0691|PSPTO_0360|PSPTO_0690|PSPTO_0693|PSPTO_0494|PSPTO_3793
6767	2.1246e-07	1.1252e-06	13	30	310	3757	water-soluble vitamin metabolic process	PSPTO_0805|PSPTO_4828|PSPTO_0695|PSPTO_0552|PSPTO_4214|PSPTO_0696|PSPTO_4116|PSPTO_0691|PSPTO_0360|PSPTO_0690|PSPTO_0693|PSPTO_0494|PSPTO_3793
44036	5.291e-07	2.746e-06	13	32	310	3757	cell wall macromolecule metabolic process	PSPTO_4182|PSPTO_1538|PSPTO_4407|PSPTO_4408|PSPTO_1112|PSPTO_4412|PSPTO_0103|PSPTO_4413|PSPTO_4410|PSPTO_4411|PSPTO_5597|PSPTO_4441|PSPTO_4495
10382	5.291e-07	2.746e-06	13	32	310	3757	cellular cell wall macromolecule metabolic process	PSPTO_4182|PSPTO_1538|PSPTO_4407|PSPTO_4408|PSPTO_1112|PSPTO_4412|PSPTO_0103|PSPTO_4413|PSPTO_4410|PSPTO_4411|PSPTO_5597|PSPTO_4441|PSPTO_4495
9067	5.5708e-07	2.8626e-06	11	23	310	3757	aspartate family amino acid biosynthetic process	PSPTO_0346|PSPTO_1843|PSPTO_1523|PSPTO_3953|PSPTO_3733|PSPTO_4503|PSPTO_0224|PSPTO_2176|PSPTO_1528|PSPTO_1481|PSPTO_1480
46356	5.9901e-07	2.9329e-06	10	19	310	3757	acetyl-CoA catabolic process	PSPTO_4339|PSPTO_3752|PSPTO_3356|PSPTO_2198|PSPTO_2197|PSPTO_2200|PSPTO_2199|PSPTO_2194|PSPTO_2196|PSPTO_2195
9060	5.9901e-07	2.9329e-06	10	19	310	3757	aerobic respiration	PSPTO_4339|PSPTO_3752|PSPTO_3356|PSPTO_2198|PSPTO_2197|PSPTO_2200|PSPTO_2199|PSPTO_2194|PSPTO_2196|PSPTO_2195
9109	5.9901e-07	2.9329e-06	10	19	310	3757	coenzyme catabolic process	PSPTO_4339|PSPTO_3752|PSPTO_3356|PSPTO_2198|PSPTO_2197|PSPTO_2200|PSPTO_2199|PSPTO_2194|PSPTO_2196|PSPTO_2195
6099	5.9901e-07	2.9329e-06	10	19	310	3757	tricarboxylic acid cycle	PSPTO_4339|PSPTO_3752|PSPTO_3356|PSPTO_2198|PSPTO_2197|PSPTO_2200|PSPTO_2199|PSPTO_2194|PSPTO_2196|PSPTO_2195
51187	5.9901e-07	2.9329e-06	10	19	310	3757	cofactor catabolic process	PSPTO_4339|PSPTO_3752|PSPTO_3356|PSPTO_2198|PSPTO_2197|PSPTO_2200|PSPTO_2199|PSPTO_2194|PSPTO_2196|PSPTO_2195
6818	7.2701e-07	3.5263e-06	8	12	310	3757	hydrogen transport	PSPTO_5606|PSPTO_5605|PSPTO_5603|PSPTO_5602|PSPTO_5601|PSPTO_5600|PSPTO_5599|PSPTO_5598
9108	8.0896e-07	3.8875e-06	13	33	310	3757	coenzyme biosynthetic process	PSPTO_0805|PSPTO_4818|PSPTO_0923|PSPTO_0417|PSPTO_4819|PSPTO_4828|PSPTO_3733|PSPTO_0960|PSPTO_5006|PSPTO_0085|PSPTO_4496|PSPTO_1111|PSPTO_3793
32787	8.7941e-07	4.1873e-06	20	73	310	3757	monocarboxylic acid metabolic process	PSPTO_3814|PSPTO_1556|PSPTO_1545|PSPTO_1105|PSPTO_3833|PSPTO_0437|PSPTO_0386|PSPTO_3733|PSPTO_1434|PSPTO_5006|PSPTO_1560|PSPTO_4861|PSPTO_1540|PSPTO_5168|PSPTO_4496|PSPTO_0494|PSPTO_2211|PSPTO_1550|PSPTO_4860|PSPTO_2210
6084	9.5351e-07	4.4989e-06	11	24	310	3757	acetyl-CoA metabolic process	PSPTO_4339|PSPTO_3752|PSPTO_3356|PSPTO_5006|PSPTO_2198|PSPTO_2197|PSPTO_2200|PSPTO_2199|PSPTO_2194|PSPTO_2196|PSPTO_2195
45333	1.1112e-06	5.1955e-06	10	20	310	3757	cellular respiration	PSPTO_4339|PSPTO_3752|PSPTO_3356|PSPTO_2198|PSPTO_2197|PSPTO_2200|PSPTO_2199|PSPTO_2194|PSPTO_2196|PSPTO_2195
70882	1.2137e-06	5.5742e-06	13	34	310	3757	cellular cell wall organization or biogenesis	PSPTO_4182|PSPTO_1538|PSPTO_4407|PSPTO_4408|PSPTO_1112|PSPTO_4412|PSPTO_0103|PSPTO_4413|PSPTO_4410|PSPTO_4411|PSPTO_5597|PSPTO_4441|PSPTO_4495
71554	1.2137e-06	5.5742e-06	13	34	310	3757	cell wall organization or biogenesis	PSPTO_4182|PSPTO_1538|PSPTO_4407|PSPTO_4408|PSPTO_1112|PSPTO_4412|PSPTO_0103|PSPTO_4413|PSPTO_4410|PSPTO_4411|PSPTO_5597|PSPTO_4441|PSPTO_4495
46394	2.2879e-06	1.0326e-05	27	126	310	3757	carboxylic acid biosynthetic process	PSPTO_1528|PSPTO_4818|PSPTO_4819|PSPTO_0346|PSPTO_3833|PSPTO_1553|PSPTO_3953|PSPTO_3733|PSPTO_4503|PSPTO_0224|PSPTO_0125|PSPTO_4861|PSPTO_0383|PSPTO_1550|PSPTO_4860|PSPTO_1843|PSPTO_1523|PSPTO_1545|PSPTO_1746|PSPTO_0359|PSPTO_2176|PSPTO_0592|PSPTO_0494|PSPTO_2211|PSPTO_2210|PSPTO_1481|PSPTO_1480
16053	2.2879e-06	1.0326e-05	27	126	310	3757	organic acid biosynthetic process	PSPTO_1528|PSPTO_4818|PSPTO_4819|PSPTO_0346|PSPTO_3833|PSPTO_1553|PSPTO_3953|PSPTO_3733|PSPTO_4503|PSPTO_0224|PSPTO_0125|PSPTO_4861|PSPTO_0383|PSPTO_1550|PSPTO_4860|PSPTO_1843|PSPTO_1523|PSPTO_1545|PSPTO_1746|PSPTO_0359|PSPTO_2176|PSPTO_0592|PSPTO_0494|PSPTO_2211|PSPTO_2210|PSPTO_1481|PSPTO_1480
9240	3.7126e-06	1.6329e-05	5	5	310	3757	isopentenyl diphosphate biosynthetic process	PSPTO_1556|PSPTO_1105|PSPTO_1434|PSPTO_1560|PSPTO_1540
46490	3.7126e-06	1.6329e-05	5	5	310	3757	isopentenyl diphosphate metabolic process	PSPTO_1556|PSPTO_1105|PSPTO_1434|PSPTO_1560|PSPTO_1540
19288	3.7126e-06	1.6329e-05	5	5	310	3757	isopentenyl diphosphate biosynthetic process, mevalonate-independent pathway	PSPTO_1556|PSPTO_1105|PSPTO_1434|PSPTO_1560|PSPTO_1540
22613	3.9699e-06	1.717e-05	11	27	310	3757	ribonucleoprotein complex biogenesis	PSPTO_1438|PSPTO_0640|PSPTO_0343|PSPTO_0642|PSPTO_0641|PSPTO_1103|PSPTO_0648|PSPTO_0626|PSPTO_0649|PSPTO_0638|PSPTO_0627
42254	3.9699e-06	1.717e-05	11	27	310	3757	ribosome biogenesis	PSPTO_1438|PSPTO_0640|PSPTO_0343|PSPTO_0642|PSPTO_0641|PSPTO_1103|PSPTO_0648|PSPTO_0626|PSPTO_0649|PSPTO_0638|PSPTO_0627
46451	6.0225e-06	2.5412e-05	7	11	310	3757	diaminopimelate metabolic process	PSPTO_1843|PSPTO_1523|PSPTO_3953|PSPTO_4503|PSPTO_0224|PSPTO_2176|PSPTO_1528
9085	6.0225e-06	2.5412e-05	7	11	310	3757	lysine biosynthetic process	PSPTO_1843|PSPTO_1523|PSPTO_3953|PSPTO_4503|PSPTO_0224|PSPTO_2176|PSPTO_1528
9089	6.0225e-06	2.5412e-05	7	11	310	3757	lysine biosynthetic process via diaminopimelate	PSPTO_1843|PSPTO_1523|PSPTO_3953|PSPTO_4503|PSPTO_0224|PSPTO_2176|PSPTO_1528
6793	6.9593e-06	2.9128e-05	9	19	310	3757	phosphorus metabolic process	PSPTO_5606|PSPTO_5605|PSPTO_0722|PSPTO_5603|PSPTO_5602|PSPTO_5601|PSPTO_5600|PSPTO_5599|PSPTO_5598
34637	7.2599e-06	3.0143e-05	13	39	310	3757	cellular carbohydrate biosynthetic process	PSPTO_1080|PSPTO_3745|PSPTO_1547|PSPTO_3845|PSPTO_1553|PSPTO_0386|PSPTO_3843|PSPTO_4402|PSPTO_4421|PSPTO_5168|PSPTO_5597|PSPTO_5003|PSPTO_4495
6066	8.0057e-06	3.2826e-05	16	57	310	3757	alcohol metabolic process	PSPTO_4170|PSPTO_1080|PSPTO_1419|PSPTO_1556|PSPTO_1105|PSPTO_1553|PSPTO_0386|PSPTO_1434|PSPTO_1560|PSPTO_1540|PSPTO_5168|PSPTO_5289|PSPTO_0385|PSPTO_5595|PSPTO_4494|PSPTO_0390
5996	8.0325e-06	3.2826e-05	14	45	310	3757	monosaccharide metabolic process	PSPTO_1080|PSPTO_1556|PSPTO_1105|PSPTO_1553|PSPTO_0386|PSPTO_1434|PSPTO_1560|PSPTO_1540|PSPTO_5168|PSPTO_5289|PSPTO_0385|PSPTO_5595|PSPTO_4494|PSPTO_0390
6796	1.4061e-05	5.7012e-05	8	16	310	3757	phosphate metabolic process	PSPTO_5606|PSPTO_5605|PSPTO_5603|PSPTO_5602|PSPTO_5601|PSPTO_5600|PSPTO_5599|PSPTO_5598
18130	1.847e-05	7.4309e-05	14	48	310	3757	heterocycle biosynthetic process	PSPTO_4818|PSPTO_4819|PSPTO_1128|PSPTO_1108|PSPTO_0129|PSPTO_0695|PSPTO_4800|PSPTO_3733|PSPTO_5118|PSPTO_0360|PSPTO_0592|PSPTO_1111|PSPTO_0494|PSPTO_5251
9231	2.0767e-05	7.925e-05	5	6	310	3757	riboflavin biosynthetic process	PSPTO_0696|PSPTO_0691|PSPTO_0690|PSPTO_0805|PSPTO_0693
8299	2.0767e-05	7.925e-05	5	6	310	3757	isoprenoid biosynthetic process	PSPTO_1556|PSPTO_1105|PSPTO_1434|PSPTO_1560|PSPTO_1540
6265	2.0767e-05	7.925e-05	5	6	310	3757	DNA topological change	PSPTO_3514|PSPTO_1745|PSPTO_0004|PSPTO_4963|PSPTO_4960
6720	2.0767e-05	7.925e-05	5	6	310	3757	isoprenoid metabolic process	PSPTO_1556|PSPTO_1105|PSPTO_1434|PSPTO_1560|PSPTO_1540
6771	2.0767e-05	7.925e-05	5	6	310	3757	riboflavin metabolic process	PSPTO_0696|PSPTO_0691|PSPTO_0690|PSPTO_0805|PSPTO_0693
42726	2.0767e-05	7.925e-05	5	6	310	3757	riboflavin and derivative metabolic process	PSPTO_0696|PSPTO_0691|PSPTO_0690|PSPTO_0805|PSPTO_0693
42727	2.0767e-05	7.925e-05	5	6	310	3757	riboflavin and derivative biosynthetic process	PSPTO_0696|PSPTO_0691|PSPTO_0690|PSPTO_0805|PSPTO_0693
6752	2.4669e-05	9.2109e-05	8	17	310	3757	group transfer coenzyme metabolic process	PSPTO_3814|PSPTO_0437|PSPTO_3733|PSPTO_0960|PSPTO_0085|PSPTO_4496|PSPTO_0923|PSPTO_0417
55085	2.4669e-05	9.2109e-05	8	17	310	3757	transmembrane transport	PSPTO_5606|PSPTO_5605|PSPTO_5603|PSPTO_5602|PSPTO_5601|PSPTO_5600|PSPTO_5599|PSPTO_5598
6090	2.4669e-05	9.2109e-05	8	17	310	3757	pyruvate metabolic process	PSPTO_1556|PSPTO_1105|PSPTO_0386|PSPTO_1434|PSPTO_5006|PSPTO_1560|PSPTO_1540|PSPTO_5168
33692	2.6938e-05	9.9865e-05	11	32	310	3757	cellular polysaccharide biosynthetic process	PSPTO_3745|PSPTO_1547|PSPTO_3845|PSPTO_1080|PSPTO_1553|PSPTO_3843|PSPTO_4402|PSPTO_4421|PSPTO_5597|PSPTO_5003|PSPTO_4495
44264	3.7475e-05	0.00013794	11	33	310	3757	cellular polysaccharide metabolic process	PSPTO_3745|PSPTO_1547|PSPTO_3845|PSPTO_1080|PSPTO_1553|PSPTO_3843|PSPTO_4402|PSPTO_4421|PSPTO_5597|PSPTO_5003|PSPTO_4495
9245	4.5534e-05	0.00016076	4	4	310	3757	lipid A biosynthetic process	PSPTO_3745|PSPTO_1547|PSPTO_3845|PSPTO_4402
9247	4.5534e-05	0.00016076	4	4	310	3757	glycolipid biosynthetic process	PSPTO_3745|PSPTO_1547|PSPTO_3845|PSPTO_4402
46467	4.5534e-05	0.00016076	4	4	310	3757	membrane lipid biosynthetic process	PSPTO_3745|PSPTO_1547|PSPTO_3845|PSPTO_4402
46493	4.5534e-05	0.00016076	4	4	310	3757	lipid A metabolic process	PSPTO_3745|PSPTO_1547|PSPTO_3845|PSPTO_4402
6643	4.5534e-05	0.00016076	4	4	310	3757	membrane lipid metabolic process	PSPTO_3745|PSPTO_1547|PSPTO_3845|PSPTO_4402
6664	4.5534e-05	0.00016076	4	4	310	3757	glycolipid metabolic process	PSPTO_3745|PSPTO_1547|PSPTO_3845|PSPTO_4402
19682	6.7769e-05	0.00023765	5	7	310	3757	glyceraldehyde-3-phosphate metabolic process	PSPTO_1556|PSPTO_1105|PSPTO_1434|PSPTO_1560|PSPTO_1540
90304	7.8049e-05	0.00027186	50	357	310	3757	nucleic acid metabolic process	PSPTO_0619|PSPTO_0537|PSPTO_0538|PSPTO_1549|PSPTO_0544|PSPTO_4429|PSPTO_1435|PSPTO_1475|PSPTO_3656|PSPTO_0184|PSPTO_4147|PSPTO_0185|PSPTO_1551|PSPTO_2166|PSPTO_0806|PSPTO_0609|PSPTO_4929|PSPTO_4814|PSPTO_1501|PSPTO_4812|PSPTO_3646|PSPTO_0656|PSPTO_1745|PSPTO_0178|PSPTO_1268|PSPTO_4498|PSPTO_3826|PSPTO_3514|PSPTO_0001|PSPTO_5614|PSPTO_3358|PSPTO_0002|PSPTO_0004|PSPTO_4963|PSPTO_5138|PSPTO_4960|PSP…
15672	0.0001538	0.00053215	8	21	310	3757	monovalent inorganic cation transport	PSPTO_5606|PSPTO_5605|PSPTO_5603|PSPTO_5602|PSPTO_5601|PSPTO_5600|PSPTO_5599|PSPTO_5598
33013	0.00018132	0.00061106	6	12	310	3757	tetrapyrrole metabolic process	PSPTO_1128|PSPTO_1108|PSPTO_0129|PSPTO_4800|PSPTO_5118|PSPTO_5251
33014	0.00018132	0.00061106	6	12	310	3757	tetrapyrrole biosynthetic process	PSPTO_1128|PSPTO_1108|PSPTO_0129|PSPTO_4800|PSPTO_5118|PSPTO_5251
6778	0.00018132	0.00061106	6	12	310	3757	porphyrin metabolic process	PSPTO_1128|PSPTO_1108|PSPTO_0129|PSPTO_4800|PSPTO_5118|PSPTO_5251
6779	0.00018132	0.00061106	6	12	310	3757	porphyrin biosynthetic process	PSPTO_1128|PSPTO_1108|PSPTO_0129|PSPTO_4800|PSPTO_5118|PSPTO_5251
15949	0.00021282	0.00071261	4	5	310	3757	nucleobase, nucleoside and nucleotide interconversion	PSPTO_1536|PSPTO_0075|PSPTO_1749|PSPTO_3827
15980	0.00046117	0.0015343	10	36	310	3757	energy derivation by oxidation of organic compounds	PSPTO_4339|PSPTO_3752|PSPTO_3356|PSPTO_2198|PSPTO_2197|PSPTO_2200|PSPTO_2199|PSPTO_2194|PSPTO_2196|PSPTO_2195
6633	0.00051392	0.0016989	7	19	310	3757	fatty acid biosynthetic process	PSPTO_1545|PSPTO_3833|PSPTO_4861|PSPTO_2211|PSPTO_1550|PSPTO_4860|PSPTO_2210
9263	0.00055679	0.0017838	3	3	310	3757	deoxyribonucleotide biosynthetic process	PSPTO_5282|PSPTO_1661|PSPTO_1671
9265	0.00055679	0.0017838	3	3	310	3757	2'-deoxyribonucleotide biosynthetic process	PSPTO_5282|PSPTO_1661|PSPTO_1671
33865	0.00055679	0.0017838	3	3	310	3757	nucleoside bisphosphate metabolic process	PSPTO_0085|PSPTO_0923|PSPTO_0417
15936	0.00055679	0.0017838	3	3	310	3757	coenzyme A metabolic process	PSPTO_0085|PSPTO_0923|PSPTO_0417
15937	0.00055679	0.0017838	3	3	310	3757	coenzyme A biosynthetic process	PSPTO_0085|PSPTO_0923|PSPTO_0417
44272	0.00060953	0.0019408	8	25	310	3757	sulfur compound biosynthetic process	PSPTO_0695|PSPTO_3733|PSPTO_0360|PSPTO_2176|PSPTO_0383|PSPTO_0494|PSPTO_4818|PSPTO_4819
71103	0.0011283	0.0035708	5	11	310	3757	DNA conformation change	PSPTO_3514|PSPTO_1745|PSPTO_0004|PSPTO_4963|PSPTO_4960
8652	0.0012824	0.0040336	16	85	310	3757	cellular amino acid biosynthetic process	PSPTO_1528|PSPTO_0346|PSPTO_1843|PSPTO_1523|PSPTO_1746|PSPTO_0359|PSPTO_3953|PSPTO_3733|PSPTO_4503|PSPTO_0224|PSPTO_0125|PSPTO_2176|PSPTO_0592|PSPTO_0383|PSPTO_1481|PSPTO_1480
6081	0.0018048	0.0056426	5	12	310	3757	cellular aldehyde metabolic process	PSPTO_1556|PSPTO_1105|PSPTO_1434|PSPTO_1560|PSPTO_1540
9309	0.0018781	0.0058368	16	88	310	3757	amine biosynthetic process	PSPTO_1528|PSPTO_0346|PSPTO_1843|PSPTO_1523|PSPTO_1746|PSPTO_0359|PSPTO_3953|PSPTO_3733|PSPTO_4503|PSPTO_0224|PSPTO_0125|PSPTO_2176|PSPTO_0592|PSPTO_0383|PSPTO_1481|PSPTO_1480
9244	0.0020906	0.0060615	3	4	310	3757	lipopolysaccharide core region biosynthetic process	PSPTO_3843|PSPTO_4421|PSPTO_5003
9312	0.0020906	0.0060615	3	4	310	3757	oligosaccharide biosynthetic process	PSPTO_3843|PSPTO_4421|PSPTO_5003
9394	0.0020906	0.0060615	3	4	310	3757	2'-deoxyribonucleotide metabolic process	PSPTO_5282|PSPTO_1661|PSPTO_1671
6414	0.0020906	0.0060615	3	4	310	3757	translational elongation	PSPTO_1535|PSPTO_0624|PSPTO_0623
6424	0.0020906	0.0060615	3	4	310	3757	glutamyl-tRNA aminoacylation	PSPTO_4474|PSPTO_2166|PSPTO_4475
46401	0.0020906	0.0060615	3	4	310	3757	lipopolysaccharide core region metabolic process	PSPTO_3843|PSPTO_4421|PSPTO_5003
8614	0.0020906	0.0060615	3	4	310	3757	pyridoxine metabolic process	PSPTO_0552|PSPTO_4214|PSPTO_4116
6566	0.0020906	0.0060615	3	4	310	3757	threonine metabolic process	PSPTO_0346|PSPTO_2176|PSPTO_1481
8615	0.0020906	0.0060615	3	4	310	3757	pyridoxine biosynthetic process	PSPTO_0552|PSPTO_4214|PSPTO_4116
42816	0.0020906	0.0060615	3	4	310	3757	vitamin B6 metabolic process	PSPTO_0552|PSPTO_4214|PSPTO_4116
42819	0.0020906	0.0060615	3	4	310	3757	vitamin B6 biosynthetic process	PSPTO_0552|PSPTO_4214|PSPTO_4116
9088	0.0020906	0.0060615	3	4	310	3757	threonine biosynthetic process	PSPTO_0346|PSPTO_2176|PSPTO_1481
6631	0.0024608	0.0070953	7	24	310	3757	fatty acid metabolic process	PSPTO_1545|PSPTO_3833|PSPTO_4861|PSPTO_2211|PSPTO_1550|PSPTO_4860|PSPTO_2210
33036	0.0026048	0.007469	12	59	310	3757	macromolecule localization	PSPTO_1106|PSPTO_1416|PSPTO_0613|PSPTO_0646|PSPTO_1415|PSPTO_4219|PSPTO_3348|PSPTO_4984|PSPTO_1472|PSPTO_4400|PSPTO_0807|PSPTO_0427
46128	0.0041027	0.01151	4	9	310	3757	purine ribonucleoside metabolic process	PSPTO_0085|PSPTO_0383|PSPTO_0923|PSPTO_0417
42278	0.0041027	0.01151	4	9	310	3757	purine nucleoside metabolic process	PSPTO_0085|PSPTO_0383|PSPTO_0923|PSPTO_0417
9116	0.0041027	0.01151	4	9	310	3757	nucleoside metabolic process	PSPTO_0085|PSPTO_0383|PSPTO_0923|PSPTO_0417
9119	0.0041027	0.01151	4	9	310	3757	ribonucleoside metabolic process	PSPTO_0085|PSPTO_0383|PSPTO_0923|PSPTO_0417
43648	0.0043659	0.012182	8	33	310	3757	dicarboxylic acid metabolic process	PSPTO_1843|PSPTO_1523|PSPTO_3953|PSPTO_4503|PSPTO_0224|PSPTO_2176|PSPTO_0592|PSPTO_1528
9262	0.0049072	0.013619	3	5	310	3757	deoxyribonucleotide metabolic process	PSPTO_5282|PSPTO_1661|PSPTO_1671
6812	0.0051859	0.014317	9	41	310	3757	cation transport	PSPTO_5606|PSPTO_5605|PSPTO_5603|PSPTO_0067|PSPTO_5602|PSPTO_5601|PSPTO_5600|PSPTO_5599|PSPTO_5598
9306	0.0059285	0.016025	11	57	310	3757	protein secretion	PSPTO_1106|PSPTO_1416|PSPTO_0613|PSPTO_0646|PSPTO_1415|PSPTO_4219|PSPTO_3348|PSPTO_1472|PSPTO_4400|PSPTO_0807|PSPTO_0427
32940	0.0059285	0.016025	11	57	310	3757	secretion by cell	PSPTO_1106|PSPTO_1416|PSPTO_0613|PSPTO_0646|PSPTO_1415|PSPTO_4219|PSPTO_3348|PSPTO_1472|PSPTO_4400|PSPTO_0807|PSPTO_0427
51649	0.0059285	0.016025	11	57	310	3757	establishment of localization in cell	PSPTO_1106|PSPTO_1416|PSPTO_0613|PSPTO_0646|PSPTO_1415|PSPTO_4219|PSPTO_3348|PSPTO_1472|PSPTO_4400|PSPTO_0807|PSPTO_0427
46903	0.0059285	0.016025	11	57	310	3757	secretion	PSPTO_1106|PSPTO_1416|PSPTO_0613|PSPTO_0646|PSPTO_1415|PSPTO_4219|PSPTO_3348|PSPTO_1472|PSPTO_4400|PSPTO_0807|PSPTO_0427
6760	0.006398	0.016397	4	10	310	3757	folic acid and derivative metabolic process	PSPTO_3814|PSPTO_0437|PSPTO_3733|PSPTO_4496
70727	0.0067882	0.016397	2	2	310	3757	cellular macromolecule localization	PSPTO_1416|PSPTO_1415
6261	0.0067882	0.016397	2	2	310	3757	DNA-dependent DNA replication	PSPTO_0001|PSPTO_0538
32984	0.0067882	0.016397	2	2	310	3757	macromolecular complex disassembly	PSPTO_4579|PSPTO_5242
43241	0.0067882	0.016397	2	2	310	3757	protein complex disassembly	PSPTO_4579|PSPTO_5242
273	0.0067882	0.016397	2	2	310	3757	lipoic acid metabolic process	PSPTO_4818|PSPTO_4819
6426	0.0067882	0.016397	2	2	310	3757	glycyl-tRNA aminoacylation	PSPTO_0184|PSPTO_0185
6431	0.0067882	0.016397	2	2	310	3757	methionyl-tRNA aminoacylation	PSPTO_0178|PSPTO_4147
6432	0.0067882	0.016397	2	2	310	3757	phenylalanyl-tRNA aminoacylation	PSPTO_2383|PSPTO_2382
6554	0.0067882	0.016397	2	2	310	3757	lysine catabolic process	PSPTO_2200|PSPTO_2199
43624	0.0067882	0.016397	2	2	310	3757	cellular protein complex disassembly	PSPTO_4579|PSPTO_5242
6886	0.0067882	0.016397	2	2	310	3757	intracellular protein transport	PSPTO_1416|PSPTO_1415
34613	0.0067882	0.016397	2	2	310	3757	cellular protein localization	PSPTO_1416|PSPTO_1415
46907	0.0067882	0.016397	2	2	310	3757	intracellular transport	PSPTO_1416|PSPTO_1415
34623	0.0067882	0.016397	2	2	310	3757	cellular macromolecular complex disassembly	PSPTO_4579|PSPTO_5242
9068	0.0067882	0.016397	2	2	310	3757	aspartate family amino acid catabolic process	PSPTO_2200|PSPTO_2199
22411	0.0067882	0.016397	2	2	310	3757	cellular component disassembly	PSPTO_4579|PSPTO_5242
9105	0.0067882	0.016397	2	2	310	3757	lipoic acid biosynthetic process	PSPTO_4818|PSPTO_4819
9106	0.0067882	0.016397	2	2	310	3757	lipoate metabolic process	PSPTO_4818|PSPTO_4819
9107	0.0067882	0.016397	2	2	310	3757	lipoate biosynthetic process	PSPTO_4818|PSPTO_4819
45184	0.0067926	0.016397	11	58	310	3757	establishment of protein localization	PSPTO_1106|PSPTO_1416|PSPTO_0613|PSPTO_0646|PSPTO_1415|PSPTO_4219|PSPTO_3348|PSPTO_1472|PSPTO_4400|PSPTO_0807|PSPTO_0427
15031	0.0067926	0.016397	11	58	310	3757	protein transport	PSPTO_1106|PSPTO_1416|PSPTO_0613|PSPTO_0646|PSPTO_1415|PSPTO_4219|PSPTO_3348|PSPTO_1472|PSPTO_4400|PSPTO_0807|PSPTO_0427
8104	0.0067926	0.016397	11	58	310	3757	protein localization	PSPTO_1106|PSPTO_1416|PSPTO_0613|PSPTO_0646|PSPTO_1415|PSPTO_4219|PSPTO_3348|PSPTO_1472|PSPTO_4400|PSPTO_0807|PSPTO_0427
6725	0.0076264	0.018311	10	51	310	3757	cellular aromatic compound metabolic process	PSPTO_3814|PSPTO_0437|PSPTO_0695|PSPTO_3733|PSPTO_0360|PSPTO_0592|PSPTO_0383|PSPTO_4496|PSPTO_1111|PSPTO_2199
6790	0.0076559	0.018311	8	36	310	3757	sulfur metabolic process	PSPTO_0695|PSPTO_3733|PSPTO_0360|PSPTO_2176|PSPTO_0383|PSPTO_0494|PSPTO_4818|PSPTO_4819
51641	0.0088144	0.020985	11	60	310	3757	cellular localization	PSPTO_1106|PSPTO_1416|PSPTO_0613|PSPTO_0646|PSPTO_1415|PSPTO_4219|PSPTO_3348|PSPTO_1472|PSPTO_4400|PSPTO_0807|PSPTO_0427
32774	0.0092175	0.021646	3	6	310	3757	RNA biosynthetic process	PSPTO_0537|PSPTO_0538|PSPTO_5242
9311	0.0092175	0.021646	3	6	310	3757	oligosaccharide metabolic process	PSPTO_3843|PSPTO_4421|PSPTO_5003
15939	0.0092175	0.021646	3	6	310	3757	pantothenate metabolic process	PSPTO_3733|PSPTO_0960|PSPTO_0085
6733	0.0099942	0.023365	5	17	310	3757	oxidoreduction coenzyme metabolic process	PSPTO_0805|PSPTO_5289|PSPTO_0385|PSPTO_3793|PSPTO_4828
19438	0.016383	0.038128	5	19	310	3757	aromatic compound biosynthetic process	PSPTO_0695|PSPTO_3733|PSPTO_0360|PSPTO_0592|PSPTO_1111
9056	0.017292	0.040065	15	101	310	3757	catabolic process	PSPTO_4339|PSPTO_0386|PSPTO_3752|PSPTO_3356|PSPTO_2198|PSPTO_2197|PSPTO_5289|PSPTO_2200|PSPTO_2199|PSPTO_0385|PSPTO_2194|PSPTO_4494|PSPTO_0390|PSPTO_2196|PSPTO_2195
6464	0.017867	0.041213	4	13	310	3757	protein modification process	PSPTO_5283|PSPTO_0177|PSPTO_4862|PSPTO_1110
6006	0.020159	0.046293	6	27	310	3757	glucose metabolic process	PSPTO_0386|PSPTO_5168|PSPTO_5289|PSPTO_0385|PSPTO_4494|PSPTO_0390
[truncated: 205 more columns]

## Sheet: PstDC3000 all genes
locusId	scaffoldId	begin	end	strand	desc	nPos	nReads	nPosCentral	nReadsCentral	GC	nTA	dens	reads	normreads	ess
PSPTO_0001	NC_004578	339	1874	+	chromosomal replication initiation protein	0	0	0	0	0.5794	29	0	0	0	TRUE
PSPTO_0002	NC_004578	1913	3016	+	DNA polymerase III subunit beta	2	325	0	0	0.5661	21	0	0.294384	0.115895	TRUE
PSPTO_0003	NC_004578	3039	4142	+	DNA replication and repair protein RecF	23	2323	19	2152	0.5634	29	1.48868	2.10417	0.772984	FALSE
PSPTO_0004	NC_004578	4147	6564	+	DNA gyrase subunit B	0	0	0	0	0.5616	54	0	0	0	TRUE
PSPTO_0005	NC_004578	7092	8798	+	type I restriction-modification system, M subunit	76	15603	63	14321	0.5372	62	3.19244	9.1406	2.61546	FALSE
PSPTO_0006	NC_004578	8861	10168	+	type I restriction-modification system, S subunit, EcoA family	37	6124	30	5409	0.5115	46	1.98394	4.68196	1.49647	FALSE
PSPTO_0007	NC_004578	10179	11063	+	hypothetical protein	36	6579	33	6151	0.5503	34	3.22542	7.4339	2.43647	FALSE
PSPTO_0008	NC_004578	11067	14366	+	HsdR family type I site-specific deoxyribonuclease	101	14389	73	10066	0.5597	97	1.91348	4.3603	1.51663	FALSE
PSPTO_0011	NC_004578	16743	17453	+	hypothetical protein	26	4001	19	2459	0.557	28	2.31153	5.62729	2.07758	FALSE
PSPTO_0012	NC_004578	17514	18017	+	hypothetical protein	22	2492	22	2492	0.5476	19	3.98117	5.21339	1.90197	FALSE
PSPTO_0013	NC_004578	17992	18561	+	hypothetical protein	14	2718	11	1778	0.5772	14	1.74908	4.99632	1.99396	FALSE
PSPTO_0014	NC_004578	18573	18863	-	hypothetical protein	3	201	0	0	0.6598	4	0	0.690722	0.662313	FALSE
PSPTO_0015	NC_004578	19321	19932	+	hypothetical protein	17	2567	16	2371	0.5556	12	2.26144	4.19444	1.55885	FALSE
PSPTO_0016	NC_004578	19968	20435	+	hypothetical protein	17	3577	13	3118	0.5342	19	2.40278	7.64316	2.21329	FALSE
PSPTO_0017	NC_004578	20738	23143	-	helicase/SNF2 family domain protein	73	12124	65	11345	0.5374	62	2.33687	5.03907	1.40701	FALSE
PSPTO_0020	NC_004578	25187	25537	-	hypothetical protein	10	1473	6	582	0.5442	9	1.47863	4.19658	1.48393	FALSE
PSPTO_0021	NC_004578	25556	27796	-	hypothetical protein	86	10585	75	9322	0.5109	73	2.89491	4.72334	1.5097	FALSE
PSPTO_0022	NC_004578	28478	29323	+	DNA-binding protein	14	1490	9	697	0.5615	23	0.924584	1.7696	0.653332	FALSE
PSPTO_0023	NC_004578	29320	29919	+	hypothetical protein	23	4453	16	3181	0.5367	18	2.32215	7.47148	2.15356	FALSE
PSPTO_0024	NC_004578	30850	30987	+	hypothetical protein	1	41	1	41	0.5942	1	0.626812	0.297101	0.147086	FALSE
PSPTO_0025	NC_004578	31338	31967	+	haloacid dehalogenase-like family hydrolase	21	2902	20	2816	0.5651	18	2.74603	4.60635	1.6955	FALSE
PSPTO_0026	NC_004578	32022	33068	-	hypothetical protein	54	7533	40	6131	0.5291	44	3.30468	7.19484	1.91614	FALSE
PSPTO_0027	NC_004578	33254	33976	+	hypothetical protein	29	3715	20	2816	0.5159	26	2.39281	5.13831	1.51978	FALSE
PSPTO_0028	NC_004578	33978	35933	+	transposase	32	2939	23	2151	0.4657	97	1.01765	1.50332	0.91302	FALSE
PSPTO_0029	NC_004578	35933	36868	+	transposition helper protein	35	4618	29	3690	0.5107	44	2.68289	4.93904	1.59792	FALSE
PSPTO_0030	NC_004578	36881	38767	+	hypothetical protein	55	7225	48	6731	0.5342	54	2.20032	3.82883	1.10874	FALSE
PSPTO_0031	NC_004578	39345	40082	+	Ser/Thr protein phosphatase family protein	29	4649	22	3841	0.519	29	2.57859	6.29946	1.78892	FALSE
PSPTO_0032	NC_004578	40884	41852	-	hypothetical protein	25	2023	22	1616	0.4881	51	1.96591	2.08988	1.16404	FALSE
PSPTO_0033	NC_004578	41852	42757	-	ParB family protein	19	1093	14	639	0.4735	42	1.34406	1.2131	0.736755	FALSE
PSPTO_0037	NC_004578	47448	52358	+	helicase domain-containing protein	0	0	0	0	0.5337	185	0	0	0	TRUE
PSPTO_0038	NC_004578	52403	54493	+	hypothetical protein	0	0	0	0	0.5332	74	0	0	0	TRUE
PSPTO_0043	NC_004578	58344	59906	+	cytidine/deoxycytidylate deaminase family protein	56	10127	49	8424	0.5138	52	2.71177	6.47921	1.95792	FALSE
PSPTO_0046	NC_004578	62078	64063	+	hypothetical protein	69	9847	51	7228	0.5478	60	2.2213	4.95821	1.75324	FALSE
PSPTO_0047	NC_004578	64066	65970	+	UvrD/REP helicase family protein	69	13237	59	12340	0.5349	60	2.679	6.94856	1.90268	FALSE
PSPTO_0048	NC_004578	67445	68611	+	hypothetical protein	31	3403	25	2944	0.4996	39	1.85304	2.91602	1.09213	FALSE
PSPTO_0049	NC_004578	68863	69606	+	hypothetical protein	7	335	7	335	0.4973	30	0.813844	0.450269	0.186039	FALSE
PSPTO_0050	NC_004578	69623	70954	+	hypothetical protein	21	2256	16	1913	0.4775	54	1.03904	1.69369	1.02864	FALSE
PSPTO_0051	NC_004578	71041	71484	+	hypothetical protein	23	3660	17	2920	0.5338	17	3.31194	8.24324	2.38706	FALSE
PSPTO_0052	NC_004578	71711	73480	+	hypothetical protein	49	6464	39	5472	0.5299	47	1.90593	3.65198	0.964313	FALSE
PSPTO_0053	NC_004578	73641	75086	-	hypothetical protein	46	9874	28	3708	0.556	41	1.69134	6.89525	2.56259	FALSE
PSPTO_0054	NC_004578	75073	75684	-	hypothetical protein	19	5515	14	4095	0.5686	17	2.02508	9.22241	3.75484	FALSE
PSPTO_0057	NC_004578	78120	79010	-	transposition helper protein	29	5136	22	3136	0.5174	25	2.14543	5.7903	1.65654	FALSE
PSPTO_0058	NC_004578	79007	80794	-	transposase	57	7794	44	6019	0.5548	53	2.13341	4.36883	1.62048	FALSE
PSPTO_0059	NC_004578	80922	81542	-	hypothetical protein	13	3438	12	3140	0.5411	13	1.6715	5.53623	1.93751	FALSE
PSPTO_0061	NC_004578	82500	83363	+	type III effector HopY1	12	2215	8	1659	0.5845	9	0.800926	2.56366	1.07958	FALSE
PSPTO_0062	NC_004578	83552	84859	-	citrate transporter	31	6085	21	2678	0.604	29	1.38876	4.65214	2.51944	FALSE
PSPTO_0063	NC_004578	85159	85557	+	hypothetical protein	8	1086	6	355	0.5965	8	1.30075	2.7218	1.2146	FALSE
PSPTO_0064	NC_004578	85784	87181	-	hypothetical protein	23	4525	17	3408	0.608	22	1.05186	3.23677	1.68043	FALSE
PSPTO_0065	NC_004578	87268	89343	-	ATP-dependent DNA helicase RecG	19	2884	9	1260	0.6171	27	0.375	1.38921	0.953776	FALSE
PSPTO_0066	NC_004578	89355	90278	-	oxidative stress regulatory protein OxyR	24	4433	19	3601	0.5942	22	1.77868	4.79762	2.38112	FALSE
PSPTO_0067	NC_004578	90371	91117	-	tonB protein	1	255	0	0	0.6131	16	0	0.343203	0.175147	TRUE
PSPTO_0068	NC_004578	91114	91539	-	TonB system transport protein ExbD	0	0	0	0	0.5962	6	0	0	0	TRUE
PSPTO_0069	NC_004578	91543	92499	-	TonB system transport protein ExbB	0	0	0	0	0.627	10	0	0	0	TRUE
PSPTO_0070	NC_004578	92710	93558	+	hypothetical protein	23	4412	19	4248	0.6419	20	1.93581	5.1967	4.96497	FALSE
PSPTO_0071	NC_004578	93607	94344	-	lipoprotein	12	1881	11	1867	0.584	10	1.2893	2.54878	1.04216	FALSE
PSPTO_0072	NC_004578	94399	94779	-	endoribonuclease L-PSP	4	579	4	579	0.5722	6	0.908136	1.51969	0.675619	FALSE
PSPTO_0073	NC_004578	94805	96910	-	guanosine-3',5'-bis(diphosphate) 3'-pyrophosphohydrolase	4	418	2	381	0.5997	43	0.0821462	0.198481	0.0877736	TRUE
PSPTO_0074	NC_004578	96971	97234	-	DNA-directed RNA polymerase subunit omega	4	487	3	385	0.5455	9	0.982955	1.8447	0.604602	FALSE
PSPTO_0075	NC_004578	97382	98026	-	guanylate kinase	2	17	0	0	0.5876	11	0	0.0263566	0.0109013	TRUE
PSPTO_0076	NC_004578	98040	98903	-	hypothetical protein	8	866	3	484	0.6169	7	0.300347	1.00231	0.66151	FALSE
PSPTO_0077	NC_004578	99223	99945	+	ribonuclease PH	14	1864	13	1688	0.6113	11	1.55533	2.57815	1.45535	FALSE
PSPTO_0078	NC_004578	99962	100333	+	hypothetical protein	15	2549	8	1799	0.5134	12	1.86022	6.85215	2.06135	FALSE
PSPTO_0079	NC_004578	100403	101182	-	exodeoxyribonuclease III	20	2516	15	2302	0.5654	19	1.66346	3.22564	1.19364	FALSE
PSPTO_0080	NC_004578	101265	101906	+	orotate phosphoribosyltransferase	4	283	3	176	0.6075	9	0.404206	0.44081	0.22741	FALSE
PSPTO_0081	NC_004578	101917	102549	+	hypothetical protein	18	2495	13	2226	0.6398	17	1.77646	3.94155	3.44035	FALSE
PSPTO_0082	NC_004578	102801	103706	-	acetylglutamate kinase	9	685	5	219	0.5872	22	0.477373	0.756071	0.307028	FALSE
PSPTO_0083	NC_004578	103735	105132	-	phosphomannomutase	15	2867	9	2235	0.5866	17	0.556867	2.05079	0.848222	FALSE
PSPTO_0084	NC_004578	106375	106830	-	deoxyuridine 5'triphosphate nucleotidohydrolase	1	173	0	0	0.614	8	0	0.379386	0.226137	FALSE
PSPTO_0085	NC_004578	106837	108084	-	phosphopantothenoylcysteine decarboxylase/phosphopantothenate--cysteine ligase	1	260	0	0	0.6186	17	0	0.208333	0.140963	TRUE
PSPTO_0086	NC_004578	108181	108855	+	DNA repair protein RadC	18	2506	12	2028	0.5956	13	1.53778	3.71259	1.68643	FALSE
PSPTO_0087	NC_004578	108910	110496	-	family 5 extracellular solute-binding protein	29	4722	17	3028	0.5917	28	0.926591	2.97543	1.45207	FALSE
PSPTO_0088	NC_004578	110557	110691	-	hypothetical protein	2	600	1	176	0.5778	6	0.640741	4.44444	1.72665	FALSE
PSPTO_0089	NC_004578	110860	111093	+	50S ribosomal protein L28	0	0	0	0	0.5171	7	0	0	0	FALSE
PSPTO_0090	NC_004578	111105	111260	+	50S ribosomal protein L33	1	18	1	18	0.4359	8	0.554487	0.115385	0.070077	FALSE
PSPTO_0091	NC_004578	111368	111733	-	hypothetical protein	11	2913	9	2294	0.5874	7	2.12705	7.95902	3.27152	FALSE
PSPTO_0092	NC_004578	111972	113465	+	aldehyde dehydrogenase family protein	21	4328	14	2645	0.6212	18	0.810576	2.89692	1.62152	FALSE
PSPTO_0093	NC_004578	113528	113779	-	hypothetical protein	7	414	5	275	0.5159	8	1.71627	1.64286	0.485516	FALSE
PSPTO_0094	NC_004578	113892	115040	+	membrane protein	27	6102	21	4357	0.6371	22	1.58646	5.32926	4.36732	FALSE
PSPTO_0095	NC_004578	115037	116665	-	phospholipase D	25	4087	22	3619	0.6133	22	1.17108	2.51508	1.30211	FALSE
PSPTO_0096	NC_004578	116690	118111	-	GntR family transcriptional regulator/aminotransferase, class I	27	3610	22	2870	0.6146	25	1.33826	2.53868	1.51321	FALSE
PSPTO_0097	NC_004578	118233	118538	+	hypothetical protein	6	476	4	455	0.5915	4	1.13072	1.55556	0.754615	FALSE
PSPTO_0098	NC_004578	118544	119857	-	hypothetical protein	19	1983	15	1334	0.6142	23	0.987443	1.50913	0.899535	FALSE
PSPTO_0099	NC_004578	119909	120316	+	hypothetical protein	8	1779	5	977	0.6176	5	1.06005	4.36029	3.14419	FALSE
PSPTO_0100	NC_004578	120331	120819	-	leucine-responsive regulatory protein	10	1518	10	1518	0.589	9	1.76892	3.10429	1.3692	FALSE
PSPTO_0101	NC_004578	120976	122277	+	D-amino acid dehydrogenase small subunit	25	2452	15	866	0.6075	28	1.01925	1.92616	0.983811	FALSE
PSPTO_0102	NC_004578	122249	122602	+	endoribonuclease L-PSP family protein	4	169	3	155	0.5904	5	0.798462	0.52	0.248162	FALSE
PSPTO_0103	NC_004578	122682	123755	+	alanine racemase	0	0	0	0	0.6304	18	0	0	0	TRUE
PSPTO_0105	NC_004578	123831	124430	+	DNA-binding protein	14	2714	12	2388	0.575	10	1.77133	4.6314	1.96555	FALSE
PSPTO_0106	NC_004578	124455	124778	+	cytochrome c5	1	190	0	0	0.6265	3	0	0.58642	0.379175	FALSE
PSPTO_0107	NC_004578	124875	126806	+	hypothetical protein	35	7949	22	5227	0.6185	35	0.98499	4.11439	2.82824	FALSE
PSPTO_0108	NC_004578	126885	127703	-	membrane protein	12	2247	11	2188	0.6349	16	1.17324	2.77065	2.31914	FALSE
PSPTO_0109	NC_004578	127696	128949	-	hypothetical protein	25	5482	21	4365	0.614	26	1.45787	4.39968	2.63198	FALSE
PSPTO_0110	NC_004578	128977	129861	-	metallo-beta-lactamase superfamily protein	21	3799	18	3298	0.5864	21	1.75932	4.29266	1.78403	FALSE
PSPTO_0111	NC_004578	130125	131444	+	sigma-54 dependent transcriptional regulator	11	2368	3	709	0.6205	16	0.196591	1.79394	1.04289	FALSE
PSPTO_0112	NC_004578	131808	132377	-	xanthine phosphoribosyltransferase	10	1927	3	216	0.586	8	0.455263	3.3807	1.42496	FALSE
PSPTO_0113	NC_004578	132432	134441	-	ATP-dependent DNA helicase Rep	2	26	1	10	0.599	37	0.0430348	0.0129353	0.00553677	TRUE
PSPTO_0114	NC_004578	134647	136311	+	GGDEF domain/EAL domain protein	17	1279	10	601	0.6318	20	0.51952	0.768168	0.539963	FALSE
PSPTO_0115	NC_004578	136326	137708	-	multidrug efflux protein NorA	18	2680	14	2356	0.6341	20	0.875633	1.93782	1.44797	FALSE
PSPTO_0116	NC_004578	137865	138785	+	LysR family transcriptional regulator	18	4326	9	2196	0.6135	19	0.845277	4.69707	2.76792	FALSE
PSPTO_0118	NC_004578	141265	142917	+	Na/Pi cotransporter family protein	25	2854	20	2333	0.6171	25	1.04658	1.72656	1.16823	FALSE
PSPTO_0119	NC_004578	142975	144354	+	peptidase, M16 family	30	3849	21	2164	0.6138	28	1.3163	2.78913	1.67043	FALSE
PSPTO_0120	NC_004578	144451	145638	+	membrane protein	11	2650	11	2650	0.617	22	0.800926	2.23064	1.50931	FALSE
PSPTO_0121	NC_004578	145643	146884	-	membrane protein	24	4334	20	3472	0.6184	18	1.39291	3.48953	2.49306	FALSE
PSPTO_0125	NC_004578	148983	150377	-	argininosuccinate lyase	3	97	3	97	0.6143	18	0.186022	0.0695341	0.0414466	TRUE
PSPTO_0126	NC_004578	150512	151594	+	alginate biosynthesis protein AlgZ/FimS	46	7976	36	5417	0.578	30	2.88601	7.39203	2.83881	FALSE
PSPTO_0127	NC_004578	151591	152337	+	alginate biosynthesis regulatory protein AlgR	13	1451	10	1385	0.5877	16	1.1642	1.95289	0.836283	FALSE
PSPTO_0128	NC_004578	152560	153501	+	porphobilinogen deaminase	0	0	0	0	0.6338	11	0	0	0	TRUE
PSPTO_0129	NC_004578	153498	154274	+	uroporphyrinogen-III synthase	1	56	0	0	0.6088	17	0	0.072445	0.0423616	TRUE
PSPTO_0130	NC_004578	154316	155446	+	uroporphyrin-III C-methyltransferase	14	1779	11	977	0.6313	17	0.844277	1.57853	1.11241	FALSE
PSPTO_0131	NC_004578	155443	156687	+	hemY protein	20	2623	13	1578	0.641	20	0.906124	2.11362	1.95451	FALSE
PSPTO_0132	NC_004578	156902	157429	+	DsbB family protein	7	1656	4	617	0.5947	9	0.655303	3.13636	1.50117	FALSE
PSPTO_0133	NC_004578	157434	157586	+	hypothetical protein	10	3561	8	3473	0.5359	7	4.52288	23.2745	6.37313	FALSE
PSPTO_0134	NC_004578	157604	158077	+	transcriptional regulator AlgQ	10	4010	10	4010	0.5654	5	1.82489	8.45992	3.13058	FALSE
PSPTO_0135	NC_004578	158162	158836	-	FKBP-type peptidyl-prolyl cis-trans isomerase	13	3149	8	2429	0.6	11	1.02519	4.66519	2.01125	FALSE
PSPTO_0136	NC_004578	159053	160009	+	alginate regulatory protein AlgR3	6	1242	2	420	0.6102	8	0.181532	1.30325	0.735678	FALSE
PSPTO_0137	NC_004578	160006	160494	-	hypothetical protein	5	1347	4	829	0.6155	7	0.713402	2.77732	1.75065	FALSE
PSPTO_0138	NC_004578	160496	162451	+	ABC transporter ATP-binding protein	33	5030	18	3114	0.6319	25	0.796012	2.57157	1.80685	FALSE
PSPTO_0139	NC_004578	162468	163061	+	hypothetical protein	6	415	2	119	0.6195	8	0.291246	0.698653	0.480725	FALSE
PSPTO_0140	NC_004578	163128	163760	+	homoserine/homoserine lactone efflux protein	10	2239	10	2239	0.6272	9	1.36651	3.53712	2.29384	FALSE
PSPTO_0141	NC_004578	163941	165839	+	lead uptake protein	30	5092	20	3957	0.6356	35	0.911006	2.68141	2.27043	FALSE
PSPTO_0142	NC_004578	166054	166284	+	hypothetical protein	13	2459	13	2459	0.4892	11	4.86797	10.645	5.74124	FALSE
PSPTO_0143	NC_004578	166389	166676	-	hypothetical protein	7	604	4	489	0.5694	8	1.21831	2.12676	0.904537	FALSE
PSPTO_0144	NC_004578	166673	168724	-	oligopeptidase A	33	5786	29	5649	0.6004	37	1.22485	2.8252	1.29378	FALSE
PSPTO_0145	NC_004578	168837	169382	+	hypothetical protein	11	2267	7	1688	0.6026	10	1.10897	4.15201	2.06629	FALSE
PSPTO_0146	NC_004578	169523	170578	-	hypothetical protein	21	4450	14	3267	0.6127	23	1.14678	4.21402	2.14959	FALSE
PSPTO_0147	NC_004578	170766	171197	+	hypothetical protein	12	1654	12	1654	0.6227	11	2.40278	3.8287	2.21572	FALSE
PSPTO_0148	NC_004578	171406	173142	+	oligopeptide transporter	28	7818	25	7032	0.6166	34	1.24496	4.50086	2.94026	FALSE
PSPTO_0149	NC_004578	173456	174133	+	hypothetical protein	23	9747	22	9694	0.4867	18	2.80678	14.3761	8.24845	FALSE
PSPTO_0150	NC_004578	174152	174586	+	lipoprotein	18	4470	15	4246	0.5724	12	2.98276	10.2759	4.60896	FALSE
PSPTO_0151	NC_004578	174587	174820	-	hypothetical protein	7	952	2	118	0.5128	5	0.739316	4.06838	1.25144	FALSE
PSPTO_0152	NC_004578	174938	175369	-	osmotically inducible protein	5	453	4	448	0.5671	5	0.800926	1.04861	0.415895	FALSE
PSPTO_0153	NC_004578	175580	176581	+	luciferase family protein	24	3498	17	1532	0.6277	17	1.46756	3.49102	2.41059	FALSE
PSPTO_0154	NC_004578	176728	176952	-	hypothetical protein	3	191	2	157	0.5644	4	0.768889	0.848889	0.306139	FALSE
PSPTO_0155	NC_004578	177102	177317	-	hypothetical protein	2	347	1	16	0.5324	4	0.400463	1.60648	0.42784	FALSE
PSPTO_0156	NC_004578	177485	177811	+	hypothetical protein	6	1757	1	409	0.578	8	0.264526	5.37309	2.06346	FALSE
PSPTO_0157	NC_004578	177812	178720	-	trpBA operon transcriptional activator	5	453	5	453	0.6216	7	0.475798	0.49835	0.289274	FALSE
PSPTO_0158	NC_004578	178848	180077	+	tryptophan synthase subunit beta	23	2192	18	1952	0.6065	21	1.26998	1.78793	0.922377	FALSE
PSPTO_0159	NC_004578	180074	180886	+	tryptophan synthase subunit alpha	15	3110	10	2260	0.6322	12	1.06922	3.84425	2.7665	FALSE
PSPTO_0161	NC_004578	181013	181528	+	hypothetical protein	6	611	3	149	0.6279	9	0.502907	1.18411	0.818362	FALSE
PSPTO_0162	NC_004578	181714	182538	-	3-oxoadipate enol-lactone hydrolase family protein	18	4777	13	4098	0.5976	18	1.36303	5.7903	2.45642	FALSE
PSPTO_0163	NC_004578	182751	183083	-	hypothetical protein	4	810	3	635	0.6006	4	0.779279	2.43243	1.10222	FALSE
PSPTO_0164	NC_004578	183857	184807	-	LysR family transcriptional regulator	16	3607	15	3547	0.6225	14	1.36435	3.79285	2.19784	FALSE
PSPTO_0165	NC_004578	184922	186427	+	sulfatase family protein	31	6455	25	4964	0.6036	30	1.43592	4.28619	2.19282	FALSE
PSPTO_0166	NC_004578	186464	187390	+	glycine/betaine family, ABC transporter, substrate-binding protein	16	2707	13	2432	0.5825	17	1.21305	2.92017	1.1993	FALSE
PSPTO_0167	NC_004578	187452	187874	+	hypothetical protein	24	4650	20	3910	0.5366	16	4.08983	10.9929	3.06945	FALSE
PSPTO_0168	NC_004578	187946	189514	+	sulfate transporter family protein	17	2801	15	2683	0.6138	19	0.82696	1.78521	1.0869	FALSE
PSPTO_0169	NC_004578	189618	190442	-	shikimate 5-dehydrogenase	11	2482	5	706	0.6424	9	0.524879	3.01214	2.77715	FALSE
PSPTO_0170	NC_004578	190442	191356	-	coproporphyrinogen III oxidase	0	0	0	0	0.6186	20	0	0	0	TRUE
PSPTO_0172	NC_004578	194114	194407	+	hypothetical protein	4	316	4	316	0.5374	6	1.17687	1.07483	0.307548	FALSE
PSPTO_0173	NC_004578	194503	195480	+	quinone oxidoreductase	21	3929	17	3502	0.6278	16	1.50358	4.01738	2.77405	FALSE
PSPTO_0174	NC_004578	195488	196045	-	SUA5/yciO/yrdC family domain protein	0	0	0	0	0.6344	9	0	0	0	TRUE
PSPTO_0175	NC_004578	196084	197268	-	DNA processing protein DprA	12	1404	9	1096	0.6439	16	0.656962	1.18481	1.07849	FALSE
PSPTO_0176	NC_004578	197323	198348	-	LysM domain-containing protein	23	5185	16	1924	0.5867	22	1.34893	5.05361	2.06635	FALSE
PSPTO_0177	NC_004578	198474	198980	+	polypeptide deformylase	1	55	0	0	0.5641	8	0	0.108481	0.0399296	TRUE
PSPTO_0178	NC_004578	199041	199985	+	methionyl-tRNA formyltransferase	0	0	0	0	0.6476	7	0	0	0	TRUE
PSPTO_0179	NC_004578	199982	201328	+	sun protein	14	1471	6	348	0.6444	14	0.387603	1.09858	0.972937	FALSE
PSPTO_0180	NC_004578	201325	202698	+	Trk system potassium uptake protein TrkA	21	2203	19	2166	0.6157	28	1.19964	1.60803	0.97916	FALSE
PSPTO_0181	NC_004578	202781	205195	+	molybdopterin oxidoreductase subunit alpha	49	10194	32	7600	0.607	39	1.14617	4.22112	2.15599	FALSE
PSPTO_0182	NC_004578	205278	206165	-	lipid A biosynthesis lauroyl acyltransferase	14	2137	6	1025	0.5991	13	0.584459	2.40653	1.04457	FALSE
PSPTO_0183	NC_004578	206203	206754	-	DNA-3-methyladenine glycosidase I	13	2808	9	1310	0.5888	12	1.41033	5.08696	2.24368	FALSE
PSPTO_0184	NC_004578	206834	207781	+	glycyl-tRNA synthetase subunit alpha	0	0	0	0	0.6108	27	0	0	0	TRUE
PSPTO_0185	NC_004578	207778	209832	+	glycyl-tRNA synthetase subunit beta	0	0	0	0	0.618	29	0	0	0	TRUE
PSPTO_0186	NC_004578	209846	210397	+	D,D-heptose 1,7-bisphosphate phosphatase	3	59	0	0	0.6033	11	0	0.106884	0.0524467	TRUE
PSPTO_0187	NC_004578	210455	211225	+	hdtS protein	12	1534	9	650	0.5914	14	1.00973	1.98962	0.965185	FALSE
PSPTO_0189	NC_004578	212468	213511	+	nitrilase	27	3871	22	3567	0.6034	23	1.8228	3.70785	1.89695	FALSE
PSPTO_0200	NC_004578	222528	223745	-	hypothetical protein	12	409	12	409	0.4015	92	0.852217	0.335796	0.203941	FALSE
PSPTO_0201	NC_004578	224484	225383	-	hypothetical protein	21	1695	18	1556	0.4022	68	1.73	1.88333	1.14381	FALSE
PSPTO_0202	NC_004578	225386	226549	-	membrane protein	42	4118	37	3686	0.3952	103	2.74957	3.5378	2.14863	FALSE
PSPTO_0203	NC_004578	226554	227672	-	cysteine synthase	35	3383	30	3009	0.4173	88	2.31903	3.02324	1.83611	FALSE
PSPTO_0205	NC_004578	231080	232075	-	hypothetical protein	37	3393	19	2293	0.4829	47	1.6501	3.40663	2.06896	FALSE
PSPTO_0206	NC_004578	232469	232945	-	hypothetical protein	12	1286	6	661	0.5514	15	1.08805	2.69602	0.918643	FALSE
PSPTO_0208	NC_004578	233476	234099	-	hypothetical protein	19	1690	14	1446	0.5769	17	1.94071	2.70833	1.05394	FALSE
PSPTO_0209	NC_004578	234287	235525	-	diaminopimelate decarboxylase	29	2511	22	2049	0.5973	27	1.53592	2.02663	0.865027	FALSE
PSPTO_0210	NC_004578	235527	236402	-	membrane protein	11	2174	7	1384	0.5959	11	0.692	2.48457	1.18035	FALSE
PSPTO_0211	NC_004578	236402	237685	-	L-lysine 6-monooxygenase	34	5354	25	3434	0.5927	27	1.6855	4.17303	2.08488	FALSE
PSPTO_0212	NC_004578	237840	238775	+	DNA-binding transcriptional regulator LysR	19	2127	16	1663	0.6122	19	1.47863	2.27244	1.14472	FALSE
PSPTO_0213	NC_004578	239026	239304	+	proteic killer protein	19	2873	14	2401	0.491	12	4.3405	10.2975	5.28559	FALSE
PSPTO_0214	NC_004578	239314	239619	+	virulence-associated protein	7	1022	7	1022	0.585	7	1.97876	3.33987	1.40645	FALSE
PSPTO_0215	NC_004578	239653	239934	-	hypothetical protein	3	520	2	518	0.617	4	0.613475	1.84397	1.266	FALSE
PSPTO_0216	NC_004578	240015	240155	+	hypothetical protein	9	990	6	941	0.4965	7	3.68085	7.02128	2.98842	FALSE
PSPTO_0217	NC_004578	240354	240692	+	nitrogen regulatory protein P-II	2	27	0	0	0.5221	9	0	0.079646	0.0236039	FALSE
PSPTO_0218	NC_004578	240728	242065	+	ammonium transporter	12	2019	5	925	0.6054	27	0.323244	1.50897	0.740333	FALSE
PSPTO_0219	NC_004578	242307	242732	+	hypothetical protein	9	2714	7	1852	0.5822	8	1.42136	6.37089	2.52574	FALSE
PSPTO_0220	NC_004578	242831	243160	+	hypothetical protein	9	1361	2	791	0.6	7	0.524242	4.12424	1.77804	FALSE
PSPTO_0221	NC_004578	243235	243927	-	HAD-superfamily hydrolase	6	624	5	612	0.632	6	0.631387	0.910949	0.639637	FALSE
PSPTO_0222	NC_004578	243920	244819	-	integrase/recombinase XerC	14	2576	5	694	0.6256	14	0.484865	2.88789	1.77793	FALSE
PSPTO_0223	NC_004578	244822	245556	-	hypothetical protein	9	558	3	192	0.6109	8	0.353061	0.759184	0.411344	FALSE
PSPTO_0224	NC_004578	245570	246400	-	diaminopimelate epimerase	1	47	0	0	0.627	13	0	0.0565584	0.0366783	TRUE
PSPTO_0225	NC_004578	246405	247652	-	diaminopimelate decarboxylase	13	1441	8	582	0.6234	23	0.554487	1.15465	0.646794	FALSE
PSPTO_0226	NC_004578	247662	247808	-	lipoprotein LppL	1	96	1	96	0.5238	2	0.588435	0.653061	0.193542	FALSE
PSPTO_0227	NC_004578	248015	248347	+	cyaY protein	4	796	4	796	0.5465	5	1.03904	2.39039	0.828033	FALSE
PSPTO_0228	NC_004578	248350	248586	+	hypothetical protein	2	348	2	348	0.654	2	0.729958	1.46835	1.40796	FALSE
PSPTO_0229	NC_004578	248724	249131	+	regulator of nucleoside diphosphate kinase	7	1465	4	809	0.625	7	0.848039	3.59069	2.27067	FALSE
PSPTO_0230	NC_004578	249596	252442	-	adenylate cyclase	64	12133	50	9522	0.6006	59	1.51914	4.26168	1.93112	FALSE
PSPTO_0231	NC_004578	252625	252873	-	hypothetical protein	7	1706	2	38	0.5542	5	0.694779	6.85141	2.54074	FALSE
PSPTO_0232	NC_004578	253090	253365	-	hypothetical protein	9	730	7	710	0.5543	7	2.19384	2.64493	0.975191	FALSE
PSPTO_0233	NC_004578	253459	254790	-	proton/glutamate symporter	19	3205	16	2351	0.5856	25	1.03904	2.40616	0.995205	FALSE
PSPTO_0234	NC_004578	255243	256148	-	ribosomal protein S6 modification protein	16	4389	14	4145	0.6015	13	1.34257	4.86585	2.25267	FALSE
PSPTO_0235	NC_004578	256145	256621	-	hypothetical protein	11	2314	9	2138	0.5933	9	1.64588	4.89218	2.27362	FALSE
PSPTO_0236	NC_004578	256638	257420	-	EAL domain-containing protein	16	1536	13	1351	0.5504	19	1.43614	1.96169	0.631458	FALSE
PSPTO_0237	NC_004578	257588	257995	+	heat shock protein 15	5	402	4	237	0.598	4	0.848039	0.985294	0.425134	FALSE
PSPTO_0238	NC_004578	258156	259058	+	chaperonin, 33 kDa	13	620	6	419	0.6323	15	0.574751	0.6866	0.49651	FALSE
PSPTO_0239	NC_004578	259238	260782	+	phosphoenolpyruvate carboxykinase	26	4991	21	4188	0.6045	28	1.17573	3.23042	1.62699	FALSE
PSPTO_0240	NC_004578	261079	261330	+	prevent-host-death family protein	1	82	1	82	0.5119	8	0.343254	0.325397	0.105275	FALSE
PSPTO_0241	NC_004578	261343	261693	+	hypothetical protein	12	998	10	599	0.4986	19	2.46439	2.8433	1.14571	FALSE
PSPTO_0242	NC_004578	262839	263411	-	hypothetical protein	17	4071	12	2969	0.5759	13	1.81152	7.10471	2.85974	FALSE
PSPTO_0243	NC_004578	263550	264371	-	hypothetical protein	15	1460	10	1013	0.4891	40	1.05231	1.77616	0.957944	FALSE
PSPTO_0244	NC_004578	265284	265997	-	hypothetical protein	14	1134	8	708	0.6218	16	0.969188	1.58824	0.919134	FALSE
PSPTO_0245	NC_004578	266158	267015	-	GNAT family acetyltransferase	14	2094	14	2094	0.6235	11	1.41142	2.44056	1.35648	FALSE
PSPTO_0246	NC_004578	267161	267574	-	hypothetical protein	8	1330	7	1293	0.5435	9	1.56057	3.42784	1.24445	FALSE
PSPTO_0247	NC_004578	267549	268217	+	haloacid dehalogenase	12	2591	6	1866	0.5635	13	0.807154	4.02955	1.48029	FALSE
PSPTO_0248	NC_004578	268284	269558	+	oxidoreductase, FAD-binding protein	27	3156	21	2243	0.6282	22	1.42471	2.47529	1.71073	FALSE
PSPTO_0249	NC_004578	269650	271287	+	peptide ABC transporter periplasmic peptide-binding protein	20	2615	12	1091	0.6129	21	0.6337	1.59646	0.814362	FALSE
PSPTO_0250	NC_004578	271319	272275	+	peptide ABC transporter permease	18	1639	14	1045	0.6082	18	1.27072	1.71983	0.906775	FALSE
PSPTO_0251	NC_004578	272272	273150	+	peptide ABC transporter permease	8	1275	8	1275	0.6291	12	0.790857	1.45714	1.01767	FALSE
PSPTO_0252	NC_004578	273152	274993	+	peptide ABC transporter ATP-binding protein	27	5102	19	4494	0.6254	25	0.894178	2.77584	1.73603	FALSE
PSPTO_0253	NC_004578	274990	275301	+	hypothetical protein	2	348	0	0	0.6442	2	0	1.21678	1.07762	FALSE
PSPTO_0254	NC_004578	275280	276689	+	pyridine nucleotide-disulfide oxidoreductase family protein	21	3997	18	3780	0.6546	21	1.125	2.88801	2.76922	FALSE
PSPTO_0255	NC_004578	276686	277840	+	oxidoreductase, FAD-binding protein	12	2611	12	2611	0.6113	17	0.904969	2.27637	1.285	FALSE
PSPTO_0256	NC_004578	277837	278994	+	acetylornithine deacetylase	19	4062	15	2886	0.6218	19	1.12435	3.51993	2.03703	FALSE
PSPTO_0257	NC_004578	279109	280566	+	succinate-semialdehyde dehydrogenase	15	2026	11	1874	0.6337	16	0.652606	1.38957	1.0728	FALSE
PSPTO_0258	NC_004578	280829	281794	-	D-isomer specific 2-hydroxyacid dehydrogenase family protein	11	631	7	397	0.6118	13	0.626812	0.653209	0.35043	FALSE
PSPTO_0259	NC_004578	282043	283347	+	4-aminobutyrate aminotransferase	18	2255	15	1897	0.6222	23	0.994253	1.72797	0.97467	FALSE
PSPTO_0260	NC_004578	283423	284079	+	hypothetical protein	11	2344	7	1648	0.6271	13	0.921613	3.56773	2.33524	FALSE
PSPTO_0261	NC_004578	284127	284615	+	AsnC family transcriptional regulator	12	2243	8	1984	0.5501	11	1.41513	4.58691	1.51119	FALSE
PSPTO_0262	NC_004578	284644	285102	-	hypothetical protein	20	8045	15	7516	0.5098	17	2.8268	17.5272	5.7653	FALSE
PSPTO_0263	NC_004578	285536	287032	+	methyl-accepting chemotaxis protein	21	3376	12	1800	0.6286	24	0.693387	2.25518	1.58454	FALSE
PSPTO_0264	NC_004578	287061	288644	-	peptide ABC transporter ATP-binding protein	15	2858	13	2152	0.6136	15	0.709912	1.80429	1.06324	FALSE
PSPTO_0265	NC_004578	288646	289668	-	peptide ABC transporter permease	25	5420	25	5420	0.6178	16	2.11595	5.30333	3.8242	FALSE
PSPTO_0266	NC_004578	289668	290735	-	peptide ABC transporter permease	18	1775	13	1203	0.6086	17	1.05389	1.66354	0.919969	FALSE
PSPTO_0267	NC_004578	290737	292653	-	family 5 extracellular solute-binding protein	44	10208	33	7286	0.5989	39	1.48905	5.32499	2.25902	FALSE
PSPTO_0268	NC_004578	292765	295398	-	TonB system transport protein	69	10182	61	9233	0.6086	63	2.00323	3.8656	2.13065	FALSE
PSPTO_0269	NC_004578	295690	296091	-	biopolymer transport protein ExbD	6	1680	4	801	0.5721	8	0.862843	4.18953	1.88316	FALSE
PSPTO_0270	NC_004578	296091	296798	-	biopolymer transport protein ExbB	8	1501	5	841	0.6271	9	0.61174	2.12306	1.38964	FALSE
PSPTO_0271	NC_004578	296849	297670	-	tonB protein	16	2501	8	1101	0.6472	16	0.841849	3.04258	2.88114	FALSE
PSPTO_0272	NC_004578	298850	300016	-	cysteine desulfurase	24	4218	17	4030	0.6213	24	1.26007	3.6144	2.02312	FALSE
PSPTO_0273	NC_004578	300484	300954	+	AsnC family transcriptional regulator	5	935	4	873	0.6115	9	0.734607	1.98514	1.0756	FALSE
PSPTO_0274	NC_004578	301038	301292	+	hypothetical protein	5	344	4	258	0.6157	6	1.35686	1.34902	0.807939	FALSE
PSPTO_0275	NC_004578	301329	302462	-	DNA-binding protein	31	4712	25	3933	0.56	33	1.90697	4.1552	1.44529	FALSE
PSPTO_0276	NC_004578	302698	303681	-	haloacid dehalogenase-like family hydrolase	26	2260	14	1208	0.5843	21	1.23069	2.29675	0.939107	FALSE
PSPTO_0277	NC_004578	303927	304415	+	hypothetical protein	19	2786	15	1587	0.5153	20	2.65337	5.69734	1.71394	FALSE
PSPTO_0278	NC_004578	304528	304968	-	hypothetical protein	10	743	8	644	0.5465	15	1.56916	1.68481	0.595754	FALSE
PSPTO_0279	NC_004578	304985	305341	-	hypothetical protein	7	402	5	384	0.5378	13	1.21148	1.12605	0.324569	FALSE
PSPTO_0280	NC_004578	305562	306266	-	methionine aminopeptidase	29	4729	25	3696	0.5631	26	3.06738	6.7078	2.46417	FALSE
PSPTO_0281	NC_004578	306711	307076	-	hypothetical protein	4	1056	2	165	0.5246	4	0.472678	2.88525	0.855073	FALSE
PSPTO_0282	NC_004578	307260	307940	-	membrane protein	10	698	9	689	0.6094	15	1.14317	1.02496	0.606774	FALSE
PSPTO_0283	NC_004578	308181	308624	-	hypothetical protein	21	2196	15	1810	0.5405	18	2.9223	4.94595	1.73093	FALSE
PSPTO_0284	NC_004578	308896	309108	+	hypothetical protein	8	578	6	419	0.5728	7	2.43662	2.71362	1.20605	FALSE
PSPTO_0285	NC_004578	309736	310818	-	hypothetical protein	34	5166	25	3406	0.5319	38	1.99677	4.77008	1.25955	FALSE
PSPTO_0287	NC_004578	314157	315395	+	site-specific recombinase, phage integrase family	22	5134	20	4611	0.6069	26	1.39629	4.14366	2.08993	FALSE
PSPTO_0288	NC_004578	316071	316271	+	excisionase	5	528	3	228	0.5871	4	1.31726	2.6802	1.0959	FALSE
PSPTO_0289	NC_004578	316268	316423	+	hypothetical protein	0	0	0	0	0.5577	2	0	0	0	FALSE
PSPTO_0290	NC_004578	316546	316782	+	hypothetical protein	5	296	3	277	0.5907	6	1.09494	1.24895	0.605875	FALSE
PSPTO_0293	NC_004578	319381	319689	+	hypothetical protein	13	1340	6	441	0.5405	12	1.67961	4.33657	1.51767	FALSE
PSPTO_0294	NC_004578	319703	319903	+	hypothetical protein	6	445	5	355	0.6219	5	2.15174	2.21393	1.28511	FALSE
PSPTO_0295	NC_004578	320707	320928	-	hypothetical protein	5	467	4	348	0.5495	8	1.55856	2.1036	0.716783	FALSE
PSPTO_0297	NC_004578	322827	323117	+	hypothetical protein	6	652	6	652	0.5636	9	1.80836	2.27178	0.819282	FALSE
PSPTO_0298	NC_004578	323239	323856	+	resolvase	8	826	7	528	0.6311	9	0.979773	1.33657	0.941903	FALSE
PSPTO_0299	NC_004578	324439	325494	+	monooxygenase	27	3385	24	3072	0.6241	25	1.96591	3.20549	1.83922	FALSE
PSPTO_0300	NC_004578	325765	327207	+	succinate-semialdehyde dehydrogenase	22	6966	17	5712	0.605	28	1.01906	4.82744	2.49044	FALSE
PSPTO_0301	NC_004578	327391	328671	+	4-aminobutyrate aminotransferase	28	5439	20	4011	0.6159	28	1.35051	4.2459	2.58541	FALSE
PSPTO_0302	NC_004578	328701	328877	+	hypothetical protein	5	748	5	748	0.4915	7	3.32692	5.75385	2.93311	FALSE
PSPTO_0303	NC_004578	328831	330219	+	response regulator	26	3803	22	3385	0.612	24	1.41803	2.83383	1.44555	FALSE
PSPTO_0304	NC_004578	330437	331435	-	sensory box/GGDEF domain protein	17	2577	11	1926	0.6186	14	0.952452	2.57958	1.77321	FALSE
PSPTO_0305	NC_004578	331569	332807	-	fatty acid desaturase	21	2507	13	1164	0.5811	24	0.907587	2.02341	0.807513	FALSE
PSPTO_0306	NC_004578	332910	334841	+	sensory box/GGDEF domain/EAL domain-containing protein	16	2455	11	1677	0.6185	23	0.492495	1.2707	0.873483	FALSE
PSPTO_0307	NC_004578	335032	335214	+	hypothetical protein	4	1773	0	0	0.5464	2	0	9.68852	3.35611	FALSE
PSPTO_0308	NC_004578	335361	336377	+	sulfate-binding protein	22	4017	19	2932	0.5624	22	1.61603	3.94985	1.45101	FALSE
PSPTO_0309	NC_004578	336472	337293	+	sulfate ABC transporter permease CysT	25	4892	16	4224	0.6083	25	1.6837	5.95134	3.28027	FALSE
PSPTO_0310	NC_004578	337307	338179	+	sulfate ABC transporter permease CysW	17	2739	11	996	0.6037	16	1.08992	3.13746	1.55341	FALSE
PSPTO_0311	NC_004578	338182	339162	+	sulfate ABC transporter, ATP-binding protein CysA	9	703	9	703	0.6096	10	0.793578	0.716616	0.42324	FALSE
PSPTO_0312	NC_004578	339425	339949	-	hypothetical protein	11	2322	7	1474	0.621	9	1.15333	4.42286	2.49474	FALSE
PSPTO_0313	NC_004578	340034	340738	+	cyclic nucleotide-binding protein	11	2207	9	1870	0.5915	10	1.10426	3.1305	1.51863	FALSE
PSPTO_0314	NC_004578	340857	341858	+	iron ABC transporter periplasmic iron-binding protein	17	3758	15	3605	0.6058	17	1.29491	3.7505	1.88893	FALSE
PSPTO_0315	NC_004578	342066	343682	+	iron ABC transporter permease	25	2726	22	2520	0.6357	28	1.17687	1.68584	1.45806	FALSE
PSPTO_0316	NC_004578	343836	344918	+	glycine cleavage system T protein	21	3138	18	2894	0.603	17	1.43767	2.89751	1.42349	FALSE
PSPTO_0317	NC_004578	344962	345348	+	glycine cleavage system H protein	7	1026	3	394	0.6098	5	0.670543	2.65116	1.50986	FALSE
PSPTO_0318	NC_004578	345431	345751	-	hypothetical protein	10	1747	7	1079	0.5576	9	1.88629	5.44237	2.00931	FALSE
PSPTO_0319	NC_004578	345891	347675	-	type IV pilus biogenesis protein	22	4245	14	3153	0.6112	20	0.678431	2.37815	1.34245	FALSE
PSPTO_0320	NC_004578	347786	348133	-	hypothetical protein	3	126	3	126	0.6063	3	0.74569	0.362069	0.17933	FALSE
PSPTO_0321	NC_004578	348259	348738	+	AsnC family transcriptional regulator	15	2697	12	2287	0.5667	9	2.1625	5.61875	2.39936	FALSE
PSPTO_0322	NC_004578	349816	351231	-	adenylate cyclase	6	421	4	283	0.6236	13	0.24435	0.297316	0.164688	FALSE
PSPTO_0323	NC_004578	351346	352494	+	acetylornithine deacetylase	9	1233	4	335	0.6319	13	0.301131	1.07311	0.753498	FALSE
PSPTO_0324	NC_004578	352570	353916	+	N-acetylglutamate synthase	13	556	6	140	0.6184	29	0.385301	0.412769	0.290279	FALSE
PSPTO_0325	NC_004578	354040	355629	-	glutamate--cysteine ligase	8	261	8	261	0.5956	37	0.43522	0.164151	0.0745649	FALSE
PSPTO_0326	NC_004578	355873	356256	-	hypothetical protein	6	2849	3	1355	0.625	4	0.677546	7.43864	4.78433	FALSE
PSPTO_0327	NC_004578	356256	358577	-	S1 RNA binding domain-containing protein	31	4529	24	4122	0.6146	26	0.894442	1.95131	1.1631	FALSE
PSPTO_0328	NC_004578	358877	359617	+	DNA-binding response regulator OmpR	7	607	2	228	0.6019	13	0.233468	0.819163	0.393053	FALSE
PSPTO_0329	NC_004578	359769	361091	+	osmolarity sensor protein EnvZ	15	1945	10	1072	0.6138	24	0.653817	1.47014	0.880482	FALSE
PSPTO_0330	NC_004578	361341	361808	-	hypothetical protein	9	1551	9	1551	0.5662	13	1.74552	3.47758	1.37926	FALSE
PSPTO_0331	NC_004578	361787	362011	+	hypothetical protein	8	1620	8	1620	0.5022	10	3.40887	7.9803	2.80771	FALSE
PSPTO_0332	NC_004578	362035	362322	-	hypothetical protein	5	598	3	196	0.5417	5	0.901042	2.07639	0.726674	FALSE
PSPTO_0333	NC_004578	362552	363391	-	hypothetical protein	7	1103	4	907	0.5869	10	0.411905	1.3131	0.534383	FALSE
PSPTO_0334	NC_004578	363589	364935	+	alginate biosynthesis transcriptional regulator AlgB	22	3563	10	1025	0.6169	18	0.642168	2.64514	1.75908	FALSE
PSPTO_0335	NC_004578	364946	366733	+	sensory box histidine kinase	19	3724	13	2438	0.6147	18	0.628915	2.08277	1.21604	FALSE
PSPTO_0336	NC_004578	366822	367070	-	hypothetical protein	13	1651	10	1474	0.5382	13	3.4739	6.63052	1.93432	FALSE
PSPTO_0337	NC_004578	367096	367374	-	prevent-host-death family protein	9	1333	7	870	0.509	8	2.17025	4.77778	1.57157	FALSE
PSPTO_0338	NC_004578	367634	368413	-	N-acetylmuramoyl-L-alanine amidase family protein	19	3685	14	2749	0.5987	15	1.55256	4.72436	2.02219	FALSE
PSPTO_0339	NC_004578	368509	370542	-	diguanylate cyclase	30	6013	22	4201	0.6096	30	0.937438	2.96207	1.74943	FALSE
PSPTO_0340	NC_004578	370539	371414	-	endonuclease/exonuclease/phosphatase family protein	10	1185	10	1185	0.6142	12	0.991972	1.35894	0.812948	FALSE
PSPTO_0341	NC_004578	371424	372068	-	thiol:disulfide interchange protein DsbA	15	2554	9	1597	0.5907	11	1.20698	3.95969	1.92088	FALSE
PSPTO_0342	NC_004578	372072	372212	-	hypothetical protein	3	247	2	60	0.5106	6	1.22695	1.75177	0.559911	FALSE
PSPTO_0343	NC_004578	372362	372997	+	GTP-binding protein EngB	0	0	0	0	0.5896	6	0	0	0	TRUE
PSPTO_0344	NC_004578	373243	376020	-	DNA polymerase I	10	170	10	170	0.621	47	0.311375	0.0611951	0.0342533	FALSE
PSPTO_0345	NC_004578	376083	376370	+	hypothetical protein	8	629	3	462	0.5556	9	0.901042	2.18403	0.810094	FALSE
PSPTO_0346	NC_004578	376407	377357	+	homoserine kinase	0	0	0	0	0.6215	9	0	0	0	TRUE
PSPTO_0347	NC_004578	377461	378507	-	LacI family transcriptional regulator	22	3421	20	3107	0.6351	18	1.65234	3.26743	2.73496	FALSE
PSPTO_0349	NC_004578	381023	382348	+	xenobiotic compound monooxygenase, DszA family, A subunit	13	1359	12	1329	0.6373	17	0.782805	1.02489	0.856732	FALSE
PSPTO_0350	NC_004578	382479	383414	+	alkanesulfonate transporter substrate-binding subunit	9	1025	9	1025	0.6068	13	0.831731	1.09509	0.56668	FALSE
PSPTO_0351	NC_004578	383497	384534	+	oxidoreductase, aldo/keto reductase family	22	3785	14	2290	0.6012	23	1.16667	3.64644	1.66986	FALSE
PSPTO_0352	NC_004578	384711	386147	-	nitrogen regulation protein NR(I)	8	648	7	633	0.6145	13	0.42254	0.452198	0.269538	FALSE
PSPTO_0353	NC_004578	386144	387229	-	nitrogen regulation protein NtrB	12	1957	10	869	0.5994	16	0.830932	1.87992	0.811147	FALSE
PSPTO_0354	NC_004578	387189	387347	-	hypothetical protein	4	217	4	217	0.5157	6	2.9322	1.83898	0.556486	FALSE
PSPTO_0355	NC_004578	387513	388145	-	hypothetical protein	10	1133	10	1133	0.6051	11	1.3752	1.80127	0.929261	FALSE
PSPTO_0356	NC_004578	388142	388684	-	hypothetical protein	9	1867	7	1442	0.6059	8	1.12338	3.46382	1.76358	FALSE
PSPTO_0357	NC_004578	388763	389320	-	chorismate mutase	5	1612	3	418	0.6093	7	0.465054	2.88889	1.71021	FALSE
PSPTO_0359	NC_004578	391090	392496	-	glutamine synthetase, type I	0	0	0	0	0.5622	30	0	0	0	TRUE
PSPTO_0360	NC_004578	392832	394286	+	thiamin biosynthesis protein ThiI	3	138	1	101	0.5711	28	0.0594502	0.0948454	0.0416851	TRUE
PSPTO_0361	NC_004578	394429	396249	+	GTP-binding protein TypA	0	0	0	0	0.5667	38	0	0	0	TRUE
PSPTO_0362	NC_004578	396350	397132	-	DeoR family transcriptional regulator	15	1434	9	720	0.6194	11	0.994253	1.83142	1.22842	FALSE
PSPTO_0363	NC_004578	397298	398071	-	sorbitol dehydrogenase	13	2692	6	825	0.6034	17	0.670543	3.47804	1.77937	FALSE
PSPTO_0364	NC_004578	398111	399427	-	sugar ABC transporter periplasmic sugar-binding protein	21	2080	21	2080	0.5983	27	1.37927	1.57935	0.679068	FALSE
PSPTO_0365	NC_004578	399709	400608	+	AraC family transcriptional regulator	6	630	5	367	0.6067	8	0.480556	0.7	0.357534	FALSE
PSPTO_0366	NC_004578	400609	401868	-	Na+/H+ antiporter NhaP	18	2406	11	1170	0.6056	21	0.755159	1.90952	0.938783	FALSE
PSPTO_0367	NC_004578	402145	402474	-	hypothetical protein	13	817	12	790	0.5121	14	3.14545	2.47576	0.80098	FALSE
PSPTO_0368	NC_004578	402612	402947	-	hypothetical protein	16	2179	13	1614	0.5595	11	3.34673	6.48512	2.33862	FALSE
PSPTO_0369	NC_004578	403338	404663	+	outer membrane porin, OprD family	39	6456	32	5059	0.586	34	2.08748	4.86878	2.05217	FALSE
PSPTO_0370	NC_004578	404865	406241	+	MATE efflux family protein	34	4129	28	3253	0.5991	32	1.7589	2.99855	1.30154	FALSE
PSPTO_0371	NC_004578	406323	407510	+	indoleacetate-lysine ligase	33	4427	20	3399	0.5328	27	1.45623	3.72643	1.00014	FALSE
PSPTO_0373	NC_004578	408969	411536	-	Rhs family protein	46	7224	40	5855	0.6141	53	1.34735	2.81308	1.67677	FALSE
PSPTO_0374	NC_004578	411649	412236	-	hypothetical protein	3	213	1	40	0.6105	6	0.147109	0.362245	0.196273	TRUE
PSPTO_0375	NC_004578	412540	415701	-	cation efflux family protein	29	6331	26	5344	0.6268	30	0.711259	2.00221	1.28777	FALSE
PSPTO_0376	NC_004578	415726	416994	-	cation efflux family protein	4	226	3	149	0.6288	7	0.204492	0.178093	0.123084	FALSE
PSPTO_0377	NC_004578	417062	418288	-	metal ion efflux outer membrane protein	8	745	6	608	0.6471	9	0.422983	0.607172	0.569731	FALSE
PSPTO_0378	NC_004578	418542	419216	+	DNA-binding heavy metal response regulator	15	2298	10	1411	0.5941	12	1.28912	3.42474	1.69974	FALSE
PSPTO_0379	NC_004578	419213	420604	+	heavy metal sensor histidine kinase	29	6964	19	3845	0.5876	28	1.18408	5.01729	2.08374	FALSE
PSPTO_0380	NC_004578	420719	421120	+	hypothetical protein	9	917	7	674	0.592	7	1.50622	2.28109	1.11322	FALSE
PSPTO_0381	NC_004578	421174	421584	-	hypothetical protein	0	0	0	0	0.5572	0	0	0	0	TRUE
PSPTO_0382	NC_004578	421625	423310	-	NAD-dependent DNA ligase LigB	23	4170	13	2749	0.6174	28	0.666963	2.47331	1.80867	FALSE
PSPTO_0383	NC_004578	423533	424723	-	S-adenosylmethionine synthetase	0	0	0	0	0.6079	22	0	0	0	TRUE
PSPTO_0384	NC_004578	424744	425739	-	ArsR family transcriptional regulator	12	2232	7	1061	0.5994	22	0.607932	2.24096	0.966929	FALSE
PSPTO_0385	NC_004578	425999	427996	+	transketolase	1	44	1	44	0.5951	39	0.0432933	0.022022	0.0102922	TRUE
PSPTO_0386	NC_004578	428140	429183	+	D-erythrose 4-phosphate dehydrogenase	5	72	2	17	0.5929	16	0.165709	0.0689655	0.0333008	TRUE
PSPTO_0387	NC_004578	429206	430369	+	phosphoglycerate kinase	8	366	3	132	0.5928	17	0.222938	0.314433	0.152641	FALSE
PSPTO_0388	NC_004578	430397	430630	+	lipoprotein	2	534	1	315	0.6325	5	0.369658	2.28205	1.69764	FALSE
PSPTO_0389	NC_004578	430717	431043	+	lipoprotein	3	275	3	275	0.5657	6	0.793578	0.840979	0.319829	FALSE
PSPTO_0390	NC_004578	431157	432221	+	fructose-bisphosphate aldolase	0	0	0	0	0.6	16	0	0	0	TRUE
PSPTO_0391	NC_004578	432379	432798	-	hypothetical protein	11	1706	5	994	0.5452	7	1.02976	4.0619	1.33129	FALSE
PSPTO_0393	NC_004578	432854	433264	-	hypothetical protein	8	1254	7	1246	0.5499	8	1.47324	3.05109	1.00403	FALSE
PSPTO_0394	NC_004578	433493	434470	+	renal dipeptidase family protein	17	1594	17	1594	0.591	19	1.50358	1.62986	0.786996	FALSE
PSPTO_0395	NC_004578	434554	435084	+	hypothetical protein	18	3467	15	3222	0.5725	16	2.4435	6.52919	2.95328	FALSE
PSPTO_0396	NC_004578	435100	437160	+	NADH:flavin oxidoreductase/NADH oxidase family protein	41	4293	25	2810	0.6114	34	1.04925	2.08297	1.13791	FALSE
PSPTO_0397	NC_004578	437235	439244	+	iron-sulfur cluster-binding protein	26	3138	14	1430	0.6209	28	0.602488	1.56119	0.87026	FALSE
PSPTO_0398	NC_004578	439478	440464	+	electron transfer flavoprotein subunit alpha	13	2577	9	1232	0.6282	16	0.797643	2.64037	1.82481	FALSE
PSPTO_0399	NC_004578	440454	441251	+	electron transfer flavoprotein subunit beta	11	1698	9	1165	0.6128	15	0.989199	2.15756	1.10107	FALSE
PSPTO_0400	NC_004578	441859	443655	-	chitinase	87	13008	68	10253	0.5364	75	3.27323	7.23873	2.0212	FALSE
PSPTO_0401	NC_004578	443858	445090	-	iron-sulfur cluster-binding protein, Rieske family	24	3162	17	2439	0.5896	27	1.19262	2.56448	1.17092	FALSE
PSPTO_0402	NC_004578	445454	446554	+	iron-sulfur cluster-binding protein	18	3290	15	2816	0.6094	18	1.17847	2.98819	1.77406	FALSE
PSPTO_0403	NC_004578	446683	446949	-	hypothetical protein	5	1273	4	1260	0.6704	4	1.29588	4.76779	4.5717	FALSE
PSPTO_0404	NC_004578	447686	448522	+	hypothetical protein	11	1618	7	1052	0.626	15	0.723417	1.93309	1.19011	FALSE
PSPTO_0405	NC_004578	448752	449399	-	peptide methionine sulfoxide reductase	18	1725	15	1442	0.5864	16	2.00231	2.66204	1.10634	FALSE
PSPTO_0406	NC_004578	449550	452243	-	sensory box/GGDEF domain/EAL domain-containing protein	51	6669	46	6338	0.5857	53	1.47699	2.4755	1.02882	FALSE
PSPTO_0407	NC_004578	452492	453880	-	drug resistance transporter, EmrB/QacA family	8	778	6	576	0.6278	15	0.37365	0.560115	0.386766	FALSE
PSPTO_0408	NC_004578	453914	455239	-	hypothetical protein	24	4796	13	2880	0.6086	26	0.848679	3.61962	1.99507	FALSE
PSPTO_0409	NC_004578	455239	456681	-	TldD/PmbA family protein	20	2532	14	1147	0.6112	18	0.839806	1.75589	1	FALSE
PSPTO_0410	NC_004578	456805	457845	-	threonine aldolase, low-specificity	10	1270	6	596	0.609	10	0.498559	1.21998	0.713373	FALSE
PSPTO_0411	NC_004578	457946	458692	+	membrane protein	6	757	6	757	0.5971	13	0.694779	1.01339	0.447312	FALSE
PSPTO_0412	NC_004578	458865	460061	-	hypothetical protein	17	5413	9	2765	0.5965	18	0.650376	4.52214	2.018	FALSE
PSPTO_0413	NC_004578	460408	461172	+	hypothetical protein	14	1920	10	1285	0.5634	19	1.13072	2.5098	0.921998	FALSE
PSPTO_0414	NC_004578	461218	462030	+	formamidopyrimidine-DNA glycosylase	14	2593	13	2127	0.6162	14	1.38315	3.18942	1.98344	FALSE
PSPTO_0415	NC_004578	462120	462458	+	hypothetical protein	4	494	2	446	0.6254	6	0.510324	1.45723	0.911357	FALSE
PSPTO_0416	NC_004578	462467	462718	-	ferredoxin	0	0	0	0	0.5238	5	0	0	0	FALSE
PSPTO_0417	NC_004578	462809	463288	-	pantetheine-phosphate adenylyltransferase	0	0	0	0	0.5875	9	0	0	0	TRUE
PSPTO_0418	NC_004578	463456	464883	-	coniferyl aldehyde dehydrogenase	34	5381	28	4340	0.584	32	1.69608	3.76821	1.54758	FALSE
PSPTO_0419	NC_004578	465161	465823	+	TetR family transcriptional reguator	20	3257	16	2273	0.543	19	2.08748	4.91252	1.81464	FALSE
PSPTO_0420	NC_004578	465877	466734	+	rhodanese-like domain-containing protein	17	1977	14	1863	0.634	15	1.41142	2.3042	1.84532	FALSE
PSPTO_0421	NC_004578	466742	467755	-	alpha/beta fold family hydrolase	22	4812	18	4284	0.6233	19	1.5355	4.74556	2.6583	FALSE
PSPTO_0422	NC_004578	467890	468183	-	virulence-associated protein	11	1645	6	373	0.5646	9	1.76531	5.59524	2.05949	FALSE
PSPTO_0423	NC_004578	468196	468474	-	proteic killer protein	5	1849	4	1742	0.5161	9	1.24014	6.62724	1.93166	FALSE
PSPTO_0424	NC_004578	468737	469321	-	methyltransferase	8	845	4	520	0.665	7	0.592466	1.44692	1.38741	FALSE
PSPTO_0425	NC_004578	469321	470814	-	hypothetical protein	27	4892	26	4743	0.6138	20	1.51041	3.28543	1.96541	FALSE
PSPTO_0426	NC_004578	470811	472163	-	peptidase, M16 family	17	2788	15	1679	0.6112	20	0.961824	2.06672	1.17702	FALSE
PSPTO_0427	NC_004578	472419	473960	+	signal recognition particle-docking protein FtsY	0	0	0	0	0.6096	24	0	0	0	TRUE
PSPTO_0428	NC_004578	473957	474628	+	cell division ATP-binding protein FtsE	4	582	3	176	0.6071	8	0.390813	0.876506	0.447687	FALSE
PSPTO_0429	NC_004578	474625	475659	+	putative protein insertion permease FtsX	23	7306	22	7071	0.601	20	1.84578	7.08632	3.21107	FALSE
PSPTO_0430	NC_004578	475778	476632	+	RNA polymerase sigma-32 factor	1	35	0	0	0.5918	14	0	0.0409357	0.0204518	TRUE
PSPTO_0431	NC_004578	476853	477563	-	monofunctional biosynthetic peptidoglycan transglycosylase	12	1700	8	430	0.616	9	0.973277	2.391	1.45593	FALSE
PSPTO_0432	NC_004578	477644	478024	+	hypothetical protein	8	543	6	536	0.6115	8	1.3622	1.4252	0.764581	FALSE
PSPTO_0433	NC_004578	478133	478333	+	thiamine biosynthesis protein ThiS	0	0	0	0	0.6169	2	0	0	0	FALSE
PSPTO_0434	NC_004578	478385	479179	+	thiazole biosynthesis protein ThiG	2	634	0	0	0.6176	11	0	0.797484	0.575062	FALSE
PSPTO_0435	NC_004578	479190	479924	+	tRNA (guanine-N(7)-)-methyltransferase	11	1806	9	1480	0.6122	14	1.05918	2.45714	1.24113	FALSE
PSPTO_0436	NC_004578	479967	481025	-	hypothetical protein	32	8216	32	8216	0.5741	24	2.61379	7.75826	3.4793	FALSE
PSPTO_0437	NC_004578	481216	481728	-	dihydrofolate reductase	0	0	0	0	0.6101	7	0	0	0	TRUE
PSPTO_0438	NC_004578	481854	483233	+	hypothetical protein	7	577	7	577	0.6572	10	0.441327	0.420554	0.403257	FALSE
PSPTO_0439	NC_004578	483226	484614	+	hypothetical protein	17	2220	16	1763	0.6458	11	1.00217	1.60753	1.46328	FALSE
PSPTO_0440	NC_004578	484957	485550	+	regulatory protein BetI	7	1473	5	1015	0.5976	9	0.728114	2.4798	1.052	FALSE
PSPTO_0441	NC_004578	485655	487127	+	betaine aldehyde dehydrogenase BADH	22	2898	13	2075	0.6117	23	0.763408	1.96741	1.07757	FALSE
PSPTO_0442	NC_004578	487139	487240	+	hypothetical protein	2	1007	2	1007	0.5784	1	1.69608	9.87255	3.87536	FALSE
PSPTO_0443	NC_004578	487268	488974	+	choline dehydrogenase	32	6038	26	4178	0.611	33	1.31752	3.5372	1.89762	FALSE
PSPTO_0444	NC_004578	489138	489656	+	RNA polymerase sigma-70 family protein	12	2192	6	1259	0.6243	11	1.00777	4.25631	2.51509	FALSE
PSPTO_0445	NC_004578	489653	490645	+	regulatory protein	5	440	4	352	0.6516	9	0.349848	0.444894	0.426596	FALSE
PSPTO_0446	NC_004578	490766	491899	+	membrane protein	16	2331	13	2125	0.6173	16	0.995133	2.06283	1.4849	FALSE
PSPTO_0447	NC_004578	491896	492078	+	hypothetical protein	0	0	0	0	0.6776	1	0	0	0	FALSE
PSPTO_0448	NC_004578	492163	492777	+	glutathione S-transferase	12	657	9	588	0.6114	11	1.26585	1.06829	0.578827	FALSE
PSPTO_0451	NC_004578	494461	494964	-	hypothetical protein	6	1196	2	213	0.5972	8	0.343254	2.37302	1.02032	FALSE
PSPTO_0452	NC_004578	495158	496057	+	putative acyltransferase	3	612	2	284	0.5878	13	0.196815	0.696246	0.293465	FALSE
PSPTO_0453	NC_004578	496037	496756	-	hypothetical protein	9	503	6	315	0.5889	11	0.742489	0.719599	0.320296	FALSE
PSPTO_0454	NC_004578	496831	497829	+	hypothetical protein	48	11485	38	9356	0.5495	41	3.29029	11.4965	3.91732	FALSE
PSPTO_0455	NC_004578	497858	499057	-	glutathione-independent formaldehyde dehydrogenase	26	6055	17	3162	0.6275	18	1.22542	5.04583	3.30273	FALSE
PSPTO_0456	NC_004578	499114	499971	-	formyltetrahydrofolate deformylase	15	3858	11	3160	0.5874	14	1.10897	4.4965	1.84827	FALSE
PSPTO_0457	NC_004578	500142	500774	-	sarcosine oxidase, gamma subunit	9	1563	7	1455	0.6272	7	0.956556	2.46919	1.60128	FALSE
PSPTO_0458	NC_004578	500811	503831	-	sarcosine oxidase, alpha subunit	43	6355	35	5389	0.622	45	1.00348	2.1064	1.22269	FALSE
PSPTO_0459	NC_004578	503828	504124	-	sarcosine oxidase subunit delta	7	2074	5	1943	0.596	6	1.47611	7.0785	3.21538	FALSE
PSPTO_0460	NC_004578	504140	505390	-	sarcosine oxidase, beta subunit	23	3586	16	2278	0.6003	27	1.10631	2.86651	1.29312	FALSE
PSPTO_0461	NC_004578	505408	506661	-	serine hydroxymethyltransferase	23	3611	17	2205	0.6124	22	1.17265	2.87959	1.455	FALSE
PSPTO_0462	NC_004578	506918	508096	-	glycine/betaine/L-proline ABC transporter, ATP-binding subunit	10	1764	6	1009	0.5946	13	0.441702	1.50128	0.737791	FALSE
PSPTO_0463	NC_004578	508093	508938	-	glycine/betaine/L-proline ABC transporter, permease protein	18	1959	12	685	0.5946	17	1.23278	2.3266	1.15183	FALSE
PSPTO_0464	NC_004578	509006	509953	-	glycine betaine/L-proline ABC transporter, periplasmic substrate-binding protein	23	4542	21	4277	0.5686	20	1.91614	4.79114	1.96173	FALSE
PSPTO_0465	NC_004578	510737	511840	+	AraC family transcriptional regulator	14	1879	12	1853	0.6078	17	0.940217	1.70199	0.86656	FALSE
PSPTO_0467	NC_004578	513782	513937	-	hypothetical protein	4	582	0	0	0.5064	5	0	3.73077	1.2794	FALSE
PSPTO_0468	NC_004578	514044	514301	+	hypothetical protein	0	0	0	0	0.5581	2	0	0	0	FALSE
PSPTO_0469	NC_004578	514298	514600	+	hypothetical protein	2	143	2	143	0.571	5	0.578595	0.478261	0.21256	FALSE
PSPTO_0470	NC_004578	514680	515393	-	exonuclease	0	0	0	0	0.6092	2	0	0	0	TRUE
PSPTO_0471	NC_004578	515390	517258	-	nucleotidyltransferase	28	3076	15	1683	0.6014	29	0.69571	1.64933	0.772659	FALSE
PSPTO_0472	NC_004578	517608	518000	+	response regulator	5	674	5	674	0.5929	3	1.10051	1.71501	0.828115	FALSE
PSPTO_0474	NC_004578	521328	522167	-	type III effector HopAS1	15	1378	7	949	0.594	15	0.720833	1.64048	0.81215	FALSE
PSPTO_0475	NC_004578	522512	522943	-	hypothetical protein	14	2253	11	1817	0.5509	12	2.22313	5.26402	1.73225	FALSE
PSPTO_0476	NC_004578	522940	523386	-	hypothetical protein	13	1516	10	939	0.5302	13	1.97039	3.4533	0.911853	FALSE
PSPTO_0477	NC_004578	523383	523826	-	hypothetical protein	9	736	9	736	0.491	15	1.78555	1.68807	0.86647	FALSE
PSPTO_0478	NC_004578	523823	524749	-	hypothetical protein	26	6700	19	2855	0.5059	39	1.78061	7.25894	2.48933	FALSE
PSPTO_0479	NC_004578	524756	525322	-	hypothetical protein	27	2925	22	2721	0.545	19	3.35626	5.15873	1.66057	FALSE
PSPTO_0480	NC_004578	525681	527858	-	malate synthase G	20	3937	16	3293	0.607	26	0.635445	1.80762	0.923267	FALSE
PSPTO_0481	NC_004578	528181	528699	+	ACT domain-containing protein	10	1725	10	1725	0.6108	7	1.66667	3.3237	1.81343	FALSE
PSPTO_0482	NC_004578	528719	529069	-	hypothetical protein	6	1445	6	1445	0.5613	6	1.47863	4.11681	1.51235	FALSE
PSPTO_0483	NC_004578	529381	530268	-	rarD protein	11	2503	6	1210	0.6239	15	0.584459	2.81869	1.61728	FALSE
PSPTO_0484	NC_004578	530394	531368	-	hypothetical protein	17	1759	15	1459	0.6031	18	1.33077	1.8041	0.886323	FALSE
PSPTO_0485	NC_004578	531564	532583	+	LacI family transcriptional regulator	19	3413	15	2561	0.6275	17	1.29362	3.40279	2.28486	FALSE
PSPTO_0486	NC_004578	532567	533568	+	ABC transporter substrate-binding protein	26	4776	18	2910	0.6228	21	1.58232	4.85366	2.71678	FALSE
PSPTO_0487	NC_004578	533568	534437	+	ABC transporter permease	10	995	10	995	0.6333	13	1	1.15029	0.882128	FALSE
PSPTO_0488	NC_004578	534434	535228	+	ABC transporter permease	10	2189	10	2189	0.6252	9	1.09911	2.78145	1.73953	FALSE
PSPTO_0489	NC_004578	535225	536268	+	ABC transporter ATP-binding protein	12	2148	9	1944	0.6293	7	0.748558	2.06538	1.41559	FALSE
PSPTO_0490	NC_004578	536293	537126	+	Ser/Thr protein phosphatase family protein	16	3008	9	1981	0.6091	15	0.933453	3.60671	2.109	FALSE
PSPTO_0491	NC_004578	537253	539169	-	Tat (twin-arginine translocation) pathway signal sequence domain-containing protein	35	9202	31	7956	0.6119	29	1.3988	4.80021	2.52777	FALSE
PSPTO_0492	NC_004578	539251	540015	-	molybdate transport regulator ModE	6	1298	3	892	0.617	10	0.339216	1.69673	1.16491	FALSE
PSPTO_0493	NC_004578	540207	540941	-	competence protein ComF	16	2984	11	2212	0.6068	15	1.29456	4.05986	2.10775	FALSE
PSPTO_0494	NC_004578	541032	542090	+	biotin synthetase	2	45	2	45	0.6072	17	0.163362	0.0424929	0.021635	TRUE
PSPTO_0495	NC_004578	542154	543344	+	8-amino-7-oxononanoate synthase	8	193	4	61	0.6339	14	0.292477	0.163145	0.121905	FALSE
PSPTO_0496	NC_004578	543337	544068	+	bioH protein	2	176	0	0	0.6434	7	0	0.24581	0.224538	FALSE
PSPTO_0497	NC_004578	544061	544870	+	biotin synthesis protein BioC	2	8	0	0	0.6333	12	0	0.00997506	0.00764963	TRUE
PSPTO_0498	NC_004578	544902	545582	+	dethiobiotin synthetase	7	720	4	208	0.6167	10	0.508076	1.05727	0.706409	FALSE
PSPTO_0499	NC_004578	545737	546033	+	hypothetical protein	4	361	1	3	0.5589	3	0.291246	1.21549	0.422779	FALSE
PSPTO_0500	NC_004578	546382	548187	+	acyl-CoA dehydrogenase family protein	32	5280	22	4256	0.6019	36	1.05371	2.92359	1.40667	FALSE
PSPTO_0501	NC_004578	548376	549170	-	type III effector HopU1	15	1309	8	461	0.4642	46	0.87044	1.64654	1	FALSE
PSPTO_0502	NC_004578	549423	550037	-	type III effector HopF2	15	1748	12	1414	0.4797	30	1.6878	2.84228	1.72621	FALSE
PSPTO_0503	NC_004578	550174	550569	-	type III chaperone protein ShcF	11	628	9	397	0.4318	24	1.96591	1.58586	0.963146	FALSE
PSPTO_0505	NC_004578	552012	553307	+	diguanylate cyclase	26	4266	21	3969	0.5972	27	1.40162	3.29167	1.44244	FALSE
PSPTO_0506	NC_004578	553477	555255	+	acyl-CoA dehydrogenase family protein	33	4090	30	3562	0.5908	38	1.45868	2.29904	1.09103	FALSE
PSPTO_0507	NC_004578	555671	555832	+	hypothetical protein	8	1785	4	797	0.5185	6	2.1358	11.0185	3.12905	FALSE
PSPTO_0508	NC_004578	555873	557705	-	hypothetical protein	35	3464	31	3240	0.6279	36	1.49387	1.92981	1.33373	FALSE
PSPTO_0509	NC_004578	557668	558837	-	coenzyme PQQ synthesis protein E	18	1918	9	770	0.5949	21	0.692616	1.70641	0.816741	FALSE
PSPTO_0510	NC_004578	558830	559126	-	coenzyme PQQ synthesis protein D	4	327	2	184	0.5219	7	0.607018	1.14737	0.339083	FALSE
PSPTO_0511	NC_004578	559123	559878	-	coenzyme PQQ synthesis protein C	29	5473	17	2923	0.6032	21	1.95545	7.27793	3.57119	FALSE
PSPTO_0512	NC_004578	559887	560798	-	coenzyme PQQ synthesis protein B	14	3745	7	695	0.6338	15	0.663925	4.10636	2.95512	FALSE
PSPTO_0514	NC_004578	561106	563445	-	coenzyme PQQ synthesis protein F	37	4732	25	2445	0.6184	35	0.924145	2.02222	1.39008	FALSE
PSPTO_0517	NC_004578	565108	565914	-	hydrolase	23	6964	16	3398	0.6084	21	1.71499	8.62949	5.01764	FALSE
PSPTO_0518	NC_004578	565932	567566	-	tryptophan 2-monooxygenase	26	5035	22	4595	0.6086	25	1.16391	3.07951	1.69737	FALSE
PSPTO_0519	NC_004578	567763	568203	-	AsnC family transcriptional regulator	8	1894	8	1894	0.5964	5	1.56916	4.29478	1.91654	FALSE
PSPTO_0520	NC_004578	568236	569312	-	membrane protein	19	5286	16	4539	0.6072	24	1.28505	4.90808	2.49892	FALSE
PSPTO_0521	NC_004578	569661	569945	+	DNA-binding protein	0	0	0	0	0.6351	2	0	0	0	FALSE
PSPTO_0522	NC_004578	569945	571171	+	hypothetical protein	35	4503	23	2336	0.5844	31	1.62276	3.67292	1.52647	FALSE
PSPTO_0523	NC_004578	571196	572326	-	Fic family protein	20	1800	15	1024	0.5791	24	1.14721	1.59151	0.665669	FALSE
PSPTO_0524	NC_004578	572573	573871	+	peptidase, M20/M25/M40 family	24	3872	19	3246	0.5597	23	1.2652	2.98075	1.03628	FALSE
PSPTO_0525	NC_004578	574042	574635	-	lipoprotein	28	4980	16	3317	0.5185	23	2.32997	8.38384	2.39853	FALSE
PSPTO_0526	NC_004578	574681	574893	-	hypothetical protein	6	2305	5	1877	0.5352	6	2.03052	10.8216	2.91173	FALSE
PSPTO_0527	NC_004578	575375	577327	-	hypothetical protein	87	12370	58	7298	0.5233	79	2.57414	6.34684	1.87569	FALSE
PSPTO_0528	NC_004578	577324	578211	-	hypothetical protein	29	3452	24	3090	0.5068	35	2.35909	3.92273	1.34523	FALSE
PSPTO_0529	NC_004578	578208	579008	-	hypothetical protein	37	3190	35	3025	0.5094	32	3.79862	4.00251	1.31656	FALSE
PSPTO_0530	NC_004578	579598	580119	-	hypothetical protein	17	1441	13	1194	0.5383	15	2.15421	2.76054	0.805329	FALSE
PSPTO_0531	NC_004578	580669	581433	+	type IV secretion system protein	25	2979	17	2541	0.5229	21	1.92222	3.89412	1.15083	FALSE
PSPTO_0532	NC_004578	581917	582171	+	lipoprotein	9	1742	8	1505	0.5255	7	2.71373	6.83137	1.97821	FALSE
PSPTO_0535	NC_004578	584780	586021	-	site-specific recombinase, phage integrase family	38	6334	30	5796	0.558	37	2.11319	5.15798	1.89483	FALSE
PSPTO_0536	NC_004578	586100	588589	-	sensory box/GGDEF domain/EAL domain-containing protein	43	6179	30	3744	0.592	43	1.04217	2.48153	1.21103	FALSE
PSPTO_0537	NC_004578	588846	590696	-	RNA polymerase sigma-70 factor	1	7	0	0	0.5716	34	0	0.00378174	0.00168128	TRUE
PSPTO_0538	NC_004578	590764	592722	-	DNA primase	1	331	0	0	0.5957	35	0	0.168964	0.0802702	TRUE
PSPTO_0539	NC_004578	593192	593407	-	30S ribosomal protein S21	0	0	0	0	0.5556	7	0	0	0	FALSE
PSPTO_0540	NC_004578	593605	594630	+	O-sialoglycoprotein endopeptidase	1	3	0	0	0.6394	16	0	0.00292398	0.00256538	TRUE
PSPTO_0541	NC_004578	594683	595261	-	membrane protein	5	288	3	275	0.6546	12	0.448187	0.497409	0.476951	FALSE
PSPTO_0542	NC_004578	595327	595680	+	dihydroneopterin aldolase	0	0	0	0	0.6045	5	0	0	0	FALSE
PSPTO_0543	NC_004578	595671	596195	+	2-amino-4-hydroxy-6- hydroxymethyldihydropteridine pyrophosphokinase	7	2207	7	2207	0.5905	6	1.17573	4.28544	2.04516	FALSE
PSPTO_0544	NC_004578	596465	597694	-	tRNA nucleotidyltransferase	3	130	0	0	0.6228	20	0	0.105691	0.0591594	TRUE
PSPTO_0545	NC_004578	597792	599354	-	SpoVR like family protein	41	8301	30	6773	0.5701	40	1.66453	5.32457	2.36719	FALSE
PSPTO_0546	NC_004578	599351	600622	-	hypothetical protein	34	6179	25	3481	0.5676	33	1.70544	4.87303	1.9114	FALSE
PSPTO_0547	NC_004578	600744	602666	-	hypothetical protein	59	9355	47	7444	0.5528	49	2.11414	4.86479	1.60087	FALSE
PSPTO_0548	NC_004578	602952	603272	-	thiosulfate sulfurtransferase	6	923	4	568	0.5794	5	1.09148	2.91167	1.16201	FALSE
PSPTO_0549	NC_004578	603269	604171	-	bis(5'-nucleosyl)-tetraphosphatase, symmetrical	2	233	1	179	0.588	17	0.0963252	0.259465	0.11111	TRUE
PSPTO_0550	NC_004578	604171	604551	-	apaG protein	7	1322	7	1322	0.5774	9	1.59342	3.47895	1.35156	FALSE
PSPTO_0551	NC_004578	604665	605471	-	dimethyladenosine transferase	13	869	13	869	0.6022	12	1.40037	1.08219	0.525225	FALSE
PSPTO_0552	NC_004578	605468	606457	-	pyridoxal phosphate biosynthetic protein PdxA	0	0	0	0	0.6394	12	0	0	0	TRUE
PSPTO_0553	NC_004578	606454	607740	-	peptidyl-prolyl cis-trans isomerase SurA	0	0	0	0	0.5843	18	0	0	0	TRUE
PSPTO_0554	NC_004578	607757	610474	-	organic solvent tolerance protein	0	0	0	0	0.5762	81	0	0	0	TRUE
PSPTO_0555	NC_004578	610670	611695	+	hypothetical protein	27	5767	20	3576	0.5741	21	1.68616	5.62086	2.52075	FALSE
PSPTO_0556	NC_004578	611814	612446	+	nucleotidyltransferase family protein	6	804	4	228	0.6272	9	0.546603	1.27014	0.823481	FALSE
PSPTO_0557	NC_004578	612447	613214	+	DnaJ-like protein DjlA	15	5375	11	3703	0.6393	16	1.23893	6.9987	6.10876	FALSE
PSPTO_0558	NC_004578	613245	614243	-	hypothetical protein	8	922	2	619	0.6166	10	0.173173	0.922923	0.603534	FALSE
PSPTO_0559	NC_004578	614343	616358	+	sensory box histidine kinase	23	2409	19	1723	0.6091	24	0.816849	1.19732	0.70012	FALSE
PSPTO_0560	NC_004578	616355	616984	+	LuxR family DNA-binding response regulator	5	247	5	247	0.5968	8	0.690895	0.394569	0.174164	FALSE
PSPTO_0562	NC_004578	617525	618649	+	polyamine ABC transporter ATP-binding protein	11	1619	9	1289	0.6062	10	0.692	1.43911	0.724803	FALSE
PSPTO_0563	NC_004578	618732	619766	+	polyamine ABC transporter periplasmic polyamine-binding protein	17	2381	14	2035	0.5874	15	1.17005	2.30048	0.951498	FALSE
PSPTO_0564	NC_004578	619844	621091	+	polyamine ABC transporter permease	43	7094	37	6456	0.6074	32	2.5645	5.68429	2.89413	FALSE
PSPTO_0565	NC_004578	621103	621924	+	polyamine ABC transporter permease	15	1149	8	376	0.6107	13	0.841849	1.39781	0.757368	FALSE
PSPTO_0566	NC_004578	622080	622754	+	ribulose-phosphate 3-epimerase	8	531	8	531	0.597	11	1.02519	0.786667	0.344725	FALSE
PSPTO_0567	NC_004578	622769	623569	+	phosphoglycolate phosphatase	10	2222	10	2222	0.6142	8	1.0799	2.77403	1.65948	FALSE
PSPTO_0568	NC_004578	623639	625120	+	anthranilate synthase, component I	27	4886	21	4032	0.5999	30	1.22571	3.2969	1.42136	FALSE
PSPTO_0569	NC_004578	625342	627264	-	autotransporting lipase, GDSL family	32	6357	21	4170	0.6147	34	0.944618	3.30577	1.93009	FALSE
PSPTO_0570	NC_004578	627371	627637	-	transcriptional regulator PrtN	5	317	5	317	0.5468	5	1.61985	1.18727	0.438564	FALSE
PSPTO_0571	NC_004578	628136	628783	-	repressor protein c2	0	0	0	0	0.6019	12	0	0	0	TRUE
PSPTO_0572	NC_004578	629847	630677	+	bacteriocin	37	7181	25	5740	0.5078	35	2.60229	8.6414	2.94098	FALSE
PSPTO_0573	NC_004578	631257	631727	+	hypothetical protein	9	621	5	341	0.5924	10	0.965402	1.38616	0.681218	FALSE
PSPTO_0574	NC_004578	631705	632046	+	lipoprotein	2	121	1	7	0.6287	5	0.27116	0.37931	0.264909	FALSE
PSPTO_0575	NC_004578	632092	632682	+	hypothetical protein	12	1738	9	923	0.6176	10	1.32624	2.96082	2.13503	FALSE
PSPTO_0576	NC_004578	632679	632867	+	hypothetical protein	5	2219	4	2182	0.6085	5	1.87027	11.9946	6.54434	FALSE
PSPTO_0577	NC_004578	632886	634382	+	tail sheath protein	35	5168	27	4712	0.6072	30	1.56012	3.45224	1.75769	FALSE
PSPTO_0578	NC_004578	634443	634790	+	hypothetical protein	8	2092	6	1571	0.5661	9	1.50872	6.0814	2.41198	FALSE
PSPTO_0579	NC_004578	634787	635083	+	sigma factor domain protein	4	302	4	302	0.5791	3	1.18089	1.03072	0.429074	FALSE
PSPTO_0580	NC_004578	635214	637358	+	tail tape measure protein	24	3166	16	2348	0.6061	25	0.646427	1.47875	0.767719	FALSE
PSPTO_0581	NC_004578	637355	639178	+	DNA circulation protein	48	8811	34	6728	0.5877	46	1.61593	4.84121	2.04055	FALSE
PSPTO_0582	NC_004578	639401	640042	+	hypothetical protein	22	2752	16	1940	0.5093	23	2.15576	4.2866	1.41001	FALSE
PSPTO_0583	NC_004578	640284	640973	-	hypothetical protein	19	1670	16	1544	0.471	27	2.0058	2.42029	1.46992	FALSE
PSPTO_0584	NC_004578	641322	642014	-	Sir2 family transcriptional regulator	28	4471	24	4423	0.518	21	2.99567	6.45166	1.77539	FALSE
PSPTO_0585	NC_004578	642156	642623	-	hypothetical protein	22	2861	16	1989	0.5043	18	2.95726	6.11325	2.09643	FALSE
PSPTO_0588	NC_004578	647588	648244	-	type III effector HopH1	19	997	14	715	0.4734	38	1.84323	1.5175	0.921631	FALSE
PSPTO_0589	NC_004578	648896	649705	-	type III effector HopC1	17	1299	17	1299	0.4691	33	1.81543	1.6037	0.973984	FALSE
PSPTO_0591	NC_004578	649880	650980	+	impB/mucB/samB family protein	33	6878	27	5802	0.5686	29	2.12125	6.24705	2.55785	FALSE
PSPTO_0592	NC_004578	651383	651982	+	anthranilate synthase component II	5	67	1	8	0.5883	11	0.144167	0.111667	0.0485405	TRUE
PSPTO_0593	NC_004578	652004	653053	+	anthranilate phosphoribosyltransferase	10	1263	8	774	0.6057	9	0.661568	1.20746	0.593624	FALSE
PSPTO_0594	NC_004578	653050	653886	+	indole-3-glycerol phosphate synthase	14	1117	12	964	0.601	11	1.2461	1.34094	0.608769	FALSE
PSPTO_0595	NC_004578	653921	654616	+	hypothetical protein	9	2205	9	2205	0.625	9	1.11853	3.1681	2.04847	FALSE
PSPTO_0596	NC_004578	654628	655272	-	catabolite gene activator Crp	12	1193	10	796	0.5938	12	1.34109	1.84961	0.893108	FALSE
PSPTO_0597	NC_004578	655482	655904	+	OsmC/Ohr family protein	6	1394	6	1394	0.5626	6	1.22695	3.29551	1.2167	FALSE
PSPTO_0598	NC_004578	656147	656941	+	S-adenosylmethionine decarboxylase	25	1849	19	1425	0.5195	30	2.0673	2.32579	0.660478	FALSE
PSPTO_0599	NC_004578	657002	657649	-	hypothetical protein	0	0	0	0	0.6188	8	0	0	0	TRUE
PSPTO_0600	NC_004578	657771	658109	-	HIT family protein	7	1360	7	1360	0.5546	7	1.78614	4.0118	1.47916	FALSE
PSPTO_0601	NC_004578	658212	658988	-	short chain dehydrogenase/reductase family oxidoreductase	19	3539	12	2434	0.5997	16	1.33591	4.5547	2.01421	FALSE
PSPTO_0602	NC_004578	659042	659974	-	hypothetical protein	25	2383	21	2063	0.597	25	1.94695	2.55413	1.12247	FALSE
PSPTO_0603	NC_004578	660073	660501	-	hypothetical protein	0	0	0	0	0.5594	8	0	0	0	TRUE
PSPTO_0604	NC_004578	660635	661669	+	N-acetyl-gamma-glutamyl-phosphate reductase	7	325	4	144	0.6193	22	0.3343	0.31401	0.216062	FALSE
PSPTO_0605	NC_004578	661872	662222	+	HesB/YadR/YfhF family protein	0	0	0	0	0.547	6	0	0	0	TRUE
PSPTO_0606	NC_004578	662286	663356	-	hypothetical protein	10	1427	7	1023	0.5994	15	0.565359	1.3324	0.578337	FALSE
PSPTO_0607	NC_004578	663384	664808	-	peptidase, M23/M37 family	41	5692	36	4694	0.5684	34	2.19141	4.00563	1.67778	FALSE
PSPTO_0609	NC_004578	665010	666221	+	tyrosyl-tRNA synthetase	1	105	0	0	0.5644	29	0	0.0866337	0.0312431	TRUE
PSPTO_0610	NC_004578	672113	673072	+	birA bifunctional protein	5	1034	4	984	0.5604	28	0.364594	1.08957	0.37898	FALSE
PSPTO_0611	NC_004578	673062	673811	+	pantothenate kinase	1	11	0	0	0.5573	23	0	0.014885	0.00549551	TRUE
PSPTO_0612	NC_004578	673819	674247	+	hypothetical protein	10	794	7	651	0.5291	12	1.41142	1.85082	0.488712	FALSE
PSPTO_0613	NC_004578	674963	675331	+	preprotein translocase subunit SecE	0	0	0	0	0.5122	13	0	0	0	TRUE
PSPTO_0614	NC_004578	675341	675874	+	transcription antitermination protein NusG	1	26	1	26	0.53	19	0.161985	0.0486891	0.0127165	TRUE
PSPTO_0615	NC_004578	675993	676424	+	50S ribosomal protein L11	0	0	0	0	0.544	17	0	0	0	TRUE
PSPTO_0616	NC_004578	676424	677119	+	50S ribosomal protein L1	0	0	0	0	0.5517	21	0	0	0	TRUE
PSPTO_0617	NC_004578	677322	677822	+	50S ribosomal protein L10	0	0	0	0	0.5509	14	0	0	0	TRUE
PSPTO_0618	NC_004578	677902	678267	+	50S ribosomal protein L7/L12	0	0	0	0	0.5082	12	0	0	0	TRUE
PSPTO_0619	NC_004578	678489	682562	+	DNA-directed RNA polymerase subunit beta	0	0	0	0	0.5552	107	0	0	0	TRUE
PSPTO_0620	NC_004578	682627	686826	+	DNA-directed RNA polymerase subunit beta'	0	0	0	0	0.5569	104	0	0	0	TRUE
PSPTO_0621	NC_004578	687024	687395	+	30S ribosomal protein S12	0	0	0	0	0.5511	19	0	0	0	TRUE
PSPTO_0622	NC_004578	687518	687988	+	30S ribosomal protein S7	0	0	0	0	0.5626	17	0	0	0	TRUE
PSPTO_0623	NC_004578	688019	690124	+	translation elongation factor G	0	0	0	0	0.5427	61	0	0	0	TRUE
PSPTO_0624	NC_004578	690156	691349	+	translation elongation factor Tu	0	0	0	0	0.5586	33	0	0	0	TRUE
PSPTO_0625	NC_004578	691491	691802	+	30S ribosomal protein S10	0	0	0	0	0.5321	7	0	0	0	FALSE
PSPTO_0626	NC_004578	691884	692519	+	50S ribosomal protein L3	0	0	0	0	0.5597	22	0	0	0	TRUE
PSPTO_0627	NC_004578	692532	693134	+	50S ribosomal protein L4	0	0	0	0	0.5423	17	0	0	0	TRUE
PSPTO_0628	NC_004578	693131	693430	+	50S ribosomal protein L23	0	0	0	0	0.5067	11	0	0	0	FALSE
PSPTO_0629	NC_004578	693445	694269	+	50S ribosomal protein L2	0	0	0	0	0.5564	31	0	0	0	TRUE
PSPTO_0630	NC_004578	694286	694561	+	30S ribosomal protein S19	0	0	0	0	0.5	8	0	0	0	FALSE
PSPTO_0631	NC_004578	694575	694907	+	50S ribosomal protein L22	0	0	0	0	0.5706	8	0	0	0	FALSE
PSPTO_0632	NC_004578	694921	695607	+	30S ribosomal protein S3	0	0	0	0	0.5313	24	0	0	0	TRUE
PSPTO_0633	NC_004578	695620	696033	+	50S ribosomal protein L16	0	0	0	0	0.5725	11	0	0	0	TRUE
PSPTO_0634	NC_004578	696033	696224	+	50S ribosomal protein L29	0	0	0	0	0.5208	4	0	0	0	FALSE
PSPTO_0635	NC_004578	696227	696493	+	30S ribosomal protein S17	0	0	0	0	0.5281	12	0	0	0	FALSE
PSPTO_0636	NC_004578	696517	696885	+	50S ribosomal protein L14	0	0	0	0	0.5447	9	0	0	0	TRUE
PSPTO_0637	NC_004578	696897	697211	+	50S ribosomal protein L24	0	0	0	0	0.5175	8	0	0	0	FALSE
PSPTO_0638	NC_004578	697232	697771	+	50S ribosomal protein L5	0	0	0	0	0.5185	14	0	0	0	TRUE
PSPTO_0639	NC_004578	697785	698090	+	30S ribosomal protein S14	0	0	0	0	0.5654	11	0	0	0	FALSE
PSPTO_0640	NC_004578	698305	698697	+	30S ribosomal protein S8	0	0	0	0	0.542	16	0	0	0	TRUE
PSPTO_0641	NC_004578	698710	699243	+	50S ribosomal protein L6	0	0	0	0	0.5524	16	0	0	0	TRUE
PSPTO_0642	NC_004578	699254	699604	+	50S ribosomal protein L18	0	0	0	0	0.5897	7	0	0	0	TRUE
PSPTO_0643	NC_004578	699608	700108	+	30S ribosomal protein S5	0	0	0	0	0.5349	14	0	0	0	TRUE
PSPTO_0644	NC_004578	700111	700287	+	50S ribosomal protein L30	0	0	0	0	0.4972	10	0	0	0	FALSE
PSPTO_0645	NC_004578	700291	700725	+	50S ribosomal protein L15	0	0	0	0	0.577	12	0	0	0	TRUE
PSPTO_0646	NC_004578	700726	702060	+	preprotein translocase subunit SecY	1	6	0	0	0.5498	43	0	0.00449438	0.00147304	TRUE
PSPTO_0647	NC_004578	702089	702205	+	50S ribosomal protein L36	0	0	0	0	0.5043	4	0	0	0	FALSE
PSPTO_0648	NC_004578	702336	702692	+	30S ribosomal protein S13	0	0	0	0	0.5434	12	0	0	0	TRUE
PSPTO_0649	NC_004578	702723	703112	+	30S ribosomal protein S11	0	0	0	0	0.5667	11	0	0	0	TRUE
PSPTO_0650	NC_004578	703131	703751	+	30S ribosomal protein S4	0	0	0	0	0.5346	24	0	0	0	TRUE
PSPTO_0651	NC_004578	703774	704775	+	DNA-directed RNA polymerase subunit alpha	0	0	0	0	0.5549	30	0	0	0	TRUE
PSPTO_0652	NC_004578	704817	705203	+	50S ribosomal protein L17	0	0	0	0	0.5556	12	0	0	0	TRUE
PSPTO_0653	NC_004578	705466	705930	+	bacterioferritin	18	3380	14	2519	0.5462	13	2.6043	7.26882	2.51792	FALSE
PSPTO_0654	NC_004578	706024	709002	-	excinuclease ABC subunit A	70	12293	45	8417	0.5911	70	1.31326	4.14744	2.01196	FALSE
PSPTO_0655	NC_004578	708988	710382	+	major facilitator family transporter	20	3925	13	3041	0.605	27	0.814855	2.8442	1.43247	FALSE
PSPTO_0656	NC_004578	710392	710961	+	single-stranded DNA-binding protein	1	39	0	0	0.5912	13	0	0.0684211	0.0331917	TRUE
PSPTO_0657	NC_004578	711177	711767	-	hypothetical protein	21	2884	18	2219	0.5482	19	2.63452	4.87986	1.78029	FALSE
PSPTO_0658	NC_004578	711853	712398	+	hypothetical protein	21	3267	21	3267	0.4963	21	3.32692	5.98352	2.54672	FALSE
PSPTO_0659	NC_004578	712538	713281	-	inositol monophosphatase family protein	16	3542	13	3313	0.6089	14	1.51959	4.78649	2.81228	FALSE
PSPTO_0660	NC_004578	713278	714039	-	glycerophosphoryl diester phosphodiesterase	13	1652	11	1362	0.6024	13	1.25528	2.17942	1.06495	FALSE
PSPTO_0661	NC_004578	714046	715152	-	glycerol-3-phosphate ABC transporter, ATP-binding protein	10	2892	7	2569	0.6287	15	0.548957	2.62194	1.84224	FALSE
PSPTO_0662	NC_004578	715149	716042	-	glycerol-3-phosphate ABC transporter permease	25	5068	15	2531	0.6174	21	1.46445	5.72009	4.2148	FALSE
PSPTO_0663	NC_004578	716039	716932	-	glycerol-3-phosphate ABC transporter permease	13	1297	12	1292	0.5951	16	1.17156	1.46388	0.664963	FALSE
PSPTO_0664	NC_004578	716929	718365	-	glycerol-3-phosphate ABC transporter substrate-binding protein	24	2921	21	2804	0.6075	31	1.26762	2.03838	1.05158	FALSE
PSPTO_0665	NC_004578	718531	719661	+	ROK family protein	19	2443	15	1680	0.6004	18	1.14721	2.16004	0.98063	FALSE
PSPTO_0666	NC_004578	719689	720210	-	hypothetical protein	24	3297	20	2602	0.5268	24	3.31418	6.31609	1.80697	FALSE
PSPTO_0667	NC_004578	720816	721586	-	short-chain dehydrogenase/reductase family oxidoreductase	32	7475	25	4846	0.5668	26	2.8048	9.6952	3.84527	FALSE
PSPTO_0668	NC_004578	721761	722429	-	hypothetical protein	22	4195	20	4165	0.5486	20	2.58595	6.27055	2.3118	FALSE
PSPTO_0671	NC_004578	726055	728361	-	TonB-dependent receptor	64	9379	58	8677	0.5956	52	2.17469	4.06545	1.84672	FALSE
PSPTO_0672	NC_004578	728432	728836	-	TonB system transport protein ExbD	2	317	2	317	0.6321	3	0.42716	0.782716	0.550189	FALSE
PSPTO_0673	NC_004578	728838	729530	-	TonB system transport protein ExbB	6	951	2	50	0.6234	7	0.249639	1.37229	0.768713	FALSE
PSPTO_0674	NC_004578	729541	730344	-	tonB domain protein	5	530	3	236	0.6729	10	0.322761	0.659204	0.632092	FALSE
PSPTO_0675	NC_004578	730513	731331	-	arylesterase	21	3517	15	2190	0.5934	16	1.58425	4.29426	1.93207	FALSE
PSPTO_0676	NC_004578	731587	733890	+	mechanosensitive ion channel family protein	30	5262	29	5135	0.6094	30	1.08876	2.28385	1.3559	FALSE
PSPTO_0677	NC_004578	734058	734936	+	lipopolysaccharide biosynthesis protein	7	1821	6	1795	0.6314	18	0.595867	2.0907	1.47146	FALSE
PSPTO_0678	NC_004578	734929	735858	+	NAD-dependent epimerase/dehydratase family protein	0	0	0	0	0.6043	10	0	0	0	TRUE
PSPTO_0679	NC_004578	736029	736715	-	outer membrane protein OmpW	24	4599	20	3665	0.5968	16	2.5182	6.69432	2.95561	FALSE
PSPTO_0680	NC_004578	736819	737343	-	lipoprotein	14	2444	9	1746	0.5905	14	1.48286	4.65524	2.22164	FALSE
PSPTO_0681	NC_004578	737352	738617	-	permease	27	5940	18	4391	0.6066	31	1.22986	4.69194	2.42053	FALSE
PSPTO_0682	NC_004578	738619	739329	-	ABC transporter ATP-binding protein	4	296	3	290	0.6245	5	0.364979	0.416315	0.260366	FALSE
PSPTO_0683	NC_004578	739399	739986	-	hypothetical protein	8	1033	6	959	0.5799	5	0.882653	1.7568	0.731334	FALSE
PSPTO_0684	NC_004578	740161	740712	+	hypothetical protein	15	3209	12	2687	0.5616	13	1.88043	5.81341	2.09652	FALSE
PSPTO_0685	NC_004578	740788	741144	+	hypothetical protein	3	237	0	0	0.6359	5	0	0.663866	0.576443	FALSE
PSPTO_0686	NC_004578	741199	742071	-	thioredoxin	12	2173	6	803	0.5934	13	0.594502	2.48912	1.1199	FALSE
PSPTO_0687	NC_004578	742244	742897	-	hypothetical protein	10	705	8	394	0.6407	9	1.06462	1.08462	1	FALSE
PSPTO_0688	NC_004578	742894	743343	-	lipoprotein	1	45	1	45	0.6311	4	0.193946	0.100897	0.0711037	TRUE
PSPTO_0689	NC_004578	743520	743984	+	hypothetical protein	4	1317	4	1317	0.6237	6	0.750542	2.85683	1.6003	FALSE
PSPTO_0690	NC_004578	743981	745126	+	riboflavin biosynthesis protein RibD	4	233	0	0	0.6545	14	0	0.204028	0.195637	TRUE
PSPTO_0691	NC_004578	745174	745836	+	riboflavin synthase subunit alpha	1	104	0	0	0.6124	11	0	0.156863	0.0797304	TRUE
PSPTO_0692	NC_004578	745854	746945	+	bifunctional 3,4-dihydroxy-2-butanone 4-phosphate synthase/GTP cyclohydrolase II-like protein	15	2375	9	1514	0.609	19	0.712912	2.17491	1.27516	FALSE
PSPTO_0693	NC_004578	747074	747550	+	6,7-dimethyl-8-ribityllumazine synthase	0	0	0	0	0.5996	8	0	0	0	TRUE
PSPTO_0694	NC_004578	747547	748044	+	N utilization substance protein B	0	0	0	0	0.5763	7	0	0	0	TRUE
PSPTO_0695	NC_004578	748061	749026	+	thiamine monophosphate kinase	0	0	0	0	0.6408	16	0	0	0	TRUE
PSPTO_0696	NC_004578	749113	749778	+	GTP cyclohydrolase II	1	246	0	0	0.6006	13	0	0.371601	0.168702	TRUE
PSPTO_0697	NC_004578	749775	750191	+	hypothetical protein	3	336	2	282	0.6115	7	0.418886	0.813559	0.428417	FALSE
PSPTO_0698	NC_004578	750560	752455	-	deoxyxylulose-5-phosphate synthase	0	0	0	0	0.6166	28	0	0	0	TRUE
PSPTO_0699	NC_004578	752619	753506	-	geranyltranstransferase	7	244	6	226	0.6441	15	0.587104	0.276018	0.25125	FALSE
PSPTO_0700	NC_004578	753503	753748	-	exodeoxyribonuclease VII small subunit	0	0	0	0	0.5894	1	0	0	0	FALSE
PSPTO_0701	NC_004578	753852	755018	-	cystathionine beta-lyase	22	2529	21	2497	0.6075	23	1.55656	2.1671	1.12142	FALSE
PSPTO_0702	NC_004578	755088	756107	-	hypothetical protein	17	2861	10	2352	0.5667	20	0.848039	2.8049	1.15933	FALSE
PSPTO_0703	NC_004578	756309	757223	-	putative S-transferase	20	2265	16	1828	0.588	21	1.51257	2.47541	1.04338	FALSE
PSPTO_0704	NC_004578	757479	758255	+	O-antigen ABC transporter, permease protein	25	3148	16	1770	0.5238	35	1.79043	4.07245	1.22512	FALSE
PSPTO_0705	NC_004578	758252	758956	+	O-antigen ABC transporter, ATP-binding protein	16	2372	13	1817	0.5177	20	1.60414	3.38374	0.968051	FALSE
PSPTO_0706	NC_004578	759038	759799	+	lipopolysaccharide biosynthesis protein	26	3041	22	2961	0.5472	18	2.49738	3.99081	1.45595	FALSE
PSPTO_0707	NC_004578	759801	760415	+	hypothetical protein	6	839	4	540	0.5593	9	0.562602	1.36423	0.474514	FALSE
PSPTO_0708	NC_004578	760423	761061	+	HAD-superfamily hydrolase	15	2573	14	2558	0.5352	10	1.89515	4.0266	1.08342	FALSE
PSPTO_0709	NC_004578	761067	761789	+	hypothetical protein	18	3031	15	2670	0.5477	15	1.79461	4.19225	1.4824	FALSE
PSPTO_0710	NC_004578	761810	762106	+	hypothetical protein	10	1146	8	797	0.5589	7	2.32997	3.85859	1.34146	FALSE
PSPTO_0711	NC_004578	762110	763885	+	hypothetical protein	64	6371	49	4587	0.5445	56	2.39193	3.59537	1.23369	FALSE
PSPTO_0712	NC_004578	763882	764487	+	hypothetical protein	20	2503	19	2466	0.5231	17	2.73007	4.15781	1.22876	FALSE
PSPTO_0713	NC_004578	764541	765584	+	hypothetical protein	34	5763	27	5376	0.5527	32	2.23707	5.52011	1.81652	FALSE
PSPTO_0714	NC_004578	765763	768054	+	autotransporter	91	14230	71	12410	0.558	81	2.67954	6.20855	2.26514	FALSE
PSPTO_0715	NC_004578	768108	768905	+	hypothetical protein	21	1895	19	1668	0.584	22	2.05952	2.37469	0.970975	FALSE
PSPTO_0716	NC_004578	768928	769200	-	DNA-binding protein	11	1010	11	1010	0.5018	9	3.48535	3.69963	1.32683	FALSE
PSPTO_0717	NC_004578	769224	769466	-	DNA-binding protein	4	142	2	80	0.5391	6	0.711934	0.584362	0.18546	FALSE
PSPTO_0718	NC_004578	769587	769985	+	hypothetical protein	10	1857	7	1608	0.5564	9	1.59763	4.89974	1.80642	FALSE
PSPTO_0719	NC_004578	769966	770142	+	hypothetical protein	10	2203	10	2203	0.4859	6	5.50955	14.0318	8.31234	FALSE
PSPTO_0720	NC_004578	770144	770413	+	hypothetical protein	6	816	4	486	0.563	6	1.28148	3.02222	1.11024	FALSE
PSPTO_0721	NC_004578	770709	771440	-	transcriptional regulator	18	4086	13	2345	0.582	15	1.5362	5.58197	2.20214	FALSE
PSPTO_0722	NC_004578	771799	772326	-	inorganic pyrophosphatase	0	0	0	0	0.5758	14	0	0	0	TRUE
PSPTO_0723	NC_004578	772437	773246	-	hypothetical protein	13	1446	11	1187	0.6235	13	1.17469	1.78519	0.992218	FALSE
PSPTO_0724	NC_004578	773250	773897	-	DedA family protein	9	249	8	240	0.6204	13	1.0679	0.384259	0.226849	FALSE
PSPTO_0725	NC_004578	774090	774560	-	GNAT family acetyltransferase	14	2478	14	2478	0.5308	11	2.57113	5.26115	1.37409	FALSE
PSPTO_0726	NC_004578	774632	775495	-	ethanolamine ammonia-lyase, light subunit	14	1639	11	1206	0.6331	11	1.1064	1.90581	1.46152	FALSE
PSPTO_0727	NC_004578	775492	776886	-	ethanolamine ammonia-lyase, heavy subunit	21	2723	17	2050	0.6172	23	1.05715	1.95758	1.34565	FALSE
PSPTO_0728	NC_004578	777182	778702	-	aldehyde dehydrogenase family protein	25	3834	10	1820	0.6082	29	0.568705	2.52071	1.32903	FALSE
PSPTO_0729	NC_004578	778928	780277	+	UDP-N-acetylmuramate:L-alanyl-gamma-D-glutamyl- meso-diaminopimelate ligase	15	2279	9	1730	0.6096	22	0.57838	1.69316	0.990064	FALSE
PSPTO_0730	NC_004578	780274	780903	+	aromatic acid decarboxylase	3	135	2	16	0.619	9	0.285479	0.222772	0.159157	FALSE
PSPTO_0731	NC_004578	780884	781180	+	lipoprotein	8	1007	7	893	0.6498	8	2.18592	3.63538	3.48586	FALSE
PSPTO_0732	NC_004578	781219	781860	-	hypothetical protein	15	1446	8	685	0.6184	11	1.07788	2.25234	1.52399	FALSE
PSPTO_0733	NC_004578	781888	783615	-	MORN repeat-containing protein	30	4238	25	3570	0.6105	35	1.25145	2.45255	1.32885	FALSE
PSPTO_0734	NC_004578	783756	784211	-	MaoC-like domain protein	12	2662	6	1741	0.5614	8	1.13816	5.83772	2.14454	FALSE
PSPTO_0735	NC_004578	784409	784771	+	LrgA family protein	5	535	5	535	0.595	7	1.20474	1.49025	0.707978	FALSE
PSPTO_0736	NC_004578	784768	785484	+	membrane protein	14	2838	12	2067	0.6011	15	1.45582	3.98036	1.81829	FALSE
PSPTO_0737	NC_004578	785498	786088	+	ATP-dependent protease La domain-containing protein	10	1765	6	1142	0.5787	9	0.878173	2.98646	1.20209	FALSE
PSPTO_0738	NC_004578	786218	786781	-	lipoprotein	6	1190	6	1190	0.633	10	0.920213	2.10993	1.52578	FALSE
PSPTO_0739	NC_004578	786811	787449	-	lipoprotein	18	3065	15	2621	0.6338	25	2.03052	4.79656	3.45182	FALSE
PSPTO_0740	NC_004578	787469	788134	-	smtA protein	12	4471	12	4471	0.6246	11	1.55856	6.71321	4.19848	FALSE
PSPTO_0741	NC_004578	788215	788520	-	hypothetical protein	5	147	5	147	0.5915	3	1.4134	0.480392	0.233043	FALSE
PSPTO_0742	NC_004578	788635	789492	-	MaoC-like domain protein	15	2515	13	1877	0.6189	19	1.31061	2.93124	2.13121	FALSE
PSPTO_0743	NC_004578	789523	790878	-	3-ketoacyl-(acyl-carrier-protein) reductase	13	1953	7	1002	0.6431	12	0.446534	1.44027	1.31563	FALSE
PSPTO_0744	NC_004578	790987	792264	+	acetyl-CoA acetyltransferase	12	548	9	385	0.633	17	0.609155	0.428795	0.31008	FALSE
PSPTO_0745	NC_004578	792445	792675	+	hypothetical protein	5	481	3	229	0.5455	5	1.12338	2.08225	0.68246	FALSE
PSPTO_0746	NC_004578	792708	794105	+	hypothetical protein	14	1491	10	868	0.623	19	0.618741	1.06652	0.596975	FALSE
PSPTO_0747	NC_004578	794113	795141	-	transporter	19	2247	16	1925	0.6006	15	1.345	2.18367	0.9895	FALSE
PSPTO_0748	NC_004578	795585	796481	+	RIO1 family protein	19	2379	16	2072	0.6343	15	1.54292	2.65217	2.13537	FALSE
PSPTO_0749	NC_004578	796601	797002	-	heavy metal-dependent transcriptional regulator	6	860	4	242	0.6169	5	0.869347	2.1608	1.42609	FALSE
PSPTO_0750	NC_004578	796999	799197	-	copper-translocating P-type ATPase	18	3122	14	2771	0.6394	29	0.551708	1.42232	1.25965	FALSE
PSPTO_0751	NC_004578	799267	799647	-	hypothetical protein	9	1671	6	1374	0.6089	8	1.3622	4.38583	2.59031	FALSE
PSPTO_0752	NC_004578	799794	799991	+	copZ protein	6	1355	4	612	0.5606	5	1.74747	6.84343	2.46798	FALSE
PSPTO_0753	NC_004578	800138	801334	+	Bcr/CflA family multidrug resistance transporter	16	4545	12	4321	0.6249	15	0.867168	3.79699	2.40113	FALSE
PSPTO_0754	NC_004578	801383	802432	-	alcohol dehydrogenase	9	2165	5	1119	0.6076	6	0.411905	2.0619	1.06698	FALSE
PSPTO_0755	NC_004578	802509	803432	+	LysR family transcriptional regulator	11	2196	9	1527	0.6234	14	0.842532	2.37662	1.3313	FALSE
PSPTO_0756	NC_004578	803869	804561	+	transcriptional regulator	12	3460	11	3428	0.6479	10	1.37302	4.99278	4.72786	FALSE
PSPTO_0757	NC_004578	804854	805807	-	adenosine deaminase	18	3174	15	2070	0.6006	17	1.36006	3.32704	1.50521	FALSE
PSPTO_0758	NC_004578	805886	806851	-	2OG-Fe(II) oxygenase family oxidoreductase	17	1915	11	1139	0.617	18	0.98499	1.9824	1.36104	FALSE
PSPTO_0759	NC_004578	806929	808023	-	bmp family protein	32	6057	22	4096	0.6018	22	1.7379	5.53151	2.66145	FALSE
PSPTO_0760	NC_004578	808253	809044	-	iron(III) dicitrate transport system, ATP-binding protein FecE	3	663	3	663	0.6465	9	0.327652	0.837121	0.762002	FALSE
PSPTO_0761	NC_004578	809048	810016	-	iron(III) dicitrate transport system, permease protein FecD	10	1543	8	1222	0.6254	13	0.717098	1.59896	1	FALSE
PSPTO_0762	NC_004578	810013	810987	-	iron-dicitrate transporter permease subunit	9	2825	6	1277	0.6523	10	0.534501	2.90937	2.78971	FALSE
PSPTO_0763	NC_004578	811003	811923	-	iron(III) dicitrate transport system, periplasmic iron-binding protein FecB	19	2530	16	2081	0.6221	16	1.50271	2.74701	1.53761	FALSE
PSPTO_0764	NC_004578	812170	813267	+	calcium/proton antiporter	20	3531	16	3135	0.5956	17	1.26047	3.21585	1.52776	FALSE
PSPTO_0765	NC_004578	813434	814789	-	hydroxydechloroatrazine ethylaminohydrolase	14	2207	13	2038	0.6209	16	0.829277	1.62758	0.907267	FALSE
PSPTO_0766	NC_004578	814913	815638	-	short chain dehydrogenase	9	838	6	502	0.5964	14	0.714876	1.15427	0.515092	FALSE
PSPTO_0767	NC_004578	815889	816815	-	ABC transporter permease	17	2505	13	2345	0.6354	15	1.21436	2.70518	2.33968	FALSE
PSPTO_0768	NC_004578	816815	817915	-	ABC transporter permease	16	2740	16	2740	0.6203	15	1.25818	2.49091	1.5279	FALSE
PSPTO_0769	NC_004578	817927	819480	-	ABC transporter ATP-binding protein	11	1573	8	1478	0.6293	18	0.445302	1.01223	0.694665	FALSE
PSPTO_0770	NC_004578	820004	820597	-	hypothetical protein	6	884	3	318	0.6077	8	0.436869	1.48822	0.760126	FALSE
PSPTO_0771	NC_004578	820630	821286	-	TetR family transcriptional regulator	15	1465	12	1401	0.5769	11	1.57991	2.22983	0.875296	FALSE
PSPTO_0772	NC_004578	821385	822782	-	xanthine/uracil permease family protein	26	2462	18	1649	0.6066	23	1.11373	1.76109	0.90853	FALSE
PSPTO_0773	NC_004578	822968	823888	-	LysR family transcriptional regulator	19	2197	19	2197	0.5939	21	1.78447	2.38545	1.15801	FALSE
PSPTO_0774	NC_004578	824016	825362	+	beta-alanine--pyruvate aminotransferase	36	7200	26	3716	0.5754	33	1.66964	5.34521	2.26849	FALSE
PSPTO_0775	NC_004578	825456	826949	+	methylmalonate-semialdehyde dehydrogenase	35	7345	30	6666	0.5964	39	1.73695	4.91633	2.19391	FALSE
PSPTO_0776	NC_004578	832977	836453	+	exodeoxyribonuclease V subunit gamma	17	1000	16	920	0.6089	52	0.398503	0.287936	0.170058	FALSE
PSPTO_0777	NC_004578	836450	840142	+	exodeoxyribonuclease V subunit beta	24	1018	15	662	0.6258	58	0.352103	0.276255	0.170075	FALSE
PSPTO_0778	NC_004578	840139	842232	+	exodeoxyribonuclease V subunit alpha	18	1197	15	1028	0.638	22	0.620813	0.572727	0.507225	FALSE
PSPTO_0779	NC_004578	842459	843613	-	hypothetical protein	35	3905	29	3453	0.5143	48	2.17186	3.38095	1	FALSE
PSPTO_0781	NC_004578	845447	846391	-	LysR family transcriptional regulator	19	2621	14	2105	0.5979	18	1.28148	2.77354	1.18717	FALSE
PSPTO_0782	NC_004578	846549	848075	+	methylmalonate-semialdehyde dehydrogenase	20	3214	15	2972	0.6156	19	0.849705	2.10478	1.28164	FALSE
PSPTO_0783	NC_004578	848110	849000	+	3-hydroxyisobutyrate dehydrogenase	20	2576	18	2492	0.6195	16	1.74747	2.89113	2.03318	FALSE
PSPTO_0784	NC_004578	849115	851085	+	TonB-dependent siderophore receptor	41	5008	34	4185	0.6022	42	1.49214	2.54084	1.23722	FALSE
PSPTO_0785	NC_004578	851370	852716	-	sensor histidine kinase	13	1673	12	1311	0.6355	16	0.770601	1.24202	1.05165	FALSE
PSPTO_0786	NC_004578	852746	853510	-	DNA-binding response regulator	14	1495	12	1179	0.6458	11	1.35686	1.95425	1.73785	FALSE
PSPTO_0787	NC_004578	853803	855530	+	gamma-glutamyltranspeptidase	27	5705	27	5705	0.6076	33	1.35156	3.3015	1.68629	FALSE
PSPTO_0788	NC_004578	855610	856377	-	phosphonate ABC transporter, permease protein	8	1111	6	882	0.6523	9	0.679319	1.45419	1.39438	FALSE
PSPTO_0789	NC_004578	856374	857201	-	phosphonate ABC transporter, permease protein	16	6669	15	6667	0.657	14	1.58813	8.16279	7.82706	FALSE
PSPTO_0790	NC_004578	857195	857992	-	phosphonate ABC transporter, ATP-binding protein	3	885	3	885	0.6579	7	0.329733	1.12452	1.07827	FALSE
PSPTO_0791	NC_004578	857989	858840	-	phosphonate ABC transporter periplasmic phosphonate-binding protein	11	2595	7	741	0.615	14	0.714033	3.06014	1.83064	FALSE
PSPTO_0792	NC_004578	858886	859020	+	hypothetical protein	4	1258	4	1258	0.6444	3	2.56296	9.31852	8.25276	FALSE
PSPTO_0793	NC_004578	859077	860111	+	selenide, water dikinase	15	2709	14	2706	0.6329	12	1.17118	2.61992	1.89458	FALSE
PSPTO_0794	NC_004578	860111	861211	+	hypothetical protein	21	2819	11	1992	0.6122	19	0.865	2.56273	1.29096	FALSE
PSPTO_0795	NC_004578	861246	862010	+	membrane protein	4	220	3	114	0.6392	11	0.339216	0.287582	0.252312	FALSE
PSPTO_0796	NC_004578	862083	863051	-	octylprenyl diphosphate synthase	0	0	0	0	0.6192	17	0	0	0	TRUE
PSPTO_0797	NC_004578	863291	863602	+	50S ribosomal protein L21	0	0	0	0	0.5128	14	0	0	0	FALSE
PSPTO_0798	NC_004578	863635	863910	+	50S ribosomal protein L27	0	0	0	0	0.5652	9	0	0	0	FALSE
PSPTO_0799	NC_004578	864127	865350	+	GTP-binding protein, GTP1/Obg family	2	584	0	0	0.5915	16	0	0.477124	0.231619	FALSE
PSPTO_0800	NC_004578	865441	866559	+	glutamate 5-kinase	11	2421	8	1593	0.6399	16	0.618409	2.16354	1.9161	FALSE
PSPTO_0801	NC_004578	866585	867055	+	creA protein	10	1661	9	1402	0.6008	10	1.65287	3.52654	1.61098	FALSE
PSPTO_0802	NC_004578	867260	867538	-	30S ribosomal protein S20	0	0	0	0	0.5233	10	0	0	0	FALSE
PSPTO_0804	NC_004578	867789	869327	+	membrane protein, MviN family	4	679	0	0	0.5919	29	0	0.441196	0.214835	FALSE
PSPTO_0805	NC_004578	869460	870386	+	riboflavin biosynthesis protein RibF	1	75	1	75	0.6203	16	0.0933118	0.0809061	0.0496272	TRUE
PSPTO_0806	NC_004578	870407	873238	+	isoleucyl-tRNA synthetase	0	0	0	0	0.6038	48	0	0	0	TRUE
PSPTO_0807	NC_004578	873231	873752	+	lipoprotein signal peptidase	1	6	0	0	0.5843	14	0	0.0118577	0.00484845	TRUE
PSPTO_0808	NC_004578	873745	874221	+	FKBP-type peptidyl-prolyl cis-trans isomerase	0	0	0	0	0.5618	4	0	0	0	TRUE
PSPTO_0809	NC_004578	874305	875252	+	hydroxymethylbutenyl pyrophosphate reductase	1	5	0	0	0.6192	10	0	0.00527426	0.00370911	TRUE
PSPTO_0810	NC_004578	875259	875759	-	type IV pilus biogenesis protein	8	1117	6	916	0.5729	11	1.03593	2.22954	1	FALSE
PSPTO_0811	NC_004578	875891	876364	+	pillin	15	3342	9	1715	0.5717	17	1.64588	7.06554	3.14119	FALSE
PSPTO_0812	NC_004578	876364	876879	+	hypothetical protein	10	2004	10	2004	0.6047	10	1.69276	3.92172	2.05377	FALSE
PSPTO_0813	NC_004578	876876	877583	+	hypothetical protein	32	8478	28	7519	0.5381	24	3.44034	12.0426	3.47113	FALSE
PSPTO_0814	NC_004578	877595	878101	+	hypothetical protein	17	1121	14	901	0.5404	14	2.45639	2.27383	0.752403	FALSE
PSPTO_0815	NC_004578	878088	881291	+	type IV pilus-associated protein	114	21055	96	17671	0.5515	113	2.60313	6.60031	2.28017	FALSE
PSPTO_0816	NC_004578	881303	881704	+	type IV pilus biogenesis protein	23	2557	20	1891	0.5622	18	4.30348	6.3607	2.33666	FALSE
PSPTO_0817	NC_004578	881733	882836	+	oxidoreductase, FAD-binding protein	11	860	6	149	0.6259	15	0.470109	0.778986	0.47958	FALSE
PSPTO_0818	NC_004578	882967	883410	+	MarR family transcriptional regulator	10	1123	9	923	0.5901	8	1.75338	2.52928	1.20706	FALSE
PSPTO_0819	NC_004578	883449	884195	+	hypothetical protein	14	1459	12	1419	0.5823	19	1.39704	1.96366	0.779207	FALSE
PSPTO_0820	NC_004578	884192	887302	-	AcrB/AcrD/AcrF family protein	36	4666	28	3480	0.6156	49	0.780535	1.50371	0.915636	FALSE
PSPTO_0821	NC_004578	887299	888414	-	RND family efflux transporter MFP subunit	16	4008	15	3999	0.6452	18	1.16682	3.60432	3.38206	FALSE
PSPTO_0822	NC_004578	888496	889113	-	TetR family transcriptional regulator	12	2329	12	2329	0.5599	13	1.67961	3.76861	1.31082	FALSE
PSPTO_0823	NC_004578	889587	890927	-	type 4 fimbriae expression regulatory protein pilR	20	3171	19	3116	0.6025	24	1.22558	2.36465	1.17679	FALSE
PSPTO_0824	NC_004578	890930	892525	-	sensor protein PilS	31	5170	20	2727	0.6009	22	1.09148	3.26183	1.49005	FALSE
PSPTO_0825	NC_004578	892515	892841	-	hypothetical protein	12	1752	8	765	0.6055	8	2.18987	5.5443	2.72015	FALSE
PSPTO_0826	NC_004578	892888	893904	-	competence lipoprotein ComL	3	1432	1	139	0.5988	24	0.0850541	1.40806	0.598007	FALSE
PSPTO_0827	NC_004578	894060	895022	+	ribosomal large subunit pseudouridine synthase D	12	2038	7	1537	0.622	12	0.631387	2.12513	1.2333	FALSE
PSPTO_0828	NC_004578	895019	895747	+	hypothetical protein	17	3272	9	2140	0.6173	14	1.07379	4.5131	3.25438	FALSE
PSPTO_0829	NC_004578	895919	898483	+	clpB protein	28	3847	17	2882	0.5992	37	0.573294	1.49981	0.647134	FALSE
PSPTO_0831	NC_004578	900988	902916	-	hypothetical protein	49	5251	33	3746	0.5594	46	1.47978	2.72214	0.98164	FALSE
PSPTO_0834	NC_004578	905575	906534	+	alcohol dehydrogenase	15	1337	13	1233	0.4802	57	1.17135	1.39271	0.845839	FALSE
PSPTO_0835	NC_004578	906604	907278	+	ribD C-terminal domain protein	17	1692	14	1419	0.4785	34	1.79407	2.50667	1.52238	FALSE
PSPTO_0836	NC_004578	907344	907931	+	hypothetical protein	7	397	6	166	0.4575	26	0.882653	0.67517	0.410054	FALSE
PSPTO_0837	NC_004578	907933	908535	+	hypothetical protein	8	829	5	587	0.4395	35	0.717247	1.37479	0.834958	FALSE
PSPTO_0838	NC_004578	908556	909749	+	major facilitator family transporter	33	4747	29	4298	0.5276	47	2.10092	3.97571	1.0669	FALSE
PSPTO_0840	NC_004578	910795	911211	+	hypothetical protein	14	1936	8	536	0.5012	14	1.65947	4.64269	1.67303	FALSE
PSPTO_0847	NC_004578	916047	916415	-	hypothetical protein	16	2013	10	1381	0.4986	18	2.36986	5.51507	2.20016	FALSE
PSPTO_0848	NC_004578	916412	917785	-	hypothetical protein	23	3722	20	3213	0.5771	22	1.26277	2.71679	1.09354	FALSE
PSPTO_0849	NC_004578	917806	918744	-	hypothetical protein	27	4044	24	3927	0.5942	26	2.21322	4.3113	2.13975	FALSE
PSPTO_0850	NC_004578	918744	919160	-	hypothetical protein	7	2051	3	429	0.5827	6	0.623798	4.93029	2.08251	FALSE
PSPTO_0851	NC_004578	919701	920189	-	hypothetical protein	18	3545	12	1814	0.5153	22	2.1227	7.24949	2.19373	FALSE
PSPTO_0852	NC_004578	920451	921692	-	type III helper protein HopAJ1	49	4739	34	3626	0.5572	52	2.36795	3.81562	1.41806	FALSE
PSPTO_0854	NC_004578	924071	924292	+	hypothetical protein	6	1529	6	1529	0.5045	7	2.33784	6.88739	2.37663	FALSE
PSPTO_0855	NC_004578	925982	927079	+	ParA family protein	19	1154	18	1142	0.4709	60	1.41803	1.051	0.638309	FALSE
PSPTO_0856	NC_004578	927082	927900	+	hypothetical protein	28	3276	24	2852	0.5189	29	2.5348	4	1.14436	FALSE
PSPTO_0857	NC_004578	928074	928778	-	hypothetical protein	16	1991	11	1594	0.5787	15	1.35735	2.84023	1.14323	FALSE
PSPTO_0858	NC_004578	928775	929074	-	hypothetical protein	2	303	1	213	0.53	4	0.296233	1.03767	0.273999	FALSE
PSPTO_0859	NC_004578	929071	931740	-	hypothetical protein	56	5575	33	2122	0.5607	54	1.07071	2.09115	0.754141	FALSE
PSPTO_0860	NC_004578	932028	932483	-	hypothetical protein	16	2265	15	2201	0.5789	16	2.99654	5.23095	2.13379	FALSE
PSPTO_0861	NC_004578	932461	933957	-	hypothetical protein	27	4078	18	2574	0.5818	35	1.06425	2.78742	1.10745	FALSE
PSPTO_0862	NC_004578	933947	934870	-	hypothetical protein	22	2570	20	2345	0.5833	20	1.90319	2.82728	1.16115	FALSE
PSPTO_0863	NC_004578	934867	935535	-	hypothetical protein	18	2493	16	2313	0.5949	16	2.0812	3.74887	1.79433	FALSE
PSPTO_0866	NC_004578	937527	937892	-	hypothetical protein	2	458	1	372	0.5956	7	0.236339	1.25137	0.594491	FALSE
PSPTO_0867	NC_004578	937908	938276	-	hypothetical protein	11	855	9	800	0.5854	10	2.10976	2.31707	0.976639	FALSE
PSPTO_0868	NC_004578	938296	938445	-	hypothetical protein	0	0	0	0	0.6067	2	0	0	0	FALSE
PSPTO_0869	NC_004578	938532	938897	-	hypothetical protein	3	266	2	224	0.6148	5	0.472678	0.726776	0.410062	FALSE
PSPTO_0873	NC_004578	942019	943119	+	amidinotransferase family protein	20	1772	15	1169	0.5041	39	1.17847	1.60945	0.555372	FALSE
PSPTO_0874	NC_004578	943206	944459	+	nikkomycin biosynthesis domain protein	25	2356	20	2138	0.492	50	1.37959	1.87879	0.964361	FALSE
PSPTO_0875	NC_004578	944512	945756	+	hypothetical protein	24	1856	17	1130	0.4827	53	1.18112	1.49076	0.905391	FALSE
PSPTO_0877	NC_004578	948455	949798	-	type III effector HopQ1-1	46	4354	33	3153	0.5104	52	2.12388	3.23958	1.04885	FALSE
PSPTO_0878	NC_004578	949832	950149	+	hypothetical protein	3	230	3	230	0.5912	5	0.816038	0.72327	0.350865	FALSE
PSPTO_0879	NC_004578	950387	951844	-	hypothetical protein	40	7226	28	5271	0.5508	37	1.66118	4.9561	1.62437	FALSE
PSPTO_0880	NC_004578	951854	952603	-	hypothetical protein	19	1891	15	1480	0.568	16	1.73	2.52133	0.992618	FALSE
PSPTO_0881	NC_004578	952643	953524	-	hypothetical protein	15	2619	14	2562	0.5782	17	1.37302	2.96939	1.15359	FALSE
PSPTO_0882	NC_004578	953552	954085	-	hypothetical protein	23	3942	15	3629	0.5075	22	2.42978	7.38202	2.51237	FALSE
PSPTO_0883	NC_004578	954407	960280	+	type III effector HopR1	105	22313	86	18812	0.594	136	1.26643	3.7986	1.88057	FALSE
PSPTO_0884	NC_004578	960352	961344	-	LacI family transcriptional regulator	23	2467	16	1845	0.578	24	1.39376	2.48439	0.954096	FALSE
PSPTO_0885	NC_004578	961425	962906	-	sucrose-6-phosphate hydrolase	31	7966	29	7776	0.6134	40	1.69265	5.37517	2.9791	FALSE
PSPTO_0886	NC_004578	962924	964069	-	maltose/maltodextrin ABC transporter ATP-binding protein	20	2985	15	2596	0.6021	17	1.1322	2.60471	1.26416	FALSE
PSPTO_0887	NC_004578	964097	964939	-	sugar ABC transporter permease	15	2297	13	1795	0.6074	12	1.34029	2.73778	1.39393	FALSE
PSPTO_0888	NC_004578	964936	965898	-	sugar ABC transporter permease	19	3169	10	2507	0.5929	17	0.901981	3.30448	1.60304	FALSE
PSPTO_0889	NC_004578	965920	967194	-	sugar ABC transporter periplasmic sugar-binding protein	33	6396	32	6389	0.6	30	2.17098	5.01647	2.1627	FALSE
PSPTO_0890	NC_004578	967317	968939	+	sucrose porin	43	6654	37	6227	0.586	35	1.97197	4.09982	1.73172	FALSE
PSPTO_0891	NC_004578	969035	969265	+	hypothetical protein	2	927	2	927	0.5671	3	0.748918	4.01299	1.59161	FALSE
PSPTO_0892	NC_004578	969369	972419	-	autotransporter	73	11404	60	10274	0.6221	76	1.70108	3.73779	2.09378	FALSE
PSPTO_0893	NC_004578	972764	974032	+	outer membrane protein P1	36	6553	29	5584	0.5839	33	1.97675	5.16391	2.13583	FALSE
PSPTO_0894	NC_004578	974212	974712	+	lipoprotein	6	352	6	352	0.491	12	1.03593	0.702595	0.360634	FALSE
PSPTO_0895	NC_004578	974837	975343	-	hypothetical protein	9	513	6	461	0.503	26	1.02367	1.01183	0.349154	FALSE
PSPTO_0896	NC_004578	975585	977240	-	sensor histidine kinase/response regulator	40	11333	28	8337	0.5906	39	1.46256	6.8436	3.3199	FALSE
PSPTO_0897	NC_004578	977617	978240	-	LuxR family DNA-binding response regulator	14	2175	9	1654	0.5465	19	1.2476	3.48558	1.23251	FALSE
PSPTO_0898	NC_004578	978514	980127	+	sensor histidine kinase/response regulator	36	8034	27	5348	0.5836	34	1.44703	4.9777	1.99864	FALSE
PSPTO_0899	NC_004578	980143	980610	-	hypothetical protein	29	4568	23	4171	0.5491	20	4.25107	9.76068	3.38111	FALSE
PSPTO_0900	NC_004578	980624	980905	+	hypothetical protein	3	342	2	210	0.6312	4	0.613475	1.21277	0.854657	FALSE
PSPTO_0901	NC_004578	981500	981958	+	type III effector HopAG1	15	1368	8	953	0.5294	23	1.51092	2.9869	0.788698	FALSE
PSPTO_0905	NC_004578	986113	987381	+	type III effector HopAH1	28	4718	23	3676	0.5847	22	1.56777	3.71789	1.56563	FALSE
PSPTO_0906	NC_004578	987569	988354	+	type III effector HopAI1	15	1592	15	1592	0.5394	16	1.65076	2.02545	0.643343	FALSE
PSPTO_0907	NC_004578	988523	989734	+	hypothetical protein	42	4590	34	3231	0.5305	38	2.42657	3.78713	1.00859	FALSE
PSPTO_0908	NC_004578	989768	990844	-	protein-glutamate methylesterase CheB	7	791	7	791	0.6082	9	0.568011	0.742026	0.39123	FALSE
PSPTO_0909	NC_004578	990834	991340	-	chemoreceptor glutamine deamidase CheD	11	1831	7	1502	0.5759	8	1.23069	3.72154	1.51808	FALSE
PSPTO_0910	NC_004578	991337	992146	-	chemotaxis protein methyltransferase CheR	19	2210	18	1992	0.5704	15	1.93176	2.74194	1.21901	FALSE
PSPTO_0911	NC_004578	992156	992695	-	chemotaxis protein CheW	2	21	2	21	0.6204	4	0.32037	0.0388889	0.0227417	FALSE
PSPTO_0912	NC_004578	992732	994387	-	methyl-accepting chemotaxis protein	19	1598	14	1045	0.5894	15	0.73128	0.964976	0.445889	FALSE
PSPTO_0913	NC_004578	994416	996518	-	chemotaxis sensor histidine kinase CheA	26	5701	21	5074	0.6239	19	0.863766	2.71089	1.55543	FALSE
PSPTO_0914	NC_004578	996565	996855	-	STAS domain-containing protein	6	644	2	303	0.6323	5	0.594502	2.21306	1.59262	FALSE
PSPTO_0915	NC_004578	996882	997250	-	chemotaxis protein CheY	4	830	2	442	0.5691	5	0.468835	2.24932	0.973374	FALSE
PSPTO_0916	NC_004578	997260	998474	-	methyl-accepting chemotaxis protein	17	2081	7	390	0.6156	15	0.498354	1.71276	1.04293	FALSE
PSPTO_0917	NC_004578	998903	1000201	-	NADH dehydrogenase	24	4936	12	2731	0.6112	24	0.799076	3.79985	2.14499	FALSE
PSPTO_0918	NC_004578	1000297	1000404	-	hypothetical protein	3	149	1	144	0.5926	3	0.800926	1.37963	0.678009	FALSE
PSPTO_0919	NC_004578	1000418	1000942	-	MOSC domain-containing protein	1	94	1	94	0.6419	4	0.164762	0.179048	0.171064	TRUE
PSPTO_0920	NC_004578	1000948	1001577	-	hypothetical protein	15	3189	8	815	0.5873	13	1.09841	5.0619	2.04887	FALSE
PSPTO_0921	NC_004578	1001589	1001720	-	hypothetical protein	5	653	4	614	0.4318	4	2.62121	4.94697	3.00446	FALSE
PSPTO_0922	NC_004578	1002367	1002576	-	hypothetical protein	1	96	1	96	0.5952	1	0.419903	0.466019	0.207961	FALSE
PSPTO_0923	NC_004578	1002573	1003196	-	dephospho-CoA kinase	1	96	0	0	0.6026	9	0	0.155844	0.0775573	TRUE
PSPTO_0924	NC_004578	1003193	1004065	-	type IV pilus prepilin peptidase PilD	14	1317	10	698	0.5922	17	0.995397	1.51554	0.744798	FALSE
PSPTO_0925	NC_004578	1004067	1005284	-	type IV pilus biogenesis protein PilC	38	3310	31	2251	0.4787	61	2.20156	2.71757	1.65047	FALSE
PSPTO_0926	NC_004578	1005287	1006981	-	type IV pilus biogenesis protein PilB	52	8148	44	6888	0.5434	39	2.24543	4.80708	1.75374	FALSE
PSPTO_0927	NC_004578	1007206	1007634	+	type IV pilus biogenesis protein	18	1571	15	1330	0.4709	33	3.02448	3.662	2.22406	FALSE
PSPTO_0928	NC_004578	1007830	1008198	-	hypothetical protein	1	363	1	363	0.5799	4	0.234417	0.98374	0.401283	FALSE
PSPTO_0929	NC_004578	1008356	1008976	+	glutathione S-transferase	20	3213	15	2436	0.5668	17	2.08937	5.17391	2.05205	FALSE
PSPTO_0930	NC_004578	1009217	1009909	+	hypothetical protein	23	4896	18	4040	0.557	19	2.2598	7.10595	2.6235	FALSE
PSPTO_0931	NC_004578	1009906	1010313	+	hypothetical protein	14	1311	8	813	0.5172	11	1.71287	3.24505	0.921531	FALSE
PSPTO_0932	NC_004578	1010358	1010903	-	hypothetical protein	20	3026	16	2503	0.5586	14	2.5348	5.54212	2.022	FALSE
PSPTO_0933	NC_004578	1011024	1012022	+	hypothetical protein	17	2013	16	1955	0.6006	19	1.38539	2.01502	0.909003	FALSE
PSPTO_0934	NC_004578	1012077	1013225	+	trypsin domain-containing protein	23	3900	14	2208	0.6205	23	1.05396	3.39426	1.98491	FALSE
PSPTO_0935	NC_004578	1013292	1014425	+	hypothetical protein	12	2202	10	2027	0.6252	14	0.768206	1.9556	1.22304	FALSE
PSPTO_0936	NC_004578	1014418	1015176	+	hypothetical protein	8	635	8	635	0.5942	13	0.931359	0.854643	0.42417	FALSE
PSPTO_0937	NC_004578	1015169	1016263	+	hypothetical protein	13	829	9	637	0.6237	18	0.716851	0.763352	0.430573	FALSE
PSPTO_0938	NC_004578	1016263	1017213	+	hypothetical protein	30	5947	20	3829	0.6004	21	1.82105	6.26	2.82398	FALSE
PSPTO_0939	NC_004578	1017283	1017960	+	HAD-superfamily hydrolase	11	723	7	267	0.5811	11	0.893068	1.06637	0.425574	FALSE
PSPTO_0940	NC_004578	1018008	1018601	+	tellurium resistance protein TerZ	9	1944	8	1612	0.5758	12	1.17288	3.29492	1.32625	FALSE
PSPTO_0941	NC_004578	1018598	1019803	+	tellurium resistance protein TerA	23	3757	16	2537	0.5837	22	1.15141	3.12562	1.27202	FALSE
PSPTO_0942	NC_004578	1019855	1020304	+	tellurium resistance protein TerB	1	24	1	24	0.5156	4	0.192222	0.0533333	0.0164353	TRUE
PSPTO_0943	NC_004578	1020331	1021365	+	tellurium resistance protein TerC	18	1310	14	986	0.5604	23	1.17005	1.2657	0.456429	FALSE
PSPTO_0944	NC_004578	1021393	1021968	+	tellurium resistance protein TerD	6	454	4	116	0.5573	10	0.600694	0.788194	0.291	FALSE
PSPTO_0945	NC_004578	1022006	1022584	+	tellurium resistance protein TerE	7	810	4	572	0.5682	10	0.597582	1.39896	0.578223	FALSE
PSPTO_0946	NC_004578	1022855	1024093	-	tellurium resistance protein	24	4550	16	3269	0.5771	17	1.11703	3.67232	1.47816	FALSE
PSPTO_0947	NC_004578	1024154	1024888	-	hypothetical protein	8	1845	6	1577	0.6163	10	0.706122	2.5102	1.57482	FALSE
PSPTO_0948	NC_004578	1025270	1026118	-	nicotinate-nucleotide pyrophosphorylase	12	2216	7	963	0.616	15	0.713192	2.61013	1.62319	FALSE
PSPTO_0949	NC_004578	1026472	1028727	+	hypothetical protein	20	2823	15	2416	0.5913	25	0.575133	1.25133	0.607032	FALSE
PSPTO_0950	NC_004578	1029038	1029586	+	N-acetyl-anhydromuranmyl-L-alanine amidase	16	5089	16	5089	0.5792	10	2.52095	9.26958	3.78121	FALSE
PSPTO_0951	NC_004578	1029602	1030438	+	AmpE protein	12	1233	8	807	0.6249	12	0.826762	1.47312	0.921296	FALSE
PSPTO_0952	NC_004578	1030586	1031284	-	TatD family hydrolase	19	5200	13	3731	0.5966	18	1.60873	7.4392	3.31974	FALSE
PSPTO_0953	NC_004578	1031386	1032381	-	DNA-binding transcriptional regulator FruR	15	3948	11	2411	0.6004	12	0.955321	3.96386	1.78815	FALSE
PSPTO_0954	NC_004578	1032736	1035603	+	phosphoenolpyruvate-protein phosphotransferase,EI/HPr/EIIA components	19	2077	11	887	0.6423	24	0.33188	0.724451	0.669916	FALSE
PSPTO_0955	NC_004578	1035603	1036544	+	1-phosphofructokinase	5	1677	1	837	0.6391	8	0.0919235	1.78215	1.56358	FALSE
PSPTO_0956	NC_004578	1036557	1038311	+	phosphotransferase system, fructose-specific IIBC component	25	6924	17	5827	0.6199	31	0.837892	3.9453	2.49464	FALSE
PSPTO_0957	NC_004578	1038333	1039511	-	acetyl-CoA acetyltransferase	9	1957	9	1957	0.6361	13	0.660305	1.65988	1.43561	FALSE
PSPTO_0958	NC_004578	1039650	1040516	-	hypothetical protein	13	3670	11	2272	0.6494	13	1.09746	4.23299	4.05889	FALSE
PSPTO_0959	NC_004578	1040763	1042427	-	glucose-6-phosphate isomerase	13	392	10	281	0.6042	34	0.51952	0.235435	0.123705	FALSE
PSPTO_0960	NC_004578	1042670	1043521	-	pantoate--beta-alanine ligase	0	0	0	0	0.6221	15	0	0	0	TRUE
PSPTO_0961	NC_004578	1043518	1044318	-	3-methyl-2-oxobutanoate hydroxymethyltransferase	5	255	2	109	0.6205	11	0.217064	0.31995	0.187102	FALSE
PSPTO_0962	NC_004578	1044547	1045053	-	2-amino-4-hydroxy-6- hydroxymethyldihydropteridine pyrophosphokinase	3	475	0	0	0.6272	10	0	0.951904	0.617313	FALSE
PSPTO_0963	NC_004578	1045046	1046449	-	poly(A) polymerase	7	535	7	535	0.6026	21	0.433739	0.383238	0.190722	FALSE
PSPTO_0964	NC_004578	1047150	1048586	-	sigma-54 dependent transcriptional regulator/response regulator	4	187	3	183	0.6075	15	0.180585	0.130132	0.0664668	TRUE
PSPTO_0965	NC_004578	1048609	1051557	-	sensor histidine kinase	46	5495	31	4116	0.6195	50	0.912696	1.87032	1.28692	FALSE
PSPTO_0966	NC_004578	1051547	1051723	-	hypothetical protein	8	1401	6	1029	0.5311	7	3.12651	8.43976	2.19266	FALSE
PSPTO_0967	NC_004578	1051822	1052709	-	glutamyl-Q tRNA(Asp) synthetase	22	2386	15	2174	0.6171	24	1.46115	2.68694	1.81805	FALSE
PSPTO_0969	NC_004578	1054836	1055276	-	dnaK suppressor protein	10	1145	7	964	0.5533	7	1.37302	2.59637	0.855394	FALSE
PSPTO_0970	NC_004578	1055626	1056798	+	class I and II aminotransferase	22	4465	14	2721	0.6113	27	1.03328	3.80973	2.15057	FALSE
PSPTO_0971	NC_004578	1056798	1057511	+	sugar fermentation stimulation protein	16	3401	8	940	0.6176	20	0.970547	4.76999	3.43961	FALSE
PSPTO_0972	NC_004578	1057534	1057866	-	iron-sulfur cluster-binding protein, Rieske family	1	273	1	273	0.5886	4	0.25976	0.81982	0.354906	FALSE
PSPTO_0973	NC_004578	1058084	1058863	+	deoxyribose-phosphate aldolase	18	3531	15	3428	0.6244	15	1.66346	4.52692	2.78698	FALSE
PSPTO_0975	NC_004578	1059244	1059588	-	pentapeptide repeat-containing protein	10	2694	7	1680	0.5884	9	1.84043	8.18845	3.54484	FALSE
PSPTO_0976	NC_004578	1059690	1061228	-	hypothetical protein	28	5558	24	5520	0.5867	22	1.34893	3.61144	1.47666	FALSE
PSPTO_0977	NC_004578	1061359	1063680	+	penicillin-binding protein	62	7977	55	6676	0.5939	54	2.06042	3.45474	1.6771	FALSE
PSPTO_0978	NC_004578	1063668	1064438	+	hypothetical protein	12	1720	10	1539	0.6278	14	1.14267	2.27213	1.5593	FALSE
PSPTO_0979	NC_004578	1064438	1064767	+	hypothetical protein	6	1139	2	122	0.5848	4	0.525836	3.46201	1.43881	FALSE
PSPTO_0980	NC_004578	1064777	1065220	-	hypothetical protein	7	1778	4	690	0.6194	7	0.779279	4.0045	2.68601	FALSE
PSPTO_0981	NC_004578	1065591	1067315	+	acetolactate synthase large subunit	42	9468	29	5998	0.5838	40	1.4542	5.4887	2.25418	FALSE
PSPTO_0982	NC_004578	1067318	1067809	+	acetolactate synthase small subunit	12	1405	9	1167	0.5874	11	1.58232	2.85569	1.18114	FALSE
PSPTO_0983	NC_004578	1067857	1068873	+	ketol-acid reductoisomerase	15	2763	12	2499	0.5664	21	1.02065	2.71681	1.12292	FALSE
PSPTO_0984	NC_004578	1069018	1069869	+	CDP-diacylglycerol--serine O-phosphatidyltransferase	24	3182	15	2464	0.5927	22	1.52289	3.73474	1.8536	FALSE
PSPTO_0985	NC_004578	1069934	1070947	+	hypothetical protein	36	6857	26	4778	0.5838	28	2.22014	6.769	2.77999	FALSE
PSPTO_0986	NC_004578	1070947	1071579	+	membrane protein	28	7804	25	7217	0.5624	22	3.42168	12.3481	4.45316	FALSE
PSPTO_0987	NC_004578	1077352	1077582	+	hypothetical protein	6	283	5	255	0.5022	6	1.87229	1.22511	0.430875	FALSE
PSPTO_0988	NC_004578	1077641	1080460	-	hypothetical protein	52	10279	27	5161	0.595	52	0.829368	3.65021	1.71235	FALSE
PSPTO_0989	NC_004578	1080457	1081164	-	hypothetical protein	7	1316	7	1316	0.6102	9	0.873737	1.89899	1.05211	FALSE
PSPTO_0990	NC_004578	1081154	1082431	-	hypothetical protein	17	3370	14	2767	0.6236	18	0.955801	2.65983	1.47835	FALSE
PSPTO_0991	NC_004578	1082577	1083380	+	hypothetical protein	0	0	0	0	0.653	8	0	0	0	TRUE
PSPTO_0992	NC_004578	1083373	1083828	+	ribosomal-protein-alanine acetyltransferase	10	985	10	985	0.5614	16	1.9308	2.19866	0.807697	FALSE
PSPTO_0993	NC_004578	1083838	1084245	-	hypothetical protein	5	607	4	570	0.5907	5	0.848039	1.48775	0.721719	FALSE
PSPTO_0994	NC_004578	1084494	1085132	+	carbonic anhydrase	9	669	6	468	0.5931	9	0.812207	1.04695	0.505532	FALSE
PSPTO_0995	NC_004578	1085145	1086818	-	methyl-accepting chemotaxis protein	25	2624	24	2455	0.5902	24	1.24014	1.5675	0.760411	FALSE
PSPTO_0996	NC_004578	1086926	1087585	-	HD domain-containing protein	10	1385	9	1297	0.6061	10	1.17955	2.09848	1.08259	FALSE
PSPTO_0997	NC_004578	1087661	1089664	-	acyltransferase family protein	43	7111	35	5674	0.5928	45	1.51073	3.5484	1.72136	FALSE
PSPTO_0998	NC_004578	1089883	1090257	+	alkylphosphonate utilization operon protein PhnA	7	1245	7	1245	0.5493	8	1.61467	3.32	1.13126	FALSE
PSPTO_0999	NC_004578	1090603	1091826	+	major facilitator family transporter	14	3575	8	2581	0.6136	14	0.565359	2.92075	1.74095	FALSE
PSPTO_1000	NC_004578	1091889	1092608	-	CDP-alcohol phosphatidyltransferase	23	5666	20	5535	0.5792	18	2.40278	7.86944	3.21007	FALSE
PSPTO_1001	NC_004578	1092695	1094710	-	hypothetical protein	32	4848	29	4591	0.5923	39	1.2443	2.40476	1.17097	FALSE
PSPTO_1003	NC_004578	1096637	1097074	-	GNAT family acetyltransferase	5	1397	3	437	0.5799	8	0.592466	3.1895	1.32775	FALSE
PSPTO_1004	NC_004578	1097150	1098391	-	diguanylate cyclase	34	7668	26	5762	0.5676	27	1.81079	6.17391	2.43059	FALSE
PSPTO_1005	NC_004578	1098690	1099736	+	GDP-mannose 4,6-dehydratase	27	4407	18	3181	0.5387	30	1.48711	4.20917	1.28491	FALSE
PSPTO_1007	NC_004578	1099814	1100773	-	GDP-6-deoxy-D-lyxo-4-hexulose reductase	18	1941	14	1391	0.5875	16	1.29519	2.07594	0.862159	FALSE
PSPTO_1008	NC_004578	1100918	1102318	+	methyl-accepting chemotaxis protein	24	4526	12	3182	0.5967	24	0.740899	3.23055	1.44163	FALSE
PSPTO_1009	NC_004578	1102902	1103528	-	isochorismatase family protein	6	729	3	432	0.5805	9	0.413876	1.16268	0.474275	FALSE
PSPTO_1010	NC_004578	1103683	1105254	-	alkaline phosphatase D	29	6855	25	6676	0.6228	30	1.37915	4.37181	2.42988	FALSE
PSPTO_1011	NC_004578	1105251	1105814	-	GNAT family acetyltransferase	9	1473	8	1470	0.6011	13	1.23571	2.63036	1.20456	FALSE
PSPTO_1012	NC_004578	1106014	1106421	+	TonB system transport protein	2	303	2	303	0.5466	5	0.425061	0.744472	0.271601	FALSE
PSPTO_1013	NC_004578	1106421	1107206	+	tonB domain protein	8	1673	2	430	0.6412	12	0.220382	2.13121	1.97078	FALSE
PSPTO_1014	NC_004578	1107227	1109509	+	TonB-dependent receptor	78	15252	65	12288	0.5756	68	2.46277	6.68068	2.72555	FALSE
PSPTO_1023	NC_004578	1116554	1117102	+	MotA/TolQ/ExbB proton channel family protein	4	563	4	563	0.6266	7	0.630237	1.0255	0.663444	FALSE
PSPTO_1024	NC_004578	1117166	1118434	+	phospholipase D	25	3699	22	3425	0.6028	28	1.49961	2.91489	1.43203	FALSE
PSPTO_1025	NC_004578	1118505	1119704	+	transglycosylase	16	2617	15	2612	0.6283	24	1.08125	2.18083	1.50722	FALSE
PSPTO_1026	NC_004578	1119987	1121132	+	cell morphology protein	9	1953	5	1390	0.6099	16	0.378722	1.71016	0.965373	FALSE
PSPTO_1027	NC_004578	1121129	1123348	+	cellulose synthase, catalytic subunit	43	8096	37	7599	0.6032	43	1.44427	3.65343	1.78521	FALSE
PSPTO_1028	NC_004578	1123363	1125618	+	cellulose synthase regulator protein	35	7042	17	2030	0.617	34	0.651817	3.12145	2.24693	FALSE
PSPTO_1029	NC_004578	1125622	1126833	+	endoglucanase	20	2569	16	1830	0.6502	22	1.14191	2.11964	2.03246	FALSE
PSPTO_1030	NC_004578	1127013	1130705	+	cellulose synthase operon protein C	57	11021	39	7017	0.6393	56	0.913485	2.98429	2.6183	FALSE
PSPTO_1031	NC_004578	1130721	1131386	+	cell morphology protein	12	2443	12	2443	0.6051	11	1.56798	3.69033	1.87891	FALSE
PSPTO_1032	NC_004578	1131383	1132057	+	cell morphology protein	9	1942	9	1942	0.6252	10	1.16021	2.89419	1.81004	FALSE
PSPTO_1033	NC_004578	1132076	1133491	+	cellulose acetylase, subunit WssH	30	6619	24	6181	0.6201	27	1.4661	4.67444	2.87201	FALSE
PSPTO_1034	NC_004578	1133503	1134654	+	cell morphology protein	9	857	5	519	0.638	16	0.375434	0.743924	0.652688	FALSE
PSPTO_1035	NC_004578	1135027	1136406	-	colicin/pyosin nuclease family protein	59	8728	51	7881	0.5355	63	3.19674	6.32464	1.73184	FALSE
PSPTO_1036	NC_004578	1136613	1137074	-	hypothetical protein	6	534	5	384	0.4762	22	0.936147	1.15584	0.701983	FALSE
PSPTO_1037	NC_004578	1137307	1137768	-	hypothetical protein	9	1375	8	1339	0.6126	8	1.51092	3.00218	1.5321	FALSE
PSPTO_1038	NC_004578	1137765	1138214	-	hypothetical protein	7	869	7	869	0.6333	8	1.35762	1.94843	1.4942	FALSE
PSPTO_1039	NC_004578	1138505	1139509	+	response regulator	10	969	5	362	0.603	12	0.430348	0.964179	0.477383	FALSE
PSPTO_1040	NC_004578	1139513	1139995	+	sensory box protein	13	1310	12	1278	0.5528	13	2.14907	2.71222	0.888932	FALSE
PSPTO_1041	NC_004578	1140091	1141347	+	3-phosphoshikimate 1-carboxyvinyltransferase	5	162	3	87	0.6364	17	0.206444	0.128878	0.109125	FALSE
PSPTO_1042	NC_004578	1141370	1142032	-	transcriptional activator ChrR	11	1038	6	232	0.6124	6	0.783988	1.56798	0.799833	FALSE
PSPTO_1043	NC_004578	1142032	1142640	-	RNA polymerase sigma factor RpoE	18	2821	15	2326	0.5665	13	2.13405	4.6398	1.91773	FALSE
PSPTO_1044	NC_004578	1143054	1143233	-	hypothetical protein	5	814	3	572	0.5556	4	1.44167	4.52222	1.68067	FALSE
PSPTO_1045	NC_004578	1143628	1144032	-	virulence-associated protein	14	3240	8	1484	0.5407	13	1.71287	8.0198	2.80669	FALSE
PSPTO_1046	NC_004578	1144032	1144262	-	virulence-associated protein	1	2	1	2	0.5195	2	0.376087	0.00869565	0.0024694	FALSE
PSPTO_1048	NC_004578	1145233	1146204	-	membrane protein	15	2000	12	1662	0.6379	13	1.09725	2.11416	1.85488	FALSE
PSPTO_1049	NC_004578	1146288	1147568	-	TRAP dicarboxylate transporter subunit DctM	25	3648	13	1092	0.6042	21	0.87783	2.84778	1.49631	FALSE
PSPTO_1050	NC_004578	1147569	1148096	-	TRAP dicarboxylate transporter, DctQ subunit	12	1958	10	1913	0.5947	12	1.63826	3.70833	1.82243	FALSE
PSPTO_1051	NC_004578	1148160	1149185	-	TRAP dicarboxylate transporter subunit DctP	18	3785	13	3470	0.5887	15	1.096	3.68908	1.62541	FALSE
PSPTO_1052	NC_004578	1149242	1150126	-	senescence marker protein-30 family protein	11	1707	10	1600	0.609	14	0.977401	1.92881	1.12786	FALSE
PSPTO_1053	NC_004578	1150183	1151010	-	hypothetical protein	30	4784	20	3542	0.599	23	2.08937	5.77778	2.46612	FALSE
PSPTO_1054	NC_004578	1151189	1152457	-	outer membrane porin, OprD family	34	4295	31	3959	0.5887	29	2.1248	3.40333	1.4794	FALSE
PSPTO_1055	NC_004578	1152451	1152669	+	hypothetical protein	9	1003	6	838	0.5297	8	2.44811	4.73113	1.24927	FALSE
PSPTO_1056	NC_004578	1152922	1153686	+	short chain dehydrogenase/reductase family oxidoreductase	11	929	11	929	0.5791	11	1.24379	1.21438	0.501361	FALSE
PSPTO_1057	NC_004578	1153738	1154148	-	hypothetical protein	12	1996	10	1583	0.5596	14	2.10976	4.86829	1.69332	FALSE
PSPTO_1058	NC_004578	1154148	1154387	-	hypothetical protein	7	1320	3	672	0.5292	5	1.08577	5.52301	1.4709	FALSE
PSPTO_1059	NC_004578	1154539	1156428	-	methyl-accepting chemotaxis protein	31	4313	21	2448	0.5958	30	0.961111	2.28201	1.08412	FALSE
PSPTO_1060	NC_004578	1156430	1156573	+	hypothetical protein	5	652	3	526	0.5139	4	1.80208	4.52778	1.3621	FALSE
PSPTO_1061	NC_004578	1156819	1158699	+	methyl-accepting chemotaxis protein	27	3965	21	2906	0.5742	32	0.96571	2.10792	0.936854	FALSE
PSPTO_1062	NC_004578	1158828	1159091	-	hypothetical protein	4	152	0	0	0.5341	6	0	0.575758	0.170632	FALSE
PSPTO_1065	NC_004578	1162781	1163902	-	DnaJ domain-containing protein	11	3019	10	2910	0.5535	14	0.770945	2.69073	0.929552	FALSE
PSPTO_1066	NC_004578	1164246	1166303	+	methyl-accepting chemotaxis protein	19	2275	17	2217	0.6108	26	0.714529	1.10544	0.603893	FALSE
PSPTO_1067	NC_004578	1166480	1167493	+	glycosyl transferase family protein	34	4215	23	3600	0.5444	27	1.96203	4.1568	1.37547	FALSE
PSPTO_1068	NC_004578	1167577	1169136	-	membrane protein	67	10742	49	6248	0.5199	76	2.71699	6.8859	1.96998	FALSE
PSPTO_1069	NC_004578	1169280	1169678	-	membrane protein	6	360	6	360	0.4662	21	1.30075	0.902256	0.54797	FALSE
PSPTO_1070	NC_004578	1169689	1170639	-	lipopolysaccharide biosynthesis protein	30	4866	22	4353	0.5384	39	2.03095	5.19317	1.515	FALSE
PSPTO_1071	NC_004578	1170626	1171576	-	glycosyl transferase family protein	23	2453	19	1879	0.5384	31	1.76152	2.62915	0.772726	FALSE
PSPTO_1072	NC_004578	1171573	1172688	-	DegT/DnrJ/EryC1/StrS family aminotransferase	37	4515	32	3936	0.56	36	2.48921	4.06025	1.41226	FALSE
PSPTO_1073	NC_004578	1172691	1174586	-	membrane protein	51	5513	43	4186	0.5301	67	1.96176	2.9077	0.767785	FALSE
PSPTO_1074	NC_004578	1174632	1179317	-	glycosyl transferase family protein	150	20937	120	17093	0.5245	159	2.2189	4.47563	1.3264	FALSE
PSPTO_1075	NC_004578	1179310	1180674	-	O-antigen ABC transporter, ATP-binding protein	33	2982	22	2039	0.5502	42	1.41382	2.21545	0.729047	FALSE
PSPTO_1076	NC_004578	1180664	1181491	-	O-antigen ABC transporter, permease protein	16	1407	14	1250	0.5713	16	1.48407	1.72426	0.757825	FALSE
PSPTO_1077	NC_004578	1181491	1182036	-	dTDP-4-dehydrorhamnose 3,5-epimerase	7	1075	5	733	0.5531	8	0.793578	1.97248	0.672103	FALSE
PSPTO_1078	NC_004578	1182707	1183636	-	lipopolysaccharide biosynthesis protein	28	4124	21	3198	0.5559	30	1.95323	4.43441	1.64803	FALSE
PSPTO_1079	NC_004578	1183678	1184568	-	glucose-1-phosphate thymidylyltransferase	25	1505	18	1196	0.5589	25	1.75536	1.69673	0.589879	FALSE
PSPTO_1080	NC_004578	1184565	1185470	-	dTDP-4-dehydrorhamnose reductase	1	5	0	0	0.5728	25	0	0.00554939	0.00248903	TRUE
PSPTO_1081	NC_004578	1185470	1186543	-	dTDP-glucose 4,6-dehydratase	18	2941	11	2188	0.5559	32	0.886766	2.74091	1.03629	FALSE
PSPTO_1082	NC_004578	1187114	1187332	+	hypothetical protein	4	928	4	928	0.5388	3	1.57991	4.23744	1.29354	FALSE
PSPTO_1083	NC_004578	1188596	1188997	-	peptidase, S24 family	19	2983	16	1923	0.5896	15	3.44279	7.4204	3.38811	FALSE
PSPTO_1084	NC_004578	1190000	1190890	-	integrase/recombinase XerD	31	10742	23	8677	0.5993	31	2.23288	12.0561	5.23304	FALSE
PSPTO_1085	NC_004578	1190965	1191342	-	hypothetical protein	8	3438	8	3438	0.5423	7	1.83069	9.09524	3.30195	FALSE
PSPTO_1086	NC_004578	1191539	1193269	+	type I restriction-modification system, M subunit	37	6726	33	6316	0.5864	34	1.65959	3.91047	1.64825	FALSE
PSPTO_1087	NC_004578	1193259	1194527	+	type I restriction-modification system subunit S	36	2518	34	2202	0.5106	56	2.3453	2.00797	0.6418	FALSE
PSPTO_1088	NC_004578	1194524	1195576	+	hypothetical protein	20	3940	18	3858	0.585	25	1.48995	3.77033	1.58772	FALSE
PSPTO_1089	NC_004578	1195573	1198695	+	type I restriction-modification enzyme, R subunit	53	5370	36	3692	0.5748	66	0.998397	1.72171	0.730686	FALSE
PSPTO_1090	NC_004578	1198881	1199858	-	hypothetical protein	14	910	11	469	0.3793	83	0.9739	0.931423	0.565685	FALSE
PSPTO_1091	NC_004578	1199858	1200274	-	hypothetical protein	11	1264	11	1264	0.3885	26	2.28726	3.03846	1.84536	FALSE
PSPTO_1092	NC_004578	1201192	1201506	+	mobilization protein MobB	5	241	4	152	0.4603	18	1.09841	0.765079	0.464659	FALSE
PSPTO_1093	NC_004578	1201509	1203926	+	relaxase/mobilization nuclease domain protein	73	5509	63	4621	0.5277	100	2.25372	2.27833	0.606767	FALSE
PSPTO_1094	NC_004578	1203937	1204314	+	hypothetical protein	15	3162	12	2925	0.5265	15	2.74603	8.36508	2.42234	FALSE
PSPTO_1097	NC_004578	1207129	1209657	+	membrane protein	47	3632	41	3053	0.5121	120	1.40233	1.43614	0.459027	FALSE
PSPTO_1100	NC_004578	1214486	1215673	-	site-specific recombinase, phage integrase family	46	8502	33	4857	0.5286	43	2.40278	7.15657	1.88971	FALSE
PSPTO_1101	NC_004578	1215889	1216989	-	GTP-binding protein YchF	10	1557	9	1197	0.5849	15	0.707084	1.41417	0.596068	FALSE
PSPTO_1102	NC_004578	1217011	1217595	-	peptidyl-tRNA hydrolase	1	775	0	0	0.6034	11	0	1.32479	0.677764	FALSE
PSPTO_1103	NC_004578	1217760	1218371	-	ribosomal 5S rRNA E-loop binding protein Ctc/L25/TL5	0	0	0	0	0.5686	13	0	0	0	TRUE
PSPTO_1104	NC_004578	1218509	1219450	-	ribose-phosphate pyrophosphokinase	0	0	0	0	0.5499	26	0	0	0	TRUE
PSPTO_1105	NC_004578	1219609	1220457	-	4-diphosphocytidyl-2-C-methyl-D-erythritol kinase	0	0	0	0	0.5442	26	0	0	0	TRUE
PSPTO_1106	NC_004578	1220460	1221077	-	outer membrane lipoprotein LolB	0	0	0	0	0.6246	9	0	0	0	TRUE
PSPTO_1107	NC_004578	1221082	1222809	-	TPR domain-containing protein	14	2298	13	2050	0.6071	29	0.650752	1.32986	0.679244	FALSE
PSPTO_1108	NC_004578	1223036	1224313	+	glutamyl-tRNA reductase	1	2	0	0	0.6135	27	0	0.00156986	0.000935732	TRUE
PSPTO_1109	NC_004578	1224310	1225392	+	peptide chain release factor 1	3	789	0	0	0.5946	21	0	0.731233	0.36292	FALSE
PSPTO_1110	NC_004578	1225393	1226226	+	hemK protein	0	0	0	0	0.6427	8	0	0	0	TRUE
PSPTO_1111	NC_004578	1226211	1226990	+	molybdopterin biosynthesis protein MoeB	0	0	0	0	0.6167	13	0	0	0	TRUE
PSPTO_1112	NC_004578	1226983	1227810	+	glutamate racemase	0	0	0	0	0.587	19	0	0	0	TRUE
PSPTO_1114	NC_004578	1228770	1228994	-	hypothetical protein	8	1448	4	967	0.5556	6	1.53778	6.43556	2.39175	FALSE
PSPTO_1115	NC_004578	1229099	1229602	-	membrane protein	9	1843	9	1843	0.6032	11	1.56956	3.71573	1.82326	FALSE
PSPTO_1116	NC_004578	1229595	1230863	-	cyclopropane-fatty-acyl-phospholipid synthase	27	2345	22	1494	0.5823	28	1.52606	1.88051	0.747132	FALSE
PSPTO_1117	NC_004578	1230850	1231533	-	hypothetical protein	6	1363	6	1363	0.6126	15	0.774627	2.03433	1.03818	FALSE
PSPTO_1118	NC_004578	1231647	1232894	-	amine oxidase, flavin-containing protein	27	5371	25	5353	0.5986	30	1.73834	4.31752	1.84805	FALSE
PSPTO_1119	NC_004578	1232891	1233679	-	short chain dehydrogenase/reductase family oxidoreductase	13	1068	10	884	0.616	15	1.10755	1.36748	0.832684	FALSE
PSPTO_1120	NC_004578	1233676	1234098	-	hypothetical protein	8	908	8	908	0.5839	11	1.6837	2.20925	0.907325	FALSE
PSPTO_1121	NC_004578	1234091	1235539	-	deoxyribodipyrimidine photolyase	22	2949	17	2674	0.6018	28	1.02047	2.0465	0.984659	FALSE
PSPTO_1122	NC_004578	1235549	1236457	-	MerR family transcriptional regulator	16	1808	12	1066	0.6293	19	1.14191	1.989	1.37343	FALSE
PSPTO_1123	NC_004578	1236463	1237419	-	hypothetical protein	22	4987	14	2388	0.581	22	1.26541	5.21108	2.07037	FALSE
PSPTO_1125	NC_004578	1237715	1237930	-	hypothetical protein	1	23	1	23	0.5833	3	0.465054	0.123656	0.0520725	FALSE
PSPTO_1126	NC_004578	1237927	1238913	-	amine oxidase, flavin-containing protein	7	439	4	89	0.6454	10	0.351984	0.446592	0.411752	FALSE
PSPTO_1127	NC_004578	1239201	1240103	+	hypothetical protein	17	3019	8	1319	0.6013	13	0.766334	3.3433	1.56623	FALSE
PSPTO_1128	NC_004578	1240127	1241149	+	ferrochelatase	1	133	0	0	0.5846	19	0	0.13001	0.0549149	TRUE
PSPTO_1129	NC_004578	1241259	1242479	-	uracil transporter	16	1964	14	1861	0.6011	19	0.99181	1.60852	0.736611	FALSE
PSPTO_1130	NC_004578	1242541	1243179	-	uracil phosphoribosyltransferase	13	3080	13	3080	0.6056	9	1.75978	4.82003	2.36968	FALSE
PSPTO_1131	NC_004578	1243387	1243944	+	hypoxanthine phosphoribosyltransferase	9	1703	3	132	0.595	10	0.465054	3.05197	1.44991	FALSE
PSPTO_1132	NC_004578	1244010	1244504	+	hypothetical protein	14	3584	13	3529	0.5838	12	2.27172	7.2404	2.99469	FALSE
PSPTO_1133	NC_004578	1245042	1245773	-	amino acid ABC transporter permease	8	1970	7	1927	0.5874	15	0.827186	2.69126	1.11313	FALSE
PSPTO_1134	NC_004578	1245872	1246693	-	amino acid ABC transporter substrate-binding protein	11	1887	10	1701	0.5839	13	1.05231	2.29562	0.938646	FALSE
PSPTO_1135	NC_004578	1246804	1247700	+	homocysteine S-methyltransferase family protein	19	3030	14	2626	0.6343	16	1.35006	3.37793	2.74585	FALSE
PSPTO_1136	NC_004578	1247783	1249291	-	malate:quinone oxidoreductase	22	2972	15	1753	0.5911	19	0.859841	1.96952	0.955431	FALSE
PSPTO_1137	NC_004578	1249976	1250086	+	hypothetical protein	1	43	1	43	0.6126	4	0.779279	0.387387	0.197695	FALSE
PSPTO_1138	NC_004578	1250473	1251054	+	lipoprotein	13	3358	9	2285	0.61	13	1.33763	5.76976	3.19666	FALSE
PSPTO_1139	NC_004578	1251135	1251386	-	hypothetical protein	3	608	3	608	0.5476	3	1.02976	2.4127	0.853139	FALSE
PSPTO_1140	NC_004578	1251599	1252762	-	hypothetical protein	2	648	0	0	0.5988	25	0	0.556701	0.236432	FALSE
PSPTO_1141	NC_004578	1252869	1253051	+	hypothetical protein	4	464	4	464	0.5683	4	1.9011	2.54945	1.08868	FALSE
PSPTO_1142	NC_004578	1253051	1253311	+	hypothetical protein	4	949	2	733	0.6015	5	0.665385	3.65	1.68979	FALSE
PSPTO_1143	NC_004578	1253340	1253969	+	hypothetical protein	7	975	7	975	0.6317	10	0.961111	1.54762	1.09063	FALSE
PSPTO_1144	NC_004578	1254153	1254971	+	lipoprotein	14	3747	12	3476	0.5714	14	1.2674	4.57509	2.03337	FALSE
PSPTO_1145	NC_004578	1255028	1255612	-	hypothetical protein	9	397	4	141	0.6085	12	0.591453	0.678632	0.374049	FALSE
PSPTO_1146	NC_004578	1255859	1256857	-	ribosomal RNA small subunit methyltransferase C	9	1021	5	667	0.6176	10	0.432933	1.02202	0.736975	FALSE
PSPTO_1147	NC_004578	1257094	1257726	+	LysE family transporter	10	1387	7	838	0.6288	12	0.956556	2.19115	1.51302	FALSE
PSPTO_1148	NC_004578	1257917	1259599	+	medium-chain-fatty-acid--CoA ligase	32	4552	22	2897	0.5859	34	1.13072	2.70469	1.14002	FALSE
PSPTO_1149	NC_004578	1259909	1261846	+	hypothetical protein	49	6330	38	4973	0.597	41	1.69608	3.26625	1.43543	FALSE
PSPTO_1150	NC_004578	1261851	1263239	+	hypothetical protein	29	5609	24	4752	0.5961	33	1.4946	4.03816	1.83432	FALSE
PSPTO_1151	NC_004578	1263491	1266223	+	LuxR family transcriptional regulator	35	6156	30	5184	0.6253	28	0.949506	2.25247	1.39862	FALSE
PSPTO_1152	NC_004578	1266241	1267428	-	HDIG domain protein	16	5696	16	5696	0.5875	18	1.16498	4.79461	1.99126	FALSE
PSPTO_1153	NC_004578	1267728	1268270	-	NAD(P)H-flavin oxidoreductase	5	948	1	193	0.6262	8	0.1593	1.74586	1.12289	FALSE
PSPTO_1154	NC_004578	1268283	1269062	-	alpha/beta fold family hydrolase	7	1427	7	1427	0.6205	8	0.776282	1.82949	1.06355	FALSE
PSPTO_1155	NC_004578	1269120	1269503	-	endoribonuclease L-PSP family protein	10	2811	10	2811	0.5911	7	2.2526	7.32031	3.55115	FALSE
PSPTO_1156	NC_004578	1269514	1270254	-	isochorismatase family protein	7	715	7	715	0.614	11	0.818243	0.966216	0.57801	FALSE
PSPTO_1157	NC_004578	1270254	1271405	-	luciferase family protein	16	1502	14	1460	0.5903	20	1.05213	1.30495	0.622769	FALSE
PSPTO_1158	NC_004578	1271668	1272324	+	TetR family transcriptional regulator	12	1852	11	1843	0.6134	10	1.44825	2.81887	1.57799	FALSE
PSPTO_1159	NC_004578	1272558	1273649	+	bmp family protein	17	3136	13	1769	0.6117	15	1.03355	2.88235	1.5746	FALSE
PSPTO_1160	NC_004578	1273646	1275157	+	ABC transporter ATP-binding protein	16	1873	14	1596	0.6343	15	0.807333	1.24867	1.01502	FALSE
PSPTO_1161	NC_004578	1275150	1275344	+	hypothetical protein	5	169	3	75	0.5949	5	1.3877	0.903743	0.429344	FALSE
PSPTO_1164	NC_004578	1277310	1277999	+	ompA family protein	17	2484	14	1969	0.5986	17	1.75507	3.6	1.54788	FALSE
PSPTO_1165	NC_004578	1278328	1279428	+	hypothetical protein	28	5388	26	5138	0.5404	31	2.04269	4.89373	1.64682	FALSE
PSPTO_1167	NC_004578	1281800	1282393	+	hypothetical protein	11	882	8	556	0.4428	35	1.16498	1.48485	0.901799	FALSE
PSPTO_1168	NC_004578	1282914	1283837	-	putative acyltransferase	12	2443	10	2432	0.5844	15	0.936147	2.64394	1.09882	FALSE
PSPTO_1169	NC_004578	1283902	1285992	-	phosphate acetyltransferase	38	4846	29	3545	0.6174	38	1.19967	2.31755	1.73321	FALSE
PSPTO_1170	NC_004578	1286070	1286297	-	hypothetical protein	7	264	7	264	0.5658	6	2.6557	1.15789	0.454174	FALSE
PSPTO_1171	NC_004578	1286390	1286875	+	FKBP-type peptidyl-prolyl cis-trans isomerase	8	912	3	328	0.5844	7	0.533951	1.87654	0.776153	FALSE
PSPTO_1172	NC_004578	1287005	1287493	+	glutathione peroxidase	9	820	9	820	0.5726	7	1.59202	1.67689	0.774487	FALSE
PSPTO_1173	NC_004578	1287676	1288779	+	oxidoreductase FAD/FMN-binding protein	15	1699	15	1699	0.6051	20	1.21035	1.58489	0.806936	FALSE
PSPTO_1174	NC_004578	1288748	1289959	-	glycoside hydrolase family protein	17	3270	13	2486	0.613	19	0.952966	2.77119	1.40854	FALSE
PSPTO_1175	NC_004578	1290659	1291255	+	membrane protein	12	1530	9	1167	0.5193	27	1.30402	2.56281	0.733194	FALSE
PSPTO_1176	NC_004578	1291353	1291697	-	hypothetical protein	7	217	6	204	0.5159	12	1.50435	0.628986	0.185885	FALSE
PSPTO_1177	NC_004578	1291883	1292644	-	cysZ protein	16	3358	15	3340	0.5984	15	1.70276	4.40682	1.88628	FALSE
PSPTO_1178	NC_004578	1293002	1293964	+	thioredoxin reductase	2	29	2	29	0.6033	15	0.179647	0.0301142	0.0147946	TRUE
PSPTO_1179	NC_004578	1294195	1294536	-	HopJ1 protein	2	172	2	172	0.5848	6	0.517964	0.51497	0.214022	FALSE
PSPTO_1180	NC_004578	1294529	1294825	-	hypothetical protein	8	1354	8	1354	0.5724	5	2.39446	4.68512	2.10138	FALSE
PSPTO_1181	NC_004578	1294869	1295240	-	dihydroneopterin aldolase	4	290	4	290	0.5726	6	0.932615	0.781671	0.361021	FALSE
PSPTO_1182	NC_004578	1295240	1295803	-	GTP cyclohydrolase I	13	2409	12	2383	0.5479	11	1.84369	4.27886	1.56103	FALSE
PSPTO_1183	NC_004578	1295825	1296535	-	dihydromonapterin reductase	11	1822	6	732	0.6006	16	0.729958	2.56259	1.15936	FALSE
PSPTO_1184	NC_004578	1296770	1297342	-	hypothetical protein	9	1054	7	550	0.623	10	1.05672	1.83944	1.02961	FALSE
PSPTO_1185	NC_004578	1297494	1298099	-	hypothetical protein	9	1748	3	89	0.5594	7	0.428218	2.88449	1.0033	FALSE
PSPTO_1186	NC_004578	1298287	1298739	+	flavodoxin	4	231	2	147	0.6203	5	0.381898	0.509934	0.312789	FALSE
PSPTO_1187	NC_004578	1298852	1299772	+	short chain dehydrogenase/reductase family oxidoreductase	24	6794	16	4380	0.6145	17	1.50271	7.37676	4.41293	FALSE
PSPTO_1191	NC_004578	1303986	1304789	-	hypothetical protein	6	960	6	960	0.6231	5	0.645522	1.19403	0.668345	FALSE
PSPTO_1192	NC_004578	1304872	1305615	-	hypothetical protein	7	758	3	11	0.6263	17	0.34879	1.01882	0.65912	FALSE
PSPTO_1193	NC_004578	1305776	1307740	-	hypothetical protein	38	6001	25	2926	0.628	44	1.10275	3.06017	2.11495	FALSE
PSPTO_1194	NC_004578	1307737	1309857	-	bacteriophage N4 adsorption protein B	44	8954	34	6557	0.6025	40	1.38923	4.22957	2.10488	FALSE
PSPTO_1195	NC_004578	1309870	1312011	-	hypothetical protein	36	6870	26	5571	0.6363	30	1.04995	3.20728	2.77394	FALSE
PSPTO_1196	NC_004578	1312251	1313501	-	UDP-N-acetylglucosamine 2-epimerase	7	639	7	639	0.6075	14	0.484013	0.510791	0.260893	FALSE
PSPTO_1197	NC_004578	1314205	1314471	-	hypothetical protein	8	3173	8	3173	0.5693	7	2.59176	11.8839	5.07474	FALSE
PSPTO_1198	NC_004578	1314528	1314650	-	hypothetical protein	0	0	0	0	0.5691	2	0	0	0	FALSE
PSPTO_1199	NC_004578	1314638	1314775	-	hypothetical protein	0	0	0	0	0.4565	6	0	0	0	FALSE
PSPTO_1200	NC_004578	1314899	1315387	+	hypothetical protein	15	1749	12	1693	0.5706	11	2.1227	3.57669	1.60423	FALSE
PSPTO_1201	NC_004578	1315456	1315788	-	lipoprotein	9	1380	8	1244	0.6216	10	2.07808	4.14414	2.40553	FALSE
PSPTO_1202	NC_004578	1316033	1316365	-	hypothetical protein	2	119	0	0	0.5856	5	0	0.357357	0.148518	FALSE
PSPTO_1203	NC_004578	1316530	1317072	+	RNA polymerase sigma-70 family protein	12	3403	10	2543	0.5875	7	1.60482	6.31354	2.61133	FALSE
PSPTO_1204	NC_004578	1317069	1318031	+	regulatory protein	7	535	7	535	0.6231	9	0.631387	0.557873	0.312501	FALSE
PSPTO_1205	NC_004578	1318123	1318551	-	ribosomal subunit interface protein	6	1950	4	1299	0.5571	8	0.806527	4.54545	1.71856	FALSE
PSPTO_1206	NC_004578	1318800	1321301	+	TonB-dependent siderophore receptor	56	10361	38	5987	0.6075	63	1.31375	4.14109	2.10841	FALSE
PSPTO_1207	NC_004578	1321452	1323800	-	iron(III) dicitrate transport protein fecA	50	8628	34	3581	0.6096	59	1.25202	3.67305	2.14779	FALSE
PSPTO_1208	NC_004578	1324328	1325305	-	regulatory protein	8	1147	7	1136	0.6564	8	0.621663	1.17762	1.12918	FALSE
PSPTO_1209	NC_004578	1325302	1325808	-	RNA polymerase sigma-70 family protein	6	737	5	577	0.6252	9	0.859841	1.46521	0.926565	FALSE
PSPTO_1210	NC_004578	1326007	1326351	+	hypothetical protein	5	627	5	627	0.6377	8	1.26833	1.83871	1.61321	FALSE
PSPTO_1211	NC_004578	1326348	1327913	+	membrane protein	26	3726	21	3009	0.6086	24	1.16368	2.38693	1.38789	FALSE
PSPTO_1212	NC_004578	1327913	1328245	+	hypothetical protein	3	248	1	33	0.6246	4	0.270313	0.775	0.484689	FALSE
PSPTO_1213	NC_004578	1328234	1329109	-	AraC family transcriptional regulator	11	1737	10	1203	0.629	11	1.00116	2.01042	1.38822	FALSE
PSPTO_1214	NC_004578	1329246	1330148	+	membrane protein	10	1283	7	542	0.6047	15	0.670543	1.42082	0.743467	FALSE
PSPTO_1215	NC_004578	1330200	1331174	-	D-isomer specific 2-hydroxyacid dehydrogenase family protein	16	1787	14	1749	0.6092	17	1.24205	1.83282	1.07459	FALSE
PSPTO_1216	NC_004578	1331262	1332209	-	LysR family transcriptional regulator	17	1895	14	1656	0.6308	15	1.27743	1.99895	1.4051	FALSE
PSPTO_1217	NC_004578	1332394	1333890	+	outer membrane efflux protein	20	2110	15	1689	0.6399	25	0.869056	1.41326	1.28644	FALSE
PSPTO_1218	NC_004578	1333887	1336073	+	fusaric acid resistance protein	34	3734	20	2133	0.6241	45	0.798339	1.72312	0.988675	FALSE
PSPTO_1219	NC_004578	1336058	1336258	+	hypothetical protein	4	899	4	899	0.5672	5	1.87027	4.85946	1.9897	FALSE
PSPTO_1220	NC_004578	1336284	1337144	+	fusaric acid resistance protein	19	1784	15	1093	0.6063	18	1.50697	2.07201	1.04356	FALSE
PSPTO_1221	NC_004578	1338122	1338751	+	LysE family transporter	18	1171	15	1078	0.4587	40	2.05952	1.85873	1.12887	FALSE
PSPTO_1222	NC_004578	1340118	1340312	+	hypothetical protein	3	116	3	116	0.6	4	1.33077	0.594872	0.256675	FALSE
PSPTO_1223	NC_004578	1340384	1341202	-	short chain dehydrogenase	8	507	5	426	0.6227	10	0.528083	0.619048	0.349177	FALSE
PSPTO_1224	NC_004578	1341219	1341683	-	hypothetical protein	8	1519	5	1099	0.6151	11	0.930108	3.26667	1.98885	FALSE
PSPTO_1233	NC_004578	1352670	1353338	-	alginate biosynthesis protein AlgF	11	2104	8	1680	0.6009	11	1.03438	3.14499	1.43668	FALSE
PSPTO_1234	NC_004578	1353351	1354526	-	alginate biosynthesis protein AlgJ	14	1189	12	665	0.6122	15	0.882653	1.01105	0.509312	FALSE
PSPTO_1235	NC_004578	1354537	1356093	-	alginate biosynthesis protein AlgI	39	8924	26	6129	0.5999	33	1.44444	5.73154	2.47098	FALSE
PSPTO_1236	NC_004578	1356280	1357416	-	alginate lyase	18	2754	13	1594	0.577	19	0.989006	2.42216	0.950794	FALSE
PSPTO_1237	NC_004578	1357425	1358864	-	alginate biosynthesis protein AlgX	29	3621	25	3096	0.5917	32	1.50174	2.51458	1.22717	FALSE
PSPTO_1238	NC_004578	1358879	1360489	-	alginate biosynthesis protein AlgG	20	2313	19	2285	0.5804	34	1.02017	1.43575	0.583741	FALSE
PSPTO_1239	NC_004578	1360516	1361997	-	alginate biosynthesis protein AlgE	23	3890	21	3191	0.6201	22	1.22903	2.63194	1.61441	FALSE
PSPTO_1240	NC_004578	1361994	1363406	-	alginate biosynthesis protein AlgK	21	2517	19	2423	0.615	32	1.16643	1.78637	1.06987	FALSE
PSPTO_1241	NC_004578	1363409	1364581	-	alginate biosynthesis protein Alg44	22	2678	18	2129	0.6036	14	1.32737	2.28303	1.15938	FALSE
PSPTO_1242	NC_004578	1364622	1366103	-	alginate biosynthesis protein Alg8	26	4441	22	4185	0.5877	27	1.28408	2.99663	1.26307	FALSE
PSPTO_1243	NC_004578	1366206	1367522	-	GDP-mannose 6-dehydrogenase AlgD	27	3390	21	2439	0.5763	29	1.37927	2.57403	1.01041	FALSE
PSPTO_1244	NC_004578	1368333	1369112	-	hypothetical protein	12	1570	8	1221	0.5846	19	0.887179	2.01282	0.848398	FALSE
PSPTO_1245	NC_004578	1369648	1370481	+	polysaccharide deacetylase family protein	11	1465	7	1048	0.6055	11	0.726019	1.75659	0.861823	FALSE
PSPTO_1246	NC_004578	1370776	1372170	+	PhoH-like protein	27	2852	20	2116	0.5649	26	1.24014	2.04444	0.728883	FALSE
PSPTO_1247	NC_004578	1372312	1372797	+	molybdenum cofactor biosynthesis protein C	7	390	5	157	0.5844	8	0.897303	0.809129	0.336274	FALSE
PSPTO_1248	NC_004578	1372794	1373039	+	molybdenum cofactor biosynthesis protein D	2	455	2	455	0.565	4	0.714876	1.88017	0.670314	FALSE
PSPTO_1249	NC_004578	1373042	1373488	+	molybdenum cofactor biosynthesis protein E	5	483	5	483	0.613	8	0.967562	1.08054	0.545974	FALSE
PSPTO_1250	NC_004578	1373711	1374394	+	CsgG family protein	10	1834	9	1826	0.5687	12	1.13816	2.68129	1.09785	FALSE
PSPTO_1251	NC_004578	1374416	1374793	+	hypothetical protein	13	2633	9	1905	0.5635	9	2.08155	7.04011	2.58624	FALSE
PSPTO_1252	NC_004578	1374790	1375452	+	lipoprotein	18	4639	13	3352	0.6094	17	1.70637	7.03945	4.16733	FALSE
PSPTO_1253	NC_004578	1375533	1376726	-	ATP-dependent RNA helicase RhlB	13	2810	12	2729	0.6089	13	0.869347	2.35343	1.38996	FALSE
PSPTO_1254	NC_004578	1377109	1377768	-	carboxylesterase	9	930	9	930	0.6045	14	1.17955	1.40909	0.699687	FALSE
PSPTO_1255	NC_004578	1378253	1379281	+	amino acid ABC transporter substrate-binding protein	24	4944	22	4059	0.5802	23	1.84937	4.80466	2.04726	FALSE
PSPTO_1256	NC_004578	1379352	1380533	+	amino acid ABC transporter permease	23	4090	17	3557	0.5719	19	1.24408	3.46024	1.552	FALSE
PSPTO_1257	NC_004578	1380544	1381641	+	amino acid ABC transporter permease	28	4877	18	2877	0.5838	27	1.41803	4.44171	1.82419	FALSE
PSPTO_1258	NC_004578	1381652	1382416	+	amino acid ABC transporter ATP-binding protein	9	653	6	515	0.5752	9	0.688329	0.866048	0.367548	FALSE
PSPTO_1259	NC_004578	1382406	1382582	-	hypothetical protein	6	1125	6	1125	0.5028	6	3.34839	7.25806	2.50454	FALSE
PSPTO_1260	NC_004578	1382572	1383801	+	cyanate MFS transporter	22	8251	20	7609	0.639	17	1.4192	6.76866	5.93854	FALSE
PSPTO_1261	NC_004578	1383842	1384366	+	hypothetical protein	6	942	5	737	0.6171	6	0.836557	1.82205	1.23284	FALSE
PSPTO_1262	NC_004578	1384359	1384676	+	GIY-YIG nuclease superfamily protein	8	1387	8	1387	0.6132	5	2.23226	4.47419	2.29291	FALSE
PSPTO_1263	NC_004578	1384741	1385673	+	hypothetical protein	7	2240	5	2096	0.6045	13	0.463558	2.40086	1.20918	FALSE
PSPTO_1264	NC_004578	1385856	1386068	-	glutaredoxin NrdH	6	1381	2	398	0.5775	5	0.812207	6.48357	2.52306	FALSE
PSPTO_1265	NC_004578	1386213	1387214	-	nucleoid-associated family protein	15	1966	14	1924	0.5798	16	1.20858	1.96208	0.800362	FALSE
PSPTO_1266	NC_004578	1387607	1387888	+	HU family DNA-binding protein	8	730	2	31	0.5177	9	0.613475	2.58865	0.740586	FALSE
PSPTO_1267	NC_004578	1388286	1389311	-	hypothetical protein	10	1124	6	309	0.6131	15	0.505848	1.09552	0.559075	FALSE
PSPTO_1268	NC_004578	1389375	1392221	-	valyl-tRNA synthetase	2	197	0	0	0.6084	36	0	0.0691956	0.040234	TRUE
PSPTO_1269	NC_004578	1392581	1393006	-	hypothetical protein	3	470	3	470	0.5892	5	0.609155	1.10329	0.496844	FALSE
PSPTO_1270	NC_004578	1393014	1393442	-	DNA polymerase III subunit chi	5	1005	2	445	0.634	5	0.403263	2.34266	1.78708	FALSE
PSPTO_1271	NC_004578	1393501	1394991	-	cytosol aminopeptidase	21	4475	16	2752	0.6103	22	0.928236	3.00134	1.63755	FALSE
PSPTO_1272	NC_004578	1395310	1396437	+	membrane protein	0	0	0	0	0.6002	21	0	0	0	TRUE
PSPTO_1273	NC_004578	1396424	1397485	+	membrane protein	0	0	0	0	0.6055	24	0	0	0	TRUE
PSPTO_1274	NC_004578	1397612	1397824	-	cold shock domain family protein	1	40	0	0	0.5352	3	0	0.187793	0.0505289	FALSE
PSPTO_1275	NC_004578	1398228	1399457	-	glycine cleavage system T protein	6	383	3	229	0.6211	22	0.217701	0.321309	0.179849	FALSE
PSPTO_1276	NC_004578	1399420	1402284	-	glycine dehydrogenase	42	6718	30	3329	0.6318	39	0.917934	2.37637	1.67252	FALSE
PSPTO_1277	NC_004578	1402295	1402678	-	glycine cleavage system H protein	5	776	3	731	0.599	6	0.675781	2.02083	0.862551	FALSE
PSPTO_1278	NC_004578	1402983	1405100	-	sensory box protein/response regulator	25	4802	21	4054	0.5897	32	0.857649	2.26723	1.04763	FALSE
PSPTO_1280	NC_004578	1407395	1408903	-	transcriptional regulator TyrR	31	4066	23	2864	0.6143	34	1.31842	2.6945	1.60609	FALSE
PSPTO_1281	NC_004578	1409228	1409584	-	hypothetical protein	8	1467	4	623	0.577	7	0.969188	4.10924	1.61304	FALSE
PSPTO_1282	NC_004578	1409689	1410147	-	hypothetical protein	13	2738	13	2738	0.5817	12	2.47143	6.01758	2.41617	FALSE
PSPTO_1283	NC_004578	1410144	1410908	-	heme oxygenase	17	2940	14	2812	0.5922	15	1.63428	3.96761	1.94072	FALSE
PSPTO_1284	NC_004578	1410889	1413462	-	TonB-dependent outer membrane heme receptor	54	8315	47	6877	0.6173	57	1.59182	3.25568	2.34765	FALSE
PSPTO_1285	NC_004578	1413583	1414488	-	regulatory protein	10	1070	10	1070	0.6336	10	0.954746	1.18102	0.911787	FALSE
PSPTO_1286	NC_004578	1414616	1415158	-	RNA polymerase sigma-70 family protein	4	1452	4	1452	0.5967	4	0.637201	2.67403	1.18061	FALSE
PSPTO_1287	NC_004578	1415258	1416259	-	glyceraldehyde 3-phosphate dehydrogenase, type I	19	1907	13	1092	0.6048	19	1.12226	1.90319	0.981841	FALSE
PSPTO_1288	NC_004578	1416479	1418305	+	6-phosphogluconate dehydratase	18	1965	8	414	0.6026	25	0.379594	1.07789	0.53523	FALSE
PSPTO_1289	NC_004578	1418302	1419267	+	glucokinase	14	2843	11	1851	0.6242	12	0.989085	2.9553	1.71251	FALSE
PSPTO_1290	NC_004578	1419318	1420055	+	DNA-binding response regulator	10	1740	3	971	0.6003	10	0.351626	2.35772	1.0636	FALSE
PSPTO_1291	NC_004578	1420117	1421523	+	sensor histidine kinase	21	3722	13	2082	0.6176	22	0.799218	2.64534	1.92335	FALSE
PSPTO_1292	NC_004578	1421695	1422981	+	glucose ABC transporter, periplasmic glucose-binding protein	23	5931	19	5657	0.5758	20	1.277	4.60839	1.86492	FALSE
PSPTO_1293	NC_004578	1423086	1423994	+	glucose ABC transporter permease	29	6540	22	4950	0.5886	24	2.1121	7.2586	3.15525	FALSE
PSPTO_1294	NC_004578	1423987	1424832	+	glucose ABC transporter permease	27	6751	12	2098	0.578	21	1.23866	8.05609	3.12975	FALSE
PSPTO_1295	NC_004578	1424835	1425995	+	glucose ABC transporter ATP-binding protein	11	886	9	723	0.5891	17	0.670543	0.763135	0.33998	FALSE
PSPTO_1296	NC_004578	1426129	1427490	+	porin B	40	6311	32	5374	0.5617	35	2.03231	4.63363	1.7022	FALSE
PSPTO_1297	NC_004578	1427498	1427632	+	hypothetical protein	2	29	2	29	0.5481	4	1.63208	0.273585	0.0998104	FALSE
PSPTO_1298	NC_004578	1427604	1428479	+	hypothetical protein	1	10	1	10	0.6336	8	0.102125	0.0118064	0.00911495	TRUE
PSPTO_1299	NC_004578	1428566	1429432	-	Hex regulon repressor	12	1620	10	1521	0.6194	13	0.997693	1.86851	1.2533	FALSE
PSPTO_1300	NC_004578	1429651	1431120	+	glucose-6-phosphate 1-dehydrogenase	22	2941	20	2916	0.5952	31	1.18819	2.01992	0.901386	FALSE
PSPTO_1301	NC_004578	1431107	1431820	+	6-phosphogluconolactonase	4	590	2	56	0.6541	10	0.247143	0.842857	0.808191	FALSE
PSPTO_1302	NC_004578	1431849	1432523	+	keto-hydroxyglutarate-aldolase/keto-deoxy- phosphogluconate aldolase	0	0	0	0	0.6178	6	0	0	0	TRUE
PSPTO_1303	NC_004578	1432654	1432893	-	hypothetical protein	2	61	2	61	0.5917	4	0.720833	0.254167	0.124038	FALSE
PSPTO_1304	NC_004578	1433113	1433583	+	hypothetical protein	7	1392	7	1392	0.5372	10	1.28556	2.95541	0.845653	FALSE
PSPTO_1305	NC_004578	1433678	1435186	-	diguanylate cyclase	24	3825	19	2721	0.5838	28	1.08913	2.53479	1.04841	FALSE
PSPTO_1306	NC_004578	1435390	1436754	-	heavy metal sensor histidine kinase	8	954	3	111	0.6168	17	0.191654	0.704579	0.468562	FALSE
PSPTO_1307	NC_004578	1436744	1437421	-	DNA-binding heavy metal response regulator	5	991	3	760	0.6283	5	0.389055	1.48576	1.02684	FALSE
PSPTO_1308	NC_004578	1437432	1440536	-	AcrB/AcrD/AcrF family protein	36	4783	30	4464	0.628	42	0.836827	1.54241	1.07721	FALSE
PSPTO_1309	NC_004578	1440533	1441699	-	HlyD family secretion protein	5	211	5	211	0.6135	15	0.371883	0.181427	0.108533	FALSE
PSPTO_1311	NC_004578	1443185	1443562	+	hypothetical protein	11	1881	5	454	0.5529	11	1.14418	4.97619	1.63944	FALSE
PSPTO_1312	NC_004578	1443875	1444459	+	fimbral biosynthesis protein	27	4118	22	3640	0.547	23	3.25299	7.03932	2.48913	FALSE
PSPTO_1313	NC_004578	1444523	1445275	+	pili assembly chaperone	15	2635	11	1477	0.5498	23	1.26361	3.49934	1.15154	FALSE
PSPTO_1317	NC_004578	1449166	1449948	+	fimbral chaperone protein	12	1533	12	1533	0.6079	15	1.32567	1.95785	1.02518	FALSE
PSPTO_1318	NC_004578	1449950	1450948	+	hypothetical protein	17	2417	12	2254	0.5686	18	1.03904	2.41942	0.990628	FALSE
PSPTO_1319	NC_004578	1450996	1451283	+	hypothetical protein	2	879	0	0	0.5938	2	0	3.05208	1.47374	FALSE
PSPTO_1320	NC_004578	1451301	1452053	-	hypothetical protein	12	1814	9	1144	0.583	11	1.04497	2.4349	1.02536	FALSE
PSPTO_1321	NC_004578	1452046	1452201	+	hypothetical protein	1	8	1	8	0.609	3	0.758772	0.0701754	0.0411443	FALSE
PSPTO_1322	NC_004578	1452168	1452641	-	GNAT family acetyltransferase	3	445	3	445	0.6266	8	0.589773	1.01136	0.65394	FALSE
PSPTO_1323	NC_004578	1452704	1453648	-	chemotaxis protein CheV	9	1465	5	664	0.5831	14	0.457672	1.55026	0.652829	FALSE
PSPTO_1324	NC_004578	1454243	1454752	+	disulfide oxidoreductase	9	792	7	782	0.5902	15	1.18725	1.55294	0.753347	FALSE
PSPTO_1325	NC_004578	1455218	1456159	+	cytochrome o ubiquinol oxidase subunit II	19	1434	15	1156	0.5382	30	1.37739	1.52229	0.444098	FALSE
PSPTO_1326	NC_004578	1456163	1458175	+	cytochrome o ubiquinol oxidase subunit I	39	3875	26	1937	0.5777	48	1.11724	1.92499	0.749104	FALSE
PSPTO_1327	NC_004578	1458179	1458811	+	cytochrome o ubiquinol oxidase subunit III	7	397	5	235	0.5766	15	0.684335	0.628165	0.244449	FALSE
PSPTO_1328	NC_004578	1458811	1459143	+	cytochrome o ubiquinol oxidase subunit IV	5	405	3	287	0.5225	6	0.781627	1.21988	0.360512	FALSE
PSPTO_1329	NC_004578	1459154	1460041	+	protoheme IX farnesyltransferase	18	2040	14	931	0.5541	30	1.36374	2.2973	0.847019	FALSE
PSPTO_1330	NC_004578	1460299	1461183	+	glycosyl transferase family protein	23	3141	16	2064	0.5627	28	1.56384	3.54915	1.30381	FALSE
PSPTO_1331	NC_004578	1461281	1461868	+	acetyltransferase	18	2962	12	2010	0.5663	17	1.76531	5.03741	2.08208	FALSE
PSPTO_1332	NC_004578	1462008	1463027	+	branched-chain amino acid aminotransferase	22	3479	14	2527	0.5873	21	1.18725	3.41078	1.38506	FALSE
PSPTO_1333	NC_004578	1463091	1464086	-	hypothetical protein	25	3393	20	2898	0.5833	22	1.73695	3.40663	1.39908	FALSE
PSPTO_1334	NC_004578	1464236	1465888	-	methyl-accepting chemotaxis protein	21	2462	14	1315	0.5977	24	0.732607	1.48941	0.635725	FALSE
PSPTO_1335	NC_004578	1466008	1466799	-	cyclohexadienyl dehydratase	20	3511	16	2956	0.5568	23	1.74747	4.43308	1.64754	FALSE
PSPTO_1336	NC_004578	1466973	1467269	+	ArsR family transcriptional regulator	6	477	5	431	0.5724	5	1.45623	1.60606	0.720355	FALSE
PSPTO_1337	NC_004578	1467326	1468336	+	oxidoreductase zinc-binding protein	13	1257	9	825	0.6113	15	0.77003	1.24332	0.701848	FALSE
PSPTO_1338	NC_004578	1468578	1469096	+	superoxide dismutase, Cu-Zn	6	515	4	239	0.5973	9	0.666667	0.992293	0.42354	FALSE
PSPTO_1339	NC_004578	1469164	1470351	-	membrane protein	28	2740	23	2286	0.5909	30	1.67466	2.3064	1.09452	FALSE
PSPTO_1340	NC_004578	1470549	1471325	-	carbonic anhydrase	10	970	5	323	0.5766	14	0.556628	1.24839	0.485808	FALSE
PSPTO_1341	NC_004578	1471584	1472552	-	hypothetical protein	37	5707	32	5329	0.5789	32	2.85655	5.88958	2.40245	FALSE
PSPTO_1342	NC_004578	1472620	1473678	-	hypothetical protein	31	4277	23	3594	0.5354	31	1.87866	4.03872	1.08668	FALSE
PSPTO_1343	NC_004578	1473898	1475637	+	hypothetical protein	37	4574	30	3822	0.5638	40	1.49138	2.62874	0.947958	FALSE
PSPTO_1344	NC_004578	1475743	1476315	+	hypothetical protein	13	1390	8	942	0.5899	15	1.20768	2.42583	1.15769	FALSE
PSPTO_1345	NC_004578	1476333	1477349	+	gluconolactonase	44	6226	29	4000	0.5683	32	2.46657	6.12193	2.60373	FALSE
PSPTO_1346	NC_004578	1477371	1478648	-	sensory box/GGDEF domain protein	26	3133	20	2194	0.5782	28	1.35368	2.45149	0.952392	FALSE
PSPTO_1347	NC_004578	1479036	1480382	+	gluconate transporter family protein	16	2816	8	1178	0.6132	16	0.513734	2.09057	1.08233	FALSE
PSPTO_1348	NC_004578	1480410	1482701	-	sensory box/GGDEF domain/EAL domain-containing protein	52	8308	38	5086	0.5641	56	1.43412	3.62478	1.30722	FALSE
PSPTO_1349	NC_004578	1482921	1488389	-	hypothetical protein	41	5441	31	3473	0.6199	59	0.491477	0.997251	0.638774	FALSE
PSPTO_1350	NC_004578	1488377	1489579	-	hypothetical protein	19	2740	11	1730	0.6135	20	0.79958	2.30252	1.37741	FALSE
PSPTO_1351	NC_004578	1489605	1489901	-	hypothetical protein	12	1089	8	772	0.5556	9	2.32997	3.66667	1.3863	FALSE
PSPTO_1352	NC_004578	1490163	1490849	-	GntR family transcriptional regulator	11	3443	10	3025	0.5764	16	1.26647	5.041	1.96169	FALSE
PSPTO_1353	NC_004578	1490846	1491241	-	hypothetical protein	4	176	4	176	0.6086	6	0.88491	0.450128	0.261728	FALSE
PSPTO_1354	NC_004578	1491241	1491918	-	isochorismatase family protein	7	517	3	262	0.618	9	0.385587	0.768202	0.553947	FALSE
PSPTO_1355	NC_004578	1491915	1493450	-	ABC transporter ATP-binding protein	9	436	9	436	0.6309	13	0.508159	0.284595	0.199963	FALSE
PSPTO_1356	NC_004578	1493453	1494139	-	isochorismatase family protein	7	1086	5	177	0.639	8	0.629549	1.58079	1.38692	FALSE
PSPTO_1357	NC_004578	1494145	1495161	-	aliphatic amidase	16	1901	15	1803	0.6264	14	1.27581	1.86922	1.20223	FALSE
PSPTO_1358	NC_004578	1495186	1496106	-	ABC transporter permease	12	973	7	644	0.6558	15	0.663198	1.06572	1.02189	FALSE
PSPTO_1359	NC_004578	1496099	1497211	-	ABC transporter permease	11	1936	11	1936	0.6451	15	0.861086	1.75204	1.65907	FALSE
PSPTO_1360	NC_004578	1497221	1498330	-	bmp family protein	5	678	5	678	0.6045	17	0.38964	0.610811	0.312492	FALSE
PSPTO_1361	NC_004578	1498345	1500150	-	allophanate hydrolase	17	2635	15	2205	0.6318	30	0.718439	1.45903	1.02558	FALSE
PSPTO_1362	NC_004578	1500375	1500770	-	hypothetical protein	12	1793	10	1540	0.5884	9	2.18434	4.52778	1.95674	FALSE
PSPTO_1363	NC_004578	1500812	1502233	-	sugar transporter family protein	22	2514	16	2071	0.6048	27	0.973277	1.76793	0.92585	FALSE
PSPTO_1364	NC_004578	1502395	1502811	+	hypothetical protein	10	1296	8	1110	0.542	10	1.65947	3.10791	1.1283	FALSE
PSPTO_1365	NC_004578	1502901	1503527	+	glutathione S-transferase	18	3658	13	3225	0.5774	20	1.79346	5.83413	2.26653	FALSE
PSPTO_1366	NC_004578	1503611	1503772	-	hypothetical protein	1	39	1	39	0.5309	5	0.533951	0.240741	0.0628758	FALSE
PSPTO_1367	NC_004578	1503935	1504381	+	GNAT family acetyltransferase	18	2738	10	1643	0.5324	16	1.93512	6.12528	1.63129	FALSE
PSPTO_1368	NC_004578	1504444	1504731	-	lipoprotein	13	3887	8	2544	0.5417	10	2.40278	13.4965	4.72338	FALSE
PSPTO_1369	NC_004578	1504948	1505427	+	type III chaperone protein ShcN	6	870	6	870	0.55	8	1.08125	1.8125	0.597141	FALSE
PSPTO_1370	NC_004578	1505441	1506493	+	type III effector HopN1	30	4761	20	2498	0.5347	30	1.64292	4.52137	1.30323	FALSE
PSPTO_1371	NC_004578	1506530	1507474	-	effector locus protein	17	1702	15	1408	0.5852	15	1.37302	1.80106	0.75844	FALSE
PSPTO_1373	NC_004578	1509390	1510664	-	type III helper protein HrpW1	14	662	12	637	0.5796	22	0.814118	0.519216	0.2111	FALSE
PSPTO_1374	NC_004578	1510970	1511464	+	type III chaperone ShcM	7	1275	5	588	0.5717	5	0.880855	2.59674	1.15445	FALSE
PSPTO_1375	NC_004578	1511461	1513599	+	type III effector HopM1	29	6481	27	6465	0.5844	39	1.09391	3.0356	1.2616	FALSE
PSPTO_1376	NC_004578	1513672	1514067	+	type III chaperone ShcE	4	213	3	207	0.5657	5	0.655303	0.537879	0.204558	FALSE
PSPTO_1377	NC_004578	1514116	1519503	-	type III effector protein AvrE1	84	16740	65	13564	0.5757	98	1.04352	3.1069	1.2573	FALSE
PSPTO_1378	NC_004578	1519724	1521211	+	membrane-bound lytic murein transglycosylase D	25	3332	24	3179	0.6196	37	1.39516	2.23925	1.47469	FALSE
PSPTO_1379	NC_004578	1522289	1523233	+	type III transcriptional regulator HrpR	11	1512	7	915	0.5937	15	0.640741	1.6	0.755884	FALSE
PSPTO_1380	NC_004578	1523279	1524187	+	type III transcriptional regulator HrpS	14	1786	11	1472	0.5897	19	1.04675	1.9648	0.897114	FALSE
PSPTO_1381	NC_004578	1524281	1524622	+	type III helper protein HrpA1	8	792	2	437	0.5439	8	0.505848	2.31579	0.840728	FALSE
PSPTO_1382	NC_004578	1524678	1525790	+	type III restriction system endonuclease	7	511	3	183	0.6011	10	0.233154	0.459119	0.210251	FALSE
PSPTO_1383	NC_004578	1525818	1526192	+	type III secretion protein HrpB	4	128	3	81	0.5813	6	0.692	0.341333	0.135612	FALSE
PSPTO_1384	NC_004578	1526201	1527007	+	type III secretion protein HrcJ	9	1663	9	1663	0.5923	8	0.969489	2.07098	1.00844	FALSE
PSPTO_1385	NC_004578	1527004	1527534	+	type III secretion protein HrpD	2	180	2	180	0.6347	5	0.328273	0.341556	0.285516	FALSE
PSPTO_1386	NC_004578	1527570	1528151	+	type III secretion protein HrpE	3	194	1	20	0.634	7	0.148625	0.333333	0.254281	FALSE
PSPTO_1387	NC_004578	1528246	1528470	+	type III secretion protein HrpF	1	118	1	118	0.5422	3	0.409953	0.559242	0.19775	FALSE
PSPTO_1388	NC_004578	1528457	1528888	+	type III secretion protein HrpG	1	101	1	101	0.6366	5	0.206938	0.241627	0.202251	FALSE
PSPTO_1389	NC_004578	1528890	1530989	+	outer-membrane type III secretion protein HrcC	39	5252	24	4011	0.5795	40	0.990458	2.50573	0.993394	FALSE
PSPTO_1390	NC_004578	1530986	1531189	+	type III secretion protein	4	378	2	117	0.5833	6	0.865	1.89	0.769162	FALSE
PSPTO_1391	NC_004578	1531192	1531551	+	negative regulator of hrp expression HrpV	7	948	7	948	0.5639	8	1.68194	2.63333	0.949672	FALSE
PSPTO_1392	NC_004578	1532093	1533172	-	type III secretion protein HrcU	14	3187	13	3164	0.5713	17	1.04507	2.9619	1.30177	FALSE
PSPTO_1393	NC_004578	1533169	1533963	-	type III secretion protein HrcT	7	2045	7	2045	0.6088	14	0.765487	2.58534	1.51175	FALSE
PSPTO_1394	NC_004578	1533964	1534230	-	type III secretion protein HrcS	2	108	0	0	0.5805	3	0	0.404494	0.165	FALSE
PSPTO_1395	NC_004578	1534238	1534840	-	type III secretion protein HrcR	8	1521	3	130	0.5804	9	0.430348	2.52239	1.02554	FALSE
PSPTO_1396	NC_004578	1534888	1535301	-	type III secretion protein HrcQb	5	485	4	447	0.6063	6	0.858561	1.20347	0.606125	FALSE
PSPTO_1397	NC_004578	1535291	1536007	-	type III secretion protein HrcQa	3	650	3	650	0.6402	8	0.369658	0.925926	0.856225	FALSE
PSPTO_1398	NC_004578	1536004	1536573	-	type III secretion protein HrpP	9	1704	9	1704	0.6211	9	1.37544	3.0106	1.67821	FALSE
PSPTO_1399	NC_004578	1536580	1537026	-	type III secretion protein HrpO	3	577	1	152	0.5772	4	0.193512	1.29083	0.515151	FALSE
PSPTO_1400	NC_004578	1537029	1538378	-	type III secretion cytoplasmic ATPase HrcN	12	599	10	589	0.6533	17	0.642645	0.445022	0.426719	FALSE
PSPTO_1401	NC_004578	1538375	1539367	-	type III secretion protein HrpQ	9	1944	7	413	0.6244	11	0.612235	1.96562	1.21013	FALSE
PSPTO_1402	NC_004578	1539401	1541488	-	type III secretion protein HrcV	18	2204	12	1853	0.5972	22	0.497365	1.05606	0.462777	FALSE
PSPTO_1403	NC_004578	1541488	1542594	-	type III secretion protein HrpJ	14	688	13	683	0.5935	15	1.01673	0.622061	0.279878	FALSE
PSPTO_1404	NC_004578	1542838	1543392	+	RNA polymerase sigma factor HrpL	4	650	4	650	0.5532	7	0.623423	1.17117	0.399066	FALSE
PSPTO_1405	NC_004578	1543479	1545821	+	type III helper protein HrpK1	36	5547	29	2945	0.5839	40	1.07064	2.36748	0.968027	FALSE
PSPTO_1406	NC_004578	1545896	1547296	+	type III effector HopB1	50	8048	43	5882	0.5546	40	2.65489	5.74447	2.118	FALSE
PSPTO_1408	NC_004578	1548919	1549104	+	hypothetical protein	5	712	2	224	0.6398	6	0.930108	3.82796	3.35849	FALSE
PSPTO_1409	NC_004578	1549288	1550133	+	hypothetical protein	29	4462	23	3906	0.4929	33	2.35165	5.27423	2.52371	FALSE
PSPTO_1410	NC_004578	1550627	1551043	+	exchangeable effector locus protein	3	1100	1	245	0.5348	13	0.207434	2.63789	0.736554	FALSE
PSPTO_1411	NC_004578	1551198	1551773	-	hypothetical protein	23	4183	23	4183	0.4948	27	3.45399	7.26215	3.21752	FALSE
PSPTO_1412	NC_004578	1551979	1553043	+	S-adenosylmethionine--tRNA ribosyltransferase-isomerase	11	2399	10	2344	0.6244	16	0.812207	2.25258	1.38679	FALSE
PSPTO_1413	NC_004578	1553058	1554173	+	queuine tRNA-ribosyltransferase	20	2443	14	1144	0.6022	19	1.08513	2.18907	1.06967	FALSE
PSPTO_1414	NC_004578	1554227	1554562	+	preprotein translocase subunit YajC	1	25	1	25	0.5565	3	0.25744	0.0744048	0.0274701	FALSE
PSPTO_1415	NC_004578	1554625	1556493	+	protein-export membrane protein SecD	1	110	0	0	0.5918	32	0	0.058855	0.0287884	TRUE
PSPTO_1416	NC_004578	1556503	1557414	+	protein-export membrane protein SecF	0	0	0	0	0.5943	17	0	0	0	TRUE
PSPTO_1417	NC_004578	1557523	1558062	+	hypothetical protein	23	3002	16	1730	0.5833	21	2.56296	5.55926	2.26242	FALSE
PSPTO_1419	NC_004578	1559737	1560552	-	inositol-1-monophosphatase	0	0	0	0	0.6225	10	0	0	0	TRUE
PSPTO_1420	NC_004578	1560768	1561541	+	RNA methyltransferase, TrmH family, group 1	9	1381	5	910	0.6214	11	0.559508	1.78655	1	FALSE
PSPTO_1421	NC_004578	1561541	1562317	+	serine O-acetyltransferase	6	534	5	463	0.6139	12	0.557345	0.688144	0.411662	FALSE
PSPTO_1422	NC_004578	1562477	1562968	+	rrf2 family protein	5	560	3	236	0.5732	13	0.527439	1.13821	0.510514	FALSE
PSPTO_1423	NC_004578	1563013	1564227	+	cysteine desulfurase	0	0	0	0	0.5811	25	0	0	0	TRUE
PSPTO_1424	NC_004578	1564310	1564696	+	iron-binding protein IscU	0	0	0	0	0.5891	8	0	0	0	TRUE
PSPTO_1425	NC_004578	1564739	1565062	+	iron-binding protein IscA	0	0	0	0	0.571	6	0	0	0	FALSE
PSPTO_1426	NC_004578	1565074	1565595	+	co-chaperone Hsc20	0	0	0	0	0.5824	6	0	0	0	TRUE
PSPTO_1427	NC_004578	1565640	1567502	+	chaperone protein HscA	1	3	0	0	0.6157	28	0	0.00161031	0.000964426	TRUE
PSPTO_1428	NC_004578	1567506	1567847	+	ferredoxin, 2Fe-2S	0	0	0	0	0.5789	6	0	0	0	FALSE
PSPTO_1429	NC_004578	1567856	1568062	+	hypothetical protein	2	51	2	51	0.5362	1	0.835749	0.246377	0.0687935	FALSE
PSPTO_1430	NC_004578	1568159	1568584	+	nucleoside diphosphate kinase	5	168	2	116	0.5563	11	0.406103	0.394366	0.146277	FALSE
PSPTO_1431	NC_004578	1568618	1569766	+	radical SAM enzyme, Cfr family	16	1711	13	944	0.5701	21	0.978677	1.48912	0.662031	FALSE
PSPTO_1432	NC_004578	1569793	1570551	+	type IV pilus biogenesis protein PilF	14	2456	11	1931	0.5613	25	1.25528	3.24011	1.19028	FALSE
PSPTO_1433	NC_004578	1570551	1571546	+	hypothetical protein	5	634	3	520	0.6275	19	0.260804	0.637186	0.427848	FALSE
PSPTO_1434	NC_004578	1571550	1572659	+	1-hydroxy-2-methyl-2-(E)-butenyl 4-diphosphate synthase	0	0	0	0	0.5955	20	0	0	0	TRUE
PSPTO_1435	NC_004578	1572682	1573971	+	histidyl-tRNA synthetase	1	4	1	4	0.5837	31	0.0670543	0.00310078	0.00126786	TRUE
PSPTO_1436	NC_004578	1574010	1574651	+	hypothetical protein	4	246	4	246	0.6028	12	0.545741	0.388013	0.189599	FALSE
PSPTO_1437	NC_004578	1574644	1575798	+	PQQ enzyme repeat domain-containing protein	15	2820	11	1601	0.5965	25	0.829555	2.45859	1.09714	FALSE
PSPTO_1438	NC_004578	1575936	1577405	+	GTP-binding protein EngA	0	0	0	0	0.5837	33	0	0	0	TRUE
PSPTO_1440	NC_004578	1579125	1580273	+	class I and II aminotransferase	35	2882	31	2688	0.5866	29	2.36048	2.53697	1.04931	FALSE
PSPTO_1441	NC_004578	1580261	1581052	+	hydrolase	14	1546	10	1493	0.5922	19	1.1104	1.9846	0.970746	FALSE
PSPTO_1443	NC_004578	1581671	1582540	-	carboxyphosphonoenolpyruvate phosphonomutase	18	3118	12	1254	0.5851	18	1.1931	3.58391	1.51061	FALSE
PSPTO_1444	NC_004578	1582912	1584669	-	2-isopropylmalate synthase	41	4418	36	3621	0.5916	39	1.77133	2.51308	1.22372	FALSE
PSPTO_1445	NC_004578	1584963	1585787	-	peptidase, M23/M37 family	7	1018	3	867	0.6121	12	0.314545	1.23394	0.621589	FALSE
PSPTO_1446	NC_004578	1585794	1587185	-	exodeoxyribonuclease VII large subunit	15	958	10	581	0.6221	17	0.621408	0.688218	0.385517	FALSE
PSPTO_1447	NC_004578	1587200	1587388	+	hypothetical protein	3	68	2	64	0.6508	3	0.915344	0.359788	0.344991	FALSE
PSPTO_1448	NC_004578	1587464	1588012	+	hypothetical protein	5	523	4	519	0.5993	5	0.630237	0.952641	0.411045	FALSE
PSPTO_1449	NC_004578	1588107	1589576	+	inosine 5'-monophosphate dehydrogenase	0	0	0	0	0.6041	24	0	0	0	TRUE
PSPTO_1450	NC_004578	1589700	1591277	+	GMP synthase	0	0	0	0	0.6027	34	0	0	0	TRUE
PSPTO_1451	NC_004578	1592228	1593409	-	hypothetical protein	57	10822	48	9297	0.5118	56	3.51269	9.15567	2.96213	FALSE
PSPTO_1452	NC_004578	1593498	1593614	-	hypothetical protein	6	619	3	386	0.5726	5	2.21795	5.2906	2.44351	FALSE
PSPTO_1454	NC_004578	1595545	1596534	-	hypothetical protein	21	2771	16	2516	0.5798	24	1.39798	2.79899	1.14175	FALSE
PSPTO_1455	NC_004578	1598062	1600338	+	hypothetical protein	68	7569	58	7024	0.5231	72	2.20334	3.32411	0.982378	FALSE
PSPTO_1456	NC_004578	1600668	1602041	+	multicopper oxidase	18	2276	17	2168	0.6114	24	1.07101	1.65768	0.905577	FALSE
PSPTO_1457	NC_004578	1602041	1602550	+	cytidine/deoxycytidylate deaminase family protein	0	0	0	0	0.6392	9	0	0	0	TRUE
PSPTO_1458	NC_004578	1602547	1603917	-	periplasmic binding domain/transglycosylase SLT domain fusion protein	29	4447	27	4290	0.5886	35	1.70849	3.25311	1.4141	FALSE
PSPTO_1459	NC_004578	1604253	1608149	+	phosphoribosylformylglycinamidine synthase	10	414	5	119	0.61	52	0.110983	0.106236	0.0588585	TRUE
PSPTO_1460	NC_004578	1608155	1608466	+	hypothetical protein	8	762	2	46	0.5673	8	0.554487	2.44231	1	FALSE
PSPTO_1461	NC_004578	1608605	1609231	-	hypothetical protein	18	2844	17	2739	0.5311	20	2.36035	4.56501	1.19227	FALSE
PSPTO_1462	NC_004578	1609228	1609779	-	mutT/nudix family protein	11	1894	9	1870	0.5888	14	1.42062	3.4562	1.52442	FALSE
PSPTO_1463	NC_004578	1609794	1609940	+	hypothetical protein	1	108	0	0	0.5714	2	0	0.794118	0.352941	FALSE
PSPTO_1464	NC_004578	1609930	1610526	+	mutT/nudix family protein	16	2779	7	844	0.5946	15	1.03328	4.74232	2.35367	FALSE
PSPTO_1465	NC_004578	1610585	1611109	+	transferase, hexapeptide repeat protein	10	755	7	518	0.5848	9	1.15553	1.44084	0.598814	FALSE
PSPTO_1466	NC_004578	1611109	1611327	+	hypothetical protein	3	48	1	3	0.621	2	0.396789	0.220183	0.123245	FALSE
PSPTO_1467	NC_004578	1611959	1612426	+	hypothetical protein	6	866	5	774	0.5962	7	0.924145	1.85043	0.816981	FALSE
PSPTO_1468	NC_004578	1612530	1613711	+	phosphoribosylglycinamide formyltransferase 2	9	1249	6	852	0.6227	16	0.439086	1.05668	0.591918	FALSE
PSPTO_1469	NC_004578	1613824	1615140	-	major facilitator family transporter	27	3891	20	2356	0.6135	26	1.31359	2.95444	1.76103	FALSE
PSPTO_1470	NC_004578	1615271	1616518	-	hypothetical protein	29	4386	24	4040	0.5825	25	1.66346	3.51442	1.44335	FALSE
PSPTO_1471	NC_004578	1616531	1617343	-	membrane protein	9	1175	5	714	0.6076	12	0.53198	1.44526	0.738188	FALSE
PSPTO_1472	NC_004578	1617559	1618935	+	signal recognition particle protein Ffh	2	89	0	0	0.6035	11	0	0.0646333	0.0337935	TRUE
PSPTO_1473	NC_004578	1619184	1619441	+	30S ribosomal protein S16	0	0	0	0	0.5659	5	0	0	0	FALSE
PSPTO_1474	NC_004578	1619447	1619986	+	16S rRNA-processing protein RimM	0	0	0	0	0.5444	13	0	0	0	TRUE
PSPTO_1475	NC_004578	1619992	1620744	+	tRNA (guanine-N1)-methyltransferase	0	0	0	0	0.571	19	0	0	0	TRUE
PSPTO_1476	NC_004578	1620789	1621139	+	50S ribosomal protein L19	0	0	0	0	0.5242	10	0	0	0	TRUE
PSPTO_1478	NC_004578	1622850	1623746	+	integrase/recombinase XerD	9	567	6	410	0.6154	12	0.578595	0.632107	0.393094	FALSE
PSPTO_1479	NC_004578	1623892	1624632	+	thiol:disulfide interchange protein DsbC	1	246	0	0	0.5789	12	0	0.331984	0.135421	TRUE
PSPTO_1480	NC_004578	1624779	1626083	+	homoserine dehydrogenase	2	450	0	0	0.5931	29	0	0.344828	0.166504	TRUE
PSPTO_1481	NC_004578	1626188	1627597	+	threonine synthase	0	0	0	0	0.5872	22	0	0	0	TRUE
PSPTO_1482	NC_004578	1627718	1631359	+	sensory box histidine kinase/response regulator	45	5209	36	4107	0.5988	53	0.855025	1.43026	0.610476	FALSE
PSPTO_1483	NC_004578	1631483	1632772	+	response regulator/EAL domain protein	6	226	5	203	0.6194	13	0.34271	0.179081	0.120118	FALSE
PSPTO_1484	NC_004578	1632745	1633371	-	LuxR family DNA-binding response regulator	6	917	2	4	0.6236	8	0.288815	1.53088	0.85755	FALSE
PSPTO_1485	NC_004578	1633695	1633991	+	hypothetical protein	4	615	2	574	0.5657	8	0.582492	2.07071	0.787502	FALSE
PSPTO_1486	NC_004578	1634164	1634937	-	hypothetical protein	16	1818	13	1464	0.5568	20	1.45284	2.34884	0.872937	FALSE
PSPTO_1487	NC_004578	1635337	1635879	+	hypothetical protein	8	1328	6	1112	0.5856	7	0.955801	2.44567	1.01155	FALSE
PSPTO_1488	NC_004578	1635953	1637662	+	single-stranded-DNA-specific exonuclease RecJ	20	3071	10	1580	0.6333	24	0.505848	1.79591	1.38651	FALSE
PSPTO_1489	NC_004578	1637777	1638883	+	xenobiotic reductase	10	806	5	476	0.6296	15	0.390696	0.728094	0.499028	FALSE
PSPTO_1490	NC_004578	1638947	1641034	-	sensory box histidine kinase/response regulator	21	3987	14	3653	0.6078	32	0.579981	1.90948	0.975294	FALSE
PSPTO_1491	NC_004578	1641328	1642074	+	hypothetical protein	12	1185	11	1166	0.6064	11	1.27376	1.58635	0.818382	FALSE
PSPTO_1492	NC_004578	1642132	1648086	-	hypothetical protein	105	14310	80	10556	0.5924	113	1.16205	2.40302	1.19265	FALSE
PSPTO_1493	NC_004578	1648356	1649978	+	methyl-accepting chemotaxis protein	21	3278	17	2476	0.6044	25	0.906038	2.01972	1.05771	FALSE
PSPTO_1494	NC_004578	1649986	1650522	+	chemotaxis protein CheW	8	1846	7	1838	0.6182	9	1.13602	3.46341	2.51814	FALSE
PSPTO_1495	NC_004578	1650519	1651799	+	chemotaxis protein methyltransferase CheR	9	1498	9	1498	0.63	15	0.61011	1.17398	0.804634	FALSE
PSPTO_1496	NC_004578	1651799	1652488	+	chemotaxis protein CheW	8	1396	6	698	0.6043	8	0.757664	2.03796	1.06726	FALSE
PSPTO_1497	NC_004578	1652485	1654866	+	sensor histidine kinase/response regulator	26	3435	18	2334	0.6289	25	0.655855	1.44693	0.992988	FALSE
PSPTO_1498	NC_004578	1654863	1655873	+	protein-glutamate methylesterase CheB	19	3709	12	2138	0.6113	18	1.03078	3.68322	2.07915	FALSE
PSPTO_1499	NC_004578	1655919	1656923	+	response regulator/GGDEF domain-containing protein	10	1285	8	1002	0.6189	12	0.688557	1.27861	0.921998	FALSE
PSPTO_1500	NC_004578	1657245	1658126	+	hypothetical protein	1	72	0	0	0.6043	17	0	0.0816327	0.0427503	TRUE
PSPTO_1501	NC_004578	1658196	1659698	+	lysyl-tRNA synthetase	2	190	0	0	0.6001	24	0	0.126414	0.0564366	TRUE
PSPTO_1502	NC_004578	1659777	1660502	+	TetR family transcriptional regulator	16	3744	13	3058	0.5964	16	1.5489	5.15702	2.27688	FALSE
PSPTO_1503	NC_004578	1660644	1661921	+	hypothetical protein	29	4909	22	4403	0.579	30	1.48905	3.84116	1.60661	FALSE
PSPTO_1504	NC_004578	1662172	1663068	+	lipoprotein	8	943	8	943	0.6221	12	0.774916	1.05599	0.59153	FALSE
PSPTO_1505	NC_004578	1663065	1663385	+	lipoprotein	6	570	2	121	0.5981	8	0.545741	1.79811	0.773128	FALSE
PSPTO_1506	NC_004578	1663462	1664244	-	ompA family protein	12	1323	9	1014	0.5913	14	0.994253	1.68966	0.82024	FALSE
PSPTO_1507	NC_004578	1664303	1664716	-	hypothetical protein	5	616	3	122	0.5845	8	0.626812	1.48792	0.627155	FALSE
PSPTO_1508	NC_004578	1665095	1667731	+	phosphoenolpyruvate carboxylase	31	2656	22	1984	0.6382	36	0.721653	1.00721	0.88368	FALSE
PSPTO_1509	NC_004578	1668011	1668658	+	adenylate kinase	0	0	0	0	0.5833	9	0	0	0	TRUE
PSPTO_1510	NC_004578	1668746	1669420	+	hypothetical protein	0	0	0	0	0.6415	12	0	0	0	TRUE
PSPTO_1511	NC_004578	1669644	1669955	+	hypothetical protein	9	731	8	714	0.5897	7	2.24675	2.37338	1.09667	FALSE
PSPTO_1512	NC_004578	1669952	1670821	+	hypothetical protein	14	2733	10	2019	0.5862	14	0.998845	3.15589	1.31159	FALSE
PSPTO_1513	NC_004578	1670963	1671652	+	hypothetical protein	11	3421	7	1211	0.6333	12	0.877536	4.95797	3.82773	FALSE
PSPTO_1514	NC_004578	1671744	1672397	-	hypothetical protein	11	1347	8	720	0.5872	11	1.0581	2.05963	0.836383	FALSE
PSPTO_1515	NC_004578	1672410	1673273	+	hypothetical protein	10	1279	2	471	0.6227	14	0.200231	1.48032	0.829227	FALSE
PSPTO_1516	NC_004578	1673275	1673403	-	hypothetical protein	2	438	2	438	0.5969	2	1.34109	3.39535	1.48788	FALSE
PSPTO_1517	NC_004578	1673427	1673654	+	hypothetical protein	2	195	2	195	0.6096	3	0.758772	0.855263	0.505127	FALSE
PSPTO_1518	NC_004578	1673702	1674391	-	hypothetical protein	7	1519	6	1508	0.5957	7	0.752174	2.20145	1.05369	FALSE
PSPTO_1519	NC_004578	1674599	1674949	-	hypothetical protein	7	1839	5	1629	0.5442	8	1.23219	5.23932	1.8149	FALSE
PSPTO_1520	NC_004578	1675061	1677562	-	glycerol-3-phosphate acyltransferase	54	10394	43	8891	0.6007	45	1.48661	4.15428	1.88245	FALSE
PSPTO_1521	NC_004578	1677754	1678131	-	hypothetical protein	3	128	0	0	0.6323	3	0	0.338624	0.243689	FALSE
PSPTO_1522	NC_004578	1678151	1678960	-	rRNA large subunit methyltransferase A	13	3162	8	2099	0.6457	12	0.855377	3.90853	3.57029	FALSE
PSPTO_1523	NC_004578	1678960	1680111	-	succinyl-diaminopimelate desuccinylase	0	0	0	0	0.6337	10	0	0	0	TRUE
PSPTO_1524	NC_004578	1680211	1682739	-	glycosyl transferase family protein	83	12767	62	6369	0.5374	88	2.1206	5.04824	1.45509	FALSE
PSPTO_1525	NC_004578	1682938	1683768	+	ThiF family protein	7	300	3	206	0.6173	9	0.316078	0.365408	0.263494	FALSE
PSPTO_1526	NC_004578	1683759	1684166	-	sufE protein	0	0	0	0	0.6324	0	0	0	0	TRUE
PSPTO_1527	NC_004578	1684163	1685368	-	cysteine sulfinate desulfinase	18	2796	16	2529	0.6294	16	1.15141	2.32612	1.60763	FALSE
PSPTO_1528	NC_004578	1685429	1686463	-	tetrahydrodipicolinate succinylase	0	0	0	0	0.6087	20	0	0	0	TRUE
PSPTO_1529	NC_004578	1686511	1686858	-	arsC family protein	6	1150	2	509	0.5316	9	0.497126	3.3046	0.872587	FALSE
PSPTO_1530	NC_004578	1687418	1688266	-	hypothetical protein	24	3175	16	1487	0.5442	22	1.63015	3.73969	1.29543	FALSE
PSPTO_1531	NC_004578	1688403	1689596	-	class I and II aminotransferase	20	1655	17	1435	0.6147	24	1.23157	1.3861	0.799854	FALSE
PSPTO_1532	NC_004578	1689699	1692395	-	[protein-pII] uridylyltransferase	38	6451	35	5857	0.6003	45	1.12254	2.39192	1.07903	FALSE
PSPTO_1533	NC_004578	1692462	1693244	-	methionine aminopeptidase	7	1302	6	1235	0.5849	7	0.662835	1.66284	0.70088	FALSE
PSPTO_1534	NC_004578	1693557	1694300	+	30S ribosomal protein S2	0	0	0	0	0.5484	20	0	0	0	TRUE
PSPTO_1535	NC_004578	1694491	1695354	+	translation elongation factor Ts	0	0	0	0	0.5428	12	0	0	0	TRUE
PSPTO_1536	NC_004578	1695560	1696303	+	uridylate kinase	0	0	0	0	0.5739	17	0	0	0	TRUE
PSPTO_1537	NC_004578	1696300	1696857	+	ribosome recycling factor	0	0	0	0	0.5806	9	0	0	0	TRUE
PSPTO_1538	NC_004578	1696874	1697629	+	undecaprenyl diphosphate synthase	2	89	0	0	0.6032	15	0	0.117881	0.0579127	TRUE
PSPTO_1539	NC_004578	1697629	1698444	+	phosphatidate cytidylyltransferase	0	0	0	0	0.6042	15	0	0	0	TRUE
PSPTO_1540	NC_004578	1698441	1699631	+	1-deoxy-D-xylulose 5-phosphate reductoisomerase	1	19	0	0	0.6096	22	0	0.0160067	0.0093598	TRUE
PSPTO_1541	NC_004578	1699749	1701101	+	membrane-associated zinc metalloprotease	18	3156	10	516	0.5965	27	0.63932	2.33259	1.02986	FALSE
PSPTO_1542	NC_004578	1701189	1703576	+	outer membrane protein	1	104	0	0	0.5657	70	0	0.0435511	0.0165627	TRUE
PSPTO_1543	NC_004578	1703622	1704125	+	outer membrane protein OmpH	0	0	0	0	0.5139	10	0	0	0	TRUE
PSPTO_1544	NC_004578	1704128	1705183	+	UDP-3-O-[3-hydroxymyristoyl] glucosamine N-acyltransferase	0	0	0	0	0.5795	25	0	0	0	TRUE
PSPTO_1545	NC_004578	1705293	1705733	+	(3R)-hydroxymyristoyl-ACP dehydratase	0	0	0	0	0.5283	11	0	0	0	TRUE
PSPTO_1546	NC_004578	1705730	1706506	+	UDP-N-acetylglucosamine acyltransferase	0	0	0	0	0.5882	11	0	0	0	TRUE
PSPTO_1547	NC_004578	1706509	1707651	+	lipid A disaccharide synthase	1	62	0	0	0.6255	15	0	0.0542432	0.0336811	TRUE
PSPTO_1548	NC_004578	1707663	1708316	+	ribonuclease HII	7	707	7	707	0.5887	9	0.925841	1.08104	0.476305	FALSE
PSPTO_1549	NC_004578	1708384	1711905	+	DNA polymerase III subunit alpha	0	0	0	0	0.5974	65	0	0	0	TRUE
PSPTO_1550	NC_004578	1712034	1712981	+	acetyl-CoA carboxylase carboxyltransferase subunit alpha	1	98	0	0	0.5907	17	0	0.103376	0.0493345	TRUE
PSPTO_1551	NC_004578	1713103	1714470	+	cell cycle protein mesJ	0	0	0	0	0.6557	11	0	0	0	TRUE
PSPTO_1552	NC_004578	1714734	1716365	+	CTP synthase	0	0	0	0	0.5968	22	0	0	0	TRUE
PSPTO_1553	NC_004578	1716380	1717225	+	2-dehydro-3-deoxyphosphooctonate aldolase	0	0	0	0	0.5709	14	0	0	0	TRUE
PSPTO_1554	NC_004578	1717364	1718650	+	enolase	8	293	7	268	0.5913	18	0.470474	0.227661	0.110518	FALSE
PSPTO_1555	NC_004578	1718840	1719118	+	hypothetical protein	0	0	0	0	0.5699	5	0	0	0	FALSE
PSPTO_1556	NC_004578	1719132	1719842	+	4-diphosphocytidyl-2C-methyl-D-erythritol synthase	0	0	0	0	0.6273	7	0	0	0	TRUE
PSPTO_1557	NC_004578	1719849	1720745	-	LysR family transcriptional regulator	17	1194	13	901	0.5987	21	1.25362	1.3311	0.568154	FALSE
PSPTO_1558	NC_004578	1720850	1721962	+	alcohol dehydrogenase, class III	13	1611	13	1611	0.5921	14	1.01033	1.44744	0.723153	FALSE
PSPTO_1559	NC_004578	1722062	1722907	+	esterase	21	3497	15	2241	0.5827	19	1.53369	4.13357	1.74598	FALSE
PSPTO_1560	NC_004578	1722961	1723434	+	2-C-methyl-D-erythritol 2,4-cyclodiphosphate synthase	0	0	0	0	0.5949	7	0	0	0	TRUE
PSPTO_1561	NC_004578	1723431	1724489	+	hypothetical protein	7	1281	3	482	0.6213	15	0.24904	1.22937	0.688125	FALSE
PSPTO_1562	NC_004578	1724477	1725226	+	stationary-phase survival protein SurE	15	1935	10	1456	0.6067	18	1.17368	2.62551	1.35448	FALSE
PSPTO_1563	NC_004578	1725268	1725903	+	protein-L-isoaspartate O-methyltransferase	7	865	5	817	0.6289	9	0.680031	1.36006	0.928517	FALSE
PSPTO_1564	NC_004578	1726109	1726975	+	lipoprotein NlpD	5	292	5	292	0.5559	23	0.498847	0.336794	0.125168	FALSE
PSPTO_1565	NC_004578	1727080	1728087	+	RNA polymerase sigma-38 factor	21	4016	16	3215	0.5625	19	1.37302	3.98413	1.4636	FALSE
PSPTO_1568	NC_004578	1730311	1731165	-	type III effector HopAF1	18	649	15	583	0.4924	40	1.51754	0.759064	0.375948	FALSE
PSPTO_1570	NC_004578	1731720	1731875	+	hypothetical protein	6	298	4	199	0.5577	5	2.21795	1.91026	0.705263	FALSE
PSPTO_1571	NC_004578	1731922	1733493	+	hypothetical protein	60	7812	50	6852	0.5254	56	2.75127	4.96947	1.43238	FALSE
PSPTO_1572	NC_004578	1733797	1734111	+	hypothetical protein	13	1005	10	829	0.473	11	2.74603	3.19048	1.93768	FALSE
PSPTO_1573	NC_004578	1734488	1734670	-	hypothetical protein	3	121	3	121	0.5246	3	1.41803	0.661202	0.195567	FALSE
PSPTO_1574	NC_004578	1734733	1736043	-	mechanosensitive ion channel family protein	34	5973	28	5287	0.6034	27	1.84744	4.55606	2.33089	FALSE
PSPTO_1575	NC_004578	1736307	1736618	+	hypothetical protein	12	931	8	495	0.5641	10	2.21795	2.98397	1.07613	FALSE
PSPTO_1576	NC_004578	1736641	1736997	+	hypothetical protein	9	882	7	673	0.5882	9	1.69608	2.47059	1.09645	FALSE
PSPTO_1577	NC_004578	1737114	1738226	+	hypothetical protein	34	4537	26	3297	0.5678	32	2.02066	4.07637	1.66906	FALSE
PSPTO_1578	NC_004578	1738236	1739129	-	LysR family transcriptional regulator	8	1478	6	1404	0.6018	17	0.580537	1.65324	0.795448	FALSE
PSPTO_1579	NC_004578	1739236	1740444	+	major facilitator family transporter	14	1618	9	1170	0.6344	13	0.643921	1.3383	1.07752	FALSE
PSPTO_1580	NC_004578	1740493	1741521	+	hypothetical protein	29	5283	18	3807	0.5588	23	1.51312	5.13411	1.85143	FALSE
PSPTO_1581	NC_004578	1741579	1742217	-	hypothetical protein	13	1335	11	558	0.5509	14	1.48905	2.0892	0.688303	FALSE
PSPTO_1582	NC_004578	1742565	1743326	+	short-chain dehydrogenase/reductase family oxidoreductase	21	4601	14	3584	0.563	21	1.58924	6.03806	2.21813	FALSE
PSPTO_1583	NC_004578	1743431	1744135	-	hypothetical protein	6	611	5	588	0.5972	10	0.613475	0.866667	0.372638	FALSE
PSPTO_1584	NC_004578	1744138	1745070	-	alcohol dehydrogenase	14	1966	6	501	0.5756	18	0.55627	2.10718	0.857791	FALSE
PSPTO_1585	NC_004578	1745195	1745941	-	hypothetical protein	21	2910	17	2755	0.5957	17	1.96854	3.89558	1.85069	FALSE
PSPTO_1586	NC_004578	1745971	1746342	-	hypothetical protein	8	948	4	424	0.5591	11	0.988571	2.70857	0.941652	FALSE
PSPTO_1587	NC_004578	1746321	1747682	+	ATP-dependent RNA helicase SrmB	7	107	5	45	0.6094	19	0.322761	0.0798507	0.0471606	FALSE
PSPTO_1588	NC_004578	1747822	1748181	+	hypothetical protein	12	2969	10	2181	0.5139	10	2.40278	8.24722	2.43932	FALSE
PSPTO_1589	NC_004578	1748298	1749161	-	lipoprotein	12	1186	11	1006	0.588	12	1.10127	1.37269	0.578583	FALSE
PSPTO_1590	NC_004578	1749231	1749959	-	hypothetical protein	8	1863	7	1815	0.5967	13	0.83059	2.55556	1.1283	FALSE
PSPTO_1591	NC_004578	1749986	1750108	+	hypothetical protein	1	130	1	130	0.5122	5	0.74569	1.12069	0.345354	FALSE
PSPTO_1592	NC_004578	1750102	1750671	-	hypothetical protein	10	1030	8	785	0.5912	11	1.22913	1.82948	0.887501	FALSE
PSPTO_1593	NC_004578	1751280	1752116	+	hypothetical protein	11	1681	7	888	0.5663	17	0.723417	2.00836	0.830101	FALSE
PSPTO_1594	NC_004578	1752749	1753153	+	hypothetical protein	14	1954	10	582	0.637	13	2.1358	4.82469	4.0331	FALSE
PSPTO_1595	NC_004578	1753172	1753849	+	hypothetical protein	6	587	5	495	0.5767	7	0.641691	0.87092	0.34187	FALSE
PSPTO_1596	NC_004578	1753846	1754037	+	hypothetical protein	4	1368	3	1307	0.5417	5	1.38032	7.2766	2.57303	FALSE
PSPTO_1597	NC_004578	1754264	1755235	+	ribonuclease BN	18	2736	16	2349	0.5669	17	1.42387	2.81481	1.1164	FALSE
PSPTO_1598	NC_004578	1755282	1755821	+	polypeptide deformylase	2	347	2	347	0.5704	8	0.32037	0.642593	0.288217	FALSE
PSPTO_1599	NC_004578	1755846	1756310	-	GNAT family acetyltransferase	6	291	3	136	0.6151	9	0.558065	0.625806	0.381011	FALSE
PSPTO_1600	NC_004578	1756386	1757399	+	ABC transporter periplasmic substrate-binding protein	16	1833	13	1713	0.5888	15	1.10897	1.80769	0.804611	FALSE
PSPTO_1601	NC_004578	1757534	1758034	+	hypothetical protein	9	1261	8	1023	0.5948	8	1.38124	2.51697	1.24607	FALSE
PSPTO_1602	NC_004578	1758068	1758505	+	cytosine deaminase	3	645	3	645	0.5776	7	0.592466	1.4726	0.573059	FALSE
PSPTO_1603	NC_004578	1758542	1758661	+	hypothetical protein	1	7	1	7	0.5667	2	0.720833	0.0583333	0.0241105	FALSE
PSPTO_1604	NC_004578	1758790	1759611	+	hydrolase	19	1682	11	951	0.5864	15	1.17324	2.07398	0.874177	FALSE
PSPTO_1605	NC_004578	1759601	1760776	+	sensory box histidine kinase	19	1412	11	927	0.5918	21	0.816738	1.21202	0.591489	FALSE
PSPTO_1606	NC_004578	1760910	1762121	+	sensor histidine kinase	20	3067	15	2469	0.6048	20	1.07054	2.53053	1.32521	FALSE
PSPTO_1607	NC_004578	1762336	1762656	+	hypothetical protein	9	1398	6	895	0.6137	9	1.61682	4.35514	2.60533	FALSE
PSPTO_1608	NC_004578	1762728	1763891	+	hypothetical protein	23	2309	12	1226	0.5722	25	0.891753	1.98368	0.8819	FALSE
PSPTO_1609	NC_004578	1763976	1764284	-	hypothetical protein	7	782	6	765	0.5469	10	1.67961	2.53074	0.923277	FALSE
PSPTO_1610	NC_004578	1764582	1766756	+	TonB-dependent siderophore receptor	50	7012	39	5854	0.6179	57	1.55389	3.22985	2.32495	FALSE
PSPTO_1611	NC_004578	1766753	1766866	-	hypothetical protein	2	26	2	26	0.6491	2	1.57273	0.236364	0.226642	FALSE
PSPTO_1612	NC_004578	1766931	1768247	+	major facilitator family transporter	26	4853	21	3796	0.6203	28	1.37927	3.68489	2.18747	FALSE
PSPTO_1613	NC_004578	1768630	1769010	+	LuxR family transcriptional regulator	5	241	1	15	0.4619	19	0.227034	0.632546	0.384167	FALSE
PSPTO_1614	NC_004578	1769379	1769918	+	hypothetical protein	7	770	6	737	0.5648	12	0.961111	1.42593	0.524852	FALSE
PSPTO_1615	NC_004578	1770750	1771622	+	hypothetical protein	14	2595	14	2595	0.4868	25	1.38717	2.97251	1.70551	FALSE
PSPTO_1616	NC_004578	1771627	1772703	-	diguanylate cyclase	27	6161	17	4304	0.5757	21	1.36537	5.72052	2.31498	FALSE
PSPTO_1617	NC_004578	1773000	1774217	-	major facilitator family transporter	21	2649	19	2089	0.6207	23	1.34934	2.17488	1.21235	FALSE
PSPTO_1618	NC_004578	1774328	1775236	+	LysR family transcriptional regulator	6	665	5	661	0.6282	11	0.475798	0.731573	0.50516	FALSE
PSPTO_1619	NC_004578	1775263	1775943	-	hypothetical protein	13	494	11	464	0.5477	20	1.39721	0.725404	0.25128	FALSE
PSPTO_1620	NC_004578	1775996	1776808	-	hypothetical protein	18	1886	12	1240	0.5978	22	1.28944	2.34286	0.995016	FALSE
PSPTO_1621	NC_004578	1776801	1778099	-	hypothetical protein	41	8373	29	5398	0.572	37	1.94307	6.48567	2.90897	FALSE
PSPTO_1622	NC_004578	1779033	1780019	+	glycine betaine-binding protein	24	3684	21	3354	0.5816	23	1.84043	3.73252	1.49868	FALSE
PSPTO_1623	NC_004578	1780267	1780578	+	hypothetical protein	9	1663	7	1567	0.5096	10	1.96591	5.39935	1.77603	FALSE
PSPTO_1624	NC_004578	1780575	1782233	+	sodium:solute symporter family protein	42	6589	35	5855	0.5756	41	1.82931	3.98127	1.61114	FALSE
PSPTO_1625	NC_004578	1782364	1782522	-	hypothetical protein	5	745	1	86	0.566	6	0.544025	4.68553	1.83786	FALSE
PSPTO_1626	NC_004578	1782846	1783223	+	hypothetical protein	10	1622	7	788	0.5979	11	1.60185	4.29101	1.83958	FALSE
PSPTO_1627	NC_004578	1783328	1784143	+	short chain dehydrogenase	10	450	7	309	0.5968	9	0.742034	0.551471	0.243421	FALSE
PSPTO_1628	NC_004578	1784377	1784709	+	hypothetical protein	11	1822	9	1498	0.6276	8	2.33784	5.47147	3.73538	FALSE
PSPTO_1629	NC_004578	1784879	1785073	+	carbon storage regulator	4	192	2	145	0.5744	3	0.887179	0.984615	0.417867	FALSE
PSPTO_1630	NC_004578	1785076	1785303	-	hypothetical protein	3	263	2	255	0.5351	3	0.758772	1.15351	0.322084	FALSE
PSPTO_1631	NC_004578	1785376	1786572	-	hypothetical protein	18	1481	16	1284	0.6299	19	1.15622	1.23726	0.855096	FALSE
PSPTO_1632	NC_004578	1786655	1788403	-	GNAT family acetyltransferase	29	6280	14	1607	0.6169	32	0.692396	3.59062	2.38785	FALSE
PSPTO_1633	NC_004578	1788407	1790179	-	asparagine synthetase	26	2591	19	1179	0.6058	34	0.92696	1.46136	0.72355	FALSE
PSPTO_1634	NC_004578	1790464	1790646	+	hypothetical protein	5	1527	4	1354	0.5027	4	1.89071	8.34426	2.91391	FALSE
PSPTO_1635	NC_004578	1790682	1791086	+	hypothetical protein	3	809	3	809	0.5333	14	0.640741	1.99753	0.557752	FALSE
PSPTO_1636	NC_004578	1791102	1792163	-	hypothetical protein	23	3591	19	3022	0.6073	21	1.54755	3.38136	1.7216	FALSE
PSPTO_1637	NC_004578	1792171	1794648	-	ABC transporter permease	38	6009	23	3009	0.6118	43	0.803189	2.42592	1.30144	FALSE
PSPTO_1638	NC_004578	1794648	1795316	-	ABC transporter ATP-binding protein	7	2089	2	504	0.6158	9	0.258982	3.12725	1.87293	FALSE
PSPTO_1639	NC_004578	1795541	1797523	-	bifunctional tRNA (mnm(5)s(2)U34)-methyltransferase/FAD-dependent cmnm(5)s(2)U34 oxidoreductase	25	3498	18	2703	0.6369	28	0.785174	1.76399	1.43768	FALSE
PSPTO_1640	NC_004578	1797671	1799167	+	hypothetical protein	27	5112	19	3894	0.5992	25	1.09786	3.41483	1.46167	FALSE
PSPTO_1641	NC_004578	1799219	1799500	-	hypothetical protein	4	125	4	125	0.5745	2	1.22695	0.443262	0.188119	FALSE
PSPTO_1642	NC_004578	1799627	1800028	-	hypothetical protein	11	975	9	755	0.6244	7	1.93657	2.42537	1.50598	FALSE
PSPTO_1643	NC_004578	1800039	1800626	-	hypothetical protein	11	1694	8	978	0.6003	6	1.17687	2.88095	1.30792	FALSE
PSPTO_1644	NC_004578	1800803	1802932	+	ATP-dependent DNA helicase RecQ	27	3498	16	1826	0.616	31	0.649765	1.64225	1	FALSE
PSPTO_1645	NC_004578	1803026	1803460	+	MarR family transcriptional regulator	4	472	3	391	0.6161	2	0.596552	1.08506	0.64985	FALSE
PSPTO_1646	NC_004578	1803599	1805752	+	LysM domain-containing protein	19	4583	18	4552	0.6342	22	0.722841	2.12767	1.70395	FALSE
PSPTO_1647	NC_004578	1805874	1806056	+	lipoprotein	4	1091	4	1091	0.6393	3	1.89071	5.96175	5.27991	FALSE
PSPTO_1648	NC_004578	1806405	1807970	+	aerotaxis receptor	25	3478	18	2435	0.6156	22	0.994253	2.22095	1.38116	FALSE
PSPTO_1651	NC_004578	1815561	1815851	+	hypothetical protein	6	244	6	244	0.5842	6	1.78351	0.838488	0.342846	FALSE
PSPTO_1652	NC_004578	1815904	1816479	-	hypothetical protein	6	461	3	215	0.6128	10	0.450521	0.800347	0.408441	FALSE
PSPTO_1653	NC_004578	1816911	1818464	+	hypothetical protein	50	6222	42	5639	0.5335	46	2.34387	4.01419	1.15704	FALSE
PSPTO_1654	NC_004578	1818461	1819735	+	hypothetical protein	39	5090	31	4470	0.5475	36	2.10976	4.00472	1.41608	FALSE
PSPTO_1655	NC_004578	1820002	1820478	-	hypothetical protein	14	974	11	753	0.5136	19	1.99476	2.04193	0.617898	FALSE
PSPTO_1656	NC_004578	1820528	1822417	-	hypothetical protein	58	8103	47	5834	0.5349	56	2.15106	4.2873	1.17397	FALSE
PSPTO_1657	NC_004578	1822740	1824410	+	hypothetical protein	37	3396	26	2267	0.5141	41	1.3459	2.03232	0.601108	FALSE
PSPTO_1660	NC_004578	1827359	1829776	+	helicase/SNF2 family domain protein	76	7921	66	6886	0.5327	78	2.36104	3.27585	0.879204	FALSE
PSPTO_1661	NC_004578	1830031	1831278	-	ribonucleotide-diphosphate reductase subunit beta	0	0	0	0	0.5809	26	0	0	0	TRUE
PSPTO_1662	NC_004578	1831336	1831533	+	hypothetical protein	1	494	1	494	0.5556	3	0.436869	2.49495	0.927239	FALSE
PSPTO_1663	NC_004578	1831947	1832516	-	GNAT family acetyltransferase	7	1796	4	604	0.5368	11	0.607018	3.15088	0.847795	FALSE
PSPTO_1664	NC_004578	1832622	1833269	-	hypothetical protein	14	2020	10	881	0.5772	13	1.33488	3.11728	1.24406	FALSE
PSPTO_1665	NC_004578	1833391	1833840	-	hypothetical protein	6	914	6	914	0.5756	10	1.15333	2.03111	0.821949	FALSE
PSPTO_1666	NC_004578	1833875	1834627	-	Crp/Fnr family transcriptional regulator	7	94	6	88	0.5697	6	0.689243	0.124834	0.0540208	FALSE
PSPTO_1667	NC_004578	1834878	1835768	+	universal stress protein family	16	1920	12	1165	0.5769	15	1.16498	2.15488	0.845875	FALSE
PSPTO_1668	NC_004578	1835852	1836100	-	hypothetical protein	4	760	4	760	0.5703	4	1.48498	3.2618	1.46299	FALSE
PSPTO_1669	NC_004578	1836085	1837308	+	propionate kinase	9	1364	8	1255	0.6422	16	0.572848	1.12914	1.07879	FALSE
PSPTO_1670	NC_004578	1837381	1839888	+	xylulose-5-phosphate/fructose-6-phosphate phosphoketolase	43	7217	29	4715	0.6057	49	1.0002	2.87759	1.42475	FALSE
PSPTO_1671	NC_004578	1840004	1842916	-	ribonucleotide-diphosphate reductase subunit alpha	0	0	0	0	0.6141	49	0	0	0	TRUE
PSPTO_1672	NC_004578	1843614	1844357	+	DNA-binding response regulator	7	554	6	479	0.6344	8	0.697581	0.744624	0.605291	FALSE
PSPTO_1673	NC_004578	1844578	1845972	+	sensor histidine kinase	13	3778	13	3778	0.6473	15	0.831731	2.79438	2.62206	FALSE
PSPTO_1674	NC_004578	1845930	1846676	+	ferric iron reductase protein FhuF	8	106	8	106	0.6319	11	0.982955	0.150568	0.105793	FALSE
PSPTO_1675	NC_004578	1846677	1847321	-	siderophore biosynthesis protein	0	0	0	0	0.6357	5	0	0	0	TRUE
PSPTO_1676	NC_004578	1847662	1848135	+	hypothetical protein	18	3331	15	3094	0.5274	19	2.73734	7.02743	1.89106	FALSE
PSPTO_1677	NC_004578	1848378	1849166	-	dienelactone hydrolase family protein	14	2498	12	2327	0.6046	14	1.31559	3.16603	1.63333	FALSE
PSPTO_1678	NC_004578	1849346	1849696	+	hypothetical protein	4	971	4	971	0.5869	5	0.985755	2.76638	1.12338	FALSE
PSPTO_1679	NC_004578	1849724	1850401	+	transcriptional regulatory protein PhoP	13	815	10	726	0.6091	14	1.28338	1.2092	0.708961	FALSE
PSPTO_1680	NC_004578	1850398	1851744	+	sensor protein PhoQ	14	4341	13	4235	0.6258	20	0.84932	3.2787	2.01852	FALSE
PSPTO_1681	NC_004578	1851726	1852010	-	hypothetical protein	7	2874	5	1941	0.5404	12	1.62594	10.8045	3.65584	FALSE
PSPTO_1682	NC_004578	1852071	1853453	+	C4-dicarboxylate transport protein	21	2092	16	1961	0.5712	35	1.00072	1.51265	0.672291	FALSE
PSPTO_1683	NC_004578	1853519	1854013	-	peptidase, SprT family	13	1673	8	940	0.6202	10	1.39798	3.3798	2.00635	FALSE
PSPTO_1684	NC_004578	1854218	1855042	+	hypothetical protein	16	2414	13	2230	0.5806	12	1.36303	2.92606	1.21808	FALSE
PSPTO_1685	NC_004578	1855049	1855720	-	hypothetical protein	5	644	3	446	0.5908	7	0.386161	0.958333	0.454785	FALSE
PSPTO_1686	NC_004578	1855816	1856421	-	trp repressor binding protein	9	2527	1	181	0.6568	11	0.143688	4.19767	4.02503	FALSE
PSPTO_1687	NC_004578	1856418	1856771	-	arsenate reductase	4	604	2	481	0.6243	4	0.494286	1.72571	1.04934	FALSE
PSPTO_1688	NC_004578	1856901	1857368	+	thioredoxin	8	1297	6	1220	0.5876	6	1.10897	2.77137	1.15178	FALSE
PSPTO_1689	NC_004578	1857514	1857921	-	lipoprotein	5	601	3	299	0.625	5	0.642327	1.48762	0.962413	FALSE
PSPTO_1690	NC_004578	1857918	1858355	-	hypothetical protein	3	1045	3	1045	0.589	6	0.597926	2.40783	1.07174	FALSE
PSPTO_1691	NC_004578	1858439	1861192	-	sensor histidine kinase/response regulator GacS	14	1549	7	1182	0.6256	22	0.219862	0.562455	0.346274	FALSE
PSPTO_1692	NC_004578	1861465	1862367	+	cysteine synthase B	13	1126	9	620	0.6024	18	0.863082	1.24834	0.609988	FALSE
PSPTO_1693	NC_004578	1862367	1863722	+	23S rRNA m(5)U1939 methyltransferase	11	2011	5	647	0.6077	18	0.319188	1.48413	0.755637	FALSE
PSPTO_1694	NC_004578	1863888	1866122	+	GTP pyrophosphokinase	33	4317	28	3965	0.6139	37	1.08367	1.93154	1.15132	FALSE
PSPTO_1695	NC_004578	1866236	1867069	+	nucleoside triphosphate pyrophosphohydrolase	10	1718	8	871	0.5923	13	0.829736	2.05995	1.00307	FALSE
PSPTO_1696	NC_004578	1867100	1867639	+	hypothetical protein	5	1224	4	944	0.5852	7	0.640741	2.26667	0.942028	FALSE
PSPTO_1697	NC_004578	1867739	1867918	-	hypothetical protein	5	1021	4	542	0.55	4	1.92222	5.67222	1.93276	FALSE
PSPTO_1698	NC_004578	1868418	1869131	-	hypothetical protein	15	2658	13	2442	0.5994	11	1.57493	3.72269	1.60626	FALSE
PSPTO_1699	NC_004578	1869140	1869790	-	phosphoribosylglycinamide formyltransferase	8	894	6	567	0.6175	15	0.798462	1.37538	1	FALSE
PSPTO_1700	NC_004578	1869790	1870848	-	phosphoribosylformylglycinamidine cyclo-ligase	4	52	2	15	0.6195	16	0.163516	0.0491493	0.0337853	TRUE
PSPTO_1701	NC_004578	1871179	1872279	+	hypothetical protein	11	1295	9	911	0.6503	21	0.707084	1.1762	1.12783	FALSE
PSPTO_1702	NC_004578	1872319	1873392	+	permease	25	5055	20	4618	0.6024	20	1.6108	4.7067	2.31232	FALSE
PSPTO_1703	NC_004578	1873622	1874326	+	DNA replication initiation factor	2	699	0	0	0.5929	11	0	0.991489	0.478753	FALSE
PSPTO_1704	NC_004578	1874338	1875084	+	NAD-dependent deacetylase	19	2331	15	1861	0.5904	21	1.73695	3.12048	1.4892	FALSE
PSPTO_1705	NC_004578	1875154	1875882	+	NLP/P60 family protein	13	1268	8	953	0.6022	14	0.949246	1.73937	0.849926	FALSE
PSPTO_1706	NC_004578	1875977	1876522	+	lipoprotein	11	1773	10	1625	0.6154	13	1.58425	3.24725	1.97732	FALSE
PSPTO_1707	NC_004578	1876688	1878016	-	L-sorbosone dehydrogenase	20	4379	18	4353	0.6215	21	1.17156	3.29496	1.91261	FALSE
PSPTO_1708	NC_004578	1878441	1879052	+	cob(I)alamin adenosyltransferase	2	87	2	87	0.616	5	0.28268	0.142157	0.0884044	FALSE
PSPTO_1709	NC_004578	1879092	1880387	+	cobyrinic acid a,c-diamide synthase	18	2910	14	2621	0.6566	18	0.937307	2.25232	2.15969	FALSE
PSPTO_1710	NC_004578	1880384	1881034	+	nitroreductase family protein	5	419	5	419	0.6298	5	0.672628	0.651633	0.44996	FALSE
PSPTO_1711	NC_004578	1881031	1881939	+	cobalamin biosynthesis protein CobD	19	4400	18	4273	0.6502	14	1.73579	4.90524	4.70349	FALSE
PSPTO_1712	NC_004578	1881932	1882936	+	cobalamin biosynthesis protein CobC	9	809	9	809	0.6547	13	0.783988	0.814703	0.781195	FALSE
PSPTO_1713	NC_004578	1882933	1884393	+	cobyric acid synthase	11	518	10	446	0.6434	14	0.593686	0.355525	0.324758	FALSE
PSPTO_1714	NC_004578	1884394	1884915	+	cobinamide kinase/cobinamide phosphate guanylyltransferase	5	617	2	128	0.6245	7	0.333977	1.19112	0.744932	FALSE
PSPTO_1715	NC_004578	1884912	1885964	+	nicotinate-nucleotide--dimethylbenzimidazole phosphoribosyltransferase	9	1074	7	954	0.6553	8	0.579426	1.02775	0.985481	FALSE
PSPTO_1716	NC_004578	1885961	1886533	+	alpha-ribazole-5'-phosphate phosphatase	4	893	4	893	0.637	5	0.608084	1.56942	1.31192	FALSE
PSPTO_1717	NC_004578	1886539	1887270	+	cobalamin (5'-phosphate) synthase	9	651	4	415	0.6434	14	0.472678	0.889344	0.812382	FALSE
PSPTO_1718	NC_004578	1887368	1888576	+	transporter	23	1693	21	1470	0.6212	26	1.50248	1.40033	0.78059	FALSE
PSPTO_1719	NC_004578	1888757	1889308	+	glutathione peroxidase	8	1356	7	1248	0.5725	10	1.09692	2.45652	1.11113	FALSE
PSPTO_1720	NC_004578	1889959	1891233	-	outer membrane protein	30	4663	23	3990	0.5639	34	1.56039	3.65725	1.34616	FALSE
PSPTO_1721	NC_004578	1891475	1891954	-	hypothetical protein	20	3674	20	3674	0.5271	18	3.60417	7.65417	2.17363	FALSE
PSPTO_1722	NC_004578	1892174	1892479	-	hypothetical protein	3	180	1	123	0.6307	4	0.299308	0.622837	0.430456	FALSE
PSPTO_1723	NC_004578	1892463	1892606	+	hypothetical protein	1	43	1	43	0.4792	4	0.681102	0.338583	0.205633	FALSE
PSPTO_1724	NC_004578	1893124	1894602	+	hypothetical protein	11	1565	10	1542	0.6092	14	0.584855	1.05815	0.624952	FALSE
PSPTO_1725	NC_004578	1894737	1894919	+	hypothetical protein	2	1111	1	351	0.5246	3	0.472678	6.07104	1.79566	FALSE
PSPTO_1726	NC_004578	1895010	1895324	-	hypothetical protein	4	359	4	359	0.4984	2	1.09841	1.13968	0.460337	FALSE
PSPTO_1727	NC_004578	1895371	1895523	+	hypothetical protein	3	276	3	276	0.5882	4	1.69608	1.80392	0.800585	FALSE
PSPTO_1728	NC_004578	1895553	1896152	+	hypothetical protein	7	517	3	339	0.6317	9	0.4325	0.861667	0.607231	FALSE
PSPTO_1729	NC_004578	1896253	1897215	+	membrane protein	20	2940	17	2743	0.6044	14	1.527	3.05296	1.59751	FALSE
PSPTO_1730	NC_004578	1897240	1897854	-	NAD(P)H dehydrogenase, quinone family	8	356	8	356	0.6325	9	1.14003	0.586491	0.436297	FALSE
PSPTO_1731	NC_004578	1897847	1899241	-	class II fumarate hydratase	7	794	4	501	0.6301	13	0.249459	0.572459	0.392357	FALSE
PSPTO_1732	NC_004578	1899411	1899938	+	hypothetical protein	3	205	3	205	0.5909	6	0.491477	0.388258	0.184251	FALSE
PSPTO_1733	NC_004578	1899960	1900247	+	bolA protein	6	947	6	947	0.6181	3	1.80208	3.28819	2.39075	FALSE
PSPTO_1734	NC_004578	1900419	1901372	+	putative rhodanese-related sulfurtransferase	25	2421	21	2148	0.5839	25	1.90409	2.53774	1.03277	FALSE
PSPTO_1735	NC_004578	1901376	1902008	+	hypothetical protein	6	1615	4	261	0.6493	5	0.5536	2.584	2.47772	FALSE
PSPTO_1736	NC_004578	1902001	1903827	+	ABC transporter ATP-binding protein/permease	16	2709	14	2523	0.6256	22	0.66575	1.48928	0.91687	FALSE
PSPTO_1737	NC_004578	1903951	1906407	+	sensory box/GGDEF domain/EAL domain-containing protein	43	4539	28	3386	0.5747	46	0.985755	1.84737	0.784019	FALSE
PSPTO_1738	NC_004578	1906438	1907223	+	hypothetical protein	20	4753	14	4028	0.5891	16	1.54071	6.04707	2.69158	FALSE
PSPTO_1739	NC_004578	1907254	1908180	-	diguanylate cyclase	10	784	7	302	0.5976	17	0.653182	0.845739	0.359187	FALSE
PSPTO_1740	NC_004578	1908427	1909167	-	putative oxoacyl-(acyl carrier protein) reductase	12	1476	8	486	0.6208	14	0.933873	1.9919	1.11035	FALSE
PSPTO_1741	NC_004578	1909195	1909866	-	phosphoglycolate phosphatase	6	301	5	282	0.622	9	0.643601	0.447917	0.259216	FALSE
PSPTO_1742	NC_004578	1909870	1910589	-	3-demethylubiquinone-9 3-methyltransferase	2	235	0	0	0.6097	10	0	0.326389	0.180832	TRUE
PSPTO_1743	NC_004578	1910654	1911985	-	N-ethylammeline chlorohydrolase	23	5198	18	4920	0.6299	19	1.16892	3.9024	2.69466	FALSE
PSPTO_1744	NC_004578	1912105	1913181	+	initiation factor 2 subunit family	12	917	9	667	0.6407	12	0.722841	0.851439	0.785015	FALSE
PSPTO_1745	NC_004578	1913484	1916270	+	DNA gyrase subunit A	0	0	0	0	0.615	42	0	0	0	TRUE
PSPTO_1746	NC_004578	1916456	1917541	+	phosphoserine aminotransferase	2	65	1	2	0.5939	22	0.0797235	0.0599078	0.0290821	TRUE
PSPTO_1747	NC_004578	1917541	1918635	+	chorismate mutase/prephenate dehydratase	11	980	11	980	0.5881	16	0.869744	0.895795	0.389394	FALSE
PSPTO_1748	NC_004578	1918702	1920309	+	prephenate dehydrogenase/3-phosphoshikimate 1-carboxyvinyltransferase family protein	8	301	6	161	0.6244	19	0.323566	0.187656	0.116521	FALSE
PSPTO_1749	NC_004578	1920306	1920995	+	cytidylate kinase	0	0	0	0	0.5942	16	0	0	0	TRUE
PSPTO_1750	NC_004578	1921117	1922808	+	30S ribosomal protein S1	1	40	0	0	0.5508	34	0	0.0236407	0.00774826	TRUE
PSPTO_1751	NC_004578	1923124	1923420	+	integration host factor subunit beta	3	447	2	408	0.5455	3	0.582492	1.50505	0.493282	FALSE
PSPTO_1752	NC_004578	1923445	1923687	+	hypothetical protein	5	242	4	134	0.535	8	1.42387	0.995885	0.272697	FALSE
PSPTO_1753	NC_004578	1924100	1925542	+	hypothetical protein	31	4082	28	3693	0.5891	33	1.67845	2.82883	1.25912	FALSE
PSPTO_1754	NC_004578	1925715	1926695	+	UDP-glucose 4-epimerase	21	2367	15	1846	0.5984	21	1.3335	2.43268	1.04127	FALSE
PSPTO_1755	NC_004578	1926688	1927704	+	glycoside hydrolase family protein	17	2368	8	387	0.5821	32	0.685828	2.34688	0.925866	FALSE
PSPTO_1756	NC_004578	1927805	1929799	+	nucleotide sugar epimerase/dehydratase WbpM	53	8298	41	7251	0.5749	40	1.77769	4.1594	1.79555	FALSE
PSPTO_1757	NC_004578	1929959	1930288	+	competence protein	6	838	5	636	0.5333	9	1.31061	2.53939	0.695348	FALSE
PSPTO_1758	NC_004578	1930396	1930965	-	TetR family transcriptional regulator	14	1412	8	761	0.5526	17	1.21404	2.47719	0.811903	FALSE
PSPTO_1759	NC_004578	1931039	1931878	-	hypothetical protein	17	1867	16	1850	0.5929	15	1.64762	2.22262	1.07821	FALSE
PSPTO_1760	NC_004578	1932296	1933573	+	threonine/serine transporter	34	4053	19	1640	0.5736	27	1.28599	3.17136	1.40949	FALSE
PSPTO_1761	NC_004578	1933649	1933855	-	hypothetical protein	6	1004	5	877	0.5459	6	2.08937	4.85024	1.59609	FALSE
PSPTO_1762	NC_004578	1933979	1934461	-	hypothetical protein	6	1106	4	456	0.5673	10	0.716356	2.28986	0.937578	FALSE
PSPTO_1763	NC_004578	1934465	1934869	-	hypothetical protein	4	367	1	57	0.6049	7	0.21358	0.906173	0.476133	FALSE
PSPTO_1764	NC_004578	1935065	1936201	+	hypothetical protein	1	5	1	5	0.6104	14	0.0760774	0.00439754	0.00238269	TRUE
PSPTO_1765	NC_004578	1936301	1936870	+	translation elongation factor P	2	712	0	0	0.5368	13	0	1.24912	0.336097	FALSE
PSPTO_1766	NC_004578	1936962	1937981	-	lipase	26	3343	23	2848	0.6118	25	1.95049	3.27745	1.75827	FALSE
PSPTO_1767	NC_004578	1938022	1938441	-	organic hydroperoxide resistance protein	2	58	1	52	0.6119	6	0.205952	0.138095	0.0740845	FALSE
PSPTO_1768	NC_004578	1938658	1939131	-	MarR family transcriptional regulator	7	1204	5	914	0.5675	10	0.912447	2.54008	1	FALSE
PSPTO_1769	NC_004578	1939317	1940063	+	membrane protein	7	1016	6	927	0.6051	9	0.705163	1.38043	0.70284	FALSE
PSPTO_1770	NC_004578	1940053	1940907	-	LysR family transcriptional regulator	10	792	6	260	0.5965	12	0.614929	0.938389	0.414307	FALSE
PSPTO_1771	NC_004578	1940924	1941235	+	hypothetical protein	3	413	2	387	0.5577	5	0.554487	1.32372	0.488714	FALSE
PSPTO_1772	NC_004578	1941263	1942609	-	phospho-2-dehydro-3-deoxyheptonate aldolase	14	2316	10	2141	0.6169	13	0.642168	1.71938	1.14343	FALSE
PSPTO_1773	NC_004578	1942781	1943542	+	hypothetical protein	17	1720	13	1384	0.6181	15	1.47572	2.25722	1.62767	FALSE
PSPTO_1774	NC_004578	1943679	1943858	+	hypothetical protein	2	77	2	77	0.5722	7	0.961111	0.427778	0.190181	FALSE
PSPTO_1775	NC_004578	1943997	1945685	+	ATP-dependent RNA helicase, DEAD box family	3	397	3	397	0.6169	25	0.153641	0.23505	0.156314	TRUE
PSPTO_1776	NC_004578	1945772	1946539	-	hypothetical protein	10	1680	6	743	0.6367	16	0.675781	2.1875	1.83102	FALSE
PSPTO_1777	NC_004578	1946642	1947304	+	thiopurine s-methyltransferase	14	649	13	583	0.6048	14	1.69608	0.978884	0.512632	FALSE
PSPTO_1778	NC_004578	1947589	1948476	-	heat shock protein HtpX	10	1142	10	1142	0.5788	17	0.974099	1.28604	0.522869	FALSE
PSPTO_1779	NC_004578	1948745	1949956	-	class I and II aminotransferase	22	3847	20	3703	0.6023	23	1.42739	3.17409	1.54557	FALSE
PSPTO_1780	NC_004578	1950147	1950542	+	methionine sulfoxide reductase B	6	1039	5	835	0.601	8	1.09217	2.62374	1.19856	FALSE
PSPTO_1781	NC_004578	1950687	1951172	+	glutathione peroxidase	7	859	7	859	0.5576	6	1.24588	1.76749	0.649303	FALSE
PSPTO_1782	NC_004578	1951178	1953529	-	sensor histidine kinase/response regulator	17	4355	9	1706	0.6212	25	0.330995	1.85162	1.03215	FALSE
PSPTO_1783	NC_004578	1953610	1954500	+	hypothetical protein	11	1345	7	638	0.6083	15	0.682638	1.51635	0.838567	FALSE
PSPTO_1784	NC_004578	1954497	1954979	+	GAF domain-containing protein	8	975	5	686	0.6025	7	0.902923	2.03549	1.01298	FALSE
PSPTO_1785	NC_004578	1955032	1955802	-	hypothetical protein	10	969	5	522	0.5759	12	0.56096	1.25681	0.512747	FALSE
PSPTO_1786	NC_004578	1956613	1957335	-	hypothetical protein	13	1241	12	1238	0.5892	15	1.43568	1.71646	0.782659	FALSE
PSPTO_1787	NC_004578	1957524	1958429	+	LysR family transcriptional regulator	16	1839	14	1384	0.6258	17	1.33664	2.0298	1.24964	FALSE
PSPTO_1788	NC_004578	1958574	1959545	+	ABC transporter, periplasmic substrate-binding protein, aliphatic sulfonates family	6	418	4	303	0.6245	12	0.355967	0.430041	0.26895	FALSE
PSPTO_1789	NC_004578	1959574	1961844	+	dimethylsulfoxide reductase	36	7147	34	6833	0.6253	43	1.29502	3.14707	1.9541	FALSE
PSPTO_1790	NC_004578	1961852	1963045	-	acyl-CoA dehydrogenase family protein	12	1033	8	912	0.66	13	0.579564	0.865159	0.829576	FALSE
PSPTO_1791	NC_004578	1963078	1964067	-	ABC transporter, periplasmic substrate-binding protein, aliphatic sulfonates family	15	2657	13	2470	0.6071	13	1.13586	2.68384	1.37081	FALSE
PSPTO_1792	NC_004578	1964256	1965839	-	rhodanese-like domain-containing protein	20	3623	16	3365	0.6294	20	0.875949	2.29304	1.58337	FALSE
PSPTO_1793	NC_004578	1965836	1966450	-	hypothetical protein	7	1423	5	699	0.6098	11	0.707856	2.32897	1.36184	FALSE
PSPTO_1794	NC_004578	1966670	1967575	+	LysR family transcriptional regulator	8	693	7	619	0.6181	11	0.668322	0.764901	0.551566	FALSE
PSPTO_1795	NC_004578	1967637	1968725	-	alkanesulfonate monooxygenase	19	1966	17	1682	0.6244	18	1.35032	1.80533	1.12098	FALSE
PSPTO_1796	NC_004578	1968984	1969841	+	sulfonate ABC transporter permease	6	716	5	706	0.6119	11	0.504079	0.834499	0.439444	FALSE
PSPTO_1797	NC_004578	1969844	1970656	+	sulfonate ABC transporter ATP-binding protein	3	107	2	22	0.6556	5	0.212792	0.131611	0.126198	FALSE
PSPTO_1798	NC_004578	1970708	1971010	+	hypothetical protein	6	873	6	873	0.6007	6	1.71287	2.88119	1.30802	FALSE
PSPTO_1799	NC_004578	1971103	1971924	+	Ser/Thr protein phosphatase family protein	17	2153	15	2114	0.5925	17	1.57847	2.61922	1.2872	FALSE
PSPTO_1800	NC_004578	1971940	1972251	-	hypothetical protein	7	1428	5	473	0.5545	8	1.38622	4.57692	1.6874	FALSE
PSPTO_1801	NC_004578	1972879	1974333	-	potassium uptake protein TrkH	26	3703	19	2963	0.589	31	1.12955	2.54502	1.1328	FALSE
PSPTO_1802	NC_004578	1974508	1975068	+	nitroreductase family protein	4	459	4	459	0.6471	6	0.616756	0.818182	0.767729	FALSE
PSPTO_1803	NC_004578	1975082	1976434	-	sensor histidine kinase	12	1519	10	1250	0.629	15	0.64408	1.13105	0.781692	FALSE
PSPTO_1805	NC_004578	1976521	1976985	-	hypothetical protein	3	379	3	379	0.5935	4	0.558065	0.815054	0.366709	FALSE
PSPTO_1806	NC_004578	1977171	1977848	-	DNA-binding response regulator	10	2248	2	426	0.6475	8	0.255162	3.31563	3.11118	FALSE
PSPTO_1807	NC_004578	1977856	1978233	-	hypothetical protein	5	967	4	789	0.6005	6	0.915344	2.5582	1.15404	FALSE
PSPTO_1808	NC_004578	1978400	1978699	-	hypothetical protein	4	436	3	247	0.62	5	0.865	1.45333	0.917736	FALSE
PSPTO_1809	NC_004578	1978701	1979297	-	intracellular septation protein A	3	30	1	16	0.5712	12	0.144891	0.0502513	0.0223339	TRUE
PSPTO_1810	NC_004578	1979363	1980226	+	PHP domain-containing protein	15	1382	7	491	0.6308	15	0.70081	1.59954	1.12435	FALSE
PSPTO_1811	NC_004578	1980240	1980869	+	Sua5/YciO/YrdC/YwlC family protein	4	1013	4	1013	0.6254	9	0.550079	1.61049	1	FALSE
PSPTO_1812	NC_004578	1980869	1981687	+	hypothetical protein	12	1659	10	1654	0.619	11	1.05746	2.02812	1.44897	FALSE
PSPTO_1813	NC_004578	1981703	1982476	+	hypothetical protein	3	428	3	428	0.6214	5	0.335271	0.552972	0.30952	FALSE
PSPTO_1814	NC_004578	1982538	1982840	+	hypothetical protein	4	235	1	36	0.5611	3	0.285479	0.775578	0.279684	FALSE
PSPTO_1815	NC_004578	1983025	1984251	+	ribosomal large subunit pseudouridine synthase B	15	1600	12	1279	0.6308	16	0.845966	1.30399	0.916607	FALSE
PSPTO_1816	NC_004578	1984314	1984526	+	hypothetical protein	2	54	2	54	0.507	2	0.827751	0.258373	0.0886046	FALSE
PSPTO_1817	NC_004578	1984523	1985932	+	aromatic amino acid permease	29	4010	25	3983	0.5922	30	1.53805	2.85206	1.38878	FALSE
PSPTO_1818	NC_004578	1985964	1986377	+	hypothetical protein	6	476	6	476	0.5966	5	1.25362	1.14976	0.522273	FALSE
PSPTO_1819	NC_004578	1986679	1987878	-	major facilitator superfamily transporter	18	3442	15	3164	0.6325	24	1.08125	2.86833	2.13378	FALSE
PSPTO_1820	NC_004578	1988016	1988195	-	hypothetical protein	2	189	1	48	0.5722	2	0.480556	1.05	0.466807	FALSE
PSPTO_1821	NC_004578	1988647	1989003	-	pterin-4-alpha-carbinolamine dehydratase	4	275	3	136	0.5714	5	0.726891	0.770308	0.342462	FALSE
PSPTO_1822	NC_004578	1989038	1989835	-	phenylalanine-4-hydroxylase	13	1639	11	1236	0.5865	19	1.19236	2.05388	0.853596	FALSE
PSPTO_1823	NC_004578	1990110	1991675	+	phenylalanine hydroxylase transcriptional activator PhhR	34	6708	18	3345	0.6213	27	0.994253	4.28352	2.39766	FALSE
PSPTO_1824	NC_004578	1991772	1992038	-	hypothetical protein	8	1187	7	1162	0.5805	6	2.26779	4.44569	1.81347	FALSE
PSPTO_1825	NC_004578	1992395	1994350	+	acetyl-CoA synthetase	38	7511	29	6420	0.6253	36	1.28246	3.83998	2.38435	FALSE
PSPTO_1826	NC_004578	1994884	1995660	+	arginine/ornithine ABC transporter, periplasmic arginine/ornithine-binding protein	21	2874	11	1713	0.583	18	1.22458	3.69884	1.55761	FALSE
PSPTO_1827	NC_004578	1995745	1996434	+	arginine/ornithine ABC transporter, permease protein	12	1457	12	1457	0.6014	14	1.51312	2.12391	0.994983	FALSE
PSPTO_1828	NC_004578	1996431	1997129	+	arginine/ornithine ABC transporter, permease protein	20	2587	16	2126	0.6109	17	1.99137	3.7223	2.01683	FALSE
PSPTO_1829	NC_004578	1997131	1998243	+	hypothetical protein	8	3182	4	1638	0.6307	9	0.310872	2.85894	1.97587	FALSE
PSPTO_1830	NC_004578	1998266	1999030	+	histidine ABC transporter ATP-binding protein	4	370	3	305	0.6039	5	0.339216	0.48366	0.247442	FALSE
PSPTO_1831	NC_004578	1999103	2000158	+	transcriptional regulator ArgR	11	2165	8	1035	0.6241	11	0.655303	2.05019	1.17634	FALSE
PSPTO_1832	NC_004578	2000395	2001612	+	acetylornithine delta-aminotransferase	23	3336	18	2897	0.6166	23	1.27833	2.73892	1.79108	FALSE
PSPTO_1833	NC_004578	2001746	2002777	+	arginine N-succinyltransferase subunit alpha	14	1305	14	1305	0.6211	13	1.17345	1.26453	0.704893	FALSE
PSPTO_1834	NC_004578	2002841	2003866	+	arginine N-succinyltransferase subunit beta	9	1401	8	1316	0.6296	18	0.675122	1.36683	0.93802	FALSE
PSPTO_1835	NC_004578	2003866	2005332	+	succinylglutamic semialdehyde dehydrogenase	17	1452	12	624	0.6374	25	0.708049	0.99045	0.862996	FALSE
PSPTO_1836	NC_004578	2005413	2006759	+	succinylarginine dihydrolase	20	1837	12	1267	0.608	25	0.770601	1.36377	0.714101	FALSE
PSPTO_1838	NC_004578	2007120	2008127	+	succinylglutamate desuccinylase	13	1927	13	1927	0.5982	13	1.11558	1.91171	0.818277	FALSE
PSPTO_1839	NC_004578	2008266	2008778	-	6,7-dimethyl-8-ribityllumazine synthase	7	800	5	726	0.5634	11	0.84308	1.55945	0.572879	FALSE
PSPTO_1840	NC_004578	2008800	2008958	-	hypothetical protein	2	176	2	176	0.4906	3	1.08805	1.10692	0.584453	FALSE
PSPTO_1841	NC_004578	2009291	2010295	+	threonine aldolase, low-specificity	16	2183	14	2023	0.6448	13	1.20498	2.17214	1.97722	FALSE
PSPTO_1842	NC_004578	2010440	2013064	+	alanyl-tRNA synthetase	1	160	0	0	0.5935	40	0	0.0609524	0.0283274	TRUE
PSPTO_1843	NC_004578	2013155	2014387	+	aspartate kinase	2	283	1	272	0.5888	16	0.0701541	0.229521	0.102253	TRUE
PSPTO_1844	NC_004578	2014559	2014747	+	carbon storage regulator	2	5	1	3	0.4974	5	0.457672	0.026455	0.0112356	FALSE
PSPTO_1845	NC_004578	2015294	2015785	-	hypothetical protein	6	1415	5	1357	0.6037	8	0.879065	2.87602	1.42809	FALSE
PSPTO_1846	NC_004578	2016109	2017551	+	magnesium transporter	30	2242	26	1901	0.5835	28	1.55856	1.55371	0.617291	FALSE
PSPTO_1847	NC_004578	2017756	2018082	-	transcriptional repressor	7	370	2	31	0.5443	7	0.529052	1.1315	0.39599	FALSE
PSPTO_1848	NC_004578	2018527	2018760	-	hypothetical protein	5	485	5	485	0.5256	8	1.95701	2.19457	0.650384	FALSE
PSPTO_1849	NC_004578	2018748	2019263	-	hypothetical protein	2	78	1	76	0.4942	14	0.171968	0.15507	0.0690136	TRUE
PSPTO_1850	NC_004578	2019792	2021390	-	hypothetical protein	24	2219	12	591	0.5472	42	0.663259	1.41789	0.501371	FALSE
PSPTO_1851	NC_004578	2021357	2023519	-	hypothetical protein	55	4940	41	4306	0.5483	62	1.66581	2.32034	0.855454	FALSE
PSPTO_1852	NC_004578	2023987	2026401	-	mechanosensitive ion channel family protein	30	2998	21	2302	0.5925	42	0.752174	1.24141	0.610081	FALSE
PSPTO_1853	NC_004578	2026720	2026827	-	hypothetical protein	1	28	1	28	0.5	1	0.800926	0.259259	0.0952095	FALSE
PSPTO_1854	NC_004578	2026946	2027335	+	hypothetical protein	9	825	7	508	0.5769	8	1.55256	2.11538	0.823196	FALSE
PSPTO_1855	NC_004578	2027444	2029525	+	TonB-dependent receptor	78	11159	58	9448	0.549	83	2.4097	5.35975	1.85662	FALSE
PSPTO_1856	NC_004578	2030104	2031066	+	AraC family transcriptional regulator	15	1245	12	1027	0.4984	34	1.07788	1.29283	0.520948	FALSE
PSPTO_1857	NC_004578	2031166	2032194	-	AraC family transcriptional regulator	18	2878	14	2347	0.5763	20	1.17687	2.79689	1.09789	FALSE
PSPTO_1858	NC_004578	2032383	2033264	+	aliphatic isothiocyanate resistance protein SaxA	30	6913	26	6497	0.5329	29	2.54989	7.83787	2.1462	FALSE
PSPTO_1859	NC_004578	2033359	2033904	+	isothiocyanate resistance protein SaxB; isochorismatase family	11	1578	7	906	0.5586	20	1.10897	2.89011	1.05443	FALSE
PSPTO_1860	NC_004578	2034000	2034491	-	hypothetical protein	12	742	10	622	0.5711	14	1.75813	1.50813	0.662832	FALSE
PSPTO_1861	NC_004578	2034565	2035377	-	short chain dehydrogenase	14	1711	13	1321	0.6015	17	1.38315	2.10455	0.974313	FALSE
PSPTO_1862	NC_004578	2035455	2036456	-	oxidoreductase zinc-binding protein	22	2361	19	2175	0.5729	19	1.64022	2.35629	1.05913	FALSE
PSPTO_1863	NC_004578	2036536	2037396	-	alpha/beta fold family hydrolase	20	2942	14	872	0.6016	28	1.4065	3.41696	1.60881	FALSE
PSPTO_1864	NC_004578	2037413	2038201	-	short chain dehydrogenase/reductase family oxidoreductase	11	1527	5	670	0.6172	12	0.548162	1.93536	1.33037	FALSE
PSPTO_1865	NC_004578	2038243	2039325	-	NADH:flavin oxidoreductase/NADH oxidase family protein	23	3116	18	2943	0.6251	24	1.43767	2.87719	1.81947	FALSE
PSPTO_1866	NC_004578	2039589	2040188	-	TetR family transcriptional regulator	15	1348	12	445	0.59	17	1.73	2.24667	1.07219	FALSE
PSPTO_1868	NC_004578	2041244	2042656	-	homospermidine synthase	35	5486	32	5278	0.5478	38	1.95895	3.88252	1.41644	FALSE
PSPTO_1869	NC_004578	2043020	2043310	-	hypothetical protein	3	327	0	0	0.6048	3	0	1.12371	0.588477	FALSE
PSPTO_1870	NC_004578	2043345	2045420	-	sensory box histidine kinase/response regulator	37	4312	32	3578	0.6036	35	1.33333	2.07707	1.03137	FALSE
PSPTO_1871	NC_004578	2045768	2047219	-	cytosine/purines uracil thiamine allantoin permease	23	2464	16	1918	0.615	25	0.953168	1.69697	1.01516	FALSE
PSPTO_1873	NC_004578	2047587	2048282	+	GntR family transcriptional regulator	6	1296	3	726	0.6322	6	0.372845	1.86207	1.34003	FALSE
PSPTO_1874	NC_004578	2048293	2049024	+	hydantoin racemase	7	274	2	30	0.6148	9	0.236339	0.374317	0.213183	FALSE
PSPTO_1875	NC_004578	2049167	2050402	-	glutathione-dependent formaldehyde dehydrogenase	21	2707	19	2569	0.5882	19	1.32969	2.19013	0.974835	FALSE
PSPTO_1876	NC_004578	2050480	2050683	+	hypothetical protein	2	653	1	500	0.598	4	0.42402	3.20098	1.38116	FALSE
PSPTO_1879	NC_004578	2051888	2052739	-	LysR family transcriptional regulator	13	850	5	128	0.6045	16	0.553069	1.08696	0.568767	FALSE
PSPTO_1880	NC_004578	2052948	2053790	+	3-hydroxyisobutyrate dehydrogenase	4	480	3	245	0.6453	7	0.307829	0.569395	0.534283	FALSE
PSPTO_1881	NC_004578	2053794	2055311	+	aldehyde dehydrogenase family protein	32	4061	25	3343	0.6107	31	1.42457	2.67523	1.45962	FALSE
PSPTO_1882	NC_004578	2055316	2056473	+	peptidase, M20/M25/M40 family	15	2280	11	2050	0.6269	13	0.821675	1.96891	1.27652	FALSE
PSPTO_1883	NC_004578	2056905	2057831	-	LysR family transcriptional regulator	12	1258	9	1112	0.589	15	0.839806	1.35707	0.604035	FALSE
PSPTO_1884	NC_004578	2058001	2058765	+	hypothetical protein	16	2322	14	2136	0.5516	11	1.58301	3.03529	1.03425	FALSE
PSPTO_1885	NC_004578	2058772	2059413	+	efflux protein, LysE family	15	3161	8	917	0.5794	13	1.07788	4.92368	1.95199	FALSE
PSPTO_1886	NC_004578	2059427	2060803	-	L-serine dehydratase 1	16	2525	9	1063	0.6195	17	0.565359	1.8337	1.26049	FALSE
PSPTO_1887	NC_004578	2060932	2061843	+	LysR family transcriptional regulator	8	441	6	333	0.6184	15	0.569079	0.483553	0.327183	FALSE
PSPTO_1888	NC_004578	2061856	2063133	-	membrane protein	10	2508	8	2244	0.6322	17	0.541471	1.96244	1.41912	FALSE
PSPTO_1889	NC_004578	2063891	2065276	-	hypothetical protein	16	3293	12	2682	0.6277	20	0.748918	2.3759	1.64059	FALSE
PSPTO_1890	NC_004578	2065300	2066547	-	4-aminobutyrate aminotransferase	22	2621	15	1691	0.6186	19	1.03966	2.10016	1.44506	FALSE
PSPTO_1891	NC_004578	2066812	2068302	+	piperideine-6-carboxylate dehydrogenase	21	3236	14	2723	0.6271	18	0.812207	2.17036	1.40748	FALSE
PSPTO_1892	NC_004578	2068346	2069635	+	hypothetical protein	22	4111	19	3746	0.6372	19	1.27403	3.18682	2.62971	FALSE
PSPTO_1893	NC_004578	2069648	2071021	-	sensor histidine kinase	11	1100	8	781	0.6317	13	0.505109	0.80292	0.565105	FALSE
PSPTO_1894	NC_004578	2071018	2071680	-	DNA-binding response regulator	7	1552	6	1480	0.638	10	0.787557	2.35508	2.06625	FALSE
PSPTO_1895	NC_004578	2071848	2072111	+	hypothetical protein	5	2423	3	1352	0.5492	7	0.986692	9.21293	3.13922	FALSE
PSPTO_1896	NC_004578	2072111	2072656	+	cytochrome b561 family protein	7	902	5	898	0.6044	8	0.793578	1.65505	0.846725	FALSE
PSPTO_1897	NC_004578	2072695	2073993	+	BNR/Asp-box repeat-containing protein	35	5966	18	3722	0.6097	30	1.20232	4.60695	2.60059	FALSE
PSPTO_1898	NC_004578	2073990	2074610	+	membrane protein	16	3722	9	1137	0.6232	15	1.26175	6.03241	3.37915	FALSE
PSPTO_1899	NC_004578	2074621	2076654	+	sulfatase family protein	31	3678	24	2942	0.6072	34	1.02065	1.80826	0.923592	FALSE
PSPTO_1901	NC_004578	2077011	2077625	+	bacteriophytochrome heme oxygenase BphO	19	4375	16	3779	0.5593	13	2.26514	7.16039	2.48936	FALSE
PSPTO_1902	NC_004578	2077622	2079859	+	bacteriophytochrome histidine kinase	34	5004	26	2982	0.5987	33	1.00671	2.23993	0.956067	FALSE
PSPTO_1903	NC_004578	2079912	2080598	-	hypothetical protein	16	1169	11	699	0.492	31	1.39312	1.71157	0.872498	FALSE
PSPTO_1905	NC_004578	2084126	2084365	+	hypothetical protein	4	541	4	541	0.5833	4	1.67961	2.62621	1.05447	FALSE
PSPTO_1906	NC_004578	2084332	2085657	-	major facilitator family transporter	30	2508	20	2108	0.6161	24	1.33901	1.94118	1.18202	FALSE
PSPTO_1907	NC_004578	2085974	2087158	-	p-hydroxybenzoate hydroxylase	22	3272	15	2688	0.6127	25	1.09494	2.76118	1.40911	FALSE
PSPTO_1908	NC_004578	2087309	2088178	+	transcriptional regulator PobR	7	817	7	817	0.5954	11	0.695977	0.93908	0.449474	FALSE
PSPTO_1909	NC_004578	2088230	2089603	-	decarboxylase family protein	23	2551	14	1793	0.6012	24	0.881368	1.85662	0.850229	FALSE
PSPTO_1910	NC_004578	2089979	2090728	+	hypothetical protein	15	2176	8	1358	0.6	13	0.922667	2.90133	1.25934	FALSE
PSPTO_1911	NC_004578	2091127	2092728	+	response regulator/TPR domain protein	12	1616	8	1268	0.6217	17	0.433041	1.01126	0.585233	FALSE
PSPTO_1912	NC_004578	2092725	2093420	+	sensor histidine kinase	11	1972	9	1009	0.5905	12	1.125	2.84971	1.38242	FALSE
PSPTO_1913	NC_004578	2093596	2093892	+	hypothetical protein	5	712	2	49	0.532	6	0.582492	2.39731	0.633014	FALSE
PSPTO_1914	NC_004578	2093986	2094708	+	short chain dehydrogenase/reductase family oxidoreductase	10	1588	9	1439	0.6058	9	1.08275	2.20862	1.11237	FALSE
PSPTO_1915	NC_004578	2094705	2095346	+	transferase, hexapeptide repeat protein	12	1277	9	778	0.5919	16	1.22022	2.00157	0.971657	FALSE
PSPTO_1916	NC_004578	2095352	2096368	+	3-oxoacyl-(acyl-carrier-protein) synthase III	24	3580	18	2410	0.5457	25	1.53097	3.52016	1.15374	FALSE
PSPTO_1917	NC_004578	2096418	2097665	-	major facilitator family transporter	35	3593	29	2992	0.5689	43	2.01002	2.87901	1.20588	FALSE
PSPTO_1918	NC_004578	2097934	2101455	-	glycosyl transferase family protein	49	6993	38	6378	0.6053	50	0.933277	1.98552	1	FALSE
PSPTO_1919	NC_004578	2101530	2102255	-	hypothetical protein	14	2612	12	1905	0.6019	14	1.43172	3.60276	1.73695	FALSE
PSPTO_1920	NC_004578	2102255	2103373	-	DegT/DnrJ/EryC1/StrS family aminotransferase	18	2806	15	2304	0.588	24	1.16055	2.50984	1.07478	FALSE
PSPTO_1921	NC_004578	2103671	2105014	+	glutamine synthetase	19	1565	16	1557	0.6138	21	1.02976	1.16443	0.69739	FALSE
PSPTO_1922	NC_004578	2105069	2106466	+	major facilitator family transporter	24	2668	20	2213	0.633	21	1.23748	1.90844	1.41971	FALSE
PSPTO_1923	NC_004578	2106563	2107309	-	hypothetical protein	8	803	8	803	0.585	12	0.926372	1.07497	0.452677	FALSE
PSPTO_1924	NC_004578	2107392	2107859	-	hypothetical protein	11	901	7	377	0.5684	7	1.2938	1.92521	0.806384	FALSE
PSPTO_1925	NC_004578	2107909	2108223	-	negative regulator of flagellin synthesis FlgM	2	354	2	354	0.5365	11	0.549206	1.12381	0.323923	FALSE
PSPTO_1926	NC_004578	2108384	2109130	-	flagellar basal body P-ring biosynthesis protein FlgA	16	2039	11	1262	0.5837	12	1.27376	2.72959	1.11609	FALSE
PSPTO_1927	NC_004578	2109221	2110147	+	chemotaxis protein CheV	29	3099	27	2937	0.5351	28	2.51942	3.34304	0.915406	FALSE
PSPTO_1928	NC_004578	2110184	2111026	+	chemotaxis protein methyltransferase CheR	13	722	6	354	0.5836	15	0.615658	0.856465	0.343887	FALSE
PSPTO_1930	NC_004578	2112744	2113211	+	cyanate lyase	14	3699	6	1502	0.5769	11	1.10897	7.90385	3.10257	FALSE
PSPTO_1931	NC_004578	2113222	2113695	+	hypothetical protein	12	1445	11	1398	0.5823	14	2.00738	3.04852	1.21118	FALSE
PSPTO_1932	NC_004578	2113745	2113903	+	hypothetical protein	0	0	0	0	0.5597	2	0	0	0	FALSE
PSPTO_1933	NC_004578	2113970	2114377	+	flagellar basal-body rod protein FlgB	8	1212	4	83	0.5686	7	0.848039	2.97059	1.2163	FALSE
PSPTO_1934	NC_004578	2114381	2114821	+	flagellar basal body rod protein FlgC	9	1418	9	1418	0.5601	10	1.76531	3.21542	1.15952	FALSE
PSPTO_1935	NC_004578	2114837	2115526	+	basal-body rod modification protein FlgD	11	1363	7	1032	0.5768	10	0.877536	1.97536	0.76742	FALSE
PSPTO_1936	NC_004578	2115552	2116877	+	flagellar hook protein FlgE	27	2845	21	2390	0.5747	34	1.36991	2.14555	0.910564	FALSE
PSPTO_1937	NC_004578	2117067	2118827	+	flagellar hook protein FlgE	28	4562	22	3676	0.607	33	1.08064	2.59057	1.32317	FALSE
PSPTO_1938	NC_004578	2118936	2119079	+	hypothetical protein	1	212	0	0	0.6111	3	0	1.47222	0.789809	FALSE
PSPTO_1939	NC_004578	2119303	2120043	+	flagellar basal body rod protein FlgF	5	317	3	275	0.6127	8	0.350202	0.4278	0.218319	FALSE
PSPTO_1940	NC_004578	2120090	2120878	+	flagellar basal-body rod protein FlgG	12	910	7	249	0.6096	11	0.767427	1.15336	0.674417	FALSE
PSPTO_1941	NC_004578	2120963	2121676	+	flagellar L-ring protein FlgH	16	2804	16	2804	0.612	17	1.93838	3.92717	1.99611	FALSE
PSPTO_1942	NC_004578	2121690	2122799	+	flagellar P-ring protein FlgI	6	642	6	642	0.6162	14	0.467568	0.578378	0.359682	FALSE
PSPTO_1943	NC_004578	2122810	2124060	+	peptidoglycan hydrolase FlgJ	22	4537	13	3463	0.6147	20	0.898881	3.6267	2.0928	FALSE
PSPTO_1944	NC_004578	2124072	2126132	+	flagellar hook-associated protein FlgK	36	6092	25	4237	0.5973	48	1.04925	2.95585	1.25535	FALSE
PSPTO_1945	NC_004578	2126146	2127738	+	flagellar hook-associated protein FlgL	36	6572	25	4629	0.5964	37	1.3575	4.12555	1.82147	FALSE
PSPTO_1946	NC_004578	2127827	2131402	+	glycosyl transferase family protein	67	8958	58	8271	0.5917	81	1.40296	2.50503	1.22531	FALSE
PSPTO_1947	NC_004578	2131534	2134440	+	glycosyl transferase family protein	40	3747	31	2826	0.5924	48	0.922429	1.28896	0.633449	FALSE
PSPTO_1948	NC_004578	2134726	2135652	+	3-oxoacyl-(acyl-carrier-protein) synthase III	27	3348	10	963	0.5426	20	0.933118	3.61165	1.31118	FALSE
PSPTO_1949	NC_004578	2135981	2136829	+	flagellin	15	2117	8	802	0.5571	17	0.815077	2.49352	0.926708	FALSE
PSPTO_1950	NC_004578	2136896	2137294	+	flagellin FlaG	8	438	4	259	0.5088	6	0.867168	1.09774	0.361085	FALSE
PSPTO_1951	NC_004578	2137378	2138856	+	flagellar hook-associated protein FliD	22	2289	17	1667	0.5855	30	0.994253	1.54767	0.651735	FALSE
PSPTO_1952	NC_004578	2138982	2139371	+	flagellar protein FliS	5	1020	4	920	0.5821	7	0.887179	2.61538	1.03179	FALSE
PSPTO_1953	NC_004578	2139397	2139693	+	hypothetical protein	8	688	4	337	0.5758	6	1.16498	2.3165	0.932421	FALSE
PSPTO_1954	NC_004578	2139870	2141345	+	transcriptional regulator FleQ	27	2180	24	1769	0.5921	31	1.4065	1.47696	0.722443	FALSE
PSPTO_1955	NC_004578	2141576	2142682	+	sensor histidine kinase FleS	6	945	5	876	0.6287	11	0.391049	0.85443	0.600343	FALSE
PSPTO_1956	NC_004578	2142682	2144097	+	sigma-54 dependent transcriptional regulator/response regulator FleR	16	2061	12	1544	0.6158	24	0.733569	1.45654	0.87133	FALSE
PSPTO_1957	NC_004578	2144312	2144668	+	flagellar hook-basal body complex protein FliE	3	129	0	0	0.549	6	0	0.361345	0.12517	TRUE
PSPTO_1958	NC_004578	2144684	2146468	+	flagellar M-ring protein FliF	21	2366	19	2031	0.6022	32	0.920728	1.32549	0.647688	FALSE
PSPTO_1959	NC_004578	2146476	2147477	+	flagellar motor switch protein FliG	20	1882	15	1272	0.5828	18	1.29491	1.87824	0.808035	FALSE
PSPTO_1960	NC_004578	2147493	2148311	+	flagellar assembly protein H	4	478	4	478	0.5861	8	0.428218	0.591584	0.245863	FALSE
PSPTO_1961	NC_004578	2148301	2149659	+	flagellum-specific ATP synthase FliI	14	1227	11	1033	0.6402	17	0.705861	0.910237	0.841717	FALSE
PSPTO_1962	NC_004578	2149666	2150115	+	flagellar biosynthesis chaperone	6	531	6	531	0.6111	7	1.15333	1.18	0.639353	FALSE
PSPTO_1963	NC_004578	2150198	2150500	+	STAS domain-containing protein	6	496	6	496	0.5611	5	1.71287	1.63696	0.590312	FALSE
PSPTO_1964	NC_004578	2150505	2152211	+	response regulator	28	3860	24	3392	0.6005	34	1.21617	2.26128	1.0201	FALSE
PSPTO_1965	NC_004578	2152245	2152601	+	Hpt domain-containing protein	8	804	4	570	0.5518	6	0.969188	2.2521	0.767383	FALSE
PSPTO_1966	NC_004578	2152700	2154124	+	flagellar hook-length control protein FliK	9	1557	6	1196	0.6168	17	0.364211	1.09263	0.726626	FALSE
PSPTO_1968	NC_004578	2154679	2155182	+	flagellar basal body-associated protein FliL	5	210	2	148	0.5813	9	0.343254	0.416667	0.165187	FALSE
PSPTO_1969	NC_004578	2155192	2156160	+	flagellar motor switch protein FliM	19	2900	14	2389	0.5882	17	1.24974	2.99278	1.3321	FALSE
PSPTO_1970	NC_004578	2156222	2156680	+	flagellar motor switch protein FliN	1	4	1	4	0.6057	2	0.188453	0.0087146	0.00438908	TRUE
PSPTO_1971	NC_004578	2156681	2157121	+	flagellar protein FliO	4	1520	2	1293	0.6281	8	0.393182	3.45455	2.38751	FALSE
PSPTO_1972	NC_004578	2157121	2157873	+	flagellar biosynthetic protein FliP	11	1163	8	809	0.5697	13	0.920213	1.54654	0.675389	FALSE
PSPTO_1973	NC_004578	2157899	2158168	+	flagellar biosynthetic protein FliQ	5	751	5	751	0.5852	6	1.60185	2.78148	1.1713	FALSE
PSPTO_1974	NC_004578	2158184	2158960	+	flagellar biosynthetic protein FliR	7	778	2	321	0.5946	9	0.222651	1.00129	0.495707	FALSE
PSPTO_1975	NC_004578	2158962	2160098	+	flagellar biosynthetic protein FlhB	17	2335	14	2029	0.591	14	1.06508	2.05365	0.99163	FALSE
PSPTO_1976	NC_004578	2160485	2162614	+	flagellar biosynthesis protein FlhA	31	4499	23	3552	0.5859	42	0.934038	2.11221	0.890289	FALSE
PSPTO_1977	NC_004578	2162626	2163954	+	flagellar biosynthesis protein FlhF	15	1316	12	1151	0.6132	28	0.781038	0.990218	0.531226	FALSE
PSPTO_1978	NC_004578	2164079	2164903	+	flagellar synthesis regulator FleN	8	766	7	653	0.6048	19	0.737515	0.933009	0.489275	FALSE
PSPTO_1979	NC_004578	2164900	2165640	+	motility sigma factor FliA	22	2797	16	2138	0.5655	20	1.87788	3.79512	1.44118	FALSE
PSPTO_1980	NC_004578	2165893	2166267	+	chemotaxis protein CheY	10	933	9	924	0.52	7	2.076	2.488	0.735282	FALSE
PSPTO_1981	NC_004578	2166386	2167072	+	chemotaxis protein CheZ	13	1472	8	1036	0.5473	15	1.00728	2.14265	0.757648	FALSE
PSPTO_1982	NC_004578	2167106	2169352	+	chemotaxis sensor histidine kinase CheA	22	3278	16	2506	0.6012	24	0.615932	1.45883	0.669368	FALSE
PSPTO_1983	NC_004578	2169403	2170575	+	protein-glutamate methylesterase CheB	13	2113	7	735	0.6172	15	0.516638	1.8029	1.28806	FALSE
PSPTO_1984	NC_004578	2170575	2171315	+	flagellar motor protein	11	1630	6	318	0.6005	14	0.701351	2.2027	0.993672	FALSE
PSPTO_1985	NC_004578	2171322	2172209	+	motB protein	5	366	2	92	0.5968	12	0.19482	0.412162	0.181134	TRUE
PSPTO_1986	NC_004578	2172255	2173043	+	ParA family protein	11	1749	11	1749	0.5995	13	1.20596	2.21673	0.962187	FALSE
PSPTO_1987	NC_004578	2173119	2174006	+	chemotaxis protein CheW	13	2186	7	1428	0.6002	14	0.681869	2.46171	1.11051	FALSE
PSPTO_1988	NC_004578	2174064	2174543	+	chemotaxis protein CheW	10	1052	8	902	0.5396	12	1.44167	2.19167	0.69614	FALSE
PSPTO_1989	NC_004578	2174586	2174945	+	hypothetical protein	4	470	2	389	0.6417	5	0.480556	1.30556	1.23628	FALSE
PSPTO_1990	NC_004578	2175076	2175624	-	adenine phosphoribosyltransferase	10	714	6	541	0.5647	14	0.945355	1.30055	0.48204	FALSE
PSPTO_1991	NC_004578	2175686	2176420	-	transcriptional activator Anr	6	146	6	146	0.581	9	0.706122	0.198639	0.0792742	FALSE
PSPTO_1992	NC_004578	2176562	2177041	+	hypothetical protein	6	1534	4	1145	0.5667	5	0.720833	3.19583	1.32091	FALSE
PSPTO_1993	NC_004578	2177061	2178443	-	oxygen-independent coproporphyrinogen III oxidase	32	3577	20	2332	0.6052	27	1.2509	2.58641	1.28058	FALSE
PSPTO_1994	NC_004578	2178539	2179222	-	membrane protein	4	696	4	696	0.6681	10	0.511834	1.02959	0.98724	FALSE
PSPTO_1995	NC_004578	2179215	2179418	-	cbb3-type cytochrome oxidase maturation protein	1	7	1	7	0.6078	4	0.497126	0.0402299	0.020818	FALSE
PSPTO_1996	NC_004578	2179397	2181868	-	copper-translocating P-type ATPase	22	3043	14	2711	0.6412	29	0.494286	1.24204	1.14514	FALSE
PSPTO_1997	NC_004578	2181871	2182407	-	hypothetical protein	4	545	2	115	0.6238	5	0.32216	1.0149	0.582318	FALSE
PSPTO_1998	NC_004578	2182418	2183830	-	FixG-related protein	26	5115	24	5076	0.5938	29	1.46921	3.61996	1.74794	FALSE
PSPTO_1999	NC_004578	2183895	2184347	-	PIN domain-containing protein	10	987	6	497	0.5828	6	1.14823	2.18363	0.939414	FALSE
PSPTO_2000	NC_004578	2184347	2184598	-	prevent-host-death family protein	6	645	3	263	0.5754	7	1.03386	2.56972	1.07988	FALSE
PSPTO_2001	NC_004578	2184736	2185713	-	cytochrome c oxidase, cbb3-type subunit III	24	2197	17	1711	0.6299	22	1.50975	2.25565	1.55755	FALSE
PSPTO_2002	NC_004578	2185710	2185901	-	cytochrome c oxidase, cbb3-type, CcoQ subunit	0	0	0	0	0.6094	0	0	0	0	FALSE
PSPTO_2003	NC_004578	2185907	2186515	-	cbb3-type cytochrome c oxidase subunit II	8	530	3	132	0.6076	13	0.426809	0.871711	0.445238	FALSE
PSPTO_2004	NC_004578	2186515	2187957	-	cbb3-type cytochrome c oxidase subunit I	43	6105	37	5801	0.605	35	2.23187	4.25732	2.14419	FALSE
PSPTO_2005	NC_004578	2187950	2188942	+	hypothetical protein	21	3577	20	3339	0.6042	22	1.75635	3.63147	1.90809	FALSE
PSPTO_2006	NC_004578	2188944	2189417	-	hypothetical protein	13	1544	8	960	0.5506	8	1.45992	3.25738	1.04854	FALSE
PSPTO_2009	NC_004578	2192645	2194264	-	hypothetical protein	49	4760	32	2766	0.5062	64	1.70864	2.93827	1	FALSE
PSPTO_2011	NC_004578	2196049	2198358	+	autotransporter	41	4318	28	2338	0.5623	80	1.04848	1.86926	0.68669	FALSE
PSPTO_2012	NC_004578	2198423	2198959	-	hypothetical protein	13	1572	11	1411	0.5251	19	1.77188	2.92737	0.847703	FALSE
PSPTO_2013	NC_004578	2199398	2200060	-	hypothetical protein	6	403	5	395	0.5324	21	0.652338	0.607843	0.163117	FALSE
PSPTO_2014	NC_004578	2200378	2201943	-	aerotaxis receptor	14	2638	10	2437	0.6201	19	0.552363	1.68455	1	FALSE
PSPTO_2015	NC_004578	2202040	2202840	-	CAAX amino terminal protease family protein	18	3317	13	2500	0.563	16	1.40387	4.14107	1.52126	FALSE
PSPTO_2016	NC_004578	2202961	2205705	-	aconitate hydratase 1	51	7981	45	6589	0.6131	54	1.41803	2.90747	1.48615	FALSE
PSPTO_2017	NC_004578	2205885	2206958	+	hypothetical protein	13	1469	8	1389	0.6145	13	0.64432	1.36778	0.818236	FALSE
PSPTO_2018	NC_004578	2207025	2207279	+	sulfur transfer protein SirA	0	0	0	0	0.5765	2	0	0	0	FALSE
PSPTO_2019	NC_004578	2207368	2208510	+	erythronate-4-phosphate dehydrogenase	2	18	2	18	0.6404	14	0.151356	0.015748	0.0145626	TRUE
PSPTO_2020	NC_004578	2208732	2209064	-	hypothetical protein	10	1319	4	283	0.5225	10	1.03904	3.96096	1.17059	FALSE
PSPTO_2021	NC_004578	2209190	2210959	+	ABC transporter ATP-binding protein/permease	18	3271	16	2691	0.6051	30	0.781921	1.84802	0.953379	FALSE
PSPTO_2022	NC_004578	2211013	2211294	-	hypothetical protein	6	876	2	815	0.539	7	0.613475	3.10638	0.948268	FALSE
PSPTO_2023	NC_004578	2211408	2211950	-	exonuclease	8	911	6	895	0.5856	11	0.955801	1.67772	0.69726	FALSE
PSPTO_2024	NC_004578	2212207	2213046	+	hypothetical protein	24	3239	17	2308	0.5488	24	1.7506	3.85595	1.40674	FALSE
PSPTO_2025	NC_004578	2213108	2213275	-	hypothetical protein	4	168	2	65	0.5655	4	1.02976	1	0.379747	FALSE
PSPTO_2026	NC_004578	2213388	2214752	-	ethanolamine permease family protein	29	4933	17	3459	0.6007	30	1.07729	3.61392	1.64068	FALSE
PSPTO_2027	NC_004578	2214849	2214965	-	hypothetical protein	2	92	1	87	0.5983	3	0.739316	0.786325	0.336575	FALSE
PSPTO_2028	NC_004578	2215104	2215742	+	orotidine 5-phosphate decarboxylase	3	74	3	74	0.6354	8	0.406103	0.115806	0.0980563	FALSE
PSPTO_2029	NC_004578	2215916	2217076	-	oxidoreductase zinc-binding protein	37	6525	29	4761	0.5702	27	2.16064	5.62016	2.4986	FALSE
PSPTO_2030	NC_004578	2217088	2218089	+	muramoyltetrapeptide carboxypeptidase	3	429	0	0	0.6387	13	0	0.428144	0.379177	FALSE
PSPTO_2031	NC_004578	2218103	2218594	-	benzoate transport C-terminal domain protein	6	468	4	141	0.6057	9	0.703252	0.95122	0.479078	FALSE
PSPTO_2032	NC_004578	2218643	2219245	+	glutathione S-transferase family protein	21	3993	14	2736	0.5655	20	2.00829	6.62189	2.51464	FALSE
PSPTO_2033	NC_004578	2219277	2219663	+	lipoprotein	8	3008	3	1314	0.5866	7	0.670543	7.77261	3.21481	FALSE
PSPTO_2034	NC_004578	2219685	2220062	-	hypothetical protein	3	348	1	211	0.5503	6	0.228836	0.920635	0.299094	FALSE
PSPTO_2035	NC_004578	2220137	2220682	-	GTP cyclohydrolase I	11	3126	8	2858	0.5696	11	1.2674	5.72527	2.44485	FALSE
PSPTO_2036	NC_004578	2220919	2221095	+	lipoprotein	5	461	3	276	0.6836	4	1.4661	2.60452	2.4974	FALSE
PSPTO_2037	NC_004578	2221165	2221722	-	Smr domain protein	6	407	2	191	0.6022	7	0.310036	0.729391	0.35641	FALSE
PSPTO_2038	NC_004578	2221769	2222086	-	hypothetical protein	4	338	4	338	0.6038	5	1.08805	1.06289	0.543778	FALSE
PSPTO_2039	NC_004578	2222263	2222853	-	isochorismatase family protein	6	961	4	720	0.621	6	0.585448	1.62606	0.910168	FALSE
PSPTO_2040	NC_004578	2223115	2224023	+	HemK family modification methylase	18	3563	11	1129	0.6051	19	1.04675	3.91969	1.99569	FALSE
PSPTO_2041	NC_004578	2224103	2224906	-	hypothetical protein	8	897	7	838	0.5846	6	0.753109	1.11567	0.470252	FALSE
PSPTO_2042	NC_004578	2225003	2226034	-	hypothetical protein	9	1204	6	979	0.626	16	0.502907	1.16667	0.724416	FALSE
PSPTO_2043	NC_004578	2226176	2227267	+	chorismate synthase	8	272	6	150	0.6355	15	0.475275	0.249084	0.210907	FALSE
PSPTO_2044	NC_004578	2227299	2228468	+	transporter	32	3949	26	2849	0.6137	25	1.92882	3.38679	2.02838	FALSE
PSPTO_2045	NC_004578	2228465	2229079	+	methylthioribulose-1-phosphate dehydratase	6	385	4	276	0.6146	8	0.566285	0.630115	0.375587	FALSE
PSPTO_2046	NC_004578	2229161	2229706	+	ARD/ARD	3	211	3	211	0.5934	10	0.475275	0.386447	0.169413	FALSE
PSPTO_2047	NC_004578	2229723	2230406	+	HAD-superfamily hydrolase	2	189	0	0	0.598	13	0	0.276316	0.121433	TRUE
PSPTO_2048	NC_004578	2230681	2231403	+	LuxR family transcriptional regulator	22	2151	14	1191	0.5615	20	1.67497	2.9751	1.0984	FALSE
PSPTO_2049	NC_004578	2231544	2231822	-	hypothetical protein	9	527	6	412	0.5341	9	1.86022	1.88889	0.54698	FALSE
PSPTO_2050	NC_004578	2231957	2232181	+	lipoprotein	2	144	2	144	0.5778	3	0.768889	0.64	0.245783	FALSE
PSPTO_2051	NC_004578	2232185	2232730	+	ankyrin domain protein	8	696	8	696	0.619	10	1.2674	1.27473	0.910713	FALSE
PSPTO_2052	NC_004578	2232829	2233347	+	hypothetical protein	14	3999	9	1433	0.578	9	1.51165	7.76505	2.98206	FALSE
PSPTO_2053	NC_004578	2233344	2234261	-	membrane protein	8	633	8	633	0.6285	12	0.757112	0.69256	0.478643	FALSE
PSPTO_2054	NC_004578	2234416	2234607	+	hypothetical protein	3	291	1	56	0.5625	3	0.450521	1.51562	0.556778	FALSE
PSPTO_2055	NC_004578	2234806	2235666	+	spermidine synthase	13	476	6	127	0.5703	22	0.602787	0.552846	0.245783	FALSE
PSPTO_2056	NC_004578	2235931	2238018	+	membrane protein	39	7785	29	5077	0.6001	33	1.20139	3.72845	1.66454	FALSE
PSPTO_2057	NC_004578	2238692	2239033	+	hypothetical protein	13	1924	10	1479	0.5263	11	2.53666	5.64223	1.6263	FALSE
PSPTO_2058	NC_004578	2239033	2239221	+	hypothetical protein	1	3	1	3	0.5185	3	0.460106	0.0159574	0.00471592	FALSE
PSPTO_2059	NC_004578	2239542	2240951	+	hypothetical protein	33	5127	26	4253	0.5972	26	1.59504	3.63617	1.56343	FALSE
PSPTO_2060	NC_004578	2240964	2241923	+	hypothetical protein	25	2997	15	1455	0.601	25	1.35722	3.13494	1.42322	FALSE
PSPTO_2061	NC_004578	2241920	2242750	+	transglutaminase-like domain protein	17	2084	8	599	0.6041	18	0.836759	2.51995	1.36472	FALSE
PSPTO_2062	NC_004578	2242794	2243165	-	hypothetical protein	9	535	3	106	0.5645	7	0.697581	1.43817	0.518655	FALSE
PSPTO_2063	NC_004578	2243781	2244509	+	hypothetical protein	13	1571	8	903	0.5665	18	0.949246	2.15501	0.916551	FALSE
PSPTO_2064	NC_004578	2244569	2245540	-	magnesium and cobalt transport protein	18	2313	12	2013	0.573	22	1.0679	2.37963	1.06962	FALSE
PSPTO_2065	NC_004578	2245666	2246355	-	enoyl-CoA hydratase	12	1117	10	1088	0.5841	11	1.25362	1.61884	0.664849	FALSE
PSPTO_2066	NC_004578	2246481	2246774	-	hypothetical protein	3	586	1	501	0.5612	6	0.304577	2.06338	0.744083	FALSE
PSPTO_2067	NC_004578	2246765	2246884	+	hypothetical protein	0	0	0	0	0.5667	2	0	0	0	FALSE
PSPTO_2068	NC_004578	2246940	2247269	+	hypothetical protein	17	2587	10	1675	0.5394	14	2.62121	7.83939	2.49003	FALSE
PSPTO_2069	NC_004578	2247841	2248026	+	hypothetical protein	3	1003	0	0	0.5699	3	0	5.39247	2.29349	FALSE
PSPTO_2070	NC_004578	2248078	2248446	-	cytochrome c2	11	1998	7	1289	0.5583	9	1.64092	5.41463	1.97549	FALSE
PSPTO_2071	NC_004578	2248514	2249044	-	hypothetical protein	11	1187	8	891	0.5669	8	1.3032	2.2354	0.886596	FALSE
PSPTO_2072	NC_004578	2249264	2249767	-	auxin-binding protein	10	1906	10	1906	0.5754	9	1.71627	3.78175	1.56131	FALSE
PSPTO_2073	NC_004578	2249888	2250436	-	hypothetical protein	7	824	5	803	0.5392	13	0.787796	1.50091	0.476347	FALSE
PSPTO_2074	NC_004578	2250531	2250824	-	hypothetical protein	5	1508	4	1456	0.5408	4	1.17687	5.12925	1.76001	FALSE
PSPTO_2075	NC_004578	2251135	2251380	+	hypothetical protein	5	784	2	110	0.5163	6	0.703252	3.18699	0.911764	FALSE
PSPTO_2076	NC_004578	2251753	2252214	-	hypothetical protein	10	1261	10	1261	0.4632	22	1.87229	2.72944	1.65768	FALSE
PSPTO_2077	NC_004578	2252628	2252993	+	hypothetical protein	8	361	5	109	0.5902	7	1.18169	0.986339	0.479786	FALSE
PSPTO_2078	NC_004578	2253004	2253381	+	hypothetical protein	9	1137	5	925	0.5714	9	1.14418	3.00794	1.33726	FALSE
PSPTO_2079	NC_004578	2253384	2253746	+	hypothetical protein	8	955	6	414	0.5758	11	1.4337	2.63812	1.06188	FALSE
PSPTO_2080	NC_004578	2253746	2254126	+	hypothetical protein	6	604	4	313	0.5617	6	0.920213	1.60638	0.590119	FALSE
PSPTO_2081	NC_004578	2254123	2254575	+	hypothetical protein	15	1146	11	313	0.6137	12	2.11915	2.55234	1.52686	FALSE
PSPTO_2082	NC_004578	2254666	2255499	-	tail length tape measure protein, internal deletion	10	1197	7	849	0.5612	20	0.726019	1.43525	0.517602	FALSE
PSPTO_2083	NC_004578	2255556	2256083	-	hypothetical protein	14	975	12	844	0.4735	19	1.96591	1.84659	1.1215	FALSE
PSPTO_2084	NC_004578	2256299	2256550	-	hypothetical protein	2	24	2	24	0.5794	6	0.686508	0.0952381	0.0377571	FALSE
PSPTO_2086	NC_004578	2257112	2257294	-	hypothetical protein	6	595	4	458	0.6011	4	1.89071	3.25137	1.48894	FALSE
PSPTO_2088	NC_004578	2257716	2258114	+	hypothetical protein	10	1457	5	822	0.604	6	1.08668	3.6608	1.98256	FALSE
PSPTO_2095	NC_004578	2265012	2265224	+	hypothetical protein	5	383	4	230	0.5634	4	1.6555	1.83254	0.660877	FALSE
PSPTO_2096	NC_004578	2265221	2266465	+	hypothetical protein	37	6186	30	4446	0.6048	36	2.09106	4.98469	2.61912	FALSE
PSPTO_2097	NC_004578	2266931	2267680	-	3-ketoacyl-(acyl-carrier-protein) reductase	9	1216	8	1205	0.6307	8	0.922667	1.62133	1.12054	FALSE
PSPTO_2098	NC_004578	2267792	2268358	+	isochorismatase family protein	11	1966	6	1387	0.6085	8	0.915344	3.46737	1.89182	FALSE
PSPTO_2099	NC_004578	2268366	2271122	-	helicase/SNF2 family domain protein	25	3013	19	2626	0.6148	36	0.596119	1.09285	0.62241	FALSE
PSPTO_2100	NC_004578	2271197	2271721	-	hypothetical protein	9	878	7	690	0.5771	8	1.15333	1.67238	0.673155	FALSE
PSPTO_2101	NC_004578	2271733	2275185	-	transcription-repair coupling factor	33	4192	31	3864	0.6221	47	0.776571	1.21402	0.684773	FALSE
PSPTO_2102	NC_004578	2275390	2276838	+	glyceraldehyde 3-phosphate dehydrogenase, type I	26	2783	16	2257	0.5949	24	0.955141	1.92063	0.912442	FALSE
PSPTO_2103	NC_004578	2276999	2278261	+	membrane protein	16	3556	13	2810	0.5907	21	0.89034	2.81552	1.33613	FALSE
PSPTO_2104	NC_004578	2278340	2279638	-	major facilitator family transporter	17	1774	13	1423	0.6197	25	0.865666	1.36567	0.89938	FALSE
PSPTO_2105	NC_004578	2280026	2281057	+	thiamine biosynthesis lipoprotein	16	2338	10	1617	0.5969	20	0.838178	2.2655	0.995625	FALSE
PSPTO_2106	NC_004578	2281200	2282594	+	soluble pyridine nucleotide transhydrogenase	25	2347	17	2044	0.5943	31	1.05412	1.68244	0.832924	FALSE
PSPTO_2107	NC_004578	2282637	2283359	-	glycerophosphoryl diester phosphodiesterase	4	322	1	21	0.6238	8	0.11964	0.445367	0.255538	FALSE
PSPTO_2108	NC_004578	2283419	2284006	-	hypothetical protein	3	352	0	0	0.602	6	0	0.598639	0.29054	FALSE
PSPTO_2109	NC_004578	2284109	2285359	+	lipoprotein releasing system transmembrane protein LolC	2	187	0	0	0.5915	18	0	0.14948	0.072712	TRUE
PSPTO_2110	NC_004578	2285367	2286050	+	lipoprotein releasing system, ATP-binding protein LolD	0	0	0	0	0.6213	9	0	0	0	TRUE
PSPTO_2111	NC_004578	2286086	2287369	+	lipoprotein releasing system transmembrane protein LolE	0	0	0	0	0.5981	17	0	0	0	TRUE
PSPTO_2112	NC_004578	2287479	2288309	+	7-cyano-7-deazaguanine reductase	16	936	10	296	0.6041	18	1.04091	1.12635	0.609491	FALSE
PSPTO_2113	NC_004578	2288651	2288920	-	hypothetical protein	4	1463	4	1463	0.5259	5	1.28148	5.41852	1.60134	FALSE
PSPTO_2114	NC_004578	2289022	2289612	-	hypothetical protein	6	349	2	58	0.6294	6	0.292724	0.590525	0.407764	FALSE
PSPTO_2115	NC_004578	2289830	2290531	+	vacJ lipoprotein	16	1339	13	1062	0.5769	24	1.60185	1.90741	0.767757	FALSE
PSPTO_2116	NC_004578	2290619	2290918	-	hypothetical protein	3	675	3	675	0.5733	4	0.865	2.25	1.00918	FALSE
PSPTO_2117	NC_004578	2291187	2292371	+	response regulator	0	0	0	0	0.5671	25	0	0	0	TRUE
PSPTO_2118	NC_004578	2292368	2292853	+	anti-anti-sigma factor	0	0	0	0	0.5741	7	0	0	0	TRUE
PSPTO_2119	NC_004578	2292928	2293857	-	transaldolase	17	1438	15	1423	0.5785	17	1.39516	1.54624	0.622381	FALSE
PSPTO_2120	NC_004578	2294146	2295393	+	peptidase, M20/M25/M40 family	16	1151	12	603	0.6034	19	0.831731	0.922276	0.471838	FALSE
PSPTO_2121	NC_004578	2295503	2295946	+	RulA protein	10	621	10	621	0.6036	10	1.9482	1.39865	0.692497	FALSE
PSPTO_2122	NC_004578	2295980	2296273	+	hypothetical protein	13	2376	9	1991	0.568	10	2.64796	8.08163	3.18164	FALSE
PSPTO_2123	NC_004578	2296562	2297482	+	sensor histidine kinase	15	696	11	353	0.5722	22	1.03312	0.7557	0.335968	FALSE
PSPTO_2124	NC_004578	2298115	2298372	+	hypothetical protein	6	391	3	228	0.5388	7	1.00581	1.5155	0.453331	FALSE
PSPTO_2125	NC_004578	2298408	2298773	-	hypothetical protein	9	878	6	594	0.5437	10	1.41803	2.39891	0.870903	FALSE
PSPTO_2126	NC_004578	2299104	2300114	+	yjbN family TIM-barrel protein	15	2097	14	2066	0.6024	19	1.19782	2.07418	1.02994	FALSE
PSPTO_2127	NC_004578	2300229	2300660	+	universal stress protein family	6	945	4	530	0.6134	6	0.800926	2.1875	1.22534	FALSE
PSPTO_2128	NC_004578	2300687	2301151	-	response regulator	5	823	4	654	0.6043	6	0.750542	1.78525	0.934919	FALSE
PSPTO_2129	NC_004578	2301148	2303388	-	sensory box histidine kinase/response regulator	24	3426	19	2842	0.6127	32	0.734689	1.53152	0.781234	FALSE
PSPTO_2130	NC_004578	2303472	2304140	-	LuxR family DNA-binding response regulator	1	305	1	305	0.6457	5	0.130075	0.458647	0.418956	FALSE
PSPTO_2131	NC_004578	2304137	2305321	-	sensor histidine kinase	7	545	3	167	0.6354	11	0.219729	0.461473	0.399123	FALSE
PSPTO_2132	NC_004578	2305545	2306069	+	hypothetical protein	13	2118	12	1970	0.5733	14	1.97714	4.03429	1.80947	FALSE
PSPTO_2133	NC_004578	2306144	2306680	-	RNA polymerase sigma-70 family protein	2	510	0	0	0.581	10	0	0.949721	0.37902	FALSE
PSPTO_2134	NC_004578	2307009	2307755	+	pyoverdine synthetase, thioesterase component	9	1060	5	358	0.6305	12	0.578983	1.41901	0.979843	FALSE
PSPTO_2136	NC_004578	2320980	2322446	+	2,4-diaminobutyrate 4-transaminase	9	1313	5	926	0.6339	17	0.294819	0.895024	0.644099	FALSE
PSPTO_2137	NC_004578	2322528	2322755	+	MbtH-like protein	6	712	6	712	0.5439	6	2.27632	3.12281	1.13123	FALSE
PSPTO_2138	NC_004578	2322875	2323804	-	ABC transporter periplasmic substrate-binding protein	11	1180	5	841	0.6398	17	0.465054	1.26882	1.11321	FALSE
PSPTO_2139	NC_004578	2323805	2324704	-	cation ABC transporter permease	13	1556	9	1112	0.6267	16	0.865962	1.73081	1.11321	FALSE
PSPTO_2140	NC_004578	2324704	2325456	-	cation ABC transporter ATP-binding protein	2	182	2	182	0.6414	3	0.231283	0.243316	0.232466	FALSE
PSPTO_2141	NC_004578	2325453	2326406	-	cation ABC transporter substrate-binding protein	19	2316	12	1394	0.6153	20	1.09263	2.43789	1.48427	FALSE
PSPTO_2142	NC_004578	2326421	2326993	-	hypothetical protein	5	255	4	178	0.6353	8	0.608084	0.448155	0.377197	FALSE
PSPTO_2143	NC_004578	2326990	2327322	-	hypothetical protein	2	404	2	404	0.6366	3	0.532308	1.24308	1.0405	FALSE
PSPTO_2144	NC_004578	2327319	2327861	-	hypothetical protein	4	232	4	232	0.6298	7	0.646729	0.433645	0.299437	FALSE
PSPTO_2145	NC_004578	2327858	2329093	-	iron-regulated membrane protein	13	1388	11	1269	0.6052	17	0.772321	1.12662	0.557813	FALSE
PSPTO_2146	NC_004578	2329386	2330363	+	pyoverdine biosynthesis regulatory gene	19	1790	18	1723	0.6053	18	1.59202	1.83027	0.906199	FALSE
PSPTO_2148	NC_004578	2333960	2341837	+	pyoverdine sidechain peptide synthetase II, D-Asp-L-Thr component	78	7674	64	6229	0.6144	118	0.703073	0.9746	0.583025	FALSE
PSPTO_2149	NC_004578	2341852	2348307	+	pyoverdine sidechain peptide synthetase III, L-Thr-L-Ser component	75	7205	60	5852	0.6191	97	0.803903	1.11602	0.767901	FALSE
PSPTO_2150	NC_004578	2348309	2356936	+	pyoverdine sidechain peptide synthetase IV, D-Asp-L-Ser component	98	13026	73	9953	0.6222	128	0.731861	1.50974	0.851574	FALSE
PSPTO_2151	NC_004578	2357035	2359512	-	TonB-dependent siderophore receptor	40	5215	26	3684	0.6098	50	0.907587	2.10452	1.19855	FALSE
PSPTO_2152	NC_004578	2359772	2362003	-	TonB-dependent siderophore receptor	1	75	1	75	0.6125	47	0.0387545	0.0336022	0.0171757	TRUE
PSPTO_2153	NC_004578	2362311	2363975	-	pyoverdine ABC transporter, ATP-binding/permease protein	12	659	8	607	0.6198	26	0.415616	0.395796	0.253521	FALSE
PSPTO_2154	NC_004578	2364041	2364889	-	hypothetical protein	15	1286	11	1171	0.649	20	1.12073	1.51472	1.45242	FALSE
PSPTO_2155	NC_004578	2364968	2366251	-	class V aminotransferase	11	615	10	517	0.6153	12	0.673676	0.478972	0.291655	FALSE
PSPTO_2156	NC_004578	2366294	2367637	-	renal dipeptidase family protein	6	493	5	454	0.6198	15	0.321801	0.366815	0.234958	FALSE
PSPTO_2158	NC_004578	2369567	2370970	-	outer membrane efflux protein	8	1670	5	227	0.6382	14	0.309814	1.19628	1.04956	FALSE
PSPTO_2159	NC_004578	2370963	2372933	-	macrolide ABC efflux protein	16	2133	14	2047	0.6347	25	0.616913	1.0866	0.908321	FALSE
PSPTO_2160	NC_004578	2372934	2374106	-	RND family efflux transporter MFP subunit	10	634	5	345	0.6377	19	0.368713	0.540494	0.478678	FALSE
[truncated: 3,159 more rows]

## Sheet: Table legends
locusId	gene identifier
scaffoldId	scaffold identifier for gene
begin, end, strand	the location of the gene; begin < end regardless of strand
desc	annotations of protein-coding genes
nPos	number of locations within the gene that are supported by at least 2 TnSeq reads
nReads	the total number of TnSeq reads that lie within the gene
nPosCentral	number of locations within the central 10-90% of the gene that are supported by at least 2 TnSeq reads
nReadsCentral	the number of TnSeq reads that lie within the central 10-90% of the gene
GC	the fraction of G or C nucleotides
nTA	the number of TA dinucleotides in the gene
dens	the density of central insertions, normalized so that the median across all genes is 1
normreads	nReads normalized so that the median across all genes is 1, and also normalized for GC content
ess	a gene is predicted to be essential or nearly essential if dens < 0.2 and normreads < 0.2
