# Supplementary material for: Genome-wide identification of novel flagellar motility genes in Pseudomonas syringae pv. tomato DC3000
Source: Front Microbiol. 2025 Jan 28;16:1535114. doi: 10.3389/fmicb.2025.1535114 (PMC11813219; doi:10.3389/fmicb.2025.1535114)
Supplement: Supplementary file 1 [file Supplementary_file_1.zip › Table S2.XLSX]

## Sheet: Tnseq_final_data_strong
locusId	sysName	desc	name	short	lrn	t
PSPTO_0026	PSPTO_0026	hypothetical protein	set13TCH617	Control4	-2.52153	-6.8163
PSPTO_0026	PSPTO_0026	hypothetical protein	set13TCH620	Control5	-2.60684	-7.15274
PSPTO_0026	PSPTO_0026	hypothetical protein	set13TCH599	Passage6	-2.2044	-6.79563
PSPTO_0026	PSPTO_0026	hypothetical protein	set13TCH618	Control5	-2.50636	-7.28674
PSPTO_0026	PSPTO_0026	hypothetical protein	set13TCH594	Passage4	-2.12408	-6.25822
PSPTO_0026	PSPTO_0026	hypothetical protein	set13TCH614	Control3	-2.52343	-8.70189
PSPTO_0026	PSPTO_0026	hypothetical protein	set13TCH616	Control4	-3.14268	-8.94725
PSPTO_0026	PSPTO_0026	hypothetical protein	set13TCH595	Passage5	-2.16187	-7.43481
PSPTO_0026	PSPTO_0026	hypothetical protein	set13TCH619	Control5	-2.05704	-6.46821
PSPTO_0026	PSPTO_0026	hypothetical protein	set13TCH615	Control4	-2.35106	-7.81139
PSPTO_0026	PSPTO_0026	hypothetical protein	set13TCH613	Control3	-2.48154	-8.14713
PSPTO_0074	PSPTO_0074	DNA-directed RNA polymerase subunit omega	set13TCH599	Passage6	2.2036	5.22497
PSPTO_0074	PSPTO_0074	DNA-directed RNA polymerase subunit omega	set13TCH602	Passage7	2.69114	5.96244
PSPTO_0077	PSPTO_0077	ribonuclease PH	set13TCH601	Passage7	2.09857	5.18621
PSPTO_0077	PSPTO_0077	ribonuclease PH	set13TCH617	Control4	2.16863	5.13758
PSPTO_0077	PSPTO_0077	ribonuclease PH	set13TCH623	Control6	2.56294	5.16542
PSPTO_0077	PSPTO_0077	ribonuclease PH	set13TCH626	Control7	3.74642	7.66286
PSPTO_0077	PSPTO_0077	ribonuclease PH	set13TCH622	Control6	3.48967	5.12161
PSPTO_0079	PSPTO_0079	exodeoxyribonuclease III	set13TCH601	Passage7	2.94729	11.7223
PSPTO_0079	PSPTO_0079	exodeoxyribonuclease III	set13TCH598	Passage6	2.49582	5.70968
PSPTO_0079	PSPTO_0079	exodeoxyribonuclease III	set13TCH596	Passage5	2.65883	8.17885
PSPTO_0079	PSPTO_0079	exodeoxyribonuclease III	set13TCH599	Passage6	2.77219	7.4345
PSPTO_0079	PSPTO_0079	exodeoxyribonuclease III	set13TCH592	Passage4	2.13098	6.98267
PSPTO_0079	PSPTO_0079	exodeoxyribonuclease III	set13TCH593	Passage4	2.22825	6.57007
PSPTO_0079	PSPTO_0079	exodeoxyribonuclease III	set13TCH595	Passage5	2.43031	6.22705
PSPTO_0079	PSPTO_0079	exodeoxyribonuclease III	set13TCH602	Passage7	2.42182	6.66259
PSPTO_0098	PSPTO_0098	hypothetical protein	set13TCH599	Passage6	-3.48284	-6.23605
PSPTO_0098	PSPTO_0098	hypothetical protein	set13TCH591	Passage3	-2.6294	-5.52477
PSPTO_0098	PSPTO_0098	hypothetical protein	set13TCH596	Passage5	-2.90203	-5.41201
PSPTO_0098	PSPTO_0098	hypothetical protein	set13TCH597	Passage5	-3.77111	-6.95903
PSPTO_0098	PSPTO_0098	hypothetical protein	set13TCH616	Control4	-2.86223	-5.20281
PSPTO_0100	PSPTO_0100	leucine-responsive regulatory protein	set13TCH595	Passage5	-3.21595	-5.13811
PSPTO_0116	PSPTO_0116	LysR family transcriptional regulator	set13TCH617	Control4	4.41202	5.46114
PSPTO_0116	PSPTO_0116	LysR family transcriptional regulator	set13TCH621	Control6	6.02705	5.81794
PSPTO_0116	PSPTO_0116	LysR family transcriptional regulator	set13TCH625	Control7	6.32508	5.44703
PSPTO_0116	PSPTO_0116	LysR family transcriptional regulator	set13TCH618	Control5	5.11663	5.35126
PSPTO_0116	PSPTO_0116	LysR family transcriptional regulator	set13TCH623	Control6	5.80258	5.26947
PSPTO_0116	PSPTO_0116	LysR family transcriptional regulator	set13TCH624	Control7	6.6348	6.01941
PSPTO_0116	PSPTO_0116	LysR family transcriptional regulator	set13TCH626	Control7	6.47651	5.62835
PSPTO_0116	PSPTO_0116	LysR family transcriptional regulator	set13TCH622	Control6	5.85613	5.35771
PSPTO_0117	PSPTO_0117	methyl-accepting chemotaxis protein	set13TCH620	Control5	-3.31674	-5.31439
PSPTO_0117	PSPTO_0117	methyl-accepting chemotaxis protein	set13TCH612	Control3	-2.31487	-6.16454
PSPTO_0117	PSPTO_0117	methyl-accepting chemotaxis protein	set13TCH623	Control6	-2.97458	-5.99845
PSPTO_0117	PSPTO_0117	methyl-accepting chemotaxis protein	set13TCH618	Control5	-4.36632	-8.48543
PSPTO_0117	PSPTO_0117	methyl-accepting chemotaxis protein	set13TCH614	Control3	-2.03042	-5.47904
PSPTO_0117	PSPTO_0117	methyl-accepting chemotaxis protein	set13TCH619	Control5	-3.15443	-6.36881
PSPTO_0117	PSPTO_0117	methyl-accepting chemotaxis protein	set13TCH617	Control4	-3.09022	-5.50493
PSPTO_0117	PSPTO_0117	methyl-accepting chemotaxis protein	set13TCH622	Control6	-3.43264	-7.31885
PSPTO_0117	PSPTO_0117	methyl-accepting chemotaxis protein	set13TCH615	Control4	-3.08516	-6.87596
PSPTO_0117	PSPTO_0117	methyl-accepting chemotaxis protein	set13TCH613	Control3	-2.72512	-6.64257
PSPTO_0121	PSPTO_0121	membrane protein	set13TCH615	Control4	-2.66454	-5.71121
PSPTO_0121	PSPTO_0121	membrane protein	set13TCH612	Control3	-2.07766	-6.18345
PSPTO_0121	PSPTO_0121	membrane protein	set13TCH618	Control5	-3.37797	-7.64251
PSPTO_0121	PSPTO_0121	membrane protein	set13TCH616	Control4	-4.27001	-6.59439
PSPTO_0121	PSPTO_0121	membrane protein	set13TCH619	Control5	-2.33098	-5.52874
PSPTO_0121	PSPTO_0121	membrane protein	set13TCH617	Control4	-2.83529	-7.56408
PSPTO_0158	PSPTO_0158	tryptophan synthase subunit beta	set13TCH614	Control3	-4.67781	-7.78438
PSPTO_0158	PSPTO_0158	tryptophan synthase subunit beta	set10TCH478	Liq1B	-2.47689	-7.13298
PSPTO_0158	PSPTO_0158	tryptophan synthase subunit beta	set13TCH611	Control2	-3.99011	-5.75576
PSPTO_0158	PSPTO_0158	tryptophan synthase subunit beta	set13TCH608	Control1	-5.07061	-9.23546
PSPTO_0158	PSPTO_0158	tryptophan synthase subunit beta	set13TCH592	Passage4	-3.71335	-5.15439
PSPTO_0158	PSPTO_0158	tryptophan synthase subunit beta	set10TCH479	Liq2A	-3.77107	-7.47983
PSPTO_0158	PSPTO_0158	tryptophan synthase subunit beta	set10TCH480	Liq2B	-4.30958	-7.12251
PSPTO_0158	PSPTO_0158	tryptophan synthase subunit beta	set13TCH610	Control2	-4.40959	-7.23299
PSPTO_0158	PSPTO_0158	tryptophan synthase subunit beta	set13TCH601	Passage7	-3.01506	-5.01906
PSPTO_0158	PSPTO_0158	tryptophan synthase subunit beta	set13TCH607	Control1	-4.51897	-7.00979
PSPTO_0158	PSPTO_0158	tryptophan synthase subunit beta	set13TCH598	Passage6	-3.62376	-5.72805
PSPTO_0158	PSPTO_0158	tryptophan synthase subunit beta	set13TCH617	Control4	-5.11514	-7.78173
PSPTO_0158	PSPTO_0158	tryptophan synthase subunit beta	set13TCH616	Control4	-4.11095	-5.92633
PSPTO_0159	PSPTO_0159	tryptophan synthase subunit alpha	set13TCH592	Passage4	-4.88299	-5.78707
PSPTO_0159	PSPTO_0159	tryptophan synthase subunit alpha	set13TCH583	Passage1	-2.84955	-7.42045
PSPTO_0159	PSPTO_0159	tryptophan synthase subunit alpha	set13TCH614	Control3	-3.96444	-5.06819
PSPTO_0159	PSPTO_0159	tryptophan synthase subunit alpha	set13TCH608	Control1	-4.95865	-6.76521
PSPTO_0159	PSPTO_0159	tryptophan synthase subunit alpha	set13TCH586	Passage2	-4.12645	-5.765
PSPTO_0159	PSPTO_0159	tryptophan synthase subunit alpha	set10TCH478	Liq1B	-2.68539	-6.47483
PSPTO_0159	PSPTO_0159	tryptophan synthase subunit alpha	set10TCH480	Liq2B	-3.70623	-5.02643
PSPTO_0169	PSPTO_0169	shikimate 5-dehydrogenase	set13TCH590	Passage3	-4.66068	-5.29599
PSPTO_0169	PSPTO_0169	shikimate 5-dehydrogenase	set13TCH609	Control2	-4.78578	-5.54392
PSPTO_0169	PSPTO_0169	shikimate 5-dehydrogenase	set10TCH480	Liq2B	-2.49964	-5.13437
PSPTO_0169	PSPTO_0169	shikimate 5-dehydrogenase	set13TCH586	Passage2	-3.84435	-5.3726
PSPTO_0169	PSPTO_0169	shikimate 5-dehydrogenase	set13TCH613	Control3	-4.73619	-5.33667
PSPTO_0169	PSPTO_0169	shikimate 5-dehydrogenase	set13TCH612	Control3	-4.39419	-5.00806
PSPTO_0230	PSPTO_0230	adenylate cyclase	set13TCH625	Control7	2.19502	13.625
PSPTO_0230	PSPTO_0230	adenylate cyclase	set13TCH624	Control7	2.33329	13.4898
PSPTO_0230	PSPTO_0230	adenylate cyclase	set13TCH619	Control5	2.02346	12.8583
PSPTO_0230	PSPTO_0230	adenylate cyclase	set13TCH622	Control6	2.15307	12.6187
PSPTO_0230	PSPTO_0230	adenylate cyclase	set13TCH626	Control7	2.44743	13.3826
PSPTO_0230	PSPTO_0230	adenylate cyclase	set13TCH623	Control6	2.28928	11.8641
PSPTO_0234	PSPTO_0234	ribosomal protein S6 modification protein	set13TCH624	Control7	2.38854	10.8476
PSPTO_0234	PSPTO_0234	ribosomal protein S6 modification protein	set13TCH626	Control7	2.63986	12.9254
PSPTO_0234	PSPTO_0234	ribosomal protein S6 modification protein	set13TCH621	Control6	2.31849	8.85188
PSPTO_0234	PSPTO_0234	ribosomal protein S6 modification protein	set13TCH622	Control6	2.09862	8.90653
PSPTO_0234	PSPTO_0234	ribosomal protein S6 modification protein	set13TCH625	Control7	2.19054	8.94245
PSPTO_0234	PSPTO_0234	ribosomal protein S6 modification protein	set13TCH623	Control6	2.16139	7.13653
PSPTO_0239	PSPTO_0239	phosphoenolpyruvate carboxykinase	set13TCH602	Passage7	-2.59958	-5.23806
PSPTO_0239	PSPTO_0239	phosphoenolpyruvate carboxykinase	set13TCH594	Passage4	-4.3846	-10.0936
PSPTO_0239	PSPTO_0239	phosphoenolpyruvate carboxykinase	set13TCH595	Passage5	-5.31583	-10.7755
PSPTO_0239	PSPTO_0239	phosphoenolpyruvate carboxykinase	set13TCH596	Passage5	-4.5237	-9.13046
PSPTO_0239	PSPTO_0239	phosphoenolpyruvate carboxykinase	set13TCH593	Passage4	-4.36616	-8.84153
PSPTO_0239	PSPTO_0239	phosphoenolpyruvate carboxykinase	set13TCH599	Passage6	-4.09252	-8.30634
PSPTO_0239	PSPTO_0239	phosphoenolpyruvate carboxykinase	set13TCH586	Passage2	-2.38138	-10.5715
PSPTO_0239	PSPTO_0239	phosphoenolpyruvate carboxykinase	set13TCH612	Control3	-2.64052	-6.2748
PSPTO_0239	PSPTO_0239	phosphoenolpyruvate carboxykinase	set13TCH618	Control5	-4.1781	-7.90475
PSPTO_0239	PSPTO_0239	phosphoenolpyruvate carboxykinase	set13TCH616	Control4	-5.40772	-8.22264
PSPTO_0239	PSPTO_0239	phosphoenolpyruvate carboxykinase	set13TCH597	Passage5	-5.93317	-5.7825
PSPTO_0239	PSPTO_0239	phosphoenolpyruvate carboxykinase	set13TCH598	Passage6	-4.62472	-8.31366
PSPTO_0239	PSPTO_0239	phosphoenolpyruvate carboxykinase	set13TCH589	Passage3	-4.06744	-8.5398
PSPTO_0239	PSPTO_0239	phosphoenolpyruvate carboxykinase	set13TCH600	Passage6	-4.82428	-8.05162
PSPTO_0239	PSPTO_0239	phosphoenolpyruvate carboxykinase	set13TCH588	Passage2	-2.35868	-8.08977
PSPTO_0239	PSPTO_0239	phosphoenolpyruvate carboxykinase	set13TCH615	Control4	-2.6063	-5.16847
PSPTO_0239	PSPTO_0239	phosphoenolpyruvate carboxykinase	set13TCH620	Control5	-4.32096	-6.58429
PSPTO_0239	PSPTO_0239	phosphoenolpyruvate carboxykinase	set13TCH592	Passage4	-4.93161	-9.89997
PSPTO_0239	PSPTO_0239	phosphoenolpyruvate carboxykinase	set13TCH590	Passage3	-3.42238	-7.54582
PSPTO_0239	PSPTO_0239	phosphoenolpyruvate carboxykinase	set13TCH619	Control5	-5.54704	-5.40617
PSPTO_0239	PSPTO_0239	phosphoenolpyruvate carboxykinase	set13TCH591	Passage3	-4.73271	-10.7001
PSPTO_0239	PSPTO_0239	phosphoenolpyruvate carboxykinase	set13TCH617	Control4	-4.12263	-7.11763
PSPTO_0239	PSPTO_0239	phosphoenolpyruvate carboxykinase	set13TCH613	Control3	-2.75441	-6.35566
PSPTO_0239	PSPTO_0239	phosphoenolpyruvate carboxykinase	set13TCH614	Control3	-2.97382	-5.23122
PSPTO_0306	PSPTO_0306	sensory box/GGDEF domain/EAL domain-containing protein	set13TCH621	Control6	-3.5625	-5.43799
PSPTO_0306	PSPTO_0306	sensory box/GGDEF domain/EAL domain-containing protein	set13TCH612	Control3	-2.12304	-5.50634
PSPTO_0316	PSPTO_0316	glycine cleavage system T protein	set13TCH603	Passage7	2.26414	9.38405
PSPTO_0316	PSPTO_0316	glycine cleavage system T protein	set13TCH602	Passage7	2.49977	8.46401
PSPTO_0316	PSPTO_0316	glycine cleavage system T protein	set13TCH599	Passage6	2.19466	7.75495
PSPTO_0335	PSPTO_0335	sensory box histidine kinase	set13TCH615	Control4	-2.06668	-5.39656
PSPTO_0335	PSPTO_0335	sensory box histidine kinase	set13TCH622	Control6	-2.9078	-6.14609
PSPTO_0362	PSPTO_0362	DeoR family transcriptional regulator	set13TCH626	Control7	3.31113	7.37895
PSPTO_0362	PSPTO_0362	DeoR family transcriptional regulator	set13TCH623	Control6	3.08854	8.02926
PSPTO_0362	PSPTO_0362	DeoR family transcriptional regulator	set13TCH598	Passage6	3.00434	8.00301
PSPTO_0362	PSPTO_0362	DeoR family transcriptional regulator	set13TCH615	Control4	2.10308	5.6711
PSPTO_0362	PSPTO_0362	DeoR family transcriptional regulator	set13TCH624	Control7	2.70313	7.86255
PSPTO_0362	PSPTO_0362	DeoR family transcriptional regulator	set13TCH620	Control5	2.02417	6.15525
PSPTO_0362	PSPTO_0362	DeoR family transcriptional regulator	set13TCH595	Passage5	2.41896	5.73287
PSPTO_0362	PSPTO_0362	DeoR family transcriptional regulator	set13TCH602	Passage7	2.84037	7.20718
PSPTO_0362	PSPTO_0362	DeoR family transcriptional regulator	set13TCH622	Control6	2.92933	9.86812
PSPTO_0362	PSPTO_0362	DeoR family transcriptional regulator	set13TCH625	Control7	2.9267	9.00398
PSPTO_0362	PSPTO_0362	DeoR family transcriptional regulator	set13TCH603	Passage7	2.68411	7.43912
PSPTO_0362	PSPTO_0362	DeoR family transcriptional regulator	set13TCH621	Control6	2.23824	5.3803
PSPTO_0362	PSPTO_0362	DeoR family transcriptional regulator	set13TCH601	Passage7	3.56851	7.80318
PSPTO_0389	PSPTO_0389	lipoprotein	set13TCH595	Passage5	3.66518	8.46844
PSPTO_0389	PSPTO_0389	lipoprotein	set13TCH593	Passage4	2.65044	5.62326
PSPTO_0389	PSPTO_0389	lipoprotein	set13TCH625	Control7	2.27699	6.09339
PSPTO_0389	PSPTO_0389	lipoprotein	set13TCH602	Passage7	3.70633	6.02587
PSPTO_0389	PSPTO_0389	lipoprotein	set13TCH596	Passage5	2.8264	5.94009
PSPTO_0389	PSPTO_0389	lipoprotein	set13TCH599	Passage6	3.34212	5.807
PSPTO_0389	PSPTO_0389	lipoprotein	set13TCH623	Control6	2.01745	5.10593
PSPTO_0389	PSPTO_0389	lipoprotein	set13TCH592	Passage4	2.86604	6.43521
PSPTO_0389	PSPTO_0389	lipoprotein	set13TCH626	Control7	2.17986	5.36963
PSPTO_0389	PSPTO_0389	lipoprotein	set13TCH601	Passage7	4.50021	6.73351
PSPTO_0389	PSPTO_0389	lipoprotein	set13TCH598	Passage6	3.5809	7.17356
PSPTO_0406	PSPTO_0406	sensory box/GGDEF domain/EAL domain-containing protein	set13TCH610	Control2	-3.28854	-8.68589
PSPTO_0406	PSPTO_0406	sensory box/GGDEF domain/EAL domain-containing protein	set13TCH621	Control6	-2.29408	-7.67708
PSPTO_0406	PSPTO_0406	sensory box/GGDEF domain/EAL domain-containing protein	set13TCH596	Passage5	7.87136	41.5948
PSPTO_0406	PSPTO_0406	sensory box/GGDEF domain/EAL domain-containing protein	set13TCH602	Passage7	10.5206	52.3376
PSPTO_0406	PSPTO_0406	sensory box/GGDEF domain/EAL domain-containing protein	set13TCH593	Passage4	6.38633	35.0151
PSPTO_0406	PSPTO_0406	sensory box/GGDEF domain/EAL domain-containing protein	set13TCH616	Control4	-3.12822	-8.52449
PSPTO_0406	PSPTO_0406	sensory box/GGDEF domain/EAL domain-containing protein	set13TCH617	Control4	-3.83088	-8.90807
PSPTO_0406	PSPTO_0406	sensory box/GGDEF domain/EAL domain-containing protein	set13TCH623	Control6	-2.39226	-7.91962
PSPTO_0406	PSPTO_0406	sensory box/GGDEF domain/EAL domain-containing protein	set13TCH611	Control2	-2.8092	-7.73422
PSPTO_0406	PSPTO_0406	sensory box/GGDEF domain/EAL domain-containing protein	set13TCH590	Passage3	4.18078	24.1735
PSPTO_0406	PSPTO_0406	sensory box/GGDEF domain/EAL domain-containing protein	set13TCH594	Passage4	6.73927	37.1188
PSPTO_0406	PSPTO_0406	sensory box/GGDEF domain/EAL domain-containing protein	set13TCH587	Passage2	2.54346	16.5153
PSPTO_0406	PSPTO_0406	sensory box/GGDEF domain/EAL domain-containing protein	set13TCH597	Passage5	8.45195	43.2226
PSPTO_0406	PSPTO_0406	sensory box/GGDEF domain/EAL domain-containing protein	set13TCH589	Passage3	3.64784	23.3421
PSPTO_0406	PSPTO_0406	sensory box/GGDEF domain/EAL domain-containing protein	set13TCH595	Passage5	7.55082	47.2638
PSPTO_0406	PSPTO_0406	sensory box/GGDEF domain/EAL domain-containing protein	set13TCH599	Passage6	9.47591	47.4656
PSPTO_0406	PSPTO_0406	sensory box/GGDEF domain/EAL domain-containing protein	set13TCH622	Control6	-2.69139	-8.44262
PSPTO_0406	PSPTO_0406	sensory box/GGDEF domain/EAL domain-containing protein	set13TCH609	Control2	-2.31361	-7.26192
PSPTO_0406	PSPTO_0406	sensory box/GGDEF domain/EAL domain-containing protein	set13TCH620	Control5	-3.83542	-10.7215
PSPTO_0406	PSPTO_0406	sensory box/GGDEF domain/EAL domain-containing protein	set13TCH613	Control3	-4.47701	-10.9266
PSPTO_0406	PSPTO_0406	sensory box/GGDEF domain/EAL domain-containing protein	set13TCH612	Control3	-3.84656	-9.92004
PSPTO_0406	PSPTO_0406	sensory box/GGDEF domain/EAL domain-containing protein	set13TCH601	Passage7	10.9647	64.7548
PSPTO_0406	PSPTO_0406	sensory box/GGDEF domain/EAL domain-containing protein	set13TCH619	Control5	-3.34983	-9.24619
PSPTO_0406	PSPTO_0406	sensory box/GGDEF domain/EAL domain-containing protein	set13TCH588	Passage2	2.6718	19.2017
PSPTO_0406	PSPTO_0406	sensory box/GGDEF domain/EAL domain-containing protein	set13TCH618	Control5	-4.49949	-12.6419
PSPTO_0406	PSPTO_0406	sensory box/GGDEF domain/EAL domain-containing protein	set13TCH614	Control3	-4.65214	-14.0113
PSPTO_0406	PSPTO_0406	sensory box/GGDEF domain/EAL domain-containing protein	set13TCH615	Control4	-3.61384	-10.2696
PSPTO_0406	PSPTO_0406	sensory box/GGDEF domain/EAL domain-containing protein	set13TCH592	Passage4	5.53566	34.8716
PSPTO_0406	PSPTO_0406	sensory box/GGDEF domain/EAL domain-containing protein	set13TCH598	Passage6	9.14357	55.6722
PSPTO_0406	PSPTO_0406	sensory box/GGDEF domain/EAL domain-containing protein	set13TCH600	Passage6	9.95125	45.8593
PSPTO_0406	PSPTO_0406	sensory box/GGDEF domain/EAL domain-containing protein	set13TCH603	Passage7	11.307	51.8374
PSPTO_0406	PSPTO_0406	sensory box/GGDEF domain/EAL domain-containing protein	set13TCH591	Passage3	4.79171	29.537
PSPTO_0413	PSPTO_0413	hypothetical protein	set13TCH617	Control4	4.98976	25.2745
PSPTO_0413	PSPTO_0413	hypothetical protein	set13TCH624	Control7	7.64448	44.2381
PSPTO_0413	PSPTO_0413	hypothetical protein	set13TCH618	Control5	6.13164	32.9522
PSPTO_0413	PSPTO_0413	hypothetical protein	set13TCH623	Control6	6.65159	38.5174
PSPTO_0413	PSPTO_0413	hypothetical protein	set13TCH622	Control6	7.07643	40.1763
PSPTO_0413	PSPTO_0413	hypothetical protein	set13TCH610	Control2	2.81586	14.7711
PSPTO_0413	PSPTO_0413	hypothetical protein	set13TCH609	Control2	2.78059	13.3822
PSPTO_0413	PSPTO_0413	hypothetical protein	set13TCH611	Control2	2.33455	11.1413
PSPTO_0413	PSPTO_0413	hypothetical protein	set13TCH625	Control7	7.4809	40.1039
PSPTO_0413	PSPTO_0413	hypothetical protein	set13TCH612	Control3	3.87883	21.5875
PSPTO_0413	PSPTO_0413	hypothetical protein	set13TCH614	Control3	3.52747	16.2032
PSPTO_0413	PSPTO_0413	hypothetical protein	set13TCH615	Control4	5.20711	28.0322
PSPTO_0413	PSPTO_0413	hypothetical protein	set13TCH620	Control5	6.00987	32.5261
PSPTO_0413	PSPTO_0413	hypothetical protein	set13TCH626	Control7	7.47472	42.2168
PSPTO_0413	PSPTO_0413	hypothetical protein	set13TCH616	Control4	5.38243	22.3786
PSPTO_0413	PSPTO_0413	hypothetical protein	set13TCH613	Control3	4.04432	16.7546
PSPTO_0413	PSPTO_0413	hypothetical protein	set13TCH619	Control5	6.42323	33.2269
PSPTO_0413	PSPTO_0413	hypothetical protein	set13TCH621	Control6	6.90532	39.6036
PSPTO_0422	PSPTO_0422	virulence-associated protein	set13TCH617	Control4	2.12716	5.24707
PSPTO_0425	PSPTO_0425	hypothetical protein	set13TCH602	Passage7	-2.15952	-6.16433
PSPTO_0435	PSPTO_0435	tRNA (guanine-N(7)-)-methyltransferase	set13TCH618	Control5	-3.57741	-5.29747
PSPTO_0484	PSPTO_0484	hypothetical protein	set13TCH626	Control7	2.14606	6.16956
PSPTO_0555	PSPTO_0555	hypothetical protein	set13TCH609	Control2	-3.49689	-7.41896
PSPTO_0555	PSPTO_0555	hypothetical protein	set13TCH607	Control1	-2.4094	-5.58831
PSPTO_0555	PSPTO_0555	hypothetical protein	set13TCH597	Passage5	-2.87465	-5.53684
PSPTO_0555	PSPTO_0555	hypothetical protein	set13TCH619	Control5	-3.79715	-6.81043
PSPTO_0555	PSPTO_0555	hypothetical protein	set13TCH608	Control1	-2.04717	-5.73499
PSPTO_0555	PSPTO_0555	hypothetical protein	set13TCH617	Control4	-4.90329	-8.16742
PSPTO_0555	PSPTO_0555	hypothetical protein	set13TCH598	Passage6	-2.77798	-5.99415
PSPTO_0555	PSPTO_0555	hypothetical protein	set13TCH614	Control3	-3.91033	-7.49741
PSPTO_0555	PSPTO_0555	hypothetical protein	set13TCH589	Passage3	-2.69176	-6.80611
PSPTO_0555	PSPTO_0555	hypothetical protein	set13TCH612	Control3	-3.47457	-8.94693
PSPTO_0555	PSPTO_0555	hypothetical protein	set13TCH610	Control2	-4.54497	-8.16582
PSPTO_0555	PSPTO_0555	hypothetical protein	set13TCH594	Passage4	-2.8828	-5.78366
PSPTO_0555	PSPTO_0555	hypothetical protein	set13TCH615	Control4	-4.97714	-5.91799
PSPTO_0555	PSPTO_0555	hypothetical protein	set13TCH600	Passage6	-2.65438	-5.514
PSPTO_0555	PSPTO_0555	hypothetical protein	set13TCH591	Passage3	-2.08669	-5.56333
PSPTO_0555	PSPTO_0555	hypothetical protein	set13TCH611	Control2	-4.46281	-7.30551
PSPTO_0555	PSPTO_0555	hypothetical protein	set13TCH601	Passage7	-2.20043	-5.09486
PSPTO_0555	PSPTO_0555	hypothetical protein	set13TCH618	Control5	-3.33326	-6.14534
PSPTO_0555	PSPTO_0555	hypothetical protein	set13TCH613	Control3	-3.77295	-7.20243
PSPTO_0567	PSPTO_0567	phosphoglycolate phosphatase	set13TCH599	Passage6	-3.17643	-5.58014
PSPTO_0568	PSPTO_0568	anthranilate synthase, component I	set13TCH609	Control2	-4.01741	-8.17901
PSPTO_0568	PSPTO_0568	anthranilate synthase, component I	set13TCH614	Control3	-3.00436	-6.55697
PSPTO_0568	PSPTO_0568	anthranilate synthase, component I	set13TCH590	Passage3	-3.36125	-6.62998
PSPTO_0568	PSPTO_0568	anthranilate synthase, component I	set10TCH479	Liq2A	-3.09437	-10.3698
PSPTO_0568	PSPTO_0568	anthranilate synthase, component I	set13TCH584	Passage1	-2.02467	-8.633
PSPTO_0568	PSPTO_0568	anthranilate synthase, component I	set13TCH596	Passage5	-4.09801	-9.59417
PSPTO_0568	PSPTO_0568	anthranilate synthase, component I	set13TCH587	Passage2	-3.15017	-6.82665
PSPTO_0568	PSPTO_0568	anthranilate synthase, component I	set13TCH615	Control4	-4.99244	-11.1322
PSPTO_0568	PSPTO_0568	anthranilate synthase, component I	set13TCH598	Passage6	-3.51908	-8.9991
PSPTO_0568	PSPTO_0568	anthranilate synthase, component I	set13TCH608	Control1	-3.51655	-7.69062
PSPTO_0568	PSPTO_0568	anthranilate synthase, component I	set13TCH597	Passage5	-4.01024	-8.3216
PSPTO_0568	PSPTO_0568	anthranilate synthase, component I	set13TCH599	Passage6	-3.50985	-8.52351
PSPTO_0568	PSPTO_0568	anthranilate synthase, component I	set13TCH617	Control4	-3.13812	-6.16547
PSPTO_0568	PSPTO_0568	anthranilate synthase, component I	set13TCH610	Control2	-3.3853	-6.59389
PSPTO_0568	PSPTO_0568	anthranilate synthase, component I	set13TCH595	Passage5	-3.60015	-6.98051
PSPTO_0568	PSPTO_0568	anthranilate synthase, component I	set13TCH612	Control3	-3.79792	-6.88706
PSPTO_0568	PSPTO_0568	anthranilate synthase, component I	set13TCH611	Control2	-3.88539	-7.25532
PSPTO_0568	PSPTO_0568	anthranilate synthase, component I	set13TCH591	Passage3	-3.62404	-7.63174
PSPTO_0568	PSPTO_0568	anthranilate synthase, component I	set13TCH593	Passage4	-3.48442	-7.08537
PSPTO_0568	PSPTO_0568	anthranilate synthase, component I	set13TCH623	Control6	-2.89448	-5.86969
PSPTO_0568	PSPTO_0568	anthranilate synthase, component I	set13TCH600	Passage6	-3.40132	-8.27133
PSPTO_0568	PSPTO_0568	anthranilate synthase, component I	set13TCH588	Passage2	-3.52716	-7.4611
PSPTO_0568	PSPTO_0568	anthranilate synthase, component I	set13TCH602	Passage7	-2.01422	-5.15772
PSPTO_0568	PSPTO_0568	anthranilate synthase, component I	set13TCH616	Control4	-2.67317	-5.48282
PSPTO_0568	PSPTO_0568	anthranilate synthase, component I	set13TCH586	Passage2	-3.96576	-7.90331
PSPTO_0568	PSPTO_0568	anthranilate synthase, component I	set13TCH585	Passage1	-2.38226	-9.38765
PSPTO_0568	PSPTO_0568	anthranilate synthase, component I	set13TCH583	Passage1	-2.11267	-8.14028
PSPTO_0568	PSPTO_0568	anthranilate synthase, component I	set13TCH607	Control1	-3.84106	-6.92371
PSPTO_0568	PSPTO_0568	anthranilate synthase, component I	set13TCH594	Passage4	-3.7767	-7.40767
PSPTO_0568	PSPTO_0568	anthranilate synthase, component I	set13TCH613	Control3	-3.15716	-6.52351
PSPTO_0568	PSPTO_0568	anthranilate synthase, component I	set13TCH606	Control1	-3.26555	-6.26503
PSPTO_0568	PSPTO_0568	anthranilate synthase, component I	set13TCH621	Control6	-2.28389	-6.06095
PSPTO_0568	PSPTO_0568	anthranilate synthase, component I	set13TCH618	Control5	-3.61453	-7.9064
PSPTO_0568	PSPTO_0568	anthranilate synthase, component I	set13TCH622	Control6	-3.12572	-6.33861
PSPTO_0568	PSPTO_0568	anthranilate synthase, component I	set13TCH589	Passage3	-3.66913	-6.64254
PSPTO_0568	PSPTO_0568	anthranilate synthase, component I	set10TCH480	Liq2B	-2.57252	-6.48181
PSPTO_0568	PSPTO_0568	anthranilate synthase, component I	set13TCH619	Control5	-3.22702	-7.11401
PSPTO_0568	PSPTO_0568	anthranilate synthase, component I	set13TCH601	Passage7	-3.28109	-6.29353
PSPTO_0568	PSPTO_0568	anthranilate synthase, component I	set13TCH620	Control5	-3.92132	-9.24624
PSPTO_0568	PSPTO_0568	anthranilate synthase, component I	set13TCH592	Passage4	-3.83631	-7.71428
PSPTO_0568	PSPTO_0568	anthranilate synthase, component I	set13TCH603	Passage7	-2.81012	-7.01881
PSPTO_0593	PSPTO_0593	anthranilate phosphoribosyltransferase	set13TCH586	Passage2	-6.28336	-6.10973
PSPTO_0593	PSPTO_0593	anthranilate phosphoribosyltransferase	set13TCH608	Control1	-4.44835	-5.0374
PSPTO_0593	PSPTO_0593	anthranilate phosphoribosyltransferase	set13TCH584	Passage1	-2.93532	-7.27571
PSPTO_0593	PSPTO_0593	anthranilate phosphoribosyltransferase	set13TCH583	Passage1	-3.06971	-5.73478
PSPTO_0593	PSPTO_0593	anthranilate phosphoribosyltransferase	set13TCH613	Control3	-5.45264	-5.23916
PSPTO_0594	PSPTO_0594	indole-3-glycerol phosphate synthase	set10TCH480	Liq2B	-5.29531	-5.0408
PSPTO_0598	PSPTO_0598	S-adenosylmethionine decarboxylase	set13TCH592	Passage4	-3.43276	-5.18072
PSPTO_0607	PSPTO_0607	peptidase, M23/M37 family	set13TCH609	Control2	-2.6463	-6.95443
PSPTO_0607	PSPTO_0607	peptidase, M23/M37 family	set13TCH619	Control5	-2.66466	-7.51276
PSPTO_0607	PSPTO_0607	peptidase, M23/M37 family	set13TCH610	Control2	-2.68064	-7.66381
PSPTO_0607	PSPTO_0607	peptidase, M23/M37 family	set13TCH614	Control3	-2.63348	-6.902
PSPTO_0607	PSPTO_0607	peptidase, M23/M37 family	set13TCH613	Control3	-2.17786	-5.10557
PSPTO_0607	PSPTO_0607	peptidase, M23/M37 family	set13TCH612	Control3	-2.41294	-7.2343
PSPTO_0607	PSPTO_0607	peptidase, M23/M37 family	set13TCH617	Control4	-2.69565	-5.76637
PSPTO_0607	PSPTO_0607	peptidase, M23/M37 family	set10TCH479	Liq2A	-2.10482	-7.83425
PSPTO_0607	PSPTO_0607	peptidase, M23/M37 family	set13TCH618	Control5	-2.46521	-6.50017
PSPTO_0659	PSPTO_0659	inositol monophosphatase family protein	set13TCH598	Passage6	-2.69653	-6.27498
PSPTO_0659	PSPTO_0659	inositol monophosphatase family protein	set13TCH600	Passage6	-2.45058	-6.72167
PSPTO_0659	PSPTO_0659	inositol monophosphatase family protein	set13TCH594	Passage4	-2.05945	-6.1192
PSPTO_0659	PSPTO_0659	inositol monophosphatase family protein	set13TCH599	Passage6	-2.33531	-5.70637
PSPTO_0659	PSPTO_0659	inositol monophosphatase family protein	set13TCH602	Passage7	-2.63261	-5.60537
PSPTO_0659	PSPTO_0659	inositol monophosphatase family protein	set13TCH597	Passage5	-2.56542	-7.22584
PSPTO_0659	PSPTO_0659	inositol monophosphatase family protein	set13TCH595	Passage5	-3.03678	-8.6206
PSPTO_0659	PSPTO_0659	inositol monophosphatase family protein	set13TCH596	Passage5	-2.04147	-5.09627
PSPTO_0659	PSPTO_0659	inositol monophosphatase family protein	set13TCH601	Passage7	-2.75709	-5.28052
PSPTO_0748	PSPTO_0748	RIO1 family protein	set13TCH623	Control6	-3.00445	-5.00646
PSPTO_0748	PSPTO_0748	RIO1 family protein	set13TCH617	Control4	-4.27656	-6.04598
PSPTO_0748	PSPTO_0748	RIO1 family protein	set13TCH612	Control3	-2.24332	-5.80559
PSPTO_0748	PSPTO_0748	RIO1 family protein	set13TCH621	Control6	-2.36923	-5.23069
PSPTO_0748	PSPTO_0748	RIO1 family protein	set13TCH615	Control4	-2.96989	-5.11211
PSPTO_0748	PSPTO_0748	RIO1 family protein	set13TCH619	Control5	-3.72301	-6.12809
PSPTO_0748	PSPTO_0748	RIO1 family protein	set13TCH614	Control3	-2.636	-5.40663
PSPTO_0748	PSPTO_0748	RIO1 family protein	set13TCH603	Passage7	-2.25363	-5.69335
PSPTO_0748	PSPTO_0748	RIO1 family protein	set13TCH620	Control5	-3.68106	-5.66834
PSPTO_0751	PSPTO_0751	hypothetical protein	set13TCH614	Control3	-3.13335	-6.09942
PSPTO_0751	PSPTO_0751	hypothetical protein	set13TCH610	Control2	-2.61018	-5.24293
PSPTO_0751	PSPTO_0751	hypothetical protein	set13TCH615	Control4	-3.78725	-5.05356
PSPTO_0751	PSPTO_0751	hypothetical protein	set13TCH611	Control2	-3.82723	-6.53999
PSPTO_0829	PSPTO_0829	clpB protein	set13TCH619	Control5	-2.90926	-7.20713
PSPTO_0829	PSPTO_0829	clpB protein	set13TCH622	Control6	-2.71142	-5.22302
PSPTO_0829	PSPTO_0829	clpB protein	set13TCH620	Control5	-4.01288	-7.09746
PSPTO_0829	PSPTO_0829	clpB protein	set13TCH616	Control4	-4.43564	-7.0113
PSPTO_0829	PSPTO_0829	clpB protein	set13TCH614	Control3	-2.70071	-5.65726
PSPTO_0863	PSPTO_0863	hypothetical protein	set13TCH618	Control5	-2.52809	-5.29685
PSPTO_0863	PSPTO_0863	hypothetical protein	set13TCH599	Passage6	-2.03481	-6.34573
PSPTO_0954	PSPTO_0954	phosphoenolpyruvate-protein phosphotransferase,EI/HPr/EIIA components	set13TCH595	Passage5	-4.86212	-5.20538
PSPTO_0954	PSPTO_0954	phosphoenolpyruvate-protein phosphotransferase,EI/HPr/EIIA components	set13TCH586	Passage2	-5.58013	-6.61845
PSPTO_0954	PSPTO_0954	phosphoenolpyruvate-protein phosphotransferase,EI/HPr/EIIA components	set10TCH479	Liq2A	-4.3977	-5.96861
PSPTO_0954	PSPTO_0954	phosphoenolpyruvate-protein phosphotransferase,EI/HPr/EIIA components	set13TCH606	Control1	-5.46298	-6.66761
PSPTO_0954	PSPTO_0954	phosphoenolpyruvate-protein phosphotransferase,EI/HPr/EIIA components	set13TCH611	Control2	-5.08465	-5.68696
PSPTO_0954	PSPTO_0954	phosphoenolpyruvate-protein phosphotransferase,EI/HPr/EIIA components	set13TCH585	Passage1	-3.38612	-5.84379
PSPTO_0954	PSPTO_0954	phosphoenolpyruvate-protein phosphotransferase,EI/HPr/EIIA components	set13TCH592	Passage4	-6.09465	-5.92597
PSPTO_0954	PSPTO_0954	phosphoenolpyruvate-protein phosphotransferase,EI/HPr/EIIA components	set13TCH587	Passage2	-5.95138	-6.58272
PSPTO_0954	PSPTO_0954	phosphoenolpyruvate-protein phosphotransferase,EI/HPr/EIIA components	set13TCH607	Control1	-3.76001	-5.72196
PSPTO_0954	PSPTO_0954	phosphoenolpyruvate-protein phosphotransferase,EI/HPr/EIIA components	set13TCH594	Passage4	-5.60529	-5.0335
PSPTO_0956	PSPTO_0956	phosphotransferase system, fructose-specific IIBC component	set10TCH479	Liq2A	-2.5687	-7.44282
PSPTO_0956	PSPTO_0956	phosphotransferase system, fructose-specific IIBC component	set13TCH596	Passage5	-3.91554	-10.5348
PSPTO_0956	PSPTO_0956	phosphotransferase system, fructose-specific IIBC component	set13TCH608	Control1	-3.74665	-10.4207
PSPTO_0956	PSPTO_0956	phosphotransferase system, fructose-specific IIBC component	set13TCH583	Passage1	-2.01556	-7.30533
PSPTO_0956	PSPTO_0956	phosphotransferase system, fructose-specific IIBC component	set13TCH593	Passage4	-4.7154	-12.5872
PSPTO_0956	PSPTO_0956	phosphotransferase system, fructose-specific IIBC component	set13TCH617	Control4	-4.31686	-10.2824
PSPTO_0956	PSPTO_0956	phosphotransferase system, fructose-specific IIBC component	set13TCH597	Passage5	-3.52537	-9.02832
PSPTO_0956	PSPTO_0956	phosphotransferase system, fructose-specific IIBC component	set13TCH591	Passage3	-4.43325	-10.9205
PSPTO_0956	PSPTO_0956	phosphotransferase system, fructose-specific IIBC component	set13TCH612	Control3	-5.5591	-8.49589
PSPTO_0956	PSPTO_0956	phosphotransferase system, fructose-specific IIBC component	set13TCH615	Control4	-5.17403	-7.9074
PSPTO_0956	PSPTO_0956	phosphotransferase system, fructose-specific IIBC component	set13TCH594	Passage4	-3.98873	-9.11956
PSPTO_0956	PSPTO_0956	phosphotransferase system, fructose-specific IIBC component	set13TCH585	Passage1	-2.52356	-8.51553
PSPTO_0956	PSPTO_0956	phosphotransferase system, fructose-specific IIBC component	set10TCH480	Liq2B	-3.81939	-11.8391
PSPTO_0956	PSPTO_0956	phosphotransferase system, fructose-specific IIBC component	set13TCH614	Control3	-4.23739	-10.5756
PSPTO_0956	PSPTO_0956	phosphotransferase system, fructose-specific IIBC component	set13TCH588	Passage2	-4.40625	-13.4989
PSPTO_0956	PSPTO_0956	phosphotransferase system, fructose-specific IIBC component	set13TCH598	Passage6	-3.61289	-9.85595
PSPTO_0956	PSPTO_0956	phosphotransferase system, fructose-specific IIBC component	set13TCH611	Control2	-3.97847	-8.51435
PSPTO_0956	PSPTO_0956	phosphotransferase system, fructose-specific IIBC component	set13TCH610	Control2	-4.4295	-10.7109
PSPTO_0956	PSPTO_0956	phosphotransferase system, fructose-specific IIBC component	set13TCH599	Passage6	-4.18817	-6.99161
PSPTO_0956	PSPTO_0956	phosphotransferase system, fructose-specific IIBC component	set13TCH592	Passage4	-5.05206	-13.6555
PSPTO_0956	PSPTO_0956	phosphotransferase system, fructose-specific IIBC component	set13TCH589	Passage3	-4.686	-11.1432
PSPTO_0956	PSPTO_0956	phosphotransferase system, fructose-specific IIBC component	set13TCH616	Control4	-4.11008	-9.73884
PSPTO_0956	PSPTO_0956	phosphotransferase system, fructose-specific IIBC component	set13TCH609	Control2	-5.06151	-12.6324
PSPTO_0956	PSPTO_0956	phosphotransferase system, fructose-specific IIBC component	set13TCH587	Passage2	-4.5352	-11.1408
PSPTO_0956	PSPTO_0956	phosphotransferase system, fructose-specific IIBC component	set13TCH595	Passage5	-4.48009	-11.672
PSPTO_0956	PSPTO_0956	phosphotransferase system, fructose-specific IIBC component	set13TCH613	Control3	-4.7635	-10.1556
PSPTO_0956	PSPTO_0956	phosphotransferase system, fructose-specific IIBC component	set13TCH590	Passage3	-4.96511	-11.5316
PSPTO_0956	PSPTO_0956	phosphotransferase system, fructose-specific IIBC component	set13TCH606	Control1	-4.7989	-12.7369
PSPTO_0956	PSPTO_0956	phosphotransferase system, fructose-specific IIBC component	set13TCH586	Passage2	-5.17775	-13.7391
PSPTO_0956	PSPTO_0956	phosphotransferase system, fructose-specific IIBC component	set13TCH607	Control1	-3.91134	-10.803
PSPTO_0956	PSPTO_0956	phosphotransferase system, fructose-specific IIBC component	set13TCH584	Passage1	-2.42654	-8.66298
PSPTO_0956	PSPTO_0956	phosphotransferase system, fructose-specific IIBC component	set13TCH622	Control6	-2.79235	-5.35367
PSPTO_0956	PSPTO_0956	phosphotransferase system, fructose-specific IIBC component	set13TCH601	Passage7	-2.90601	-6.19455
PSPTO_0956	PSPTO_0956	phosphotransferase system, fructose-specific IIBC component	set13TCH620	Control5	-3.83317	-9.04888
PSPTO_0956	PSPTO_0956	phosphotransferase system, fructose-specific IIBC component	set13TCH600	Passage6	-3.72274	-9.28919
PSPTO_0956	PSPTO_0956	phosphotransferase system, fructose-specific IIBC component	set13TCH602	Passage7	-2.73247	-6.5877
PSPTO_0965	PSPTO_0965	sensor histidine kinase	set13TCH615	Control4	-2.13646	-5.20403
PSPTO_0981	PSPTO_0981	acetolactate synthase large subunit	set13TCH615	Control4	-3.53139	-7.12976
PSPTO_0981	PSPTO_0981	acetolactate synthase large subunit	set13TCH594	Passage4	-3.70362	-7.31613
PSPTO_0981	PSPTO_0981	acetolactate synthase large subunit	set13TCH585	Passage1	-2.59875	-10.5155
PSPTO_0981	PSPTO_0981	acetolactate synthase large subunit	set13TCH591	Passage3	-4.13214	-9.66063
PSPTO_0981	PSPTO_0981	acetolactate synthase large subunit	set13TCH618	Control5	-3.52122	-8.13674
PSPTO_0981	PSPTO_0981	acetolactate synthase large subunit	set13TCH610	Control2	-3.62653	-8.0351
PSPTO_0981	PSPTO_0981	acetolactate synthase large subunit	set10TCH479	Liq2A	-2.64303	-7.42872
PSPTO_0981	PSPTO_0981	acetolactate synthase large subunit	set13TCH611	Control2	-4.92426	-11.5844
PSPTO_0981	PSPTO_0981	acetolactate synthase large subunit	set13TCH617	Control4	-4.75683	-10.4554
PSPTO_0981	PSPTO_0981	acetolactate synthase large subunit	set10TCH478	Liq1B	-2.07537	-10.9696
PSPTO_0981	PSPTO_0981	acetolactate synthase large subunit	set13TCH622	Control6	-3.64689	-8.14655
PSPTO_0981	PSPTO_0981	acetolactate synthase large subunit	set13TCH586	Passage2	-4.2211	-8.62029
PSPTO_0981	PSPTO_0981	acetolactate synthase large subunit	set13TCH614	Control3	-3.98179	-8.91151
PSPTO_0981	PSPTO_0981	acetolactate synthase large subunit	set13TCH609	Control2	-3.53091	-7.14354
PSPTO_0981	PSPTO_0981	acetolactate synthase large subunit	set13TCH616	Control4	-4.97262	-10.6137
PSPTO_0981	PSPTO_0981	acetolactate synthase large subunit	set13TCH588	Passage2	-3.92394	-9.5471
PSPTO_0981	PSPTO_0981	acetolactate synthase large subunit	set13TCH603	Passage7	-3.04404	-8.54645
PSPTO_0981	PSPTO_0981	acetolactate synthase large subunit	set13TCH596	Passage5	-3.57106	-8.25507
PSPTO_0981	PSPTO_0981	acetolactate synthase large subunit	set13TCH607	Control1	-3.56182	-8.3717
PSPTO_0981	PSPTO_0981	acetolactate synthase large subunit	set13TCH621	Control6	-2.8353	-8.15998
PSPTO_0981	PSPTO_0981	acetolactate synthase large subunit	set13TCH584	Passage1	-2.03663	-9.01231
PSPTO_0981	PSPTO_0981	acetolactate synthase large subunit	set13TCH590	Passage3	-5.32522	-12.8837
PSPTO_0981	PSPTO_0981	acetolactate synthase large subunit	set13TCH623	Control6	-3.43345	-6.18139
PSPTO_0981	PSPTO_0981	acetolactate synthase large subunit	set13TCH620	Control5	-3.49442	-7.35442
PSPTO_0981	PSPTO_0981	acetolactate synthase large subunit	set13TCH613	Control3	-3.89158	-8.46713
PSPTO_0981	PSPTO_0981	acetolactate synthase large subunit	set13TCH600	Passage6	-3.0821	-7.37076
PSPTO_0981	PSPTO_0981	acetolactate synthase large subunit	set13TCH619	Control5	-4.10032	-10.1787
PSPTO_0981	PSPTO_0981	acetolactate synthase large subunit	set13TCH587	Passage2	-4.39733	-9.93564
PSPTO_0981	PSPTO_0981	acetolactate synthase large subunit	set13TCH583	Passage1	-2.2868	-8.79626
PSPTO_0981	PSPTO_0981	acetolactate synthase large subunit	set13TCH595	Passage5	-3.37236	-7.08053
PSPTO_0981	PSPTO_0981	acetolactate synthase large subunit	set13TCH602	Passage7	-3.48405	-8.41706
PSPTO_0981	PSPTO_0981	acetolactate synthase large subunit	set13TCH599	Passage6	-2.66431	-6.453
PSPTO_0981	PSPTO_0981	acetolactate synthase large subunit	set13TCH593	Passage4	-4.51658	-10.049
PSPTO_0981	PSPTO_0981	acetolactate synthase large subunit	set13TCH597	Passage5	-3.9251	-8.84087
PSPTO_0981	PSPTO_0981	acetolactate synthase large subunit	set13TCH608	Control1	-3.41637	-8.25791
PSPTO_0981	PSPTO_0981	acetolactate synthase large subunit	set13TCH606	Control1	-3.3282	-6.94714
PSPTO_0981	PSPTO_0981	acetolactate synthase large subunit	set13TCH589	Passage3	-4.1327	-7.62022
PSPTO_0981	PSPTO_0981	acetolactate synthase large subunit	set10TCH480	Liq2B	-4.36194	-12.8954
PSPTO_0981	PSPTO_0981	acetolactate synthase large subunit	set13TCH612	Control3	-3.92233	-7.52517
PSPTO_0981	PSPTO_0981	acetolactate synthase large subunit	set13TCH592	Passage4	-3.44903	-6.60768
PSPTO_0982	PSPTO_0982	acetolactate synthase small subunit	set13TCH583	Passage1	-2.04197	-5.01285
PSPTO_0982	PSPTO_0982	acetolactate synthase small subunit	set13TCH606	Control1	-6.43618	-6.26015
PSPTO_0982	PSPTO_0982	acetolactate synthase small subunit	set13TCH585	Passage1	-2.97698	-6.57854
PSPTO_0982	PSPTO_0982	acetolactate synthase small subunit	set13TCH611	Control2	-7.38076	-5.09598
PSPTO_0982	PSPTO_0982	acetolactate synthase small subunit	set13TCH588	Passage2	-5.60648	-5.9671
PSPTO_0983	PSPTO_0983	ketol-acid reductoisomerase	set13TCH610	Control2	-4.31918	-6.5547
PSPTO_0983	PSPTO_0983	ketol-acid reductoisomerase	set13TCH608	Control1	-4.72262	-7.11203
PSPTO_0983	PSPTO_0983	ketol-acid reductoisomerase	set10TCH479	Liq2A	-4.03809	-8.2692
PSPTO_0983	PSPTO_0983	ketol-acid reductoisomerase	set13TCH593	Passage4	-4.47053	-6.46404
PSPTO_0983	PSPTO_0983	ketol-acid reductoisomerase	set13TCH595	Passage5	-4.10497	-5.67641
PSPTO_0983	PSPTO_0983	ketol-acid reductoisomerase	set13TCH615	Control4	-4.74672	-8.11526
PSPTO_0983	PSPTO_0983	ketol-acid reductoisomerase	set13TCH618	Control5	-4.69077	-6.35458
PSPTO_0983	PSPTO_0983	ketol-acid reductoisomerase	set13TCH611	Control2	-4.71972	-5.84956
PSPTO_0983	PSPTO_0983	ketol-acid reductoisomerase	set13TCH609	Control2	-4.88948	-7.67962
PSPTO_0983	PSPTO_0983	ketol-acid reductoisomerase	set13TCH598	Passage6	-3.79528	-6.61721
PSPTO_0983	PSPTO_0983	ketol-acid reductoisomerase	set13TCH599	Passage6	-4.10907	-6.01995
PSPTO_0983	PSPTO_0983	ketol-acid reductoisomerase	set13TCH594	Passage4	-4.08051	-5.81486
PSPTO_0983	PSPTO_0983	ketol-acid reductoisomerase	set13TCH614	Control3	-3.97947	-6.31094
PSPTO_0983	PSPTO_0983	ketol-acid reductoisomerase	set13TCH617	Control4	-4.72049	-7.26766
PSPTO_0983	PSPTO_0983	ketol-acid reductoisomerase	set13TCH585	Passage1	-2.76615	-5.93562
PSPTO_0983	PSPTO_0983	ketol-acid reductoisomerase	set13TCH591	Passage3	-4.97133	-8.05964
PSPTO_0983	PSPTO_0983	ketol-acid reductoisomerase	set13TCH600	Passage6	-3.43118	-5.59572
PSPTO_0983	PSPTO_0983	ketol-acid reductoisomerase	set13TCH612	Control3	-4.86218	-7.89847
PSPTO_0983	PSPTO_0983	ketol-acid reductoisomerase	set13TCH606	Control1	-4.00255	-6.29612
PSPTO_0983	PSPTO_0983	ketol-acid reductoisomerase	set13TCH616	Control4	-5.26712	-6.1339
PSPTO_0983	PSPTO_0983	ketol-acid reductoisomerase	set13TCH590	Passage3	-5.67955	-7.77532
PSPTO_0983	PSPTO_0983	ketol-acid reductoisomerase	set13TCH586	Passage2	-4.55458	-7.47985
PSPTO_0983	PSPTO_0983	ketol-acid reductoisomerase	set10TCH480	Liq2B	-2.77168	-5.34595
PSPTO_0983	PSPTO_0983	ketol-acid reductoisomerase	set13TCH613	Control3	-5.19643	-8.65972
PSPTO_0983	PSPTO_0983	ketol-acid reductoisomerase	set13TCH589	Passage3	-4.10193	-5.06826
PSPTO_0983	PSPTO_0983	ketol-acid reductoisomerase	set13TCH619	Control5	-4.2066	-7.95374
PSPTO_0983	PSPTO_0983	ketol-acid reductoisomerase	set13TCH592	Passage4	-4.48722	-5.70252
PSPTO_0983	PSPTO_0983	ketol-acid reductoisomerase	set13TCH584	Passage1	-2.1734	-7.01187
PSPTO_0983	PSPTO_0983	ketol-acid reductoisomerase	set13TCH588	Passage2	-4.52772	-6.63588
PSPTO_0983	PSPTO_0983	ketol-acid reductoisomerase	set13TCH597	Passage5	-3.75393	-5.72351
PSPTO_0983	PSPTO_0983	ketol-acid reductoisomerase	set13TCH587	Passage2	-4.3526	-6.36921
PSPTO_0983	PSPTO_0983	ketol-acid reductoisomerase	set13TCH620	Control5	-3.58488	-5.77147
PSPTO_1042	PSPTO_1042	transcriptional activator ChrR	set13TCH599	Passage6	5.31912	6.11953
PSPTO_1042	PSPTO_1042	transcriptional activator ChrR	set13TCH596	Passage5	4.33229	6.44112
PSPTO_1042	PSPTO_1042	transcriptional activator ChrR	set13TCH593	Passage4	3.51865	7.35762
PSPTO_1042	PSPTO_1042	transcriptional activator ChrR	set13TCH602	Passage7	5.86996	5.67708
PSPTO_1075	PSPTO_1075	O-antigen ABC transporter, ATP-binding protein	set13TCH616	Control4	-3.54627	-5.9745
PSPTO_1075	PSPTO_1075	O-antigen ABC transporter, ATP-binding protein	set13TCH619	Control5	-2.59955	-5.91326
PSPTO_1075	PSPTO_1075	O-antigen ABC transporter, ATP-binding protein	set13TCH618	Control5	-2.78255	-5.83274
PSPTO_1075	PSPTO_1075	O-antigen ABC transporter, ATP-binding protein	set13TCH601	Passage7	2.45773	5.50808
PSPTO_1076	PSPTO_1076	O-antigen ABC transporter, permease protein	set13TCH599	Passage6	2.14799	5.83693
PSPTO_1076	PSPTO_1076	O-antigen ABC transporter, permease protein	set13TCH602	Passage7	2.54893	7.27829
PSPTO_1076	PSPTO_1076	O-antigen ABC transporter, permease protein	set13TCH615	Control4	-2.54717	-5.08193
PSPTO_1076	PSPTO_1076	O-antigen ABC transporter, permease protein	set13TCH620	Control5	-3.93	-5.24394
PSPTO_1076	PSPTO_1076	O-antigen ABC transporter, permease protein	set13TCH601	Passage7	2.98836	7.47362
PSPTO_1076	PSPTO_1076	O-antigen ABC transporter, permease protein	set13TCH616	Control4	-3.81916	-5.7333
PSPTO_1076	PSPTO_1076	O-antigen ABC transporter, permease protein	set13TCH598	Passage6	2.69404	5.82511
PSPTO_1078	PSPTO_1078	lipopolysaccharide biosynthesis protein	set13TCH619	Control5	-2.59928	-7.80297
PSPTO_1107	PSPTO_1107	TPR domain-containing protein	set13TCH601	Passage7	-2.86332	-5.01744
PSPTO_1136	PSPTO_1136	malate:quinone oxidoreductase	set13TCH597	Passage5	-2.97511	-5.11068
PSPTO_1136	PSPTO_1136	malate:quinone oxidoreductase	set13TCH615	Control4	-4.07938	-5.56153
PSPTO_1136	PSPTO_1136	malate:quinone oxidoreductase	set13TCH593	Passage4	-3.09079	-6.42169
PSPTO_1136	PSPTO_1136	malate:quinone oxidoreductase	set13TCH589	Passage3	-3.3619	-6.57527
PSPTO_1136	PSPTO_1136	malate:quinone oxidoreductase	set13TCH594	Passage4	-3.5929	-6.27711
PSPTO_1136	PSPTO_1136	malate:quinone oxidoreductase	set13TCH592	Passage4	-2.8977	-5.95029
PSPTO_1136	PSPTO_1136	malate:quinone oxidoreductase	set13TCH614	Control3	-2.99815	-5.17203
PSPTO_1245	PSPTO_1245	polysaccharide deacetylase family protein	set13TCH610	Control2	-3.26683	-5.18743
PSPTO_1256	PSPTO_1256	amino acid ABC transporter permease	set13TCH618	Control5	-2.81372	-5.68248
PSPTO_1265	PSPTO_1265	nucleoid-associated family protein	set13TCH601	Passage7	2.57155	5.64483
PSPTO_1265	PSPTO_1265	nucleoid-associated family protein	set13TCH625	Control7	3.13058	7.17917
PSPTO_1265	PSPTO_1265	nucleoid-associated family protein	set13TCH621	Control6	2.86904	6.18612
PSPTO_1265	PSPTO_1265	nucleoid-associated family protein	set13TCH626	Control7	3.45979	7.87164
PSPTO_1265	PSPTO_1265	nucleoid-associated family protein	set13TCH623	Control6	2.70918	5.4019
PSPTO_1265	PSPTO_1265	nucleoid-associated family protein	set13TCH620	Control5	2.74655	6.2705
PSPTO_1265	PSPTO_1265	nucleoid-associated family protein	set13TCH602	Passage7	2.59383	5.88353
PSPTO_1265	PSPTO_1265	nucleoid-associated family protein	set13TCH624	Control7	3.16374	5.58868
PSPTO_1265	PSPTO_1265	nucleoid-associated family protein	set13TCH622	Control6	2.6885	5.86432
PSPTO_1271	PSPTO_1271	cytosol aminopeptidase	set13TCH623	Control6	-2.49435	-5.03176
PSPTO_1276	PSPTO_1276	glycine dehydrogenase	set13TCH617	Control4	-2.56323	-5.41856
PSPTO_1276	PSPTO_1276	glycine dehydrogenase	set13TCH613	Control3	-2.59514	-5.02488
PSPTO_1276	PSPTO_1276	glycine dehydrogenase	set13TCH614	Control3	-3.66927	-9.01945
PSPTO_1280	PSPTO_1280	transcriptional regulator TyrR	set13TCH621	Control6	-2.73734	-5.23393
PSPTO_1280	PSPTO_1280	transcriptional regulator TyrR	set13TCH616	Control4	-3.69206	-5.54833
PSPTO_1280	PSPTO_1280	transcriptional regulator TyrR	set13TCH615	Control4	-3.95473	-5.95108
PSPTO_1280	PSPTO_1280	transcriptional regulator TyrR	set13TCH614	Control3	-2.79941	-5.75812
PSPTO_1280	PSPTO_1280	transcriptional regulator TyrR	set13TCH622	Control6	-2.74583	-5.40059
PSPTO_1280	PSPTO_1280	transcriptional regulator TyrR	set13TCH618	Control5	-3.50189	-5.76709
PSPTO_1280	PSPTO_1280	transcriptional regulator TyrR	set13TCH617	Control4	-3.10461	-5.76539
PSPTO_1280	PSPTO_1280	transcriptional regulator TyrR	set13TCH613	Control3	-2.05345	-5.54214
PSPTO_1280	PSPTO_1280	transcriptional regulator TyrR	set13TCH619	Control5	-3.51859	-5.59221
PSPTO_1287	PSPTO_1287	glyceraldehyde 3-phosphate dehydrogenase, type I	set13TCH595	Passage5	-3.32857	-5.03671
PSPTO_1287	PSPTO_1287	glyceraldehyde 3-phosphate dehydrogenase, type I	set13TCH589	Passage3	-4.5968	-6.24648
PSPTO_1287	PSPTO_1287	glyceraldehyde 3-phosphate dehydrogenase, type I	set13TCH596	Passage5	-3.6082	-5.00643
PSPTO_1289	PSPTO_1289	glucokinase	set13TCH624	Control7	2.53213	6.6606
PSPTO_1289	PSPTO_1289	glucokinase	set13TCH620	Control5	2.20811	5.01758
PSPTO_1289	PSPTO_1289	glucokinase	set13TCH626	Control7	2.32896	5.43436
PSPTO_1290	PSPTO_1290	DNA-binding response regulator	set13TCH602	Passage7	2.83884	6.65429
PSPTO_1291	PSPTO_1291	sensor histidine kinase	set13TCH615	Control4	-4.03051	-6.48686
PSPTO_1291	PSPTO_1291	sensor histidine kinase	set13TCH621	Control6	-2.47655	-5.33041
PSPTO_1291	PSPTO_1291	sensor histidine kinase	set13TCH618	Control5	-4.62988	-7.51957
PSPTO_1291	PSPTO_1291	sensor histidine kinase	set13TCH617	Control4	-5.14097	-7.86437
PSPTO_1291	PSPTO_1291	sensor histidine kinase	set13TCH609	Control2	-4.84176	-7.7508
PSPTO_1291	PSPTO_1291	sensor histidine kinase	set13TCH611	Control2	-4.16024	-5.34117
PSPTO_1291	PSPTO_1291	sensor histidine kinase	set13TCH601	Passage7	-3.32468	-6.36175
PSPTO_1291	PSPTO_1291	sensor histidine kinase	set13TCH619	Control5	-2.85502	-5.40072
PSPTO_1291	PSPTO_1291	sensor histidine kinase	set13TCH600	Passage6	-3.87773	-7.35
PSPTO_1291	PSPTO_1291	sensor histidine kinase	set13TCH588	Passage2	-3.53941	-8.1088
PSPTO_1291	PSPTO_1291	sensor histidine kinase	set13TCH610	Control2	-4.48565	-6.12831
PSPTO_1291	PSPTO_1291	sensor histidine kinase	set13TCH593	Passage4	-5.09461	-9.52332
PSPTO_1291	PSPTO_1291	sensor histidine kinase	set13TCH614	Control3	-4.30368	-5.81757
PSPTO_1291	PSPTO_1291	sensor histidine kinase	set13TCH620	Control5	-5.42244	-7.12155
PSPTO_1291	PSPTO_1291	sensor histidine kinase	set13TCH592	Passage4	-3.97549	-7.22751
PSPTO_1291	PSPTO_1291	sensor histidine kinase	set13TCH597	Passage5	-4.9536	-8.77557
PSPTO_1291	PSPTO_1291	sensor histidine kinase	set13TCH596	Passage5	-5.62768	-5.48259
PSPTO_1291	PSPTO_1291	sensor histidine kinase	set13TCH598	Passage6	-3.69842	-6.41272
PSPTO_1291	PSPTO_1291	sensor histidine kinase	set13TCH590	Passage3	-4.36968	-7.91992
PSPTO_1291	PSPTO_1291	sensor histidine kinase	set13TCH591	Passage3	-3.73953	-6.09898
PSPTO_1291	PSPTO_1291	sensor histidine kinase	set13TCH622	Control6	-3.01193	-5.81908
PSPTO_1291	PSPTO_1291	sensor histidine kinase	set13TCH602	Passage7	-3.30575	-6.68945
PSPTO_1291	PSPTO_1291	sensor histidine kinase	set13TCH608	Control1	-2.36685	-8.81231
PSPTO_1291	PSPTO_1291	sensor histidine kinase	set13TCH587	Passage2	-3.23883	-7.82259
PSPTO_1291	PSPTO_1291	sensor histidine kinase	set13TCH586	Passage2	-3.01291	-7.95145
PSPTO_1291	PSPTO_1291	sensor histidine kinase	set13TCH595	Passage5	-4.10557	-6.03408
PSPTO_1291	PSPTO_1291	sensor histidine kinase	set13TCH613	Control3	-3.46307	-5.27504
PSPTO_1291	PSPTO_1291	sensor histidine kinase	set13TCH612	Control3	-4.71451	-7.42662
PSPTO_1291	PSPTO_1291	sensor histidine kinase	set13TCH589	Passage3	-3.45774	-5.6081
PSPTO_1291	PSPTO_1291	sensor histidine kinase	set13TCH594	Passage4	-4.61351	-8.15245
PSPTO_1292	PSPTO_1292	glucose ABC transporter, periplasmic glucose-binding protein	set13TCH617	Control4	2.19963	13.4975
PSPTO_1292	PSPTO_1292	glucose ABC transporter, periplasmic glucose-binding protein	set13TCH616	Control4	2.06423	11.4523
PSPTO_1292	PSPTO_1292	glucose ABC transporter, periplasmic glucose-binding protein	set13TCH626	Control7	3.13889	17.7238
PSPTO_1292	PSPTO_1292	glucose ABC transporter, periplasmic glucose-binding protein	set13TCH620	Control5	2.54247	12.9395
PSPTO_1292	PSPTO_1292	glucose ABC transporter, periplasmic glucose-binding protein	set13TCH623	Control6	2.80276	14.4074
PSPTO_1292	PSPTO_1292	glucose ABC transporter, periplasmic glucose-binding protein	set13TCH622	Control6	2.71818	13.8405
PSPTO_1292	PSPTO_1292	glucose ABC transporter, periplasmic glucose-binding protein	set13TCH619	Control5	2.57922	12.5058
PSPTO_1292	PSPTO_1292	glucose ABC transporter, periplasmic glucose-binding protein	set13TCH625	Control7	3.00976	15.8599
PSPTO_1292	PSPTO_1292	glucose ABC transporter, periplasmic glucose-binding protein	set13TCH624	Control7	2.84437	14.5844
PSPTO_1292	PSPTO_1292	glucose ABC transporter, periplasmic glucose-binding protein	set13TCH621	Control6	2.64149	11.6792
PSPTO_1292	PSPTO_1292	glucose ABC transporter, periplasmic glucose-binding protein	set13TCH618	Control5	2.44731	10.6306
PSPTO_1293	PSPTO_1293	glucose ABC transporter permease	set13TCH617	Control4	2.03276	9.55239
PSPTO_1293	PSPTO_1293	glucose ABC transporter permease	set13TCH626	Control7	3.23905	12.3316
PSPTO_1293	PSPTO_1293	glucose ABC transporter permease	set13TCH601	Passage7	2.05802	9.86902
PSPTO_1293	PSPTO_1293	glucose ABC transporter permease	set13TCH619	Control5	2.3988	11.0642
PSPTO_1293	PSPTO_1293	glucose ABC transporter permease	set13TCH620	Control5	2.43211	9.17698
PSPTO_1293	PSPTO_1293	glucose ABC transporter permease	set13TCH622	Control6	2.70384	13.1317
PSPTO_1293	PSPTO_1293	glucose ABC transporter permease	set13TCH621	Control6	2.23074	9.55066
PSPTO_1293	PSPTO_1293	glucose ABC transporter permease	set13TCH623	Control6	2.83697	10.5031
PSPTO_1293	PSPTO_1293	glucose ABC transporter permease	set13TCH625	Control7	3.01654	15.5114
PSPTO_1293	PSPTO_1293	glucose ABC transporter permease	set13TCH624	Control7	2.86619	12.8661
PSPTO_1294	PSPTO_1294	glucose ABC transporter permease	set13TCH626	Control7	2.89914	13.8395
PSPTO_1294	PSPTO_1294	glucose ABC transporter permease	set13TCH624	Control7	3.01415	12.683
PSPTO_1294	PSPTO_1294	glucose ABC transporter permease	set13TCH601	Passage7	2.06034	6.1506
PSPTO_1294	PSPTO_1294	glucose ABC transporter permease	set13TCH622	Control6	2.61323	6.71188
PSPTO_1294	PSPTO_1294	glucose ABC transporter permease	set13TCH619	Control5	2.44481	7.57163
PSPTO_1294	PSPTO_1294	glucose ABC transporter permease	set13TCH615	Control4	2.04942	7.83526
PSPTO_1294	PSPTO_1294	glucose ABC transporter permease	set13TCH620	Control5	2.08906	8.20413
PSPTO_1294	PSPTO_1294	glucose ABC transporter permease	set13TCH621	Control6	2.65422	9.24501
PSPTO_1294	PSPTO_1294	glucose ABC transporter permease	set13TCH623	Control6	2.49468	10.647
PSPTO_1294	PSPTO_1294	glucose ABC transporter permease	set13TCH618	Control5	2.33586	8.19875
PSPTO_1294	PSPTO_1294	glucose ABC transporter permease	set13TCH625	Control7	3.3876	6.8985
PSPTO_1295	PSPTO_1295	glucose ABC transporter ATP-binding protein	set13TCH626	Control7	2.63374	5.62288
PSPTO_1295	PSPTO_1295	glucose ABC transporter ATP-binding protein	set13TCH624	Control7	2.05782	5.58151
PSPTO_1300	PSPTO_1300	glucose-6-phosphate 1-dehydrogenase	set13TCH607	Control1	-3.1088	-6.45329
PSPTO_1300	PSPTO_1300	glucose-6-phosphate 1-dehydrogenase	set13TCH616	Control4	-3.27239	-6.07477
PSPTO_1300	PSPTO_1300	glucose-6-phosphate 1-dehydrogenase	set13TCH614	Control3	-3.24309	-7.75934
PSPTO_1300	PSPTO_1300	glucose-6-phosphate 1-dehydrogenase	set10TCH479	Liq2A	-2.3972	-6.39873
PSPTO_1300	PSPTO_1300	glucose-6-phosphate 1-dehydrogenase	set13TCH591	Passage3	-2.63307	-5.71109
PSPTO_1300	PSPTO_1300	glucose-6-phosphate 1-dehydrogenase	set13TCH615	Control4	-2.76838	-5.34236
PSPTO_1300	PSPTO_1300	glucose-6-phosphate 1-dehydrogenase	set10TCH480	Liq2B	-2.00591	-5.04442
PSPTO_1300	PSPTO_1300	glucose-6-phosphate 1-dehydrogenase	set13TCH610	Control2	-3.7124	-9.48034
PSPTO_1300	PSPTO_1300	glucose-6-phosphate 1-dehydrogenase	set13TCH595	Passage5	-2.34217	-5.21171
PSPTO_1300	PSPTO_1300	glucose-6-phosphate 1-dehydrogenase	set13TCH594	Passage4	-3.46785	-7.65625
PSPTO_1300	PSPTO_1300	glucose-6-phosphate 1-dehydrogenase	set13TCH611	Control2	-3.41917	-6.69992
PSPTO_1300	PSPTO_1300	glucose-6-phosphate 1-dehydrogenase	set13TCH593	Passage4	-2.24659	-5.19616
PSPTO_1300	PSPTO_1300	glucose-6-phosphate 1-dehydrogenase	set13TCH590	Passage3	-2.60309	-5.86686
PSPTO_1300	PSPTO_1300	glucose-6-phosphate 1-dehydrogenase	set13TCH586	Passage2	-2.16494	-5.77946
PSPTO_1300	PSPTO_1300	glucose-6-phosphate 1-dehydrogenase	set13TCH612	Control3	-2.77744	-5.38682
PSPTO_1300	PSPTO_1300	glucose-6-phosphate 1-dehydrogenase	set13TCH608	Control1	-2.84826	-6.24321
PSPTO_1300	PSPTO_1300	glucose-6-phosphate 1-dehydrogenase	set13TCH613	Control3	-3.13629	-6.06478
PSPTO_1300	PSPTO_1300	glucose-6-phosphate 1-dehydrogenase	set13TCH620	Control5	-2.78149	-6.32793
PSPTO_1300	PSPTO_1300	glucose-6-phosphate 1-dehydrogenase	set13TCH617	Control4	-3.6839	-8.08512
PSPTO_1300	PSPTO_1300	glucose-6-phosphate 1-dehydrogenase	set13TCH592	Passage4	-2.66468	-5.58361
PSPTO_1300	PSPTO_1300	glucose-6-phosphate 1-dehydrogenase	set13TCH619	Control5	-2.33274	-5.71402
PSPTO_1324	PSPTO_1324	disulfide oxidoreductase	set13TCH586	Passage2	-2.14352	-5.42198
PSPTO_1332	PSPTO_1332	branched-chain amino acid aminotransferase	set10TCH480	Liq2B	-3.21943	-5.50591
PSPTO_1332	PSPTO_1332	branched-chain amino acid aminotransferase	set13TCH583	Passage1	-2.82411	-5.08253
PSPTO_1332	PSPTO_1332	branched-chain amino acid aminotransferase	set13TCH599	Passage6	-4.15495	-5.61945
PSPTO_1332	PSPTO_1332	branched-chain amino acid aminotransferase	set13TCH614	Control3	-4.78159	-7.68121
PSPTO_1332	PSPTO_1332	branched-chain amino acid aminotransferase	set13TCH609	Control2	-4.31042	-5.39671
PSPTO_1332	PSPTO_1332	branched-chain amino acid aminotransferase	set13TCH615	Control4	-4.96504	-7.44116
PSPTO_1332	PSPTO_1332	branched-chain amino acid aminotransferase	set13TCH587	Passage2	-4.40413	-5.35287
PSPTO_1332	PSPTO_1332	branched-chain amino acid aminotransferase	set13TCH610	Control2	-4.62086	-6.56689
PSPTO_1332	PSPTO_1332	branched-chain amino acid aminotransferase	set13TCH598	Passage6	-3.95613	-5.14816
PSPTO_1332	PSPTO_1332	branched-chain amino acid aminotransferase	set13TCH586	Passage2	-4.27227	-7.20384
PSPTO_1332	PSPTO_1332	branched-chain amino acid aminotransferase	set13TCH592	Passage4	-5.67558	-7.93641
PSPTO_1332	PSPTO_1332	branched-chain amino acid aminotransferase	set13TCH608	Control1	-4.69799	-7.08602
PSPTO_1332	PSPTO_1332	branched-chain amino acid aminotransferase	set13TCH606	Control1	-4.02682	-5.416
PSPTO_1332	PSPTO_1332	branched-chain amino acid aminotransferase	set13TCH584	Passage1	-2.5873	-6.63581
PSPTO_1332	PSPTO_1332	branched-chain amino acid aminotransferase	set13TCH590	Passage3	-4.39529	-5.68319
PSPTO_1332	PSPTO_1332	branched-chain amino acid aminotransferase	set13TCH617	Control4	-4.85371	-5.88647
PSPTO_1332	PSPTO_1332	branched-chain amino acid aminotransferase	set13TCH589	Passage3	-5.84197	-7.99298
PSPTO_1332	PSPTO_1332	branched-chain amino acid aminotransferase	set13TCH612	Control3	-5.5541	-8.4681
PSPTO_1332	PSPTO_1332	branched-chain amino acid aminotransferase	set13TCH618	Control5	-3.6223	-5.27949
PSPTO_1332	PSPTO_1332	branched-chain amino acid aminotransferase	set13TCH596	Passage5	-5.01445	-6.86077
PSPTO_1332	PSPTO_1332	branched-chain amino acid aminotransferase	set13TCH600	Passage6	-3.79537	-5.38661
PSPTO_1332	PSPTO_1332	branched-chain amino acid aminotransferase	set13TCH597	Passage5	-4.36797	-5.84729
PSPTO_1378	PSPTO_1378	membrane-bound lytic murein transglycosylase D	set13TCH626	Control7	2.08923	7.4549
PSPTO_1378	PSPTO_1378	membrane-bound lytic murein transglycosylase D	set13TCH599	Passage6	2.43807	10.2964
PSPTO_1378	PSPTO_1378	membrane-bound lytic murein transglycosylase D	set13TCH602	Passage7	2.63949	10.2437
PSPTO_1378	PSPTO_1378	membrane-bound lytic murein transglycosylase D	set13TCH596	Passage5	2.04909	8.055
PSPTO_1378	PSPTO_1378	membrane-bound lytic murein transglycosylase D	set13TCH601	Passage7	2.66844	10.3977
PSPTO_1378	PSPTO_1378	membrane-bound lytic murein transglycosylase D	set13TCH598	Passage6	2.27121	8.33758
PSPTO_1378	PSPTO_1378	membrane-bound lytic murein transglycosylase D	set13TCH603	Passage7	2.25264	7.77351
PSPTO_1378	PSPTO_1378	membrane-bound lytic murein transglycosylase D	set13TCH595	Passage5	2.01069	7.66639
PSPTO_1378	PSPTO_1378	membrane-bound lytic murein transglycosylase D	set13TCH621	Control6	2.02164	7.53449
PSPTO_1379	PSPTO_1379	type III transcriptional regulator HrpR	set13TCH619	Control5	4.93543	15.0995
PSPTO_1379	PSPTO_1379	type III transcriptional regulator HrpR	set13TCH614	Control3	3.53155	13.7903
PSPTO_1379	PSPTO_1379	type III transcriptional regulator HrpR	set13TCH617	Control4	4.3756	16.1902
PSPTO_1379	PSPTO_1379	type III transcriptional regulator HrpR	set13TCH611	Control2	2.46927	7.32013
PSPTO_1379	PSPTO_1379	type III transcriptional regulator HrpR	set13TCH623	Control6	5.84454	19.2931
PSPTO_1379	PSPTO_1379	type III transcriptional regulator HrpR	set13TCH616	Control4	3.66372	13.6177
PSPTO_1379	PSPTO_1379	type III transcriptional regulator HrpR	set13TCH626	Control7	6.63071	23.6909
PSPTO_1379	PSPTO_1379	type III transcriptional regulator HrpR	set13TCH602	Passage7	8.90075	34.6168
PSPTO_1379	PSPTO_1379	type III transcriptional regulator HrpR	set13TCH588	Passage2	2.74195	10.0142
PSPTO_1379	PSPTO_1379	type III transcriptional regulator HrpR	set13TCH596	Passage5	6.65658	25.3012
PSPTO_1379	PSPTO_1379	type III transcriptional regulator HrpR	set13TCH590	Passage3	3.97297	11.8359
PSPTO_1379	PSPTO_1379	type III transcriptional regulator HrpR	set13TCH587	Passage2	2.8564	10.4326
PSPTO_1379	PSPTO_1379	type III transcriptional regulator HrpR	set13TCH609	Control2	2.1867	5.7948
PSPTO_1379	PSPTO_1379	type III transcriptional regulator HrpR	set13TCH589	Passage3	3.96334	14.9868
PSPTO_1379	PSPTO_1379	type III transcriptional regulator HrpR	set13TCH621	Control6	5.64113	20.0729
PSPTO_1379	PSPTO_1379	type III transcriptional regulator HrpR	set13TCH598	Passage6	7.72994	25.3833
PSPTO_1379	PSPTO_1379	type III transcriptional regulator HrpR	set13TCH622	Control6	5.69442	16.083
PSPTO_1379	PSPTO_1379	type III transcriptional regulator HrpR	set13TCH615	Control4	4.22528	12.7118
PSPTO_1379	PSPTO_1379	type III transcriptional regulator HrpR	set13TCH624	Control7	6.60679	20.4621
PSPTO_1379	PSPTO_1379	type III transcriptional regulator HrpR	set13TCH612	Control3	3.30546	10.3439
PSPTO_1379	PSPTO_1379	type III transcriptional regulator HrpR	set13TCH591	Passage3	3.80021	13.7646
PSPTO_1379	PSPTO_1379	type III transcriptional regulator HrpR	set13TCH594	Passage4	5.19497	16.4274
PSPTO_1379	PSPTO_1379	type III transcriptional regulator HrpR	set13TCH603	Passage7	8.76814	30.0482
PSPTO_1379	PSPTO_1379	type III transcriptional regulator HrpR	set13TCH625	Control7	6.1638	15.1425
PSPTO_1379	PSPTO_1379	type III transcriptional regulator HrpR	set13TCH613	Control3	3.05754	9.82979
PSPTO_1379	PSPTO_1379	type III transcriptional regulator HrpR	set13TCH595	Passage5	6.72094	23.8078
PSPTO_1379	PSPTO_1379	type III transcriptional regulator HrpR	set13TCH597	Passage5	6.19423	19.6378
PSPTO_1379	PSPTO_1379	type III transcriptional regulator HrpR	set13TCH600	Passage6	7.36316	23.7903
PSPTO_1379	PSPTO_1379	type III transcriptional regulator HrpR	set13TCH592	Passage4	5.2329	16.5065
PSPTO_1379	PSPTO_1379	type III transcriptional regulator HrpR	set13TCH601	Passage7	8.92872	27.7254
PSPTO_1379	PSPTO_1379	type III transcriptional regulator HrpR	set13TCH586	Passage2	2.7355	11.483
PSPTO_1379	PSPTO_1379	type III transcriptional regulator HrpR	set13TCH593	Passage4	5.36119	18.2804
PSPTO_1379	PSPTO_1379	type III transcriptional regulator HrpR	set13TCH618	Control5	4.89005	16.5733
PSPTO_1379	PSPTO_1379	type III transcriptional regulator HrpR	set13TCH620	Control5	5.20243	18.9262
PSPTO_1379	PSPTO_1379	type III transcriptional regulator HrpR	set13TCH599	Passage6	7.80114	29.217
PSPTO_1380	PSPTO_1380	type III transcriptional regulator HrpS	set13TCH614	Control3	3.16883	18.2167
PSPTO_1380	PSPTO_1380	type III transcriptional regulator HrpS	set13TCH609	Control2	2.03013	8.71558
PSPTO_1380	PSPTO_1380	type III transcriptional regulator HrpS	set13TCH615	Control4	3.77079	15.8486
PSPTO_1380	PSPTO_1380	type III transcriptional regulator HrpS	set13TCH611	Control2	2.12624	8.52902
PSPTO_1380	PSPTO_1380	type III transcriptional regulator HrpS	set13TCH588	Passage2	2.2591	6.59778
PSPTO_1380	PSPTO_1380	type III transcriptional regulator HrpS	set13TCH622	Control6	5.56948	21.4092
PSPTO_1380	PSPTO_1380	type III transcriptional regulator HrpS	set13TCH623	Control6	5.60326	26.879
PSPTO_1380	PSPTO_1380	type III transcriptional regulator HrpS	set13TCH590	Passage3	3.45542	12.5014
PSPTO_1380	PSPTO_1380	type III transcriptional regulator HrpS	set13TCH587	Passage2	2.28006	7.97552
PSPTO_1380	PSPTO_1380	type III transcriptional regulator HrpS	set13TCH591	Passage3	3.31252	8.00487
PSPTO_1380	PSPTO_1380	type III transcriptional regulator HrpS	set13TCH602	Passage7	8.47883	28.474
PSPTO_1380	PSPTO_1380	type III transcriptional regulator HrpS	set13TCH619	Control5	4.84569	15.4718
PSPTO_1380	PSPTO_1380	type III transcriptional regulator HrpS	set13TCH616	Control4	3.78504	13.5012
PSPTO_1380	PSPTO_1380	type III transcriptional regulator HrpS	set13TCH596	Passage5	6.06752	21.891
PSPTO_1380	PSPTO_1380	type III transcriptional regulator HrpS	set13TCH612	Control3	3.03662	10.9573
PSPTO_1380	PSPTO_1380	type III transcriptional regulator HrpS	set13TCH626	Control7	6.56061	35.2436
PSPTO_1380	PSPTO_1380	type III transcriptional regulator HrpS	set13TCH601	Passage7	8.87637	21.1632
PSPTO_1380	PSPTO_1380	type III transcriptional regulator HrpS	set13TCH589	Passage3	3.8742	9.08831
PSPTO_1380	PSPTO_1380	type III transcriptional regulator HrpS	set13TCH586	Passage2	2.67208	8.0475
PSPTO_1380	PSPTO_1380	type III transcriptional regulator HrpS	set13TCH617	Control4	4.17658	19.6452
PSPTO_1380	PSPTO_1380	type III transcriptional regulator HrpS	set13TCH593	Passage4	4.75454	15.7764
PSPTO_1380	PSPTO_1380	type III transcriptional regulator HrpS	set13TCH598	Passage6	7.72356	20.2666
PSPTO_1380	PSPTO_1380	type III transcriptional regulator HrpS	set13TCH618	Control5	4.23469	16.7512
PSPTO_1380	PSPTO_1380	type III transcriptional regulator HrpS	set13TCH594	Passage4	4.43768	10.8883
PSPTO_1380	PSPTO_1380	type III transcriptional regulator HrpS	set13TCH610	Control2	2.02024	6.99695
PSPTO_1380	PSPTO_1380	type III transcriptional regulator HrpS	set13TCH624	Control7	6.17347	28.3204
PSPTO_1380	PSPTO_1380	type III transcriptional regulator HrpS	set13TCH621	Control6	5.10775	21.1768
PSPTO_1380	PSPTO_1380	type III transcriptional regulator HrpS	set13TCH592	Passage4	5.08305	12.4944
PSPTO_1380	PSPTO_1380	type III transcriptional regulator HrpS	set13TCH603	Passage7	7.78713	17.6431
PSPTO_1380	PSPTO_1380	type III transcriptional regulator HrpS	set13TCH620	Control5	5.0997	23.8345
PSPTO_1380	PSPTO_1380	type III transcriptional regulator HrpS	set13TCH599	Passage6	7.31058	25.9774
PSPTO_1380	PSPTO_1380	type III transcriptional regulator HrpS	set13TCH613	Control3	3.13519	13.7213
PSPTO_1380	PSPTO_1380	type III transcriptional regulator HrpS	set13TCH600	Passage6	6.48709	15.4641
PSPTO_1380	PSPTO_1380	type III transcriptional regulator HrpS	set13TCH625	Control7	6.01663	28.046
PSPTO_1380	PSPTO_1380	type III transcriptional regulator HrpS	set13TCH597	Passage5	5.31161	11.1319
PSPTO_1380	PSPTO_1380	type III transcriptional regulator HrpS	set13TCH595	Passage5	6.59674	16.6565
PSPTO_1381	PSPTO_1381	type III helper protein HrpA1	set13TCH615	Control4	2.42435	6.64204
PSPTO_1381	PSPTO_1381	type III helper protein HrpA1	set13TCH622	Control6	3.07968	6.67719
PSPTO_1381	PSPTO_1381	type III helper protein HrpA1	set13TCH623	Control6	2.95251	6.42699
PSPTO_1381	PSPTO_1381	type III helper protein HrpA1	set13TCH598	Passage6	4.22718	10.4263
PSPTO_1381	PSPTO_1381	type III helper protein HrpA1	set13TCH619	Control5	2.9042	7.49637
PSPTO_1381	PSPTO_1381	type III helper protein HrpA1	set13TCH594	Passage4	2.50518	5.20364
PSPTO_1381	PSPTO_1381	type III helper protein HrpA1	set13TCH593	Passage4	3.34717	11.9988
PSPTO_1381	PSPTO_1381	type III helper protein HrpA1	set13TCH595	Passage5	3.58793	6.41761
PSPTO_1381	PSPTO_1381	type III helper protein HrpA1	set13TCH602	Passage7	5.08313	13.1859
PSPTO_1381	PSPTO_1381	type III helper protein HrpA1	set13TCH592	Passage4	2.79904	8.42905
PSPTO_1381	PSPTO_1381	type III helper protein HrpA1	set13TCH596	Passage5	3.91337	9.66183
PSPTO_1381	PSPTO_1381	type III helper protein HrpA1	set13TCH599	Passage6	4.57935	12.559
PSPTO_1381	PSPTO_1381	type III helper protein HrpA1	set13TCH620	Control5	2.63186	7.19583
PSPTO_1381	PSPTO_1381	type III helper protein HrpA1	set13TCH589	Passage3	2.18239	5.77146
PSPTO_1381	PSPTO_1381	type III helper protein HrpA1	set13TCH601	Passage7	4.97395	10.2704
PSPTO_1381	PSPTO_1381	type III helper protein HrpA1	set13TCH625	Control7	3.60195	5.65215
PSPTO_1381	PSPTO_1381	type III helper protein HrpA1	set13TCH626	Control7	2.88777	7.25194
PSPTO_1381	PSPTO_1381	type III helper protein HrpA1	set13TCH617	Control4	2.00589	8.72697
PSPTO_1381	PSPTO_1381	type III helper protein HrpA1	set13TCH618	Control5	2.41242	6.14342
PSPTO_1381	PSPTO_1381	type III helper protein HrpA1	set13TCH603	Passage7	4.42612	7.89285
PSPTO_1381	PSPTO_1381	type III helper protein HrpA1	set13TCH597	Passage5	3.01451	5.74564
PSPTO_1381	PSPTO_1381	type III helper protein HrpA1	set13TCH590	Passage3	2.58466	9.86071
PSPTO_1381	PSPTO_1381	type III helper protein HrpA1	set13TCH600	Passage6	3.35971	6.01203
PSPTO_1381	PSPTO_1381	type III helper protein HrpA1	set13TCH624	Control7	3.36364	5.48717
PSPTO_1389	PSPTO_1389	outer-membrane type III secretion protein HrcC	set13TCH593	Passage4	-4.32234	-9.38533
PSPTO_1389	PSPTO_1389	outer-membrane type III secretion protein HrcC	set13TCH599	Passage6	-3.97776	-7.78623
PSPTO_1389	PSPTO_1389	outer-membrane type III secretion protein HrcC	set13TCH591	Passage3	-3.04486	-7.46702
PSPTO_1389	PSPTO_1389	outer-membrane type III secretion protein HrcC	set13TCH611	Control2	-2.04472	-5.25871
PSPTO_1389	PSPTO_1389	outer-membrane type III secretion protein HrcC	set13TCH596	Passage5	-5.26664	-8.04849
PSPTO_1389	PSPTO_1389	outer-membrane type III secretion protein HrcC	set13TCH615	Control4	-2.96845	-5.69166
PSPTO_1389	PSPTO_1389	outer-membrane type III secretion protein HrcC	set13TCH614	Control3	-3.40924	-7.736
PSPTO_1389	PSPTO_1389	outer-membrane type III secretion protein HrcC	set13TCH616	Control4	-4.41928	-8.29883
PSPTO_1389	PSPTO_1389	outer-membrane type III secretion protein HrcC	set13TCH619	Control5	-4.07096	-8.39443
PSPTO_1389	PSPTO_1389	outer-membrane type III secretion protein HrcC	set13TCH594	Passage4	-3.98604	-7.51976
PSPTO_1389	PSPTO_1389	outer-membrane type III secretion protein HrcC	set13TCH612	Control3	-2.69606	-6.25323
PSPTO_1389	PSPTO_1389	outer-membrane type III secretion protein HrcC	set13TCH618	Control5	-3.57128	-7.21236
PSPTO_1389	PSPTO_1389	outer-membrane type III secretion protein HrcC	set13TCH613	Control3	-2.82585	-5.41342
PSPTO_1389	PSPTO_1389	outer-membrane type III secretion protein HrcC	set13TCH592	Passage4	-3.91376	-10.607
PSPTO_1389	PSPTO_1389	outer-membrane type III secretion protein HrcC	set13TCH589	Passage3	-2.67632	-5.79395
PSPTO_1389	PSPTO_1389	outer-membrane type III secretion protein HrcC	set13TCH598	Passage6	-3.22694	-6.24469
PSPTO_1389	PSPTO_1389	outer-membrane type III secretion protein HrcC	set13TCH601	Passage7	-3.49194	-6.27925
PSPTO_1389	PSPTO_1389	outer-membrane type III secretion protein HrcC	set13TCH597	Passage5	-4.31007	-8.43581
PSPTO_1389	PSPTO_1389	outer-membrane type III secretion protein HrcC	set13TCH620	Control5	-3.27644	-6.12234
PSPTO_1389	PSPTO_1389	outer-membrane type III secretion protein HrcC	set13TCH595	Passage5	-3.81382	-8.45583
PSPTO_1389	PSPTO_1389	outer-membrane type III secretion protein HrcC	set13TCH590	Passage3	-4.36729	-8.65597
PSPTO_1389	PSPTO_1389	outer-membrane type III secretion protein HrcC	set13TCH622	Control6	-3.43388	-6.17421
PSPTO_1389	PSPTO_1389	outer-membrane type III secretion protein HrcC	set13TCH600	Passage6	-4.5093	-8.64476
PSPTO_1389	PSPTO_1389	outer-membrane type III secretion protein HrcC	set13TCH602	Passage7	-3.63838	-6.07399
PSPTO_1389	PSPTO_1389	outer-membrane type III secretion protein HrcC	set13TCH617	Control4	-3.58499	-5.89206
PSPTO_1391	PSPTO_1391	negative regulator of hrp expression HrpV	set13TCH591	Passage3	-4.43101	-5.4419
PSPTO_1391	PSPTO_1391	negative regulator of hrp expression HrpV	set13TCH587	Passage2	-2.52263	-5.12748
PSPTO_1391	PSPTO_1391	negative regulator of hrp expression HrpV	set13TCH611	Control2	-4.56873	-5.92108
PSPTO_1404	PSPTO_1404	RNA polymerase sigma factor HrpL	set13TCH620	Control5	4.65198	10.3867
PSPTO_1404	PSPTO_1404	RNA polymerase sigma factor HrpL	set13TCH592	Passage4	5.04782	18.898
PSPTO_1404	PSPTO_1404	RNA polymerase sigma factor HrpL	set13TCH612	Control3	3.20718	6.6259
PSPTO_1404	PSPTO_1404	RNA polymerase sigma factor HrpL	set13TCH623	Control6	5.2738	14.9968
PSPTO_1404	PSPTO_1404	RNA polymerase sigma factor HrpL	set13TCH614	Control3	3.31085	13.5431
PSPTO_1404	PSPTO_1404	RNA polymerase sigma factor HrpL	set13TCH596	Passage5	6.69759	20.0114
PSPTO_1404	PSPTO_1404	RNA polymerase sigma factor HrpL	set13TCH619	Control5	5.2525	13.1092
PSPTO_1404	PSPTO_1404	RNA polymerase sigma factor HrpL	set13TCH609	Control2	2.26224	8.02622
PSPTO_1404	PSPTO_1404	RNA polymerase sigma factor HrpL	set13TCH599	Passage6	7.81872	24.4414
PSPTO_1404	PSPTO_1404	RNA polymerase sigma factor HrpL	set13TCH626	Control7	5.97364	24.1656
PSPTO_1404	PSPTO_1404	RNA polymerase sigma factor HrpL	set13TCH611	Control2	2.07325	7.97887
PSPTO_1404	PSPTO_1404	RNA polymerase sigma factor HrpL	set13TCH593	Passage4	5.45769	16.2083
PSPTO_1404	PSPTO_1404	RNA polymerase sigma factor HrpL	set13TCH615	Control4	4.20821	10.2979
PSPTO_1404	PSPTO_1404	RNA polymerase sigma factor HrpL	set13TCH601	Passage7	8.79246	31.1715
PSPTO_1404	PSPTO_1404	RNA polymerase sigma factor HrpL	set13TCH595	Passage5	6.53831	23.1705
PSPTO_1404	PSPTO_1404	RNA polymerase sigma factor HrpL	set13TCH617	Control4	3.88005	13.5964
PSPTO_1404	PSPTO_1404	RNA polymerase sigma factor HrpL	set13TCH598	Passage6	7.50822	26.3924
PSPTO_1404	PSPTO_1404	RNA polymerase sigma factor HrpL	set13TCH616	Control4	4.10558	10.3234
PSPTO_1404	PSPTO_1404	RNA polymerase sigma factor HrpL	set13TCH602	Passage7	8.95937	28.8415
PSPTO_1404	PSPTO_1404	RNA polymerase sigma factor HrpL	set13TCH625	Control7	5.98903	18.6286
PSPTO_1404	PSPTO_1404	RNA polymerase sigma factor HrpL	set13TCH618	Control5	4.75573	9.51914
PSPTO_1404	PSPTO_1404	RNA polymerase sigma factor HrpL	set13TCH603	Passage7	7.35914	8.6677
PSPTO_1404	PSPTO_1404	RNA polymerase sigma factor HrpL	set13TCH597	Passage5	4.78402	5.65459
PSPTO_1404	PSPTO_1404	RNA polymerase sigma factor HrpL	set13TCH621	Control6	5.68039	11.7256
PSPTO_1404	PSPTO_1404	RNA polymerase sigma factor HrpL	set13TCH622	Control6	5.80623	15.3438
PSPTO_1404	PSPTO_1404	RNA polymerase sigma factor HrpL	set13TCH624	Control7	6.28409	14.6289
PSPTO_1404	PSPTO_1404	RNA polymerase sigma factor HrpL	set13TCH589	Passage3	3.89673	12.1247
PSPTO_1404	PSPTO_1404	RNA polymerase sigma factor HrpL	set13TCH610	Control2	2.50628	11.1583
PSPTO_1404	PSPTO_1404	RNA polymerase sigma factor HrpL	set13TCH600	Passage6	5.93217	7.23395
PSPTO_1404	PSPTO_1404	RNA polymerase sigma factor HrpL	set13TCH587	Passage2	2.87933	10.3234
PSPTO_1404	PSPTO_1404	RNA polymerase sigma factor HrpL	set13TCH590	Passage3	4.14528	14.1509
PSPTO_1404	PSPTO_1404	RNA polymerase sigma factor HrpL	set13TCH613	Control3	3.5719	11.1077
PSPTO_1404	PSPTO_1404	RNA polymerase sigma factor HrpL	set13TCH586	Passage2	2.64085	11.1968
PSPTO_1444	PSPTO_1444	2-isopropylmalate synthase	set13TCH592	Passage4	-4.69148	-10.8548
PSPTO_1444	PSPTO_1444	2-isopropylmalate synthase	set13TCH618	Control5	-3.00445	-6.94846
PSPTO_1444	PSPTO_1444	2-isopropylmalate synthase	set13TCH623	Control6	-2.67348	-7.60166
PSPTO_1444	PSPTO_1444	2-isopropylmalate synthase	set13TCH614	Control3	-3.02812	-6.6128
PSPTO_1444	PSPTO_1444	2-isopropylmalate synthase	set13TCH619	Control5	-2.75169	-6.36088
PSPTO_1444	PSPTO_1444	2-isopropylmalate synthase	set13TCH596	Passage5	-4.63083	-11.1797
PSPTO_1444	PSPTO_1444	2-isopropylmalate synthase	set13TCH609	Control2	-2.46711	-5.11812
PSPTO_1444	PSPTO_1444	2-isopropylmalate synthase	set10TCH479	Liq2A	-2.2862	-7.26896
PSPTO_1444	PSPTO_1444	2-isopropylmalate synthase	set13TCH616	Control4	-4.37017	-9.27222
PSPTO_1444	PSPTO_1444	2-isopropylmalate synthase	set13TCH620	Control5	-2.39902	-5.30115
PSPTO_1444	PSPTO_1444	2-isopropylmalate synthase	set13TCH598	Passage6	-4.62451	-7.07089
PSPTO_1444	PSPTO_1444	2-isopropylmalate synthase	set13TCH597	Passage5	-3.26117	-5.78828
PSPTO_1444	PSPTO_1444	2-isopropylmalate synthase	set13TCH617	Control4	-3.47911	-6.21414
PSPTO_1444	PSPTO_1444	2-isopropylmalate synthase	set13TCH595	Passage5	-4.69361	-12.151
PSPTO_1444	PSPTO_1444	2-isopropylmalate synthase	set13TCH610	Control2	-2.28293	-5.27126
PSPTO_1444	PSPTO_1444	2-isopropylmalate synthase	set13TCH586	Passage2	-4.14906	-9.72558
PSPTO_1444	PSPTO_1444	2-isopropylmalate synthase	set13TCH587	Passage2	-3.50661	-7.62013
PSPTO_1444	PSPTO_1444	2-isopropylmalate synthase	set13TCH600	Passage6	-3.3872	-7.16374
PSPTO_1444	PSPTO_1444	2-isopropylmalate synthase	set13TCH603	Passage7	-2.64471	-6.8234
PSPTO_1444	PSPTO_1444	2-isopropylmalate synthase	set13TCH615	Control4	-2.80497	-7.06708
PSPTO_1444	PSPTO_1444	2-isopropylmalate synthase	set13TCH613	Control3	-2.80266	-5.74612
PSPTO_1444	PSPTO_1444	2-isopropylmalate synthase	set13TCH590	Passage3	-3.86267	-8.54324
PSPTO_1444	PSPTO_1444	2-isopropylmalate synthase	set13TCH621	Control6	-3.2152	-6.1678
PSPTO_1444	PSPTO_1444	2-isopropylmalate synthase	set13TCH622	Control6	-3.10751	-8.01478
PSPTO_1444	PSPTO_1444	2-isopropylmalate synthase	set13TCH589	Passage3	-4.33161	-9.97159
PSPTO_1444	PSPTO_1444	2-isopropylmalate synthase	set13TCH588	Passage2	-3.11502	-6.55269
PSPTO_1444	PSPTO_1444	2-isopropylmalate synthase	set10TCH480	Liq2B	-2.84537	-8.57001
PSPTO_1444	PSPTO_1444	2-isopropylmalate synthase	set13TCH599	Passage6	-3.81683	-10.9085
PSPTO_1444	PSPTO_1444	2-isopropylmalate synthase	set13TCH594	Passage4	-3.8533	-7.18143
PSPTO_1444	PSPTO_1444	2-isopropylmalate synthase	set13TCH591	Passage3	-3.30034	-5.85653
PSPTO_1444	PSPTO_1444	2-isopropylmalate synthase	set13TCH593	Passage4	-4.82338	-11.9596
PSPTO_1456	PSPTO_1456	multicopper oxidase	set13TCH598	Passage6	2.18783	6.57695
PSPTO_1458	PSPTO_1458	periplasmic binding domain/transglycosylase SLT domain fusion protein	set13TCH626	Control7	3.07581	5.20877
PSPTO_1498	PSPTO_1498	protein-glutamate methylesterase CheB	set13TCH619	Control5	-2.49904	-5.29505
PSPTO_1498	PSPTO_1498	protein-glutamate methylesterase CheB	set13TCH597	Passage5	3.42931	5.37819
PSPTO_1498	PSPTO_1498	protein-glutamate methylesterase CheB	set13TCH616	Control4	-3.2736	-5.44435
PSPTO_1498	PSPTO_1498	protein-glutamate methylesterase CheB	set13TCH601	Passage7	5.19947	7.13836
PSPTO_1498	PSPTO_1498	protein-glutamate methylesterase CheB	set13TCH598	Passage6	4.19035	6.83633
PSPTO_1498	PSPTO_1498	protein-glutamate methylesterase CheB	set13TCH593	Passage4	3.11569	5.50385
PSPTO_1498	PSPTO_1498	protein-glutamate methylesterase CheB	set13TCH600	Passage6	4.04255	5.24167
PSPTO_1498	PSPTO_1498	protein-glutamate methylesterase CheB	set13TCH596	Passage5	4.12032	6.80564
PSPTO_1498	PSPTO_1498	protein-glutamate methylesterase CheB	set13TCH603	Passage7	5.39032	6.79413
PSPTO_1498	PSPTO_1498	protein-glutamate methylesterase CheB	set13TCH595	Passage5	3.2314	5.6016
PSPTO_1498	PSPTO_1498	protein-glutamate methylesterase CheB	set13TCH602	Passage7	5.74402	7.78035
PSPTO_1498	PSPTO_1498	protein-glutamate methylesterase CheB	set13TCH590	Passage3	2.12752	5.38866
PSPTO_1498	PSPTO_1498	protein-glutamate methylesterase CheB	set13TCH594	Passage4	2.70721	5.24597
PSPTO_1498	PSPTO_1498	protein-glutamate methylesterase CheB	set13TCH599	Passage6	4.90468	6.64296
PSPTO_1527	PSPTO_1527	cysteine sulfinate desulfinase	set13TCH621	Control6	-2.8459	-6.34384
PSPTO_1527	PSPTO_1527	cysteine sulfinate desulfinase	set13TCH623	Control6	-2.57737	-5.89606
PSPTO_1527	PSPTO_1527	cysteine sulfinate desulfinase	set13TCH622	Control6	-3.19042	-7.38093
PSPTO_1527	PSPTO_1527	cysteine sulfinate desulfinase	set13TCH616	Control4	-3.03445	-5.24654
PSPTO_1527	PSPTO_1527	cysteine sulfinate desulfinase	set13TCH618	Control5	-2.96947	-6.52192
PSPTO_1531	PSPTO_1531	class I and II aminotransferase	set13TCH621	Control6	-2.24667	-5.38854
PSPTO_1558	PSPTO_1558	alcohol dehydrogenase, class III	set13TCH588	Passage2	-2.24245	-6.15341
PSPTO_1558	PSPTO_1558	alcohol dehydrogenase, class III	set13TCH609	Control2	-3.55868	-5.88707
PSPTO_1558	PSPTO_1558	alcohol dehydrogenase, class III	set13TCH589	Passage3	-2.72073	-5.24496
PSPTO_1558	PSPTO_1558	alcohol dehydrogenase, class III	set13TCH610	Control2	-2.53297	-5.42892
PSPTO_1624	PSPTO_1624	sodium:solute symporter family protein	set13TCH623	Control6	-3.01079	-6.72339
PSPTO_1624	PSPTO_1624	sodium:solute symporter family protein	set13TCH621	Control6	-2.78324	-7.18449
PSPTO_1694	PSPTO_1694	GTP pyrophosphokinase	set13TCH601	Passage7	2.3768	8.23795
PSPTO_1694	PSPTO_1694	GTP pyrophosphokinase	set13TCH600	Passage6	2.40925	8.24272
PSPTO_1694	PSPTO_1694	GTP pyrophosphokinase	set13TCH602	Passage7	2.19317	7.98051
PSPTO_1694	PSPTO_1694	GTP pyrophosphokinase	set13TCH603	Passage7	2.57734	9.42051
PSPTO_1694	PSPTO_1694	GTP pyrophosphokinase	set13TCH597	Passage5	2.04436	7.73605
PSPTO_1709	PSPTO_1709	cobyrinic acid a,c-diamide synthase	set13TCH619	Control5	-2.54754	-5.1968
PSPTO_1711	PSPTO_1711	cobalamin biosynthesis protein CobD	set13TCH622	Control6	-2.73084	-5.89223
PSPTO_1720	PSPTO_1720	outer membrane protein	set13TCH622	Control6	-2.29899	-5.38014
PSPTO_1720	PSPTO_1720	outer membrane protein	set13TCH621	Control6	-2.3147	-5.36986
PSPTO_1720	PSPTO_1720	outer membrane protein	set13TCH598	Passage6	2.03817	7.89831
PSPTO_1720	PSPTO_1720	outer membrane protein	set13TCH603	Passage7	2.1101	7.65083
PSPTO_1720	PSPTO_1720	outer membrane protein	set13TCH602	Passage7	2.03602	8.6547
PSPTO_1720	PSPTO_1720	outer membrane protein	set13TCH601	Passage7	2.09056	7.71939
PSPTO_1732	PSPTO_1732	hypothetical protein	set13TCH615	Control4	5.30349	16.1469
PSPTO_1732	PSPTO_1732	hypothetical protein	set13TCH622	Control6	6.92462	10.0403
PSPTO_1732	PSPTO_1732	hypothetical protein	set13TCH625	Control7	7.49268	10.926
PSPTO_1732	PSPTO_1732	hypothetical protein	set13TCH617	Control4	5.49089	12.3749
PSPTO_1732	PSPTO_1732	hypothetical protein	set13TCH624	Control7	8.23185	22.2597
PSPTO_1732	PSPTO_1732	hypothetical protein	set13TCH621	Control6	7.8362	21.6452
PSPTO_1732	PSPTO_1732	hypothetical protein	set13TCH623	Control6	7.72228	16.964
PSPTO_1732	PSPTO_1732	hypothetical protein	set13TCH620	Control5	6.68564	16.0832
PSPTO_1732	PSPTO_1732	hypothetical protein	set13TCH612	Control3	4.21016	13.9915
PSPTO_1732	PSPTO_1732	hypothetical protein	set13TCH614	Control3	4.36787	13.376
PSPTO_1732	PSPTO_1732	hypothetical protein	set13TCH616	Control4	4.52603	5.60991
PSPTO_1732	PSPTO_1732	hypothetical protein	set13TCH618	Control5	6.40402	18.5324
PSPTO_1732	PSPTO_1732	hypothetical protein	set13TCH626	Control7	8.5143	18.4538
PSPTO_1732	PSPTO_1732	hypothetical protein	set13TCH619	Control5	6.00985	8.62382
PSPTO_1732	PSPTO_1732	hypothetical protein	set13TCH613	Control3	3.8528	6.30591
PSPTO_1734	PSPTO_1734	putative rhodanese-related sulfurtransferase	set13TCH619	Control5	-3.46472	-6.02181
PSPTO_1734	PSPTO_1734	putative rhodanese-related sulfurtransferase	set13TCH615	Control4	-4.05037	-6.53426
PSPTO_1734	PSPTO_1734	putative rhodanese-related sulfurtransferase	set13TCH608	Control1	-2.12053	-5.88147
PSPTO_1755	PSPTO_1755	glycoside hydrolase family protein	set13TCH591	Passage3	2.85466	5.24646
PSPTO_1755	PSPTO_1755	glycoside hydrolase family protein	set13TCH597	Passage5	4.2026	6.66965
PSPTO_1755	PSPTO_1755	glycoside hydrolase family protein	set13TCH600	Passage6	4.08734	6.20711
PSPTO_1755	PSPTO_1755	glycoside hydrolase family protein	set13TCH603	Passage7	4.88472	8.43865
PSPTO_1756	PSPTO_1756	nucleotide sugar epimerase/dehydratase WbpM	set13TCH622	Control6	-3.01732	-9.47371
PSPTO_1756	PSPTO_1756	nucleotide sugar epimerase/dehydratase WbpM	set13TCH599	Passage6	2.31291	12.484
PSPTO_1756	PSPTO_1756	nucleotide sugar epimerase/dehydratase WbpM	set13TCH601	Passage7	2.52747	14.5298
PSPTO_1756	PSPTO_1756	nucleotide sugar epimerase/dehydratase WbpM	set13TCH602	Passage7	2.59314	13.2378
PSPTO_1756	PSPTO_1756	nucleotide sugar epimerase/dehydratase WbpM	set13TCH623	Control6	-2.573	-7.2321
PSPTO_1756	PSPTO_1756	nucleotide sugar epimerase/dehydratase WbpM	set13TCH596	Passage5	2.00897	10.6772
PSPTO_1756	PSPTO_1756	nucleotide sugar epimerase/dehydratase WbpM	set13TCH603	Passage7	2.31264	12.6438
PSPTO_1756	PSPTO_1756	nucleotide sugar epimerase/dehydratase WbpM	set13TCH598	Passage6	2.0409	11.9629
PSPTO_1758	PSPTO_1758	TetR family transcriptional regulator	set13TCH599	Passage6	4.40143	11.6873
PSPTO_1758	PSPTO_1758	TetR family transcriptional regulator	set13TCH616	Control4	2.91009	10.252
PSPTO_1758	PSPTO_1758	TetR family transcriptional regulator	set13TCH596	Passage5	3.8099	9.39938
PSPTO_1758	PSPTO_1758	TetR family transcriptional regulator	set13TCH615	Control4	2.79265	7.06674
PSPTO_1758	PSPTO_1758	TetR family transcriptional regulator	set13TCH612	Control3	2.38071	6.95953
PSPTO_1758	PSPTO_1758	TetR family transcriptional regulator	set13TCH620	Control5	3.73397	7.48147
PSPTO_1758	PSPTO_1758	TetR family transcriptional regulator	set13TCH618	Control5	3.55851	8.51729
PSPTO_1758	PSPTO_1758	TetR family transcriptional regulator	set13TCH595	Passage5	3.33267	7.01081
PSPTO_1758	PSPTO_1758	TetR family transcriptional regulator	set13TCH624	Control7	4.43753	12.6809
PSPTO_1758	PSPTO_1758	TetR family transcriptional regulator	set13TCH625	Control7	4.36791	13.4541
PSPTO_1758	PSPTO_1758	TetR family transcriptional regulator	set13TCH598	Passage6	4.28878	9.38361
PSPTO_1758	PSPTO_1758	TetR family transcriptional regulator	set13TCH601	Passage7	4.93054	9.59116
PSPTO_1758	PSPTO_1758	TetR family transcriptional regulator	set13TCH623	Control6	4.26602	9.27211
PSPTO_1758	PSPTO_1758	TetR family transcriptional regulator	set13TCH617	Control4	3.33057	11.2374
PSPTO_1758	PSPTO_1758	TetR family transcriptional regulator	set13TCH614	Control3	2.90496	10.2212
PSPTO_1758	PSPTO_1758	TetR family transcriptional regulator	set13TCH622	Control6	4.0028	11.7223
PSPTO_1758	PSPTO_1758	TetR family transcriptional regulator	set13TCH594	Passage4	2.29936	6.12224
PSPTO_1758	PSPTO_1758	TetR family transcriptional regulator	set13TCH602	Passage7	5.23111	14.3275
PSPTO_1758	PSPTO_1758	TetR family transcriptional regulator	set13TCH619	Control5	3.39278	11.7334
PSPTO_1758	PSPTO_1758	TetR family transcriptional regulator	set13TCH626	Control7	4.5705	11.6416
PSPTO_1758	PSPTO_1758	TetR family transcriptional regulator	set13TCH593	Passage4	2.71483	8.50552
PSPTO_1758	PSPTO_1758	TetR family transcriptional regulator	set13TCH621	Control6	3.91663	8.92369
PSPTO_1758	PSPTO_1758	TetR family transcriptional regulator	set13TCH597	Passage5	3.04001	6.85393
PSPTO_1758	PSPTO_1758	TetR family transcriptional regulator	set13TCH600	Passage6	3.69575	7.21257
PSPTO_1758	PSPTO_1758	TetR family transcriptional regulator	set13TCH613	Control3	2.51268	11.2738
PSPTO_1758	PSPTO_1758	TetR family transcriptional regulator	set13TCH603	Passage7	4.40774	9.1211
PSPTO_1778	PSPTO_1778	heat shock protein HtpX	set13TCH602	Passage7	3.03126	9.62262
PSPTO_1778	PSPTO_1778	heat shock protein HtpX	set13TCH595	Passage5	2.11379	9.46761
PSPTO_1778	PSPTO_1778	heat shock protein HtpX	set13TCH601	Passage7	3.15851	8.22731
PSPTO_1778	PSPTO_1778	heat shock protein HtpX	set13TCH603	Passage7	2.83487	5.2107
PSPTO_1778	PSPTO_1778	heat shock protein HtpX	set13TCH599	Passage6	2.86917	7.66165
PSPTO_1778	PSPTO_1778	heat shock protein HtpX	set13TCH596	Passage5	2.58327	8.59773
PSPTO_1778	PSPTO_1778	heat shock protein HtpX	set13TCH598	Passage6	2.8108	12.1867
PSPTO_1825	PSPTO_1825	acetyl-CoA synthetase	set13TCH622	Control6	-2.15189	-5.91541
PSPTO_1825	PSPTO_1825	acetyl-CoA synthetase	set13TCH617	Control4	-2.88638	-9.13252
PSPTO_1825	PSPTO_1825	acetyl-CoA synthetase	set13TCH619	Control5	-2.26259	-7.17014
PSPTO_1825	PSPTO_1825	acetyl-CoA synthetase	set13TCH618	Control5	-2.13995	-6.76071
PSPTO_1825	PSPTO_1825	acetyl-CoA synthetase	set13TCH616	Control4	-2.25528	-5.43075
PSPTO_1825	PSPTO_1825	acetyl-CoA synthetase	set13TCH623	Control6	-2.26649	-5.06225
PSPTO_1825	PSPTO_1825	acetyl-CoA synthetase	set13TCH621	Control6	-2.29506	-5.3404
PSPTO_1825	PSPTO_1825	acetyl-CoA synthetase	set13TCH620	Control5	-2.2809	-6.59756
PSPTO_1825	PSPTO_1825	acetyl-CoA synthetase	set13TCH615	Control4	-2.79779	-9.56113
PSPTO_1833	PSPTO_1833	arginine N-succinyltransferase subunit alpha	set13TCH619	Control5	-3.13785	-5.19341
PSPTO_1833	PSPTO_1833	arginine N-succinyltransferase subunit alpha	set13TCH592	Passage4	-2.55943	-5.60612
PSPTO_1833	PSPTO_1833	arginine N-succinyltransferase subunit alpha	set13TCH596	Passage5	-2.55915	-5.28023
PSPTO_1833	PSPTO_1833	arginine N-succinyltransferase subunit alpha	set13TCH600	Passage6	-2.97321	-6.12854
PSPTO_1923	PSPTO_1923	hypothetical protein	set13TCH624	Control7	2.47542	9.38315
PSPTO_1926	PSPTO_1926	flagellar basal body P-ring biosynthesis protein FlgA	set13TCH590	Passage3	-5.19902	-5.08893
PSPTO_1927	PSPTO_1927	chemotaxis protein CheV	set13TCH615	Control4	-2.7184	-5.69409
PSPTO_1927	PSPTO_1927	chemotaxis protein CheV	set13TCH619	Control5	-2.57449	-5.34634
PSPTO_1927	PSPTO_1927	chemotaxis protein CheV	set13TCH613	Control3	-2.35972	-5.2334
PSPTO_1931	PSPTO_1931	hypothetical protein	set13TCH626	Control7	2.45938	6.5585
PSPTO_1934	PSPTO_1934	flagellar basal body rod protein FlgC	set13TCH608	Control1	-3.86572	-7.10056
PSPTO_1934	PSPTO_1934	flagellar basal body rod protein FlgC	set13TCH611	Control2	-7.56844	-5.18232
PSPTO_1934	PSPTO_1934	flagellar basal body rod protein FlgC	set13TCH591	Passage3	-6.09273	-6.18282
PSPTO_1934	PSPTO_1934	flagellar basal body rod protein FlgC	set13TCH586	Passage2	-3.18177	-7.75783
PSPTO_1934	PSPTO_1934	flagellar basal body rod protein FlgC	set13TCH593	Passage4	-5.74166	-5.87252
PSPTO_1934	PSPTO_1934	flagellar basal body rod protein FlgC	set13TCH592	Passage4	-7.36452	-5.08698
PSPTO_1934	PSPTO_1934	flagellar basal body rod protein FlgC	set13TCH585	Passage1	-2.20542	-5.64336
PSPTO_1934	PSPTO_1934	flagellar basal body rod protein FlgC	set13TCH588	Passage2	-5.09814	-6.97191
PSPTO_1934	PSPTO_1934	flagellar basal body rod protein FlgC	set13TCH589	Passage3	-5.57671	-5.36112
PSPTO_1934	PSPTO_1934	flagellar basal body rod protein FlgC	set13TCH590	Passage3	-4.43195	-5.23175
PSPTO_1934	PSPTO_1934	flagellar basal body rod protein FlgC	set13TCH609	Control2	-7.32246	-5.05739
PSPTO_1936	PSPTO_1936	flagellar hook protein FlgE	set13TCH615	Control4	-4.79008	-7.94603
PSPTO_1936	PSPTO_1936	flagellar hook protein FlgE	set13TCH608	Control1	-3.67227	-5.74538
PSPTO_1936	PSPTO_1936	flagellar hook protein FlgE	set13TCH618	Control5	-4.79394	-5.70028
PSPTO_1936	PSPTO_1936	flagellar hook protein FlgE	set13TCH614	Control3	-3.92876	-6.15709
PSPTO_1936	PSPTO_1936	flagellar hook protein FlgE	set13TCH607	Control1	-3.54799	-5.81514
PSPTO_1936	PSPTO_1936	flagellar hook protein FlgE	set13TCH598	Passage6	-3.49076	-5.90041
PSPTO_1941	PSPTO_1941	flagellar L-ring protein FlgH	set13TCH594	Passage4	-3.16038	-5.90892
PSPTO_1941	PSPTO_1941	flagellar L-ring protein FlgH	set13TCH614	Control3	-3.36947	-5.05206
PSPTO_1941	PSPTO_1941	flagellar L-ring protein FlgH	set13TCH595	Passage5	-2.81787	-5.16934
PSPTO_1941	PSPTO_1941	flagellar L-ring protein FlgH	set13TCH597	Passage5	-3.52091	-5.74997
PSPTO_1941	PSPTO_1941	flagellar L-ring protein FlgH	set13TCH600	Passage6	-3.40701	-5.61114
PSPTO_1943	PSPTO_1943	peptidoglycan hydrolase FlgJ	set13TCH616	Control4	-3.57114	-6.03611
PSPTO_1943	PSPTO_1943	peptidoglycan hydrolase FlgJ	set13TCH615	Control4	-2.87676	-5.0021
PSPTO_1943	PSPTO_1943	peptidoglycan hydrolase FlgJ	set13TCH593	Passage4	-3.18492	-5.64032
PSPTO_1943	PSPTO_1943	peptidoglycan hydrolase FlgJ	set13TCH613	Control3	-3.3022	-5.82856
PSPTO_1943	PSPTO_1943	peptidoglycan hydrolase FlgJ	set13TCH610	Control2	-3.17841	-5.54446
PSPTO_1943	PSPTO_1943	peptidoglycan hydrolase FlgJ	set13TCH587	Passage2	-2.96051	-6.9937
PSPTO_1943	PSPTO_1943	peptidoglycan hydrolase FlgJ	set13TCH600	Passage6	-2.64587	-5.35761
PSPTO_1943	PSPTO_1943	peptidoglycan hydrolase FlgJ	set13TCH611	Control2	-3.62989	-5.45951
PSPTO_1943	PSPTO_1943	peptidoglycan hydrolase FlgJ	set13TCH591	Passage3	-3.40377	-5.97147
PSPTO_1943	PSPTO_1943	peptidoglycan hydrolase FlgJ	set13TCH599	Passage6	-3.67722	-6.12048
PSPTO_1943	PSPTO_1943	peptidoglycan hydrolase FlgJ	set13TCH592	Passage4	-3.09029	-5.63654
PSPTO_1943	PSPTO_1943	peptidoglycan hydrolase FlgJ	set13TCH617	Control4	-3.43109	-5.29483
PSPTO_1943	PSPTO_1943	peptidoglycan hydrolase FlgJ	set13TCH588	Passage2	-3.39779	-5.42578
PSPTO_1943	PSPTO_1943	peptidoglycan hydrolase FlgJ	set13TCH590	Passage3	-3.86843	-7.0527
PSPTO_1943	PSPTO_1943	peptidoglycan hydrolase FlgJ	set13TCH589	Passage3	-2.82569	-5.1873
PSPTO_1943	PSPTO_1943	peptidoglycan hydrolase FlgJ	set13TCH596	Passage5	-3.82778	-6.22429
PSPTO_1943	PSPTO_1943	peptidoglycan hydrolase FlgJ	set13TCH614	Control3	-3.37601	-7.38983
PSPTO_1943	PSPTO_1943	peptidoglycan hydrolase FlgJ	set13TCH612	Control3	-3.70204	-6.64939
PSPTO_1943	PSPTO_1943	peptidoglycan hydrolase FlgJ	set13TCH619	Control5	-3.74204	-5.70101
PSPTO_1943	PSPTO_1943	peptidoglycan hydrolase FlgJ	set13TCH607	Control1	-2.85235	-5.0604
PSPTO_1943	PSPTO_1943	peptidoglycan hydrolase FlgJ	set13TCH597	Passage5	-2.92785	-5.25208
PSPTO_1943	PSPTO_1943	peptidoglycan hydrolase FlgJ	set13TCH609	Control2	-3.09467	-6.28686
PSPTO_1944	PSPTO_1944	flagellar hook-associated protein FlgK	set13TCH611	Control2	-3.52664	-6.62253
PSPTO_1944	PSPTO_1944	flagellar hook-associated protein FlgK	set13TCH588	Passage2	-2.55684	-6.41302
PSPTO_1944	PSPTO_1944	flagellar hook-associated protein FlgK	set13TCH618	Control5	-3.23994	-6.87639
PSPTO_1944	PSPTO_1944	flagellar hook-associated protein FlgK	set13TCH589	Passage3	-3.17331	-6.63729
PSPTO_1944	PSPTO_1944	flagellar hook-associated protein FlgK	set13TCH598	Passage6	-2.93052	-7.30618
PSPTO_1944	PSPTO_1944	flagellar hook-associated protein FlgK	set13TCH612	Control3	-3.83385	-6.80417
PSPTO_1944	PSPTO_1944	flagellar hook-associated protein FlgK	set13TCH602	Passage7	-2.89767	-7.83491
PSPTO_1944	PSPTO_1944	flagellar hook-associated protein FlgK	set13TCH610	Control2	-3.63872	-6.86804
PSPTO_1944	PSPTO_1944	flagellar hook-associated protein FlgK	set13TCH622	Control6	-2.16424	-5.57511
PSPTO_1944	PSPTO_1944	flagellar hook-associated protein FlgK	set13TCH608	Control1	-2.71226	-5.33767
PSPTO_1944	PSPTO_1944	flagellar hook-associated protein FlgK	set13TCH616	Control4	-3.24197	-6.14807
PSPTO_1944	PSPTO_1944	flagellar hook-associated protein FlgK	set13TCH590	Passage3	-3.80623	-7.63236
PSPTO_1944	PSPTO_1944	flagellar hook-associated protein FlgK	set13TCH621	Control6	-2.48236	-7.18197
PSPTO_1944	PSPTO_1944	flagellar hook-associated protein FlgK	set13TCH617	Control4	-3.00704	-5.16971
PSPTO_1944	PSPTO_1944	flagellar hook-associated protein FlgK	set13TCH606	Control1	-2.58809	-5.85177
PSPTO_1944	PSPTO_1944	flagellar hook-associated protein FlgK	set13TCH619	Control5	-2.90424	-5.95438
PSPTO_1944	PSPTO_1944	flagellar hook-associated protein FlgK	set13TCH595	Passage5	-3.06867	-5.9409
PSPTO_1944	PSPTO_1944	flagellar hook-associated protein FlgK	set13TCH592	Passage4	-3.56437	-7.28165
PSPTO_1944	PSPTO_1944	flagellar hook-associated protein FlgK	set13TCH591	Passage3	-3.40632	-6.52588
PSPTO_1944	PSPTO_1944	flagellar hook-associated protein FlgK	set13TCH593	Passage4	-3.65996	-6.33245
PSPTO_1944	PSPTO_1944	flagellar hook-associated protein FlgK	set13TCH620	Control5	-3.52026	-7.2761
PSPTO_1944	PSPTO_1944	flagellar hook-associated protein FlgK	set13TCH600	Passage6	-2.67202	-5.87216
PSPTO_1944	PSPTO_1944	flagellar hook-associated protein FlgK	set13TCH609	Control2	-3.44771	-5.96536
PSPTO_1944	PSPTO_1944	flagellar hook-associated protein FlgK	set13TCH586	Passage2	-2.31341	-8.81085
PSPTO_1944	PSPTO_1944	flagellar hook-associated protein FlgK	set13TCH599	Passage6	-3.54095	-8.3476
PSPTO_1944	PSPTO_1944	flagellar hook-associated protein FlgK	set13TCH613	Control3	-2.94892	-5.05548
PSPTO_1944	PSPTO_1944	flagellar hook-associated protein FlgK	set13TCH603	Passage7	-2.00098	-5.09187
PSPTO_1944	PSPTO_1944	flagellar hook-associated protein FlgK	set13TCH607	Control1	-3.09313	-6.03762
PSPTO_1944	PSPTO_1944	flagellar hook-associated protein FlgK	set13TCH596	Passage5	-3.41513	-7.49576
PSPTO_1945	PSPTO_1945	flagellar hook-associated protein FlgL	set13TCH619	Control5	-2.84849	-5.9512
PSPTO_1945	PSPTO_1945	flagellar hook-associated protein FlgL	set13TCH590	Passage3	-3.42344	-8.48714
PSPTO_1945	PSPTO_1945	flagellar hook-associated protein FlgL	set13TCH616	Control4	-3.65101	-8.22457
PSPTO_1945	PSPTO_1945	flagellar hook-associated protein FlgL	set13TCH607	Control1	-3.15636	-7.06774
PSPTO_1945	PSPTO_1945	flagellar hook-associated protein FlgL	set13TCH611	Control2	-3.98503	-7.20443
PSPTO_1945	PSPTO_1945	flagellar hook-associated protein FlgL	set13TCH612	Control3	-3.00445	-5.50303
PSPTO_1945	PSPTO_1945	flagellar hook-associated protein FlgL	set13TCH617	Control4	-3.5002	-6.41477
PSPTO_1945	PSPTO_1945	flagellar hook-associated protein FlgL	set13TCH603	Passage7	-2.50951	-6.85842
PSPTO_1945	PSPTO_1945	flagellar hook-associated protein FlgL	set13TCH589	Passage3	-2.84188	-6.56029
PSPTO_1945	PSPTO_1945	flagellar hook-associated protein FlgL	set13TCH587	Passage2	-2.0026	-5.35618
PSPTO_1945	PSPTO_1945	flagellar hook-associated protein FlgL	set13TCH599	Passage6	-3.21519	-9.03653
PSPTO_1945	PSPTO_1945	flagellar hook-associated protein FlgL	set13TCH591	Passage3	-3.73432	-9.06074
PSPTO_1945	PSPTO_1945	flagellar hook-associated protein FlgL	set13TCH594	Passage4	-3.93973	-9.25796
PSPTO_1945	PSPTO_1945	flagellar hook-associated protein FlgL	set13TCH610	Control2	-3.48984	-6.71569
PSPTO_1945	PSPTO_1945	flagellar hook-associated protein FlgL	set13TCH614	Control3	-3.42776	-7.23398
PSPTO_1945	PSPTO_1945	flagellar hook-associated protein FlgL	set13TCH588	Passage2	-2.73546	-6.98213
PSPTO_1945	PSPTO_1945	flagellar hook-associated protein FlgL	set13TCH600	Passage6	-3.435	-10.1625
PSPTO_1945	PSPTO_1945	flagellar hook-associated protein FlgL	set13TCH592	Passage4	-2.69018	-6.64827
PSPTO_1945	PSPTO_1945	flagellar hook-associated protein FlgL	set13TCH613	Control3	-3.50478	-7.2424
PSPTO_1945	PSPTO_1945	flagellar hook-associated protein FlgL	set13TCH602	Passage7	-2.78278	-7.39683
PSPTO_1945	PSPTO_1945	flagellar hook-associated protein FlgL	set13TCH620	Control5	-3.06317	-5.56749
PSPTO_1945	PSPTO_1945	flagellar hook-associated protein FlgL	set13TCH596	Passage5	-3.91145	-11.0796
PSPTO_1945	PSPTO_1945	flagellar hook-associated protein FlgL	set13TCH593	Passage4	-3.96213	-9.61678
PSPTO_1945	PSPTO_1945	flagellar hook-associated protein FlgL	set13TCH597	Passage5	-3.27454	-8.13545
PSPTO_1945	PSPTO_1945	flagellar hook-associated protein FlgL	set13TCH608	Control1	-3.34905	-8.3144
PSPTO_1945	PSPTO_1945	flagellar hook-associated protein FlgL	set13TCH609	Control2	-3.61508	-6.86032
PSPTO_1945	PSPTO_1945	flagellar hook-associated protein FlgL	set13TCH595	Passage5	-3.01913	-7.31146
PSPTO_1945	PSPTO_1945	flagellar hook-associated protein FlgL	set13TCH598	Passage6	-2.90386	-7.9853
PSPTO_1945	PSPTO_1945	flagellar hook-associated protein FlgL	set13TCH606	Control1	-3.01005	-7.04651
PSPTO_1946	PSPTO_1946	glycosyl transferase family protein	set13TCH620	Control5	-2.0858	-7.23722
PSPTO_1946	PSPTO_1946	glycosyl transferase family protein	set13TCH618	Control5	-2.01765	-7.16244
PSPTO_1948	PSPTO_1948	3-oxoacyl-(acyl-carrier-protein) synthase III	set13TCH595	Passage5	2.09543	5.17099
PSPTO_1948	PSPTO_1948	3-oxoacyl-(acyl-carrier-protein) synthase III	set13TCH601	Passage7	2.10884	5.11959
PSPTO_1948	PSPTO_1948	3-oxoacyl-(acyl-carrier-protein) synthase III	set13TCH602	Passage7	2.57446	5.27632
PSPTO_1948	PSPTO_1948	3-oxoacyl-(acyl-carrier-protein) synthase III	set13TCH598	Passage6	2.30268	5.0724
PSPTO_1951	PSPTO_1951	flagellar hook-associated protein FliD	set13TCH591	Passage3	-3.18081	-6.08902
PSPTO_1951	PSPTO_1951	flagellar hook-associated protein FliD	set13TCH594	Passage4	-4.55183	-7.16216
PSPTO_1951	PSPTO_1951	flagellar hook-associated protein FliD	set13TCH615	Control4	-4.20369	-6.74444
PSPTO_1951	PSPTO_1951	flagellar hook-associated protein FliD	set13TCH598	Passage6	-3.95773	-7.46006
PSPTO_1951	PSPTO_1951	flagellar hook-associated protein FliD	set13TCH592	Passage4	-2.07751	-5.83122
PSPTO_1951	PSPTO_1951	flagellar hook-associated protein FliD	set13TCH614	Control3	-3.96966	-5.43689
PSPTO_1951	PSPTO_1951	flagellar hook-associated protein FliD	set13TCH595	Passage5	-3.07384	-5.41022
PSPTO_1951	PSPTO_1951	flagellar hook-associated protein FliD	set13TCH599	Passage6	-2.96858	-5.0729
PSPTO_1951	PSPTO_1951	flagellar hook-associated protein FliD	set13TCH616	Control4	-4.15641	-5.75239
PSPTO_1951	PSPTO_1951	flagellar hook-associated protein FliD	set13TCH620	Control5	-4.00795	-5.80055
PSPTO_1951	PSPTO_1951	flagellar hook-associated protein FliD	set13TCH609	Control2	-4.15124	-5.46602
PSPTO_1951	PSPTO_1951	flagellar hook-associated protein FliD	set13TCH610	Control2	-4.05453	-5.04439
PSPTO_1951	PSPTO_1951	flagellar hook-associated protein FliD	set13TCH606	Control1	-3.22242	-5.66177
PSPTO_1951	PSPTO_1951	flagellar hook-associated protein FliD	set13TCH613	Control3	-4.14781	-5.55545
PSPTO_1951	PSPTO_1951	flagellar hook-associated protein FliD	set13TCH602	Passage7	-3.41989	-5.69974
PSPTO_1951	PSPTO_1951	flagellar hook-associated protein FliD	set13TCH588	Passage2	-2.43204	-5.61936
PSPTO_1951	PSPTO_1951	flagellar hook-associated protein FliD	set13TCH617	Control4	-4.20325	-5.27139
PSPTO_1951	PSPTO_1951	flagellar hook-associated protein FliD	set13TCH597	Passage5	-3.46222	-5.1487
PSPTO_1951	PSPTO_1951	flagellar hook-associated protein FliD	set13TCH600	Passage6	-3.99799	-6.51107
PSPTO_1954	PSPTO_1954	transcriptional regulator FleQ	set13TCH608	Control1	-4.07814	-6.91988
PSPTO_1954	PSPTO_1954	transcriptional regulator FleQ	set13TCH586	Passage2	-2.36821	-5.54189
PSPTO_1954	PSPTO_1954	transcriptional regulator FleQ	set13TCH592	Passage4	-4.05946	-6.72873
PSPTO_1954	PSPTO_1954	transcriptional regulator FleQ	set13TCH610	Control2	-4.26312	-6.46863
PSPTO_1954	PSPTO_1954	transcriptional regulator FleQ	set13TCH611	Control2	-4.7946	-6.12766
PSPTO_1954	PSPTO_1954	transcriptional regulator FleQ	set13TCH609	Control2	-3.59617	-5.5493
PSPTO_1954	PSPTO_1954	transcriptional regulator FleQ	set13TCH606	Control1	-3.42747	-5.64744
PSPTO_1954	PSPTO_1954	transcriptional regulator FleQ	set13TCH595	Passage5	-3.84102	-5.83479
PSPTO_1954	PSPTO_1954	transcriptional regulator FleQ	set13TCH612	Control3	-4.04073	-5.16494
PSPTO_1956	PSPTO_1956	sigma-54 dependent transcriptional regulator/response regulator FleR	set13TCH614	Control3	-3.75565	-5.88902
PSPTO_1956	PSPTO_1956	sigma-54 dependent transcriptional regulator/response regulator FleR	set13TCH618	Control5	-3.88138	-5.27945
PSPTO_1956	PSPTO_1956	sigma-54 dependent transcriptional regulator/response regulator FleR	set13TCH620	Control5	-4.23532	-5.05011
PSPTO_1956	PSPTO_1956	sigma-54 dependent transcriptional regulator/response regulator FleR	set13TCH617	Control4	-3.73458	-5.09931
PSPTO_1956	PSPTO_1956	sigma-54 dependent transcriptional regulator/response regulator FleR	set13TCH611	Control2	-3.02082	-5.79076
PSPTO_1958	PSPTO_1958	flagellar M-ring protein FliF	set13TCH598	Passage6	-3.7503	-5.81479
PSPTO_1958	PSPTO_1958	flagellar M-ring protein FliF	set13TCH619	Control5	-4.04534	-6.25067
PSPTO_1958	PSPTO_1958	flagellar M-ring protein FliF	set13TCH586	Passage2	-2.03426	-5.2857
PSPTO_1958	PSPTO_1958	flagellar M-ring protein FliF	set13TCH597	Passage5	-4.94714	-7.31554
PSPTO_1958	PSPTO_1958	flagellar M-ring protein FliF	set13TCH606	Control1	-2.73302	-5.42266
PSPTO_1958	PSPTO_1958	flagellar M-ring protein FliF	set13TCH601	Passage7	-3.09151	-5.34212
PSPTO_1958	PSPTO_1958	flagellar M-ring protein FliF	set13TCH595	Passage5	-4.86215	-6.5478
PSPTO_1958	PSPTO_1958	flagellar M-ring protein FliF	set13TCH614	Control3	-3.81281	-5.29062
PSPTO_1958	PSPTO_1958	flagellar M-ring protein FliF	set13TCH618	Control5	-3.81445	-5.64183
PSPTO_1958	PSPTO_1958	flagellar M-ring protein FliF	set13TCH617	Control4	-4.20679	-5.53688
PSPTO_1958	PSPTO_1958	flagellar M-ring protein FliF	set13TCH592	Passage4	-4.43968	-7.40995
PSPTO_1959	PSPTO_1959	flagellar motor switch protein FliG	set13TCH596	Passage5	-3.94467	-5.55093
PSPTO_1959	PSPTO_1959	flagellar motor switch protein FliG	set13TCH613	Control3	-4.77701	-5.67329
PSPTO_1959	PSPTO_1959	flagellar motor switch protein FliG	set13TCH609	Control2	-4.49875	-6.97318
PSPTO_1959	PSPTO_1959	flagellar motor switch protein FliG	set13TCH615	Control4	-4.18142	-6.04388
PSPTO_1959	PSPTO_1959	flagellar motor switch protein FliG	set13TCH599	Passage6	-2.6575	-5.15579
PSPTO_1959	PSPTO_1959	flagellar motor switch protein FliG	set13TCH586	Passage2	-3.33531	-8.87042
PSPTO_1959	PSPTO_1959	flagellar motor switch protein FliG	set13TCH612	Control3	-4.61435	-7.08775
PSPTO_1959	PSPTO_1959	flagellar motor switch protein FliG	set13TCH610	Control2	-4.29812	-6.63021
PSPTO_1959	PSPTO_1959	flagellar motor switch protein FliG	set13TCH614	Control3	-4.0951	-5.3852
PSPTO_1959	PSPTO_1959	flagellar motor switch protein FliG	set13TCH594	Passage4	-3.76326	-5.62505
PSPTO_1961	PSPTO_1961	flagellum-specific ATP synthase FliI	set13TCH608	Control1	-5.57327	-5.91124
PSPTO_1961	PSPTO_1961	flagellum-specific ATP synthase FliI	set13TCH588	Passage2	-4.42494	-5.44459
PSPTO_1969	PSPTO_1969	flagellar motor switch protein FliM	set13TCH614	Control3	-3.35918	-5.59123
PSPTO_1969	PSPTO_1969	flagellar motor switch protein FliM	set13TCH609	Control2	-4.51048	-6.51788
PSPTO_1969	PSPTO_1969	flagellar motor switch protein FliM	set13TCH586	Passage2	-2.63982	-9.04103
PSPTO_1969	PSPTO_1969	flagellar motor switch protein FliM	set13TCH594	Passage4	-3.83526	-6.92493
PSPTO_1969	PSPTO_1969	flagellar motor switch protein FliM	set13TCH607	Control1	-2.91039	-6.32253
PSPTO_1969	PSPTO_1969	flagellar motor switch protein FliM	set13TCH611	Control2	-4.90581	-6.90043
PSPTO_1969	PSPTO_1969	flagellar motor switch protein FliM	set13TCH589	Passage3	-4.05276	-8.4104
PSPTO_1969	PSPTO_1969	flagellar motor switch protein FliM	set13TCH593	Passage4	-3.538	-5.98767
PSPTO_1969	PSPTO_1969	flagellar motor switch protein FliM	set13TCH617	Control4	-5.28325	-7.20478
PSPTO_1969	PSPTO_1969	flagellar motor switch protein FliM	set13TCH599	Passage6	-3.57316	-5.86855
PSPTO_1969	PSPTO_1969	flagellar motor switch protein FliM	set13TCH592	Passage4	-4.23861	-8.18691
PSPTO_1969	PSPTO_1969	flagellar motor switch protein FliM	set13TCH591	Passage3	-2.9399	-5.33091
PSPTO_1969	PSPTO_1969	flagellar motor switch protein FliM	set13TCH600	Passage6	-4.2069	-5.75466
PSPTO_1969	PSPTO_1969	flagellar motor switch protein FliM	set13TCH615	Control4	-4.10063	-5.86969
PSPTO_1969	PSPTO_1969	flagellar motor switch protein FliM	set13TCH606	Control1	-2.96567	-5.00248
PSPTO_1969	PSPTO_1969	flagellar motor switch protein FliM	set13TCH588	Passage2	-3.29093	-5.93433
PSPTO_1972	PSPTO_1972	flagellar biosynthetic protein FliP	set13TCH608	Control1	-4.72519	-5.42427
PSPTO_1972	PSPTO_1972	flagellar biosynthetic protein FliP	set13TCH609	Control2	-5.2057	-5.29718
PSPTO_1972	PSPTO_1972	flagellar biosynthetic protein FliP	set13TCH586	Passage2	-2.22834	-5.23776
PSPTO_1975	PSPTO_1975	flagellar biosynthetic protein FlhB	set13TCH610	Control2	-4.18086	-5.74628
PSPTO_1975	PSPTO_1975	flagellar biosynthetic protein FlhB	set13TCH589	Passage3	-3.96364	-7.86787
PSPTO_1975	PSPTO_1975	flagellar biosynthetic protein FlhB	set13TCH606	Control1	-3.41413	-6.8088
PSPTO_1975	PSPTO_1975	flagellar biosynthetic protein FlhB	set13TCH612	Control3	-4.23789	-6.18289
PSPTO_1975	PSPTO_1975	flagellar biosynthetic protein FlhB	set13TCH607	Control1	-4.82801	-8.12955
PSPTO_1975	PSPTO_1975	flagellar biosynthetic protein FlhB	set13TCH608	Control1	-3.75703	-6.53191
PSPTO_1975	PSPTO_1975	flagellar biosynthetic protein FlhB	set13TCH591	Passage3	-4.60313	-8.24828
PSPTO_1975	PSPTO_1975	flagellar biosynthetic protein FlhB	set13TCH593	Passage4	-5.25356	-7.18624
PSPTO_1975	PSPTO_1975	flagellar biosynthetic protein FlhB	set13TCH586	Passage2	-2.82375	-9.17186
PSPTO_1975	PSPTO_1975	flagellar biosynthetic protein FlhB	set13TCH615	Control4	-4.25254	-6.58729
PSPTO_1975	PSPTO_1975	flagellar biosynthetic protein FlhB	set13TCH609	Control2	-4.4243	-6.41036
PSPTO_1975	PSPTO_1975	flagellar biosynthetic protein FlhB	set13TCH590	Passage3	-3.58152	-5.72347
PSPTO_1975	PSPTO_1975	flagellar biosynthetic protein FlhB	set13TCH595	Passage5	-4.68908	-7.14763
PSPTO_1975	PSPTO_1975	flagellar biosynthetic protein FlhB	set13TCH588	Passage2	-4.51775	-8.5972
PSPTO_1976	PSPTO_1976	flagellar biosynthesis protein FlhA	set13TCH607	Control1	-2.97432	-7.3406
PSPTO_1976	PSPTO_1976	flagellar biosynthesis protein FlhA	set13TCH594	Passage4	-3.86475	-7.01667
PSPTO_1976	PSPTO_1976	flagellar biosynthesis protein FlhA	set13TCH615	Control4	-3.46372	-7.02061
PSPTO_1976	PSPTO_1976	flagellar biosynthesis protein FlhA	set13TCH603	Passage7	-2.71229	-5.19647
PSPTO_1976	PSPTO_1976	flagellar biosynthesis protein FlhA	set13TCH613	Control3	-4.17737	-8.78829
PSPTO_1976	PSPTO_1976	flagellar biosynthesis protein FlhA	set13TCH600	Passage6	-4.15409	-8.41794
PSPTO_1976	PSPTO_1976	flagellar biosynthesis protein FlhA	set13TCH597	Passage5	-3.46136	-6.73482
PSPTO_1976	PSPTO_1976	flagellar biosynthesis protein FlhA	set13TCH611	Control2	-5.08407	-10.0271
PSPTO_1976	PSPTO_1976	flagellar biosynthesis protein FlhA	set13TCH590	Passage3	-3.30718	-7.32768
PSPTO_1976	PSPTO_1976	flagellar biosynthesis protein FlhA	set13TCH612	Control3	-3.68046	-7.83806
PSPTO_1976	PSPTO_1976	flagellar biosynthesis protein FlhA	set13TCH596	Passage5	-3.56661	-9.48425
PSPTO_1976	PSPTO_1976	flagellar biosynthesis protein FlhA	set13TCH589	Passage3	-2.55202	-5.51855
PSPTO_1976	PSPTO_1976	flagellar biosynthesis protein FlhA	set13TCH619	Control5	-3.13304	-7.06007
PSPTO_1976	PSPTO_1976	flagellar biosynthesis protein FlhA	set13TCH609	Control2	-4.08991	-8.22979
PSPTO_1976	PSPTO_1976	flagellar biosynthesis protein FlhA	set13TCH599	Passage6	-4.07541	-7.80806
PSPTO_1976	PSPTO_1976	flagellar biosynthesis protein FlhA	set13TCH610	Control2	-3.79466	-7.43166
PSPTO_1976	PSPTO_1976	flagellar biosynthesis protein FlhA	set13TCH616	Control4	-3.97649	-6.65008
PSPTO_1976	PSPTO_1976	flagellar biosynthesis protein FlhA	set13TCH592	Passage4	-3.37298	-6.25893
PSPTO_1976	PSPTO_1976	flagellar biosynthesis protein FlhA	set13TCH588	Passage2	-3.2271	-7.40995
PSPTO_1976	PSPTO_1976	flagellar biosynthesis protein FlhA	set13TCH587	Passage2	-2.26897	-6.02288
PSPTO_1976	PSPTO_1976	flagellar biosynthesis protein FlhA	set13TCH606	Control1	-3.58097	-8.83723
PSPTO_1976	PSPTO_1976	flagellar biosynthesis protein FlhA	set13TCH618	Control5	-3.82801	-7.80266
PSPTO_1976	PSPTO_1976	flagellar biosynthesis protein FlhA	set13TCH595	Passage5	-2.80279	-5.29047
PSPTO_1976	PSPTO_1976	flagellar biosynthesis protein FlhA	set13TCH614	Control3	-4.63544	-8.33035
PSPTO_1976	PSPTO_1976	flagellar biosynthesis protein FlhA	set13TCH591	Passage3	-4.31459	-7.94198
PSPTO_1976	PSPTO_1976	flagellar biosynthesis protein FlhA	set13TCH617	Control4	-5.09502	-10.3238
PSPTO_1976	PSPTO_1976	flagellar biosynthesis protein FlhA	set13TCH608	Control1	-3.96244	-8.87564
PSPTO_1976	PSPTO_1976	flagellar biosynthesis protein FlhA	set13TCH593	Passage4	-3.28013	-6.7787
PSPTO_1977	PSPTO_1977	flagellar biosynthesis protein FlhF	set13TCH608	Control1	-2.35777	-5.34562
PSPTO_1979	PSPTO_1979	motility sigma factor FliA	set13TCH589	Passage3	-4.00662	-6.54914
PSPTO_1979	PSPTO_1979	motility sigma factor FliA	set13TCH611	Control2	-4.70358	-7.90167
PSPTO_1979	PSPTO_1979	motility sigma factor FliA	set13TCH620	Control5	-3.39729	-5.98786
PSPTO_1979	PSPTO_1979	motility sigma factor FliA	set13TCH597	Passage5	-3.32463	-5.1481
PSPTO_1979	PSPTO_1979	motility sigma factor FliA	set13TCH602	Passage7	-2.81484	-5.52271
PSPTO_1979	PSPTO_1979	motility sigma factor FliA	set13TCH592	Passage4	-3.77901	-5.15045
PSPTO_1979	PSPTO_1979	motility sigma factor FliA	set13TCH600	Passage6	-3.26854	-5.68357
PSPTO_1979	PSPTO_1979	motility sigma factor FliA	set13TCH607	Control1	-3.17842	-5.66065
PSPTO_1979	PSPTO_1979	motility sigma factor FliA	set13TCH596	Passage5	-3.73685	-5.78706
PSPTO_1979	PSPTO_1979	motility sigma factor FliA	set13TCH613	Control3	-4.36075	-7.57485
PSPTO_1979	PSPTO_1979	motility sigma factor FliA	set13TCH609	Control2	-4.39202	-6.90741
PSPTO_1979	PSPTO_1979	motility sigma factor FliA	set13TCH593	Passage4	-4.19518	-6.36866
PSPTO_1979	PSPTO_1979	motility sigma factor FliA	set13TCH588	Passage2	-3.80295	-7.26365
PSPTO_1979	PSPTO_1979	motility sigma factor FliA	set13TCH587	Passage2	-3.20384	-8.05398
PSPTO_1979	PSPTO_1979	motility sigma factor FliA	set13TCH591	Passage3	-4.78156	-7.87074
PSPTO_1979	PSPTO_1979	motility sigma factor FliA	set13TCH590	Passage3	-4.64951	-7.46355
PSPTO_1979	PSPTO_1979	motility sigma factor FliA	set13TCH610	Control2	-6.11789	-7.27626
PSPTO_1979	PSPTO_1979	motility sigma factor FliA	set13TCH617	Control4	-3.90592	-6.38211
PSPTO_1979	PSPTO_1979	motility sigma factor FliA	set13TCH619	Control5	-4.48488	-6.84389
PSPTO_1979	PSPTO_1979	motility sigma factor FliA	set13TCH614	Control3	-4.28969	-8.11898
PSPTO_1979	PSPTO_1979	motility sigma factor FliA	set13TCH618	Control5	-3.40322	-5.82127
PSPTO_1979	PSPTO_1979	motility sigma factor FliA	set13TCH599	Passage6	-3.37766	-6.28809
PSPTO_1979	PSPTO_1979	motility sigma factor FliA	set13TCH615	Control4	-5.17464	-7.89646
PSPTO_1979	PSPTO_1979	motility sigma factor FliA	set13TCH612	Control3	-3.97694	-5.82106
PSPTO_1980	PSPTO_1980	chemotaxis protein CheY	set13TCH600	Passage6	4.36858	8.65144
PSPTO_1980	PSPTO_1980	chemotaxis protein CheY	set13TCH594	Passage4	3.07241	6.34032
PSPTO_1980	PSPTO_1980	chemotaxis protein CheY	set13TCH595	Passage5	2.05237	5.06632
PSPTO_1980	PSPTO_1980	chemotaxis protein CheY	set13TCH597	Passage5	4.07358	8.31493
PSPTO_1980	PSPTO_1980	chemotaxis protein CheY	set13TCH599	Passage6	3.32167	5.4749
PSPTO_1980	PSPTO_1980	chemotaxis protein CheY	set13TCH602	Passage7	3.14172	5.58941
PSPTO_1980	PSPTO_1980	chemotaxis protein CheY	set13TCH603	Passage7	4.35367	9.11199
PSPTO_1980	PSPTO_1980	chemotaxis protein CheY	set13TCH601	Passage7	3.59015	7.33921
PSPTO_1980	PSPTO_1980	chemotaxis protein CheY	set13TCH608	Control1	-4.43471	-7.46714
PSPTO_1980	PSPTO_1980	chemotaxis protein CheY	set13TCH609	Control2	-3.87069	-5.45381
PSPTO_1980	PSPTO_1980	chemotaxis protein CheY	set13TCH598	Passage6	3.00954	6.37727
PSPTO_1982	PSPTO_1982	chemotaxis sensor histidine kinase CheA	set13TCH616	Control4	-4.37603	-5.81932
PSPTO_1982	PSPTO_1982	chemotaxis sensor histidine kinase CheA	set13TCH618	Control5	-3.73509	-5.41518
PSPTO_1982	PSPTO_1982	chemotaxis sensor histidine kinase CheA	set13TCH612	Control3	-6.15665	-7.3195
PSPTO_1982	PSPTO_1982	chemotaxis sensor histidine kinase CheA	set13TCH608	Control1	-3.37954	-6.85226
PSPTO_1982	PSPTO_1982	chemotaxis sensor histidine kinase CheA	set13TCH609	Control2	-3.59115	-5.39696
PSPTO_1982	PSPTO_1982	chemotaxis sensor histidine kinase CheA	set13TCH614	Control3	-4.29215	-6.83301
PSPTO_1982	PSPTO_1982	chemotaxis sensor histidine kinase CheA	set13TCH620	Control5	-3.70685	-5.1868
PSPTO_1982	PSPTO_1982	chemotaxis sensor histidine kinase CheA	set13TCH607	Control1	-3.17648	-5.4772
PSPTO_1982	PSPTO_1982	chemotaxis sensor histidine kinase CheA	set13TCH613	Control3	-4.98901	-7.5503
PSPTO_1982	PSPTO_1982	chemotaxis sensor histidine kinase CheA	set13TCH606	Control1	-3.43933	-7.03511
PSPTO_1982	PSPTO_1982	chemotaxis sensor histidine kinase CheA	set13TCH617	Control4	-5.44609	-7.77505
PSPTO_1982	PSPTO_1982	chemotaxis sensor histidine kinase CheA	set13TCH610	Control2	-4.83046	-7.43948
PSPTO_1983	PSPTO_1983	protein-glutamate methylesterase CheB	set13TCH608	Control1	-4.16297	-5.74282
PSPTO_1986	PSPTO_1986	ParA family protein	set13TCH615	Control4	-4.4294	-7.05116
PSPTO_1986	PSPTO_1986	ParA family protein	set13TCH619	Control5	-4.32928	-6.59956
PSPTO_1986	PSPTO_1986	ParA family protein	set13TCH617	Control4	-4.23671	-5.66525
PSPTO_1987	PSPTO_1987	chemotaxis protein CheW	set13TCH614	Control3	-5.38679	-5.02926
PSPTO_1993	PSPTO_1993	oxygen-independent coproporphyrinogen III oxidase	set13TCH625	Control7	2.16313	6.86633
PSPTO_1998	PSPTO_1998	FixG-related protein	set13TCH617	Control4	-2.2752	-5.5209
PSPTO_1998	PSPTO_1998	FixG-related protein	set13TCH614	Control3	-2.22512	-6.15664
PSPTO_2040	PSPTO_2040	HemK family modification methylase	set13TCH626	Control7	2.38554	5.07327
PSPTO_2040	PSPTO_2040	HemK family modification methylase	set13TCH619	Control5	2.01237	6.78883
PSPTO_2040	PSPTO_2040	HemK family modification methylase	set13TCH625	Control7	2.65467	7.09523
PSPTO_2101	PSPTO_2101	transcription-repair coupling factor	set13TCH619	Control5	-2.46867	-7.54214
PSPTO_2101	PSPTO_2101	transcription-repair coupling factor	set13TCH615	Control4	-2.25046	-5.92645
PSPTO_2101	PSPTO_2101	transcription-repair coupling factor	set13TCH622	Control6	-2.4458	-6.27976
PSPTO_2101	PSPTO_2101	transcription-repair coupling factor	set13TCH618	Control5	-2.82902	-6.71087
PSPTO_2115	PSPTO_2115	vacJ lipoprotein	set13TCH590	Passage3	-3.29191	-5.13064
PSPTO_2115	PSPTO_2115	vacJ lipoprotein	set13TCH586	Passage2	-2.47228	-5.13819
PSPTO_2115	PSPTO_2115	vacJ lipoprotein	set13TCH606	Control1	-3.83374	-6.31239
PSPTO_2115	PSPTO_2115	vacJ lipoprotein	set13TCH609	Control2	-3.39807	-6.30321
PSPTO_2115	PSPTO_2115	vacJ lipoprotein	set13TCH617	Control4	-3.03784	-5.02589
PSPTO_2119	PSPTO_2119	transaldolase	set10TCH479	Liq2A	-2.99223	-5.57608
PSPTO_2119	PSPTO_2119	transaldolase	set13TCH608	Control1	-3.65901	-6.21188
PSPTO_2119	PSPTO_2119	transaldolase	set13TCH609	Control2	-4.55946	-6.16147
PSPTO_2119	PSPTO_2119	transaldolase	set13TCH587	Passage2	-4.20525	-5.15285
PSPTO_2119	PSPTO_2119	transaldolase	set10TCH480	Liq2B	-3.9039	-5.85836
PSPTO_2181	PSPTO_2181	IclR family transcriptional regulator	set13TCH592	Passage4	-2.74569	-5.85533
PSPTO_2181	PSPTO_2181	IclR family transcriptional regulator	set13TCH589	Passage3	-2.94732	-5.39333
PSPTO_2222	PSPTO_2222	sensor histidine kinase	set13TCH616	Control4	9.29625	34.8766
PSPTO_2222	PSPTO_2222	sensor histidine kinase	set13TCH619	Control5	11.5238	51.3204
PSPTO_2222	PSPTO_2222	sensor histidine kinase	set13TCH589	Passage3	4.97025	10.3978
PSPTO_2222	PSPTO_2222	sensor histidine kinase	set13TCH603	Passage7	9.10137	31.2002
PSPTO_2222	PSPTO_2222	sensor histidine kinase	set13TCH617	Control4	9.48211	32.0335
PSPTO_2222	PSPTO_2222	sensor histidine kinase	set13TCH621	Control6	13.8948	55.179
PSPTO_2222	PSPTO_2222	sensor histidine kinase	set13TCH592	Passage4	6.44666	14.5596
PSPTO_2222	PSPTO_2222	sensor histidine kinase	set13TCH624	Control7	15.6047	65.4077
PSPTO_2222	PSPTO_2222	sensor histidine kinase	set13TCH623	Control6	13.3693	41.7869
PSPTO_2222	PSPTO_2222	sensor histidine kinase	set13TCH626	Control7	14.9664	56.7225
PSPTO_2222	PSPTO_2222	sensor histidine kinase	set13TCH613	Control3	7.57822	35.5636
PSPTO_2222	PSPTO_2222	sensor histidine kinase	set13TCH591	Passage3	3.93277	12.0742
PSPTO_2222	PSPTO_2222	sensor histidine kinase	set13TCH625	Control7	14.9504	74.4438
PSPTO_2222	PSPTO_2222	sensor histidine kinase	set13TCH584	Passage1	2.00562	9.82314
PSPTO_2222	PSPTO_2222	sensor histidine kinase	set13TCH607	Control1	2.41128	6.67685
PSPTO_2222	PSPTO_2222	sensor histidine kinase	set13TCH597	Passage5	6.45751	20.6448
PSPTO_2222	PSPTO_2222	sensor histidine kinase	set13TCH587	Passage2	3.29746	15.7536
PSPTO_2222	PSPTO_2222	sensor histidine kinase	set13TCH614	Control3	7.38656	24.6726
PSPTO_2222	PSPTO_2222	sensor histidine kinase	set13TCH609	Control2	4.29124	15.3307
PSPTO_2222	PSPTO_2222	sensor histidine kinase	set13TCH612	Control3	7.55411	28.8213
PSPTO_2222	PSPTO_2222	sensor histidine kinase	set13TCH598	Passage6	8.98128	19.5086
PSPTO_2222	PSPTO_2222	sensor histidine kinase	set13TCH588	Passage2	2.68313	7.21357
PSPTO_2222	PSPTO_2222	sensor histidine kinase	set13TCH611	Control2	3.99222	16.9847
PSPTO_2222	PSPTO_2222	sensor histidine kinase	set13TCH618	Control5	11.6485	40.1069
PSPTO_2222	PSPTO_2222	sensor histidine kinase	set13TCH595	Passage5	7.79163	17.3217
PSPTO_2222	PSPTO_2222	sensor histidine kinase	set13TCH594	Passage4	5.17958	16.1062
PSPTO_2222	PSPTO_2222	sensor histidine kinase	set13TCH593	Passage4	6.16149	28.257
PSPTO_2222	PSPTO_2222	sensor histidine kinase	set13TCH622	Control6	13.4917	55.7982
PSPTO_2222	PSPTO_2222	sensor histidine kinase	set13TCH586	Passage2	3.53683	7.16535
PSPTO_2222	PSPTO_2222	sensor histidine kinase	set13TCH599	Passage6	8.66586	38.6803
PSPTO_2222	PSPTO_2222	sensor histidine kinase	set13TCH600	Passage6	7.69203	25.0075
PSPTO_2222	PSPTO_2222	sensor histidine kinase	set13TCH596	Passage5	7.59991	35.946
PSPTO_2222	PSPTO_2222	sensor histidine kinase	set13TCH620	Control5	11.4728	35.0871
PSPTO_2222	PSPTO_2222	sensor histidine kinase	set13TCH601	Passage7	10.0693	23.4443
PSPTO_2222	PSPTO_2222	sensor histidine kinase	set13TCH590	Passage3	4.92818	21.7789
PSPTO_2222	PSPTO_2222	sensor histidine kinase	set13TCH615	Control4	9.63664	34.1584
PSPTO_2222	PSPTO_2222	sensor histidine kinase	set13TCH610	Control2	4.37725	20.8701
PSPTO_2222	PSPTO_2222	sensor histidine kinase	set13TCH602	Passage7	9.88752	45.2054
PSPTO_2274	PSPTO_2274	hypothetical protein	set13TCH594	Passage4	2.46594	7.9007
PSPTO_2274	PSPTO_2274	hypothetical protein	set13TCH601	Passage7	3.16244	10.4657
PSPTO_2274	PSPTO_2274	hypothetical protein	set13TCH626	Control7	3.85102	18.0697
PSPTO_2274	PSPTO_2274	hypothetical protein	set13TCH622	Control6	3.45999	9.86654
PSPTO_2274	PSPTO_2274	hypothetical protein	set13TCH623	Control6	3.20851	13.368
PSPTO_2274	PSPTO_2274	hypothetical protein	set13TCH595	Passage5	2.52333	8.05175
PSPTO_2274	PSPTO_2274	hypothetical protein	set13TCH624	Control7	4.24622	12.0937
PSPTO_2274	PSPTO_2274	hypothetical protein	set13TCH598	Passage6	2.93957	12.7086
PSPTO_2274	PSPTO_2274	hypothetical protein	set13TCH625	Control7	4.18394	19.3258
PSPTO_2274	PSPTO_2274	hypothetical protein	set13TCH600	Passage6	3.55713	9.6114
PSPTO_2274	PSPTO_2274	hypothetical protein	set13TCH616	Control4	2.29007	9.94826
PSPTO_2274	PSPTO_2274	hypothetical protein	set13TCH615	Control4	2.45699	8.1607
PSPTO_2274	PSPTO_2274	hypothetical protein	set13TCH593	Passage4	2.45892	9.47966
PSPTO_2274	PSPTO_2274	hypothetical protein	set13TCH603	Passage7	3.72094	11.5336
PSPTO_2274	PSPTO_2274	hypothetical protein	set13TCH617	Control4	2.42278	7.6603
PSPTO_2274	PSPTO_2274	hypothetical protein	set13TCH620	Control5	2.7748	8.68851
PSPTO_2274	PSPTO_2274	hypothetical protein	set13TCH621	Control6	3.77295	14.7718
PSPTO_2274	PSPTO_2274	hypothetical protein	set13TCH619	Control5	2.95243	8.56511
PSPTO_2274	PSPTO_2274	hypothetical protein	set13TCH618	Control5	3.253	11.9124
PSPTO_2274	PSPTO_2274	hypothetical protein	set13TCH602	Passage7	4.0062	15.4712
PSPTO_2274	PSPTO_2274	hypothetical protein	set13TCH597	Passage5	2.97808	9.78015
PSPTO_2274	PSPTO_2274	hypothetical protein	set13TCH599	Passage6	3.40092	11.7657
PSPTO_2274	PSPTO_2274	hypothetical protein	set13TCH596	Passage5	2.77829	9.82604
PSPTO_2275	PSPTO_2275	phospho-2-dehydro-3-deoxyheptonate aldolase	set13TCH589	Passage3	-5.74836	-5.03974
PSPTO_2275	PSPTO_2275	phospho-2-dehydro-3-deoxyheptonate aldolase	set13TCH586	Passage2	-2.53424	-5.55481
PSPTO_2279	PSPTO_2279	Cys regulon transcriptional activator	set13TCH617	Control4	-4.57094	-5.37778
PSPTO_2279	PSPTO_2279	Cys regulon transcriptional activator	set13TCH612	Control3	-4.33799	-5.26837
PSPTO_2279	PSPTO_2279	Cys regulon transcriptional activator	set13TCH594	Passage4	-4.89756	-5.51549
PSPTO_2279	PSPTO_2279	Cys regulon transcriptional activator	set13TCH589	Passage3	-4.69089	-5.89401
PSPTO_2279	PSPTO_2279	Cys regulon transcriptional activator	set13TCH593	Passage4	-4.50714	-5.64565
PSPTO_2279	PSPTO_2279	Cys regulon transcriptional activator	set13TCH596	Passage5	-3.85791	-5.00568
PSPTO_2279	PSPTO_2279	Cys regulon transcriptional activator	set13TCH591	Passage3	-4.61894	-5.35407
PSPTO_2279	PSPTO_2279	Cys regulon transcriptional activator	set13TCH611	Control2	-4.02666	-5.34745
PSPTO_2279	PSPTO_2279	Cys regulon transcriptional activator	set13TCH588	Passage2	-2.57212	-5.36052
PSPTO_2279	PSPTO_2279	Cys regulon transcriptional activator	set13TCH614	Control3	-5.26973	-5.12297
PSPTO_2351	PSPTO_2351	molybdopterin-guanine dinucleotide biosynthesis protein MobA	set13TCH619	Control5	-2.97943	-5.38756
PSPTO_2351	PSPTO_2351	molybdopterin-guanine dinucleotide biosynthesis protein MobA	set13TCH614	Control3	-3.33954	-6.20592
PSPTO_2608	PSPTO_2608	Sco1/SenC family protein	set13TCH603	Passage7	-2.02256	-5.24061
PSPTO_2703	PSPTO_2703	D-mannonate oxidoreductase	set13TCH586	Passage2	-3.57115	-5.58059
PSPTO_2703	PSPTO_2703	D-mannonate oxidoreductase	set13TCH596	Passage5	-3.77785	-5.66727
PSPTO_2703	PSPTO_2703	D-mannonate oxidoreductase	set13TCH617	Control4	-4.09647	-5.67643
PSPTO_2703	PSPTO_2703	D-mannonate oxidoreductase	set13TCH597	Passage5	-4.1385	-5.58788
PSPTO_2703	PSPTO_2703	D-mannonate oxidoreductase	set13TCH612	Control3	-4.37324	-7.6872
PSPTO_2703	PSPTO_2703	D-mannonate oxidoreductase	set13TCH592	Passage4	-3.87614	-5.88974
PSPTO_2703	PSPTO_2703	D-mannonate oxidoreductase	set13TCH595	Passage5	-5.51252	-6.54662
PSPTO_2703	PSPTO_2703	D-mannonate oxidoreductase	set13TCH613	Control3	-5.49996	-6.53335
PSPTO_2703	PSPTO_2703	D-mannonate oxidoreductase	set13TCH594	Passage4	-4.17972	-5.3206
PSPTO_2703	PSPTO_2703	D-mannonate oxidoreductase	set13TCH614	Control3	-4.14242	-7.47461
PSPTO_2703	PSPTO_2703	D-mannonate oxidoreductase	set13TCH618	Control5	-3.83718	-5.63697
PSPTO_2703	PSPTO_2703	D-mannonate oxidoreductase	set13TCH619	Control5	-4.45343	-6.78113
PSPTO_2703	PSPTO_2703	D-mannonate oxidoreductase	set13TCH585	Passage1	-2.64333	-5.56723
PSPTO_2703	PSPTO_2703	D-mannonate oxidoreductase	set10TCH480	Liq2B	-2.29091	-6.49916
PSPTO_2703	PSPTO_2703	D-mannonate oxidoreductase	set13TCH610	Control2	-5.05464	-8.85101
PSPTO_2713	PSPTO_2713	chemotaxis protein methyltransferase CheR	set13TCH610	Control2	-2.03326	-5.0751
PSPTO_2713	PSPTO_2713	chemotaxis protein methyltransferase CheR	set13TCH614	Control3	-2.70803	-6.53622
PSPTO_2713	PSPTO_2713	chemotaxis protein methyltransferase CheR	set13TCH619	Control5	-3.6274	-6.02035
PSPTO_2973	PSPTO_2973	molybdate ABC transporter periplasmic molybdate-binding protein	set13TCH610	Control2	-2.3554	-5.49934
PSPTO_3149	PSPTO_3149	cobaltochelatase subunit CobN	set13TCH619	Control5	-2.14547	-7.21078
PSPTO_3149	PSPTO_3149	cobaltochelatase subunit CobN	set13TCH622	Control6	-2.49228	-8.65716
PSPTO_3154	PSPTO_3154	precorrin-4 C(11)-methyltransferase	set13TCH622	Control6	-2.16238	-5.28598
PSPTO_3154	PSPTO_3154	precorrin-4 C(11)-methyltransferase	set13TCH597	Passage5	-2.71111	-6.10054
PSPTO_3154	PSPTO_3154	precorrin-4 C(11)-methyltransferase	set13TCH619	Control5	-2.27012	-6.18839
PSPTO_3229	PSPTO_3229	filamentous hemagglutinin, intein-containing	set13TCH618	Control5	6.74526	36.4044
PSPTO_3229	PSPTO_3229	filamentous hemagglutinin, intein-containing	set13TCH616	Control4	5.64726	34.2215
PSPTO_3229	PSPTO_3229	filamentous hemagglutinin, intein-containing	set13TCH617	Control4	5.6456	35.0901
PSPTO_3229	PSPTO_3229	filamentous hemagglutinin, intein-containing	set13TCH622	Control6	8.08599	44.6876
PSPTO_3229	PSPTO_3229	filamentous hemagglutinin, intein-containing	set13TCH623	Control6	8.08043	45.2839
PSPTO_3229	PSPTO_3229	filamentous hemagglutinin, intein-containing	set13TCH619	Control5	6.97253	39.7125
PSPTO_3229	PSPTO_3229	filamentous hemagglutinin, intein-containing	set13TCH624	Control7	8.57965	43.965
PSPTO_3229	PSPTO_3229	filamentous hemagglutinin, intein-containing	set13TCH615	Control4	5.48042	31.5528
PSPTO_3229	PSPTO_3229	filamentous hemagglutinin, intein-containing	set13TCH620	Control5	7.01835	40.7578
PSPTO_3229	PSPTO_3229	filamentous hemagglutinin, intein-containing	set13TCH612	Control3	4.40304	28.0084
PSPTO_3229	PSPTO_3229	filamentous hemagglutinin, intein-containing	set13TCH613	Control3	4.78446	30.998
PSPTO_3229	PSPTO_3229	filamentous hemagglutinin, intein-containing	set13TCH621	Control6	7.9487	40.8304
PSPTO_3229	PSPTO_3229	filamentous hemagglutinin, intein-containing	set13TCH626	Control7	8.74688	48.1012
PSPTO_3229	PSPTO_3229	filamentous hemagglutinin, intein-containing	set13TCH625	Control7	8.50822	49.7169
PSPTO_3229	PSPTO_3229	filamentous hemagglutinin, intein-containing	set13TCH610	Control2	2.23078	15.9399
PSPTO_3229	PSPTO_3229	filamentous hemagglutinin, intein-containing	set13TCH614	Control3	4.45599	29.2878
PSPTO_3230	PSPTO_3230	hemolysin activator protein, HlyB family	set13TCH619	Control5	7.62365	31.5827
PSPTO_3230	PSPTO_3230	hemolysin activator protein, HlyB family	set13TCH623	Control6	8.78716	36.3679
PSPTO_3230	PSPTO_3230	hemolysin activator protein, HlyB family	set13TCH626	Control7	9.4862	40.642
PSPTO_3230	PSPTO_3230	hemolysin activator protein, HlyB family	set13TCH622	Control6	8.82913	35.9859
PSPTO_3230	PSPTO_3230	hemolysin activator protein, HlyB family	set13TCH616	Control4	6.20688	25.2075
PSPTO_3230	PSPTO_3230	hemolysin activator protein, HlyB family	set13TCH612	Control3	4.84871	20.0079
PSPTO_3230	PSPTO_3230	hemolysin activator protein, HlyB family	set13TCH615	Control4	6.06147	25.9707
PSPTO_3230	PSPTO_3230	hemolysin activator protein, HlyB family	set13TCH617	Control4	6.18263	24.9834
PSPTO_3230	PSPTO_3230	hemolysin activator protein, HlyB family	set13TCH614	Control3	5.02862	22.026
PSPTO_3230	PSPTO_3230	hemolysin activator protein, HlyB family	set13TCH610	Control2	2.61386	12.7946
PSPTO_3230	PSPTO_3230	hemolysin activator protein, HlyB family	set13TCH621	Control6	8.61945	34.671
PSPTO_3230	PSPTO_3230	hemolysin activator protein, HlyB family	set13TCH618	Control5	7.40103	29.066
PSPTO_3230	PSPTO_3230	hemolysin activator protein, HlyB family	set13TCH625	Control7	9.20891	38.6304
PSPTO_3230	PSPTO_3230	hemolysin activator protein, HlyB family	set13TCH620	Control5	7.7102	31.52
PSPTO_3230	PSPTO_3230	hemolysin activator protein, HlyB family	set13TCH609	Control2	2.20621	11.1012
PSPTO_3230	PSPTO_3230	hemolysin activator protein, HlyB family	set13TCH611	Control2	2.6343	12.569
PSPTO_3230	PSPTO_3230	hemolysin activator protein, HlyB family	set13TCH613	Control3	5.27862	22.5833
PSPTO_3230	PSPTO_3230	hemolysin activator protein, HlyB family	set13TCH624	Control7	9.29813	37.7452
PSPTO_3231	PSPTO_3231	LysR family transcriptional regulator	set13TCH624	Control7	3.25171	6.44248
PSPTO_3231	PSPTO_3231	LysR family transcriptional regulator	set13TCH619	Control5	3.33133	7.10169
PSPTO_3298	PSPTO_3298	sensor histidine kinase	set13TCH624	Control7	2.56628	5.44582
PSPTO_3344	PSPTO_3344	siroheme synthase	set13TCH588	Passage2	-5.61654	-5.43198
PSPTO_3353	PSPTO_3353	ATP-dependent clp protease, ATP-binding subunit ClpA	set13TCH598	Passage6	-2.73346	-6.20123
PSPTO_3353	PSPTO_3353	ATP-dependent clp protease, ATP-binding subunit ClpA	set13TCH599	Passage6	-2.90619	-5.61338
PSPTO_3353	PSPTO_3353	ATP-dependent clp protease, ATP-binding subunit ClpA	set13TCH595	Passage5	-2.36928	-5.05001
PSPTO_3353	PSPTO_3353	ATP-dependent clp protease, ATP-binding subunit ClpA	set13TCH596	Passage5	-3.1242	-8.12479
PSPTO_3353	PSPTO_3353	ATP-dependent clp protease, ATP-binding subunit ClpA	set13TCH601	Passage7	-2.32095	-6.13595
PSPTO_3353	PSPTO_3353	ATP-dependent clp protease, ATP-binding subunit ClpA	set13TCH593	Passage4	-2.40589	-5.7933
PSPTO_3366	PSPTO_3366	NADH dehydrogenase subunit B	set13TCH617	Control4	-3.25351	-5.23365
PSPTO_3366	PSPTO_3366	NADH dehydrogenase subunit B	set13TCH612	Control3	-3.03897	-5.7245
PSPTO_3366	PSPTO_3366	NADH dehydrogenase subunit B	set13TCH591	Passage3	-3.53162	-5.82289
PSPTO_3366	PSPTO_3366	NADH dehydrogenase subunit B	set13TCH589	Passage3	-3.25032	-5.60168
PSPTO_3366	PSPTO_3366	NADH dehydrogenase subunit B	set13TCH586	Passage2	-2.95935	-6.06015
PSPTO_3366	PSPTO_3366	NADH dehydrogenase subunit B	set13TCH592	Passage4	-3.46411	-5.71158
PSPTO_3366	PSPTO_3366	NADH dehydrogenase subunit B	set13TCH593	Passage4	-2.97501	-5.29225
PSPTO_3366	PSPTO_3366	NADH dehydrogenase subunit B	set13TCH587	Passage2	-3.30117	-5.54432
PSPTO_3366	PSPTO_3366	NADH dehydrogenase subunit B	set13TCH610	Control2	-2.7689	-5.53814
PSPTO_3366	PSPTO_3366	NADH dehydrogenase subunit B	set13TCH595	Passage5	-2.95448	-5.38694
PSPTO_3366	PSPTO_3366	NADH dehydrogenase subunit B	set13TCH615	Control4	-3.04146	-5.19969
PSPTO_3367	PSPTO_3367	bifunctional NADH:ubiquinone oxidoreductase subunit C/D	set13TCH615	Control4	-2.49673	-5.07451
PSPTO_3367	PSPTO_3367	bifunctional NADH:ubiquinone oxidoreductase subunit C/D	set13TCH593	Passage4	-3.0855	-5.42161
PSPTO_3367	PSPTO_3367	bifunctional NADH:ubiquinone oxidoreductase subunit C/D	set13TCH597	Passage5	-3.17492	-6.38401
PSPTO_3367	PSPTO_3367	bifunctional NADH:ubiquinone oxidoreductase subunit C/D	set13TCH596	Passage5	-2.60967	-5.54743
PSPTO_3367	PSPTO_3367	bifunctional NADH:ubiquinone oxidoreductase subunit C/D	set13TCH620	Control5	-3.21293	-5.2481
PSPTO_3367	PSPTO_3367	bifunctional NADH:ubiquinone oxidoreductase subunit C/D	set13TCH617	Control4	-3.25659	-5.70502
PSPTO_3367	PSPTO_3367	bifunctional NADH:ubiquinone oxidoreductase subunit C/D	set13TCH614	Control3	-2.32797	-5.28227
PSPTO_3367	PSPTO_3367	bifunctional NADH:ubiquinone oxidoreductase subunit C/D	set13TCH606	Control1	-2.34784	-5.26581
PSPTO_3376	PSPTO_3376	NADH:ubiquinone oxidoreductase subunit M	set13TCH612	Control3	-3.22848	-6.02173
PSPTO_3376	PSPTO_3376	NADH:ubiquinone oxidoreductase subunit M	set13TCH592	Passage4	-2.65451	-5.31365
PSPTO_3376	PSPTO_3376	NADH:ubiquinone oxidoreductase subunit M	set13TCH611	Control2	-2.76689	-5.35451
PSPTO_3376	PSPTO_3376	NADH:ubiquinone oxidoreductase subunit M	set13TCH613	Control3	-3.12458	-6.26905
PSPTO_3376	PSPTO_3376	NADH:ubiquinone oxidoreductase subunit M	set13TCH610	Control2	-2.34678	-5.01117
PSPTO_3377	PSPTO_3377	NADH:ubiquinone oxidoreductase subunit N	set13TCH609	Control2	-4.09843	-5.81974
PSPTO_3377	PSPTO_3377	NADH:ubiquinone oxidoreductase subunit N	set13TCH591	Passage3	-3.17501	-5.56342
PSPTO_3377	PSPTO_3377	NADH:ubiquinone oxidoreductase subunit N	set13TCH593	Passage4	-4.27165	-5.66082
PSPTO_3515	PSPTO_3515	hypothetical protein	set13TCH601	Passage7	2.05308	5.23564
PSPTO_3549	PSPTO_3549	transcriptional regulator AefR	set13TCH591	Passage3	-3.44804	-5.58496
PSPTO_3549	PSPTO_3549	transcriptional regulator AefR	set13TCH588	Passage2	-2.45177	-5.64441
PSPTO_3549	PSPTO_3549	transcriptional regulator AefR	set13TCH597	Passage5	-4.21579	-7.05904
PSPTO_3549	PSPTO_3549	transcriptional regulator AefR	set13TCH592	Passage4	-3.08267	-5.35924
PSPTO_3549	PSPTO_3549	transcriptional regulator AefR	set13TCH590	Passage3	-2.56351	-5.45697
PSPTO_3549	PSPTO_3549	transcriptional regulator AefR	set13TCH619	Control5	-3.60336	-5.4861
PSPTO_3549	PSPTO_3549	transcriptional regulator AefR	set13TCH594	Passage4	-3.8375	-6.44196
PSPTO_3549	PSPTO_3549	transcriptional regulator AefR	set13TCH614	Control3	-3.36162	-5.83164
PSPTO_3551	PSPTO_3551	homogentisate 1,2-dioxygenase	set13TCH625	Control7	2.00336	5.16374
PSPTO_3563	PSPTO_3563	gluconate utilization system GNT-I transcriptional repressor	set13TCH618	Control5	-2.72656	-5.32423
PSPTO_3722	PSPTO_3722	peptidyl-prolyl cis-trans isomerase D	set13TCH603	Passage7	2.5155	8.73573
PSPTO_3722	PSPTO_3722	peptidyl-prolyl cis-trans isomerase D	set13TCH626	Control7	2.27362	5.06871
PSPTO_3722	PSPTO_3722	peptidyl-prolyl cis-trans isomerase D	set13TCH597	Passage5	2.18488	5.75044
PSPTO_3722	PSPTO_3722	peptidyl-prolyl cis-trans isomerase D	set13TCH625	Control7	3.01004	7.04143
PSPTO_3722	PSPTO_3722	peptidyl-prolyl cis-trans isomerase D	set13TCH600	Passage6	2.11136	5.73706
PSPTO_3724	PSPTO_3724	ATP-dependent protease La	set13TCH586	Passage2	-2.70254	-5.58056
PSPTO_3810	PSPTO_3810	O-succinylhomoserine sulfhydrylase	set13TCH608	Control1	-3.19734	-7.3929
PSPTO_3810	PSPTO_3810	O-succinylhomoserine sulfhydrylase	set13TCH592	Passage4	-3.4118	-6.28924
PSPTO_3810	PSPTO_3810	O-succinylhomoserine sulfhydrylase	set13TCH607	Control1	-3.70076	-6.03323
PSPTO_3810	PSPTO_3810	O-succinylhomoserine sulfhydrylase	set13TCH589	Passage3	-3.627	-6.69239
PSPTO_3810	PSPTO_3810	O-succinylhomoserine sulfhydrylase	set10TCH480	Liq2B	-4.36675	-6.60649
PSPTO_3810	PSPTO_3810	O-succinylhomoserine sulfhydrylase	set13TCH598	Passage6	-3.76019	-5.72832
PSPTO_3810	PSPTO_3810	O-succinylhomoserine sulfhydrylase	set13TCH591	Passage3	-3.19556	-5.08916
PSPTO_3810	PSPTO_3810	O-succinylhomoserine sulfhydrylase	set13TCH599	Passage6	-2.92533	-6.14009
PSPTO_3810	PSPTO_3810	O-succinylhomoserine sulfhydrylase	set13TCH595	Passage5	-4.12659	-7.67518
PSPTO_3810	PSPTO_3810	O-succinylhomoserine sulfhydrylase	set13TCH606	Control1	-4.40407	-7.24381
PSPTO_3810	PSPTO_3810	O-succinylhomoserine sulfhydrylase	set13TCH585	Passage1	-2.35936	-5.58871
PSPTO_3810	PSPTO_3810	O-succinylhomoserine sulfhydrylase	set13TCH590	Passage3	-4.95434	-7.54751
PSPTO_3810	PSPTO_3810	O-succinylhomoserine sulfhydrylase	set13TCH587	Passage2	-4.03192	-5.73505
PSPTO_3810	PSPTO_3810	O-succinylhomoserine sulfhydrylase	set10TCH479	Liq2A	-3.89605	-6.42669
PSPTO_3810	PSPTO_3810	O-succinylhomoserine sulfhydrylase	set13TCH609	Control2	-3.64952	-6.57662
PSPTO_3810	PSPTO_3810	O-succinylhomoserine sulfhydrylase	set13TCH597	Passage5	-3.46144	-6.4118
PSPTO_3810	PSPTO_3810	O-succinylhomoserine sulfhydrylase	set13TCH586	Passage2	-4.17131	-8.05955
PSPTO_3810	PSPTO_3810	O-succinylhomoserine sulfhydrylase	set13TCH596	Passage5	-3.26156	-5.16457
PSPTO_3810	PSPTO_3810	O-succinylhomoserine sulfhydrylase	set13TCH615	Control4	-3.82428	-5.9274
PSPTO_3810	PSPTO_3810	O-succinylhomoserine sulfhydrylase	set13TCH588	Passage2	-5.10964	-8.49826
PSPTO_3810	PSPTO_3810	O-succinylhomoserine sulfhydrylase	set13TCH594	Passage4	-3.25964	-5.17486
PSPTO_3810	PSPTO_3810	O-succinylhomoserine sulfhydrylase	set13TCH612	Control3	-4.76937	-7.25784
PSPTO_3810	PSPTO_3810	O-succinylhomoserine sulfhydrylase	set13TCH614	Control3	-3.68785	-6.59293
PSPTO_3810	PSPTO_3810	O-succinylhomoserine sulfhydrylase	set13TCH583	Passage1	-2.08461	-6.24855
PSPTO_3810	PSPTO_3810	O-succinylhomoserine sulfhydrylase	set13TCH613	Control3	-4.21622	-6.41608
PSPTO_3810	PSPTO_3810	O-succinylhomoserine sulfhydrylase	set13TCH593	Passage4	-3.96963	-6.69983
PSPTO_3818	PSPTO_3818	hypothetical protein	set13TCH619	Control5	-3.27574	-7.39393
PSPTO_3818	PSPTO_3818	hypothetical protein	set13TCH608	Control1	-2.05813	-6.39232
PSPTO_3818	PSPTO_3818	hypothetical protein	set13TCH612	Control3	-2.33926	-5.76219
PSPTO_3818	PSPTO_3818	hypothetical protein	set13TCH603	Passage7	-2.15932	-5.70404
PSPTO_3818	PSPTO_3818	hypothetical protein	set13TCH618	Control5	-2.92095	-6.06867
PSPTO_3818	PSPTO_3818	hypothetical protein	set13TCH622	Control6	-2.77344	-6.18169
PSPTO_3818	PSPTO_3818	hypothetical protein	set13TCH611	Control2	-2.23068	-5.92962
PSPTO_3818	PSPTO_3818	hypothetical protein	set13TCH614	Control3	-2.93318	-5.49303
PSPTO_3830	PSPTO_3830	3-oxoacyl-(acyl carrier protein) synthase II	set13TCH610	Control2	-3.8213	-5.11818
PSPTO_3834	PSPTO_3834	fatty acid/phospholipid synthesis protein PlsX	set13TCH612	Control3	-4.243	-5.25561
PSPTO_3834	PSPTO_3834	fatty acid/phospholipid synthesis protein PlsX	set13TCH614	Control3	-4.83548	-5.73495
PSPTO_3834	PSPTO_3834	fatty acid/phospholipid synthesis protein PlsX	set13TCH611	Control2	-4.83341	-5.69132
PSPTO_3840	PSPTO_3840	ribosomal large subunit pseudouridine synthase C	set13TCH620	Control5	-4.01103	-6.00237
PSPTO_3840	PSPTO_3840	ribosomal large subunit pseudouridine synthase C	set13TCH618	Control5	-3.96547	-7.23317
PSPTO_3840	PSPTO_3840	ribosomal large subunit pseudouridine synthase C	set13TCH619	Control5	-2.4985	-6.06784
PSPTO_3890	PSPTO_3890	FKBP-type peptidyl-prolyl cis-trans isomerase	set13TCH617	Control4	5.95551	14.5063
PSPTO_3890	PSPTO_3890	FKBP-type peptidyl-prolyl cis-trans isomerase	set13TCH609	Control2	2.52539	6.35745
PSPTO_3890	PSPTO_3890	FKBP-type peptidyl-prolyl cis-trans isomerase	set13TCH616	Control4	6.08989	17.8956
PSPTO_3890	PSPTO_3890	FKBP-type peptidyl-prolyl cis-trans isomerase	set13TCH611	Control2	2.31525	6.29969
PSPTO_3890	PSPTO_3890	FKBP-type peptidyl-prolyl cis-trans isomerase	set13TCH610	Control2	2.39533	10.0718
PSPTO_3890	PSPTO_3890	FKBP-type peptidyl-prolyl cis-trans isomerase	set13TCH620	Control5	7.40581	16.4123
PSPTO_3890	PSPTO_3890	FKBP-type peptidyl-prolyl cis-trans isomerase	set13TCH622	Control6	8.4393	22.8739
PSPTO_3890	PSPTO_3890	FKBP-type peptidyl-prolyl cis-trans isomerase	set13TCH626	Control7	8.85641	19.7354
PSPTO_3890	PSPTO_3890	FKBP-type peptidyl-prolyl cis-trans isomerase	set13TCH612	Control3	4.96691	18.015
PSPTO_3890	PSPTO_3890	FKBP-type peptidyl-prolyl cis-trans isomerase	set13TCH619	Control5	7.34477	21.1247
PSPTO_3890	PSPTO_3890	FKBP-type peptidyl-prolyl cis-trans isomerase	set13TCH623	Control6	8.4182	19.1207
PSPTO_3890	PSPTO_3890	FKBP-type peptidyl-prolyl cis-trans isomerase	set13TCH615	Control4	6.09113	17.1528
PSPTO_3890	PSPTO_3890	FKBP-type peptidyl-prolyl cis-trans isomerase	set13TCH613	Control3	5.14695	13.8278
PSPTO_3890	PSPTO_3890	FKBP-type peptidyl-prolyl cis-trans isomerase	set13TCH614	Control3	4.80056	11.5501
PSPTO_3890	PSPTO_3890	FKBP-type peptidyl-prolyl cis-trans isomerase	set13TCH618	Control5	7.35889	21.4238
PSPTO_3890	PSPTO_3890	FKBP-type peptidyl-prolyl cis-trans isomerase	set13TCH625	Control7	8.73228	23.1709
PSPTO_3890	PSPTO_3890	FKBP-type peptidyl-prolyl cis-trans isomerase	set13TCH624	Control7	9.25114	26.8246
PSPTO_3890	PSPTO_3890	FKBP-type peptidyl-prolyl cis-trans isomerase	set13TCH621	Control6	8.75698	24.3585
PSPTO_3900	PSPTO_3900	sensory box histidine kinase/response regulator	set13TCH615	Control4	-2.18948	-6.05074
PSPTO_3914	PSPTO_3914	copper resistance protein A	set13TCH617	Control4	-3.85526	-10.1852
PSPTO_3914	PSPTO_3914	copper resistance protein A	set13TCH620	Control5	-2.69675	-7.36513
PSPTO_3914	PSPTO_3914	copper resistance protein A	set13TCH618	Control5	-2.31775	-6.4246
PSPTO_3914	PSPTO_3914	copper resistance protein A	set13TCH612	Control3	-2.58637	-9.82612
PSPTO_3914	PSPTO_3914	copper resistance protein A	set13TCH616	Control4	-3.16353	-8.09769
PSPTO_3914	PSPTO_3914	copper resistance protein A	set13TCH615	Control4	-3.55203	-10.6223
PSPTO_3914	PSPTO_3914	copper resistance protein A	set13TCH622	Control6	-2.38903	-8.20287
PSPTO_3914	PSPTO_3914	copper resistance protein A	set13TCH619	Control5	-2.81524	-9.61621
PSPTO_3914	PSPTO_3914	copper resistance protein A	set13TCH613	Control3	-2.36265	-7.18405
PSPTO_3914	PSPTO_3914	copper resistance protein A	set13TCH614	Control3	-2.54594	-9.37225
PSPTO_3914	PSPTO_3914	copper resistance protein A	set13TCH621	Control6	-2.01227	-7.22302
PSPTO_3959	PSPTO_3959	quinolinate synthetase	set13TCH590	Passage3	-4.27471	-6.85636
PSPTO_3959	PSPTO_3959	quinolinate synthetase	set13TCH592	Passage4	-5.46995	-6.49812
PSPTO_3959	PSPTO_3959	quinolinate synthetase	set13TCH593	Passage4	-3.82836	-5.8607
PSPTO_3959	PSPTO_3959	quinolinate synthetase	set13TCH587	Passage2	-4.13847	-7.787
PSPTO_3959	PSPTO_3959	quinolinate synthetase	set13TCH608	Control1	-2.68278	-8.42279
PSPTO_3959	PSPTO_3959	quinolinate synthetase	set13TCH588	Passage2	-4.55215	-7.18298
PSPTO_3959	PSPTO_3959	quinolinate synthetase	set13TCH586	Passage2	-4.88967	-8.13039
PSPTO_3959	PSPTO_3959	quinolinate synthetase	set13TCH596	Passage5	-3.29112	-5.35037
PSPTO_3959	PSPTO_3959	quinolinate synthetase	set13TCH610	Control2	-6.1711	-6.00616
PSPTO_3959	PSPTO_3959	quinolinate synthetase	set13TCH595	Passage5	-5.29348	-6.28847
PSPTO_4034	PSPTO_4034	cinA domain protein	set13TCH618	Control5	-2.58535	-5.20727
PSPTO_4071	PSPTO_4071	hypothetical protein	set13TCH600	Passage6	2.185	5.04167
PSPTO_4107	PSPTO_4107	hypothetical protein	set13TCH624	Control7	5.38909	9.96141
PSPTO_4107	PSPTO_4107	hypothetical protein	set13TCH621	Control6	5.03897	7.83383
PSPTO_4156	PSPTO_4156	sodium-type flagellar protein MotY	set13TCH590	Passage3	-5.48865	-5.17242
PSPTO_4156	PSPTO_4156	sodium-type flagellar protein MotY	set13TCH588	Passage2	-5.7584	-5.68233
PSPTO_4164	PSPTO_4164	ornithine carbamoyltransferase	set13TCH591	Passage3	-3.35184	-6.98634
PSPTO_4164	PSPTO_4164	ornithine carbamoyltransferase	set13TCH588	Passage2	-2.75138	-5.24338
PSPTO_4164	PSPTO_4164	ornithine carbamoyltransferase	set13TCH590	Passage3	-2.90591	-5.39012
PSPTO_4164	PSPTO_4164	ornithine carbamoyltransferase	set13TCH600	Passage6	-2.76419	-6.63263
PSPTO_4164	PSPTO_4164	ornithine carbamoyltransferase	set13TCH597	Passage5	-2.53096	-5.62834
PSPTO_4164	PSPTO_4164	ornithine carbamoyltransferase	set10TCH479	Liq2A	-2.49248	-6.21176
PSPTO_4164	PSPTO_4164	ornithine carbamoyltransferase	set13TCH593	Passage4	-2.88519	-5.00876
PSPTO_4164	PSPTO_4164	ornithine carbamoyltransferase	set13TCH585	Passage1	-2.03034	-5.6072
PSPTO_4164	PSPTO_4164	ornithine carbamoyltransferase	set13TCH608	Control1	-2.90829	-5.72416
PSPTO_4164	PSPTO_4164	ornithine carbamoyltransferase	set13TCH618	Control5	-3.16029	-5.26965
PSPTO_4164	PSPTO_4164	ornithine carbamoyltransferase	set13TCH594	Passage4	-2.89967	-5.87456
PSPTO_4164	PSPTO_4164	ornithine carbamoyltransferase	set13TCH619	Control5	-3.03782	-7.40905
PSPTO_4164	PSPTO_4164	ornithine carbamoyltransferase	set10TCH480	Liq2B	-2.92297	-6.87287
PSPTO_4172	PSPTO_4172	amino acid ABC transporter permease	set13TCH612	Control3	-2.21992	-5.23527
PSPTO_4172	PSPTO_4172	amino acid ABC transporter permease	set13TCH595	Passage5	-2.72775	-5.6718
PSPTO_4218	PSPTO_4218	hypothetical protein	set13TCH595	Passage5	2.14598	6.42578
PSPTO_4218	PSPTO_4218	hypothetical protein	set13TCH603	Passage7	2.73599	5.52667
PSPTO_4218	PSPTO_4218	hypothetical protein	set13TCH601	Passage7	2.69221	7.22791
PSPTO_4218	PSPTO_4218	hypothetical protein	set13TCH598	Passage6	2.45205	6.95263
PSPTO_4221	PSPTO_4221	serine protease, MucD	set13TCH622	Control6	-2.80765	-5.92959
PSPTO_4221	PSPTO_4221	serine protease, MucD	set13TCH617	Control4	-3.26832	-6.30403
PSPTO_4221	PSPTO_4221	serine protease, MucD	set13TCH601	Passage7	-2.10368	-5.04754
PSPTO_4221	PSPTO_4221	serine protease, MucD	set13TCH618	Control5	-4.03796	-6.99289
PSPTO_4225	PSPTO_4225	L-aspartate oxidase	set13TCH613	Control3	-2.26858	-7.67833
PSPTO_4225	PSPTO_4225	L-aspartate oxidase	set13TCH622	Control6	-2.06771	-5.88
PSPTO_4225	PSPTO_4225	L-aspartate oxidase	set13TCH595	Passage5	-2.09211	-7.43442
PSPTO_4225	PSPTO_4225	L-aspartate oxidase	set13TCH623	Control6	-2.97842	-6.65123
PSPTO_4225	PSPTO_4225	L-aspartate oxidase	set13TCH598	Passage6	-3.03312	-11.0547
PSPTO_4225	PSPTO_4225	L-aspartate oxidase	set13TCH603	Passage7	-3.04884	-7.09471
PSPTO_4225	PSPTO_4225	L-aspartate oxidase	set13TCH597	Passage5	-3.90135	-11.4581
PSPTO_4225	PSPTO_4225	L-aspartate oxidase	set13TCH612	Control3	-2.27438	-8.61501
PSPTO_4225	PSPTO_4225	L-aspartate oxidase	set13TCH601	Passage7	-3.02642	-8.91309
PSPTO_4225	PSPTO_4225	L-aspartate oxidase	set13TCH616	Control4	-2.45863	-5.53087
PSPTO_4225	PSPTO_4225	L-aspartate oxidase	set13TCH600	Passage6	-3.26153	-9.56968
PSPTO_4225	PSPTO_4225	L-aspartate oxidase	set13TCH620	Control5	-3.39499	-8.94677
PSPTO_4225	PSPTO_4225	L-aspartate oxidase	set13TCH593	Passage4	-2.47046	-7.21535
PSPTO_4225	PSPTO_4225	L-aspartate oxidase	set13TCH602	Passage7	-2.89144	-8.98352
PSPTO_4225	PSPTO_4225	L-aspartate oxidase	set13TCH619	Control5	-3.2071	-9.15049
PSPTO_4225	PSPTO_4225	L-aspartate oxidase	set13TCH617	Control4	-2.47014	-6.43683
PSPTO_4225	PSPTO_4225	L-aspartate oxidase	set13TCH618	Control5	-3.95957	-11.4233
PSPTO_4225	PSPTO_4225	L-aspartate oxidase	set13TCH621	Control6	-2.89167	-7.22966
PSPTO_4225	PSPTO_4225	L-aspartate oxidase	set13TCH615	Control4	-3.23078	-9.05133
PSPTO_4225	PSPTO_4225	L-aspartate oxidase	set13TCH596	Passage5	-2.79934	-8.42816
PSPTO_4225	PSPTO_4225	L-aspartate oxidase	set13TCH599	Passage6	-2.45081	-6.1264
PSPTO_4229	PSPTO_4229	hypothetical protein	set13TCH591	Passage3	3.53176	12.9476
PSPTO_4229	PSPTO_4229	hypothetical protein	set13TCH597	Passage5	6.05104	18.93
PSPTO_4229	PSPTO_4229	hypothetical protein	set13TCH594	Passage4	4.86404	15.2797
PSPTO_4229	PSPTO_4229	hypothetical protein	set13TCH601	Passage7	7.86624	21.3349
PSPTO_4229	PSPTO_4229	hypothetical protein	set13TCH590	Passage3	3.15795	13.8486
PSPTO_4229	PSPTO_4229	hypothetical protein	set13TCH613	Control3	-3.51234	-6.22571
PSPTO_4229	PSPTO_4229	hypothetical protein	set13TCH593	Passage4	4.77386	20.1897
PSPTO_4229	PSPTO_4229	hypothetical protein	set13TCH609	Control2	-2.80145	-7.76134
PSPTO_4229	PSPTO_4229	hypothetical protein	set13TCH588	Passage2	2.12079	8.20567
PSPTO_4229	PSPTO_4229	hypothetical protein	set13TCH602	Passage7	7.50327	33.0867
PSPTO_4229	PSPTO_4229	hypothetical protein	set13TCH611	Control2	-2.38936	-5.7023
PSPTO_4229	PSPTO_4229	hypothetical protein	set13TCH595	Passage5	5.47661	14.6134
PSPTO_4229	PSPTO_4229	hypothetical protein	set13TCH589	Passage3	2.76719	10.5634
PSPTO_4229	PSPTO_4229	hypothetical protein	set13TCH596	Passage5	5.91971	24.7421
PSPTO_4229	PSPTO_4229	hypothetical protein	set13TCH615	Control4	-4.8363	-7.39378
PSPTO_4229	PSPTO_4229	hypothetical protein	set13TCH600	Passage6	7.16022	23.6868
PSPTO_4229	PSPTO_4229	hypothetical protein	set13TCH598	Passage6	6.74227	17.829
PSPTO_4229	PSPTO_4229	hypothetical protein	set13TCH592	Passage4	4.04845	13.552
PSPTO_4229	PSPTO_4229	hypothetical protein	set13TCH603	Passage7	8.00343	26.4646
PSPTO_4229	PSPTO_4229	hypothetical protein	set13TCH619	Control5	-3.50444	-6.57524
PSPTO_4229	PSPTO_4229	hypothetical protein	set13TCH599	Passage6	6.98422	30.7106
PSPTO_4314	PSPTO_4314	formyltetrahydrofolate deformylase	set13TCH592	Passage4	-3.65955	-6.32104
PSPTO_4314	PSPTO_4314	formyltetrahydrofolate deformylase	set13TCH586	Passage2	-2.84583	-6.75531
PSPTO_4314	PSPTO_4314	formyltetrahydrofolate deformylase	set13TCH598	Passage6	-3.77871	-5.11163
PSPTO_4314	PSPTO_4314	formyltetrahydrofolate deformylase	set13TCH597	Passage5	-4.37344	-6.00629
PSPTO_4314	PSPTO_4314	formyltetrahydrofolate deformylase	set13TCH595	Passage5	-4.44228	-7.46279
PSPTO_4314	PSPTO_4314	formyltetrahydrofolate deformylase	set13TCH594	Passage4	-6.00408	-5.57001
PSPTO_4314	PSPTO_4314	formyltetrahydrofolate deformylase	set13TCH589	Passage3	-4.16018	-6.78227
PSPTO_4314	PSPTO_4314	formyltetrahydrofolate deformylase	set13TCH591	Passage3	-3.14821	-5.53133
PSPTO_4316	PSPTO_4316	exodeoxyribonuclease I	set13TCH619	Control5	-2.57542	-5.32768
PSPTO_4337	PSPTO_4337	pyruvate kinase	set13TCH624	Control7	2.41984	6.02272
PSPTO_4337	PSPTO_4337	pyruvate kinase	set13TCH623	Control6	2.01467	5.47812
PSPTO_4337	PSPTO_4337	pyruvate kinase	set13TCH621	Control6	2.03288	6.69241
PSPTO_4366	PSPTO_4366	iron-regulated protein A	set13TCH624	Control7	2.31781	7.09072
PSPTO_4366	PSPTO_4366	iron-regulated protein A	set13TCH626	Control7	2.51126	9.33844
PSPTO_4366	PSPTO_4366	iron-regulated protein A	set13TCH601	Passage7	2.45753	8.3709
PSPTO_4366	PSPTO_4366	iron-regulated protein A	set13TCH602	Passage7	2.18063	6.08311
PSPTO_4366	PSPTO_4366	iron-regulated protein A	set13TCH599	Passage6	2.09302	6.59439
PSPTO_4367	PSPTO_4367	lipoprotein	set13TCH624	Control7	2.37136	6.71985
PSPTO_4367	PSPTO_4367	lipoprotein	set13TCH600	Passage6	2.48138	6.39869
PSPTO_4367	PSPTO_4367	lipoprotein	set13TCH603	Passage7	2.86667	7.8776
PSPTO_4367	PSPTO_4367	lipoprotein	set13TCH601	Passage7	2.64827	8.34632
PSPTO_4367	PSPTO_4367	lipoprotein	set13TCH598	Passage6	2.45115	7.26928
PSPTO_4368	PSPTO_4368	lipoprotein	set13TCH603	Passage7	3.27354	7.10858
PSPTO_4368	PSPTO_4368	lipoprotein	set13TCH597	Passage5	2.81309	5.50189
PSPTO_4368	PSPTO_4368	lipoprotein	set13TCH625	Control7	2.63128	6.49307
PSPTO_4368	PSPTO_4368	lipoprotein	set13TCH601	Passage7	2.50966	5.99452
PSPTO_4368	PSPTO_4368	lipoprotein	set13TCH622	Control6	2.59445	5.41805
PSPTO_4368	PSPTO_4368	lipoprotein	set13TCH600	Passage6	2.50646	5.2898
PSPTO_4369	PSPTO_4369	lipoprotein	set13TCH598	Passage6	2.25534	5.79795
PSPTO_4369	PSPTO_4369	lipoprotein	set13TCH601	Passage7	2.18155	5.76304
PSPTO_4371	PSPTO_4371	inaA protein	set13TCH619	Control5	-3.28986	-5.24124
PSPTO_4374	PSPTO_4374	DNA-binding response regulator ColR	set13TCH616	Control4	-3.82662	-6.09917
PSPTO_4383	PSPTO_4383	AmpG protein	set13TCH611	Control2	-3.67784	-7.08976
PSPTO_4383	PSPTO_4383	AmpG protein	set13TCH598	Passage6	-2.28976	-5.60595
PSPTO_4383	PSPTO_4383	AmpG protein	set13TCH613	Control3	-3.5374	-6.51577
PSPTO_4383	PSPTO_4383	AmpG protein	set13TCH608	Control1	-2.12264	-5.23554
PSPTO_4383	PSPTO_4383	AmpG protein	set13TCH616	Control4	-3.35043	-5.93401
PSPTO_4383	PSPTO_4383	AmpG protein	set13TCH614	Control3	-4.1128	-7.85956
PSPTO_4383	PSPTO_4383	AmpG protein	set13TCH609	Control2	-2.90663	-5.37777
PSPTO_4383	PSPTO_4383	AmpG protein	set13TCH620	Control5	-4.06388	-6.19785
PSPTO_4383	PSPTO_4383	AmpG protein	set13TCH612	Control3	-2.80642	-5.64935
PSPTO_4383	PSPTO_4383	AmpG protein	set13TCH619	Control5	-3.69915	-7.06907
PSPTO_4383	PSPTO_4383	AmpG protein	set13TCH601	Passage7	-2.66839	-5.3977
PSPTO_4383	PSPTO_4383	AmpG protein	set13TCH602	Passage7	-2.93634	-5.26987
PSPTO_4383	PSPTO_4383	AmpG protein	set13TCH610	Control2	-4.52	-7.45833
PSPTO_4432	PSPTO_4432	bifunctional sulfate adenylyltransferase subunit 1/adenylylsulfate kinase protein	set13TCH590	Passage3	-4.11972	-7.13427
PSPTO_4432	PSPTO_4432	bifunctional sulfate adenylyltransferase subunit 1/adenylylsulfate kinase protein	set13TCH611	Control2	-5.36198	-8.15846
PSPTO_4432	PSPTO_4432	bifunctional sulfate adenylyltransferase subunit 1/adenylylsulfate kinase protein	set13TCH614	Control3	-3.68188	-6.10659
PSPTO_4432	PSPTO_4432	bifunctional sulfate adenylyltransferase subunit 1/adenylylsulfate kinase protein	set10TCH479	Liq2A	-3.29857	-9.10362
PSPTO_4432	PSPTO_4432	bifunctional sulfate adenylyltransferase subunit 1/adenylylsulfate kinase protein	set13TCH594	Passage4	-4.14668	-5.62098
PSPTO_4432	PSPTO_4432	bifunctional sulfate adenylyltransferase subunit 1/adenylylsulfate kinase protein	set13TCH586	Passage2	-3.9056	-6.18122
PSPTO_4432	PSPTO_4432	bifunctional sulfate adenylyltransferase subunit 1/adenylylsulfate kinase protein	set13TCH613	Control3	-3.60844	-6.29179
PSPTO_4432	PSPTO_4432	bifunctional sulfate adenylyltransferase subunit 1/adenylylsulfate kinase protein	set13TCH591	Passage3	-3.85801	-5.50715
PSPTO_4432	PSPTO_4432	bifunctional sulfate adenylyltransferase subunit 1/adenylylsulfate kinase protein	set13TCH620	Control5	-4.07432	-6.82576
PSPTO_4432	PSPTO_4432	bifunctional sulfate adenylyltransferase subunit 1/adenylylsulfate kinase protein	set13TCH588	Passage2	-3.77856	-6.56008
PSPTO_4432	PSPTO_4432	bifunctional sulfate adenylyltransferase subunit 1/adenylylsulfate kinase protein	set13TCH606	Control1	-3.6312	-5.97246
PSPTO_4432	PSPTO_4432	bifunctional sulfate adenylyltransferase subunit 1/adenylylsulfate kinase protein	set13TCH597	Passage5	-3.67282	-5.4774
PSPTO_4432	PSPTO_4432	bifunctional sulfate adenylyltransferase subunit 1/adenylylsulfate kinase protein	set13TCH608	Control1	-4.1579	-6.90867
PSPTO_4432	PSPTO_4432	bifunctional sulfate adenylyltransferase subunit 1/adenylylsulfate kinase protein	set13TCH592	Passage4	-3.61283	-5.02858
PSPTO_4432	PSPTO_4432	bifunctional sulfate adenylyltransferase subunit 1/adenylylsulfate kinase protein	set13TCH612	Control3	-3.64935	-5.56498
PSPTO_4432	PSPTO_4432	bifunctional sulfate adenylyltransferase subunit 1/adenylylsulfate kinase protein	set13TCH593	Passage4	-4.62499	-9.03179
PSPTO_4432	PSPTO_4432	bifunctional sulfate adenylyltransferase subunit 1/adenylylsulfate kinase protein	set13TCH619	Control5	-3.56967	-6.40135
PSPTO_4432	PSPTO_4432	bifunctional sulfate adenylyltransferase subunit 1/adenylylsulfate kinase protein	set13TCH607	Control1	-3.55539	-7.43354
PSPTO_4432	PSPTO_4432	bifunctional sulfate adenylyltransferase subunit 1/adenylylsulfate kinase protein	set13TCH609	Control2	-3.89528	-5.13526
PSPTO_4432	PSPTO_4432	bifunctional sulfate adenylyltransferase subunit 1/adenylylsulfate kinase protein	set13TCH601	Passage7	-2.57464	-5.28669
PSPTO_4432	PSPTO_4432	bifunctional sulfate adenylyltransferase subunit 1/adenylylsulfate kinase protein	set13TCH610	Control2	-4.74059	-9.43747
PSPTO_4432	PSPTO_4432	bifunctional sulfate adenylyltransferase subunit 1/adenylylsulfate kinase protein	set13TCH596	Passage5	-4.31138	-7.97031
PSPTO_4432	PSPTO_4432	bifunctional sulfate adenylyltransferase subunit 1/adenylylsulfate kinase protein	set13TCH587	Passage2	-4.53445	-9.31622
PSPTO_4432	PSPTO_4432	bifunctional sulfate adenylyltransferase subunit 1/adenylylsulfate kinase protein	set13TCH599	Passage6	-4.09518	-7.35268
PSPTO_4432	PSPTO_4432	bifunctional sulfate adenylyltransferase subunit 1/adenylylsulfate kinase protein	set13TCH615	Control4	-4.45496	-6.90198
PSPTO_4432	PSPTO_4432	bifunctional sulfate adenylyltransferase subunit 1/adenylylsulfate kinase protein	set13TCH618	Control5	-3.98466	-5.98348
PSPTO_4432	PSPTO_4432	bifunctional sulfate adenylyltransferase subunit 1/adenylylsulfate kinase protein	set10TCH480	Liq2B	-3.07179	-8.48896
PSPTO_4433	PSPTO_4433	sulfate adenylyltransferase subunit 2	set13TCH586	Passage2	-6.16752	-7.32826
PSPTO_4433	PSPTO_4433	sulfate adenylyltransferase subunit 2	set13TCH609	Control2	-6.0565	-6.64579
PSPTO_4433	PSPTO_4433	sulfate adenylyltransferase subunit 2	set10TCH479	Liq2A	-3.64431	-5.33953
PSPTO_4433	PSPTO_4433	sulfate adenylyltransferase subunit 2	set13TCH590	Passage3	-6.33216	-5.89535
PSPTO_4433	PSPTO_4433	sulfate adenylyltransferase subunit 2	set13TCH611	Control2	-7.61376	-5.25936
PSPTO_4433	PSPTO_4433	sulfate adenylyltransferase subunit 2	set13TCH608	Control1	-4.16745	-6.0439
PSPTO_4433	PSPTO_4433	sulfate adenylyltransferase subunit 2	set13TCH606	Control1	-2.82674	-5.35768
PSPTO_4433	PSPTO_4433	sulfate adenylyltransferase subunit 2	set13TCH587	Passage2	-5.21354	-5.70487
PSPTO_4433	PSPTO_4433	sulfate adenylyltransferase subunit 2	set13TCH607	Control1	-4.32744	-5.53391
PSPTO_4433	PSPTO_4433	sulfate adenylyltransferase subunit 2	set13TCH585	Passage1	-2.99816	-5.29833
PSPTO_4433	PSPTO_4433	sulfate adenylyltransferase subunit 2	set13TCH588	Passage2	-5.15962	-6.9418
PSPTO_4435	PSPTO_4435	trypsin domain-containing protein	set13TCH602	Passage7	-3.24654	-5.41199
PSPTO_4435	PSPTO_4435	trypsin domain-containing protein	set13TCH600	Passage6	-2.77485	-5.11845
PSPTO_4435	PSPTO_4435	trypsin domain-containing protein	set13TCH599	Passage6	-2.23883	-5.87556
PSPTO_4437	PSPTO_4437	histidinol-phosphate aminotransferase	set13TCH601	Passage7	-2.84716	-5.12047
PSPTO_4437	PSPTO_4437	histidinol-phosphate aminotransferase	set13TCH597	Passage5	-4.13897	-6.28956
PSPTO_4437	PSPTO_4437	histidinol-phosphate aminotransferase	set10TCH479	Liq2A	-3.59631	-6.32187
PSPTO_4437	PSPTO_4437	histidinol-phosphate aminotransferase	set13TCH609	Control2	-4.59574	-5.60367
PSPTO_4437	PSPTO_4437	histidinol-phosphate aminotransferase	set10TCH480	Liq2B	-2.97992	-6.66616
PSPTO_4437	PSPTO_4437	histidinol-phosphate aminotransferase	set13TCH596	Passage5	-4.25991	-6.84564
PSPTO_4437	PSPTO_4437	histidinol-phosphate aminotransferase	set13TCH600	Passage6	-3.54043	-5.51971
PSPTO_4437	PSPTO_4437	histidinol-phosphate aminotransferase	set13TCH613	Control3	-4.32742	-6.14876
PSPTO_4437	PSPTO_4437	histidinol-phosphate aminotransferase	set13TCH611	Control2	-4.39612	-5.51941
PSPTO_4437	PSPTO_4437	histidinol-phosphate aminotransferase	set13TCH590	Passage3	-4.69715	-6.95574
PSPTO_4437	PSPTO_4437	histidinol-phosphate aminotransferase	set13TCH589	Passage3	-4.0867	-5.85256
PSPTO_4437	PSPTO_4437	histidinol-phosphate aminotransferase	set13TCH584	Passage1	-2.64127	-6.51133
PSPTO_4437	PSPTO_4437	histidinol-phosphate aminotransferase	set13TCH588	Passage2	-5.11811	-9.0595
PSPTO_4437	PSPTO_4437	histidinol-phosphate aminotransferase	set13TCH619	Control5	-4.73825	-7.90355
PSPTO_4437	PSPTO_4437	histidinol-phosphate aminotransferase	set13TCH598	Passage6	-3.32182	-5.56535
PSPTO_4437	PSPTO_4437	histidinol-phosphate aminotransferase	set13TCH616	Control4	-4.32119	-5.47909
PSPTO_4437	PSPTO_4437	histidinol-phosphate aminotransferase	set13TCH615	Control4	-4.04854	-5.60146
PSPTO_4437	PSPTO_4437	histidinol-phosphate aminotransferase	set13TCH593	Passage4	-4.99959	-7.65169
PSPTO_4437	PSPTO_4437	histidinol-phosphate aminotransferase	set13TCH594	Passage4	-4.3573	-5.52712
PSPTO_4437	PSPTO_4437	histidinol-phosphate aminotransferase	set13TCH591	Passage3	-4.80345	-7.66947
PSPTO_4437	PSPTO_4437	histidinol-phosphate aminotransferase	set13TCH592	Passage4	-3.59262	-5.19971
PSPTO_4437	PSPTO_4437	histidinol-phosphate aminotransferase	set13TCH618	Control5	-4.83238	-6.61995
PSPTO_4437	PSPTO_4437	histidinol-phosphate aminotransferase	set13TCH585	Passage1	-3.13163	-7.46724
PSPTO_4437	PSPTO_4437	histidinol-phosphate aminotransferase	set13TCH606	Control1	-5.56882	-8.66871
PSPTO_4437	PSPTO_4437	histidinol-phosphate aminotransferase	set13TCH587	Passage2	-5.41543	-10.1897
PSPTO_4437	PSPTO_4437	histidinol-phosphate aminotransferase	set13TCH610	Control2	-4.2819	-5.25917
PSPTO_4438	PSPTO_4438	histidinol dehydrogenase	set13TCH590	Passage3	-3.84043	-5.09247
PSPTO_4438	PSPTO_4438	histidinol dehydrogenase	set13TCH610	Control2	-5.01781	-6.87337
PSPTO_4438	PSPTO_4438	histidinol dehydrogenase	set10TCH480	Liq2B	-4.1246	-6.22959
PSPTO_4438	PSPTO_4438	histidinol dehydrogenase	set13TCH596	Passage5	-3.86034	-5.51506
PSPTO_4438	PSPTO_4438	histidinol dehydrogenase	set10TCH479	Liq2A	-3.6283	-5.97299
PSPTO_4438	PSPTO_4438	histidinol dehydrogenase	set13TCH587	Passage2	-5.10649	-6.96806
PSPTO_4438	PSPTO_4438	histidinol dehydrogenase	set13TCH613	Control3	-4.01401	-5.16799
PSPTO_4438	PSPTO_4438	histidinol dehydrogenase	set13TCH606	Control1	-4.93167	-6.90023
PSPTO_4438	PSPTO_4438	histidinol dehydrogenase	set13TCH612	Control3	-5.13481	-6.09443
PSPTO_4438	PSPTO_4438	histidinol dehydrogenase	set13TCH593	Passage4	-4.36261	-5.89808
PSPTO_4444	PSPTO_4444	toluene tolerance protein	set13TCH608	Control1	-4.58677	-5.1433
PSPTO_4501	PSPTO_4501	carbamoyl-phosphate synthase large subunit	set13TCH612	Control3	-2.51532	-5.21989
PSPTO_4501	PSPTO_4501	carbamoyl-phosphate synthase large subunit	set13TCH589	Passage3	-3.0002	-5.30713
PSPTO_4550	PSPTO_4550	GntR family transcriptional regulator	set13TCH615	Control4	-5.05313	-5.38153
PSPTO_4550	PSPTO_4550	GntR family transcriptional regulator	set13TCH586	Passage2	-2.20705	-6.95962
PSPTO_4662	PSPTO_4662	histone deacetylase family protein	set13TCH601	Passage7	-2.0804	-5.60009
PSPTO_4853	PSPTO_4853	type II/IV secretion system protein	set13TCH626	Control7	2.08829	6.08018
PSPTO_4875	PSPTO_4875	precorrin-2 C(20)-methyltransferase	set13TCH598	Passage6	-2.04695	-5.06374
PSPTO_4875	PSPTO_4875	precorrin-2 C(20)-methyltransferase	set13TCH600	Passage6	-2.39786	-7.04774
PSPTO_4875	PSPTO_4875	precorrin-2 C(20)-methyltransferase	set13TCH601	Passage7	-2.51557	-6.47378
PSPTO_4875	PSPTO_4875	precorrin-2 C(20)-methyltransferase	set13TCH602	Passage7	-2.42711	-6.5429
PSPTO_4881	PSPTO_4881	hypothetical protein	set13TCH621	Control6	2.36134	5.38109
PSPTO_4881	PSPTO_4881	hypothetical protein	set13TCH619	Control5	2.11854	5.91016
PSPTO_4881	PSPTO_4881	hypothetical protein	set13TCH624	Control7	2.08481	6.2402
PSPTO_4938	PSPTO_4938	ATP phosphoribosyltransferase regulatory subunit	set13TCH614	Control3	-5.31657	-5.48372
PSPTO_4938	PSPTO_4938	ATP phosphoribosyltransferase regulatory subunit	set13TCH608	Control1	-4.69706	-5.07048
PSPTO_4940	PSPTO_4940	hflK protein	set13TCH609	Control2	-2.4965	-5.30086
PSPTO_4943	PSPTO_4943	tRNA delta(2)-isopentenylpyrophosphate transferase	set13TCH612	Control3	-2.97546	-5.90793
PSPTO_4949	PSPTO_4949	membrane protein	set13TCH592	Passage4	-2.77209	-5.05032
PSPTO_4952	PSPTO_4952	flagellar motor protein MotB	set13TCH616	Control4	3.89661	10.8142
PSPTO_4952	PSPTO_4952	flagellar motor protein MotB	set13TCH618	Control5	4.74251	11.7281
PSPTO_4952	PSPTO_4952	flagellar motor protein MotB	set13TCH621	Control6	6.03238	13.7934
PSPTO_4952	PSPTO_4952	flagellar motor protein MotB	set13TCH615	Control4	4.10102	11.1053
PSPTO_4952	PSPTO_4952	flagellar motor protein MotB	set13TCH612	Control3	3.09775	9.83625
PSPTO_4952	PSPTO_4952	flagellar motor protein MotB	set13TCH617	Control4	4.26172	11.5035
PSPTO_4952	PSPTO_4952	flagellar motor protein MotB	set13TCH614	Control3	3.36799	10.1381
PSPTO_4952	PSPTO_4952	flagellar motor protein MotB	set13TCH625	Control7	6.57683	18.571
PSPTO_4952	PSPTO_4952	flagellar motor protein MotB	set13TCH611	Control2	2.09113	7.86538
PSPTO_4952	PSPTO_4952	flagellar motor protein MotB	set13TCH620	Control5	4.98419	11.2379
PSPTO_4952	PSPTO_4952	flagellar motor protein MotB	set13TCH622	Control6	5.69744	15.6732
PSPTO_4952	PSPTO_4952	flagellar motor protein MotB	set13TCH613	Control3	3.25445	11.3544
PSPTO_4952	PSPTO_4952	flagellar motor protein MotB	set13TCH626	Control7	6.79553	16.1568
PSPTO_4952	PSPTO_4952	flagellar motor protein MotB	set13TCH619	Control5	5.01564	13.8681
PSPTO_4952	PSPTO_4952	flagellar motor protein MotB	set13TCH624	Control7	6.49147	15.076
PSPTO_4952	PSPTO_4952	flagellar motor protein MotB	set13TCH623	Control6	5.96439	13.4652
PSPTO_4953	PSPTO_4953	flagellar motor protein MotA	set13TCH615	Control4	4.32909	16.6981
PSPTO_4953	PSPTO_4953	flagellar motor protein MotA	set13TCH614	Control3	3.72817	17.0768
PSPTO_4953	PSPTO_4953	flagellar motor protein MotA	set13TCH626	Control7	7.49872	19.5391
PSPTO_4953	PSPTO_4953	flagellar motor protein MotA	set13TCH620	Control5	5.6618	18.9387
PSPTO_4953	PSPTO_4953	flagellar motor protein MotA	set13TCH621	Control6	6.3638	18.769
PSPTO_4953	PSPTO_4953	flagellar motor protein MotA	set13TCH616	Control4	4.23782	14.8066
PSPTO_4953	PSPTO_4953	flagellar motor protein MotA	set13TCH612	Control3	3.42291	16.8778
PSPTO_4953	PSPTO_4953	flagellar motor protein MotA	set13TCH611	Control2	2.0346	10.4509
PSPTO_4953	PSPTO_4953	flagellar motor protein MotA	set13TCH623	Control6	6.55575	18.6065
PSPTO_4953	PSPTO_4953	flagellar motor protein MotA	set13TCH613	Control3	3.4835	15.6379
PSPTO_4953	PSPTO_4953	flagellar motor protein MotA	set13TCH618	Control5	5.45449	19.2871
PSPTO_4953	PSPTO_4953	flagellar motor protein MotA	set13TCH619	Control5	5.5343	20.6429
PSPTO_4953	PSPTO_4953	flagellar motor protein MotA	set13TCH625	Control7	7.22044	19.5545
PSPTO_4953	PSPTO_4953	flagellar motor protein MotA	set13TCH624	Control7	7.09341	19.6329
PSPTO_4953	PSPTO_4953	flagellar motor protein MotA	set13TCH617	Control4	4.64341	17.3369
PSPTO_4953	PSPTO_4953	flagellar motor protein MotA	set13TCH622	Control6	6.33116	18.0575
PSPTO_4954	PSPTO_4954	hypothetical protein	set13TCH624	Control7	2.24816	6.8449
PSPTO_4973	PSPTO_4973	mutT/nudix family protein	set13TCH612	Control3	-4.42678	-5.53395
PSPTO_4973	PSPTO_4973	mutT/nudix family protein	set13TCH613	Control3	-5.73653	-5.24255
PSPTO_4973	PSPTO_4973	mutT/nudix family protein	set13TCH619	Control5	-3.59525	-5.34486
PSPTO_4973	PSPTO_4973	mutT/nudix family protein	set13TCH598	Passage6	-3.83126	-5.42052
PSPTO_4977	PSPTO_4977	outer membrane efflux protein TolC	set13TCH618	Control5	-2.78962	-6.40206
PSPTO_4977	PSPTO_4977	outer membrane efflux protein TolC	set13TCH622	Control6	-3.12566	-6.67062
PSPTO_4977	PSPTO_4977	outer membrane efflux protein TolC	set13TCH616	Control4	-2.95037	-5.13698
PSPTO_4977	PSPTO_4977	outer membrane efflux protein TolC	set13TCH615	Control4	-2.15089	-5.62466
PSPTO_4986	PSPTO_4986	membrane protein	set13TCH620	Control5	-2.91832	-6.33097
PSPTO_4986	PSPTO_4986	membrane protein	set13TCH621	Control6	-2.64015	-6.31542
PSPTO_4986	PSPTO_4986	membrane protein	set13TCH601	Passage7	2.03822	8.46861
PSPTO_4986	PSPTO_4986	membrane protein	set13TCH623	Control6	-3.38564	-5.65449
PSPTO_4987	PSPTO_4987	hypothetical protein	set13TCH621	Control6	2.33373	5.83308
PSPTO_4989	PSPTO_4989	hypothetical protein	set13TCH623	Control6	2.75257	5.28751
PSPTO_5004	PSPTO_5004	glutamate-ammonia-ligase adenylyltransferase	set13TCH618	Control5	-2.57237	-5.82802
PSPTO_5004	PSPTO_5004	glutamate-ammonia-ligase adenylyltransferase	set13TCH596	Passage5	-2.38263	-5.22349
PSPTO_5004	PSPTO_5004	glutamate-ammonia-ligase adenylyltransferase	set13TCH590	Passage3	-2.0348	-5.18776
PSPTO_5004	PSPTO_5004	glutamate-ammonia-ligase adenylyltransferase	set13TCH599	Passage6	-2.31166	-5.11432
PSPTO_5004	PSPTO_5004	glutamate-ammonia-ligase adenylyltransferase	set13TCH621	Control6	-2.10036	-6.28173
PSPTO_5015	PSPTO_5015	lyase	set13TCH601	Passage7	2.24672	5.02176
PSPTO_5023	PSPTO_5023	sodium/hydrogen exchanger family protein	set13TCH599	Passage6	2.50393	9.68771
PSPTO_5023	PSPTO_5023	sodium/hydrogen exchanger family protein	set13TCH596	Passage5	2.14543	8.60946
PSPTO_5023	PSPTO_5023	sodium/hydrogen exchanger family protein	set13TCH603	Passage7	2.39634	7.10622
PSPTO_5023	PSPTO_5023	sodium/hydrogen exchanger family protein	set13TCH602	Passage7	2.80726	10.4751
PSPTO_5023	PSPTO_5023	sodium/hydrogen exchanger family protein	set13TCH600	Passage6	2.43707	6.78827
PSPTO_5023	PSPTO_5023	sodium/hydrogen exchanger family protein	set13TCH601	Passage7	2.48816	9.70236
PSPTO_5023	PSPTO_5023	sodium/hydrogen exchanger family protein	set13TCH624	Control7	2.05458	7.40377
PSPTO_5031	PSPTO_5031	type IV pilus biogenesis protein PilJ	set13TCH602	Passage7	3.14761	8.00993
PSPTO_5031	PSPTO_5031	type IV pilus biogenesis protein PilJ	set13TCH596	Passage5	2.18011	5.35942
PSPTO_5031	PSPTO_5031	type IV pilus biogenesis protein PilJ	set13TCH603	Passage7	3.28478	5.61484
PSPTO_5031	PSPTO_5031	type IV pilus biogenesis protein PilJ	set13TCH595	Passage5	2.38587	6.24139
PSPTO_5031	PSPTO_5031	type IV pilus biogenesis protein PilJ	set13TCH599	Passage6	2.52075	5.28784
PSPTO_5031	PSPTO_5031	type IV pilus biogenesis protein PilJ	set13TCH601	Passage7	2.82563	5.44316
PSPTO_5036	PSPTO_5036	tonB domain protein	set13TCH602	Passage7	-3.14015	-5.22939
PSPTO_5036	PSPTO_5036	tonB domain protein	set13TCH614	Control3	-4.37338	-6.94847
PSPTO_5036	PSPTO_5036	tonB domain protein	set13TCH611	Control2	-3.11415	-5.67395
PSPTO_5036	PSPTO_5036	tonB domain protein	set13TCH616	Control4	-3.63758	-5.86436
PSPTO_5049	PSPTO_5049	homoserine O-acetyltransferase	set13TCH612	Control3	-4.61625	-6.3628
PSPTO_5049	PSPTO_5049	homoserine O-acetyltransferase	set13TCH589	Passage3	-4.15327	-5.16551
PSPTO_5049	PSPTO_5049	homoserine O-acetyltransferase	set13TCH614	Control3	-5.1759	-7.08406
PSPTO_5049	PSPTO_5049	homoserine O-acetyltransferase	set13TCH618	Control5	-4.56921	-5.43306
PSPTO_5049	PSPTO_5049	homoserine O-acetyltransferase	set13TCH586	Passage2	-5.81854	-8.87602
PSPTO_5049	PSPTO_5049	homoserine O-acetyltransferase	set13TCH593	Passage4	-4.52778	-6.97208
PSPTO_5049	PSPTO_5049	homoserine O-acetyltransferase	set13TCH587	Passage2	-4.96262	-7.57575
PSPTO_5049	PSPTO_5049	homoserine O-acetyltransferase	set13TCH602	Passage7	-2.71246	-5.08699
PSPTO_5049	PSPTO_5049	homoserine O-acetyltransferase	set13TCH610	Control2	-3.87446	-5.13523
PSPTO_5049	PSPTO_5049	homoserine O-acetyltransferase	set13TCH615	Control4	-3.87636	-5.17798
PSPTO_5049	PSPTO_5049	homoserine O-acetyltransferase	set13TCH599	Passage6	-4.17742	-6.37254
PSPTO_5049	PSPTO_5049	homoserine O-acetyltransferase	set13TCH590	Passage3	-3.72087	-5.38372
PSPTO_5049	PSPTO_5049	homoserine O-acetyltransferase	set13TCH592	Passage4	-4.35017	-5.83264
PSPTO_5049	PSPTO_5049	homoserine O-acetyltransferase	set13TCH609	Control2	-4.50035	-6.53367
PSPTO_5049	PSPTO_5049	homoserine O-acetyltransferase	set13TCH595	Passage5	-3.95602	-5.30187
PSPTO_5049	PSPTO_5049	homoserine O-acetyltransferase	set13TCH613	Control3	-3.66988	-5.04333
PSPTO_5049	PSPTO_5049	homoserine O-acetyltransferase	set13TCH619	Control5	-3.36236	-5.2013
PSPTO_5049	PSPTO_5049	homoserine O-acetyltransferase	set10TCH479	Liq2A	-2.94978	-6.16667
PSPTO_5057	PSPTO_5057	dihydroxy-acid dehydratase	set13TCH612	Control3	-3.5952	-7.23129
PSPTO_5057	PSPTO_5057	dihydroxy-acid dehydratase	set13TCH603	Passage7	-2.46934	-5.53127
PSPTO_5057	PSPTO_5057	dihydroxy-acid dehydratase	set13TCH596	Passage5	-3.6956	-8.0456
PSPTO_5057	PSPTO_5057	dihydroxy-acid dehydratase	set13TCH614	Control3	-3.46785	-6.78422
PSPTO_5057	PSPTO_5057	dihydroxy-acid dehydratase	set13TCH586	Passage2	-3.56368	-6.94693
PSPTO_5057	PSPTO_5057	dihydroxy-acid dehydratase	set13TCH615	Control4	-3.29883	-5.80677
PSPTO_5057	PSPTO_5057	dihydroxy-acid dehydratase	set10TCH480	Liq2B	-3.34901	-8.28112
PSPTO_5057	PSPTO_5057	dihydroxy-acid dehydratase	set13TCH589	Passage3	-3.73479	-7.41805
PSPTO_5057	PSPTO_5057	dihydroxy-acid dehydratase	set13TCH594	Passage4	-5.22921	-10.8958
PSPTO_5057	PSPTO_5057	dihydroxy-acid dehydratase	set13TCH587	Passage2	-4.45098	-8.45096
PSPTO_5057	PSPTO_5057	dihydroxy-acid dehydratase	set13TCH620	Control5	-3.94619	-9.1323
PSPTO_5057	PSPTO_5057	dihydroxy-acid dehydratase	set13TCH610	Control2	-3.72479	-6.7923
PSPTO_5057	PSPTO_5057	dihydroxy-acid dehydratase	set13TCH619	Control5	-3.17659	-6.75082
PSPTO_5057	PSPTO_5057	dihydroxy-acid dehydratase	set10TCH479	Liq2A	-3.18816	-9.8673
PSPTO_5057	PSPTO_5057	dihydroxy-acid dehydratase	set13TCH591	Passage3	-4.32311	-9.20517
PSPTO_5057	PSPTO_5057	dihydroxy-acid dehydratase	set13TCH593	Passage4	-3.83425	-7.788
PSPTO_5057	PSPTO_5057	dihydroxy-acid dehydratase	set13TCH611	Control2	-4.30022	-8.25632
PSPTO_5057	PSPTO_5057	dihydroxy-acid dehydratase	set13TCH600	Passage6	-3.77395	-7.42894
PSPTO_5057	PSPTO_5057	dihydroxy-acid dehydratase	set13TCH613	Control3	-3.24153	-6.23301
PSPTO_5057	PSPTO_5057	dihydroxy-acid dehydratase	set13TCH599	Passage6	-3.12419	-7.92275
PSPTO_5057	PSPTO_5057	dihydroxy-acid dehydratase	set13TCH590	Passage3	-3.45414	-6.63684
PSPTO_5057	PSPTO_5057	dihydroxy-acid dehydratase	set13TCH608	Control1	-3.67168	-8.42297
PSPTO_5057	PSPTO_5057	dihydroxy-acid dehydratase	set13TCH588	Passage2	-4.29915	-9.55944
PSPTO_5057	PSPTO_5057	dihydroxy-acid dehydratase	set13TCH597	Passage5	-4.49733	-8.97292
PSPTO_5057	PSPTO_5057	dihydroxy-acid dehydratase	set13TCH616	Control4	-2.94304	-5.35435
PSPTO_5057	PSPTO_5057	dihydroxy-acid dehydratase	set13TCH617	Control4	-3.62656	-6.64838
PSPTO_5057	PSPTO_5057	dihydroxy-acid dehydratase	set13TCH609	Control2	-4.16364	-7.37535
PSPTO_5057	PSPTO_5057	dihydroxy-acid dehydratase	set13TCH583	Passage1	-2.07136	-7.20592
PSPTO_5057	PSPTO_5057	dihydroxy-acid dehydratase	set13TCH585	Passage1	-2.41257	-8.80947
PSPTO_5057	PSPTO_5057	dihydroxy-acid dehydratase	set13TCH606	Control1	-2.70473	-5.31817
PSPTO_5057	PSPTO_5057	dihydroxy-acid dehydratase	set13TCH601	Passage7	-2.69417	-7.49621
PSPTO_5057	PSPTO_5057	dihydroxy-acid dehydratase	set13TCH621	Control6	-2.97075	-7.42525
PSPTO_5057	PSPTO_5057	dihydroxy-acid dehydratase	set13TCH618	Control5	-2.64036	-5.27178
PSPTO_5057	PSPTO_5057	dihydroxy-acid dehydratase	set13TCH598	Passage6	-3.2294	-7.51247
PSPTO_5057	PSPTO_5057	dihydroxy-acid dehydratase	set13TCH592	Passage4	-3.30305	-6.12521
PSPTO_5057	PSPTO_5057	dihydroxy-acid dehydratase	set13TCH623	Control6	-2.6906	-8.35797
PSPTO_5057	PSPTO_5057	dihydroxy-acid dehydratase	set13TCH622	Control6	-3.13222	-9.26025
PSPTO_5057	PSPTO_5057	dihydroxy-acid dehydratase	set13TCH602	Passage7	-2.79806	-7.50692
PSPTO_5057	PSPTO_5057	dihydroxy-acid dehydratase	set13TCH595	Passage5	-4.20063	-8.80662
PSPTO_5057	PSPTO_5057	dihydroxy-acid dehydratase	set13TCH607	Control1	-3.30501	-6.02137
PSPTO_5069	PSPTO_5069	5,10-methylenetetrahydrofolate reductase	set13TCH585	Passage1	-2.37763	-6.94624
PSPTO_5069	PSPTO_5069	5,10-methylenetetrahydrofolate reductase	set13TCH594	Passage4	-4.34116	-6.39913
PSPTO_5069	PSPTO_5069	5,10-methylenetetrahydrofolate reductase	set13TCH586	Passage2	-5.06792	-8.4279
PSPTO_5069	PSPTO_5069	5,10-methylenetetrahydrofolate reductase	set13TCH608	Control1	-3.56688	-7.28867
PSPTO_5069	PSPTO_5069	5,10-methylenetetrahydrofolate reductase	set13TCH584	Passage1	-2.10443	-5.57495
PSPTO_5069	PSPTO_5069	5,10-methylenetetrahydrofolate reductase	set13TCH589	Passage3	-5.24092	-7.16497
PSPTO_5069	PSPTO_5069	5,10-methylenetetrahydrofolate reductase	set13TCH591	Passage3	-4.47646	-7.08774
PSPTO_5069	PSPTO_5069	5,10-methylenetetrahydrofolate reductase	set13TCH597	Passage5	-4.61768	-5.48602
PSPTO_5069	PSPTO_5069	5,10-methylenetetrahydrofolate reductase	set13TCH588	Passage2	-4.17429	-7.46841
PSPTO_5069	PSPTO_5069	5,10-methylenetetrahydrofolate reductase	set13TCH583	Passage1	-2.78199	-6.31827
PSPTO_5069	PSPTO_5069	5,10-methylenetetrahydrofolate reductase	set13TCH607	Control1	-4.81223	-9.18262
PSPTO_5069	PSPTO_5069	5,10-methylenetetrahydrofolate reductase	set13TCH609	Control2	-4.25085	-7.10531
PSPTO_5069	PSPTO_5069	5,10-methylenetetrahydrofolate reductase	set10TCH479	Liq2A	-3.23123	-6.45475
PSPTO_5121	PSPTO_5121	glutamate synthase, small subunit	set13TCH614	Control3	-3.27838	-6.05561
PSPTO_5121	PSPTO_5121	glutamate synthase, small subunit	set13TCH589	Passage3	-3.47744	-5.48438
PSPTO_5121	PSPTO_5121	glutamate synthase, small subunit	set13TCH615	Control4	-4.04488	-8.21867
PSPTO_5121	PSPTO_5121	glutamate synthase, small subunit	set13TCH594	Passage4	-4.93012	-7.62847
PSPTO_5121	PSPTO_5121	glutamate synthase, small subunit	set13TCH587	Passage2	-3.84181	-5.30009
PSPTO_5121	PSPTO_5121	glutamate synthase, small subunit	set13TCH622	Control6	-2.34307	-5.00446
PSPTO_5121	PSPTO_5121	glutamate synthase, small subunit	set13TCH588	Passage2	-3.77188	-5.88068
PSPTO_5121	PSPTO_5121	glutamate synthase, small subunit	set13TCH586	Passage2	-4.12152	-6.6974
PSPTO_5121	PSPTO_5121	glutamate synthase, small subunit	set13TCH619	Control5	-3.40428	-6.45048
PSPTO_5121	PSPTO_5121	glutamate synthase, small subunit	set10TCH479	Liq2A	-2.63915	-5.98672
PSPTO_5121	PSPTO_5121	glutamate synthase, small subunit	set13TCH590	Passage3	-3.82215	-5.52086
PSPTO_5121	PSPTO_5121	glutamate synthase, small subunit	set13TCH599	Passage6	-2.9537	-5.26658
PSPTO_5121	PSPTO_5121	glutamate synthase, small subunit	set13TCH612	Control3	-3.90198	-6.99522
PSPTO_5121	PSPTO_5121	glutamate synthase, small subunit	set13TCH613	Control3	-4.27487	-8.36117
PSPTO_5121	PSPTO_5121	glutamate synthase, small subunit	set13TCH584	Passage1	-2.07619	-5.9195
PSPTO_5121	PSPTO_5121	glutamate synthase, small subunit	set13TCH592	Passage4	-4.18677	-7.07418
PSPTO_5121	PSPTO_5121	glutamate synthase, small subunit	set10TCH480	Liq2B	-3.24481	-6.13081
PSPTO_5121	PSPTO_5121	glutamate synthase, small subunit	set13TCH601	Passage7	-3.37488	-6.84215
PSPTO_5121	PSPTO_5121	glutamate synthase, small subunit	set13TCH618	Control5	-3.09954	-5.98289
PSPTO_5121	PSPTO_5121	glutamate synthase, small subunit	set13TCH616	Control4	-3.98103	-6.4885
PSPTO_5121	PSPTO_5121	glutamate synthase, small subunit	set13TCH600	Passage6	-4.66169	-8.93508
PSPTO_5121	PSPTO_5121	glutamate synthase, small subunit	set13TCH617	Control4	-3.75054	-6.18224
PSPTO_5121	PSPTO_5121	glutamate synthase, small subunit	set13TCH611	Control2	-4.47394	-7.46243
PSPTO_5121	PSPTO_5121	glutamate synthase, small subunit	set13TCH593	Passage4	-4.06128	-6.36975
PSPTO_5121	PSPTO_5121	glutamate synthase, small subunit	set13TCH596	Passage5	-3.44843	-6.051
PSPTO_5121	PSPTO_5121	glutamate synthase, small subunit	set13TCH607	Control1	-3.11369	-6.44228
PSPTO_5121	PSPTO_5121	glutamate synthase, small subunit	set13TCH595	Passage5	-3.97888	-6.52204
PSPTO_5121	PSPTO_5121	glutamate synthase, small subunit	set13TCH610	Control2	-4.09005	-6.97511
PSPTO_5121	PSPTO_5121	glutamate synthase, small subunit	set13TCH609	Control2	-3.37778	-5.82924
PSPTO_5121	PSPTO_5121	glutamate synthase, small subunit	set13TCH608	Control1	-3.49615	-6.30376
PSPTO_5121	PSPTO_5121	glutamate synthase, small subunit	set13TCH606	Control1	-3.73172	-6.69837
PSPTO_5121	PSPTO_5121	glutamate synthase, small subunit	set13TCH597	Passage5	-4.90212	-9.26222
PSPTO_5121	PSPTO_5121	glutamate synthase, small subunit	set10TCH478	Liq1B	-2.24108	-6.65447
PSPTO_5121	PSPTO_5121	glutamate synthase, small subunit	set13TCH591	Passage3	-3.89132	-6.23939
PSPTO_5121	PSPTO_5121	glutamate synthase, small subunit	set13TCH585	Passage1	-2.30558	-5.54876
PSPTO_5121	PSPTO_5121	glutamate synthase, small subunit	set13TCH598	Passage6	-3.50126	-6.92938
PSPTO_5123	PSPTO_5123	glutamate synthase, large subunit	set13TCH594	Passage4	-2.98667	-8.90296
PSPTO_5123	PSPTO_5123	glutamate synthase, large subunit	set13TCH603	Passage7	-2.2645	-6.97172
PSPTO_5123	PSPTO_5123	glutamate synthase, large subunit	set13TCH614	Control3	-2.73892	-8.33566
PSPTO_5123	PSPTO_5123	glutamate synthase, large subunit	set13TCH586	Passage2	-3.13175	-9.75593
PSPTO_5123	PSPTO_5123	glutamate synthase, large subunit	set13TCH587	Passage2	-3.19485	-10.0946
PSPTO_5123	PSPTO_5123	glutamate synthase, large subunit	set13TCH602	Passage7	-2.58426	-10.6123
PSPTO_5123	PSPTO_5123	glutamate synthase, large subunit	set13TCH619	Control5	-2.67003	-7.72173
PSPTO_5123	PSPTO_5123	glutamate synthase, large subunit	set10TCH479	Liq2A	-3.01509	-12.0687
PSPTO_5123	PSPTO_5123	glutamate synthase, large subunit	set13TCH611	Control2	-2.72011	-7.35533
PSPTO_5123	PSPTO_5123	glutamate synthase, large subunit	set13TCH610	Control2	-3.30363	-9.75967
PSPTO_5123	PSPTO_5123	glutamate synthase, large subunit	set13TCH617	Control4	-2.22916	-5.86391
PSPTO_5123	PSPTO_5123	glutamate synthase, large subunit	set13TCH592	Passage4	-3.06653	-9.47641
PSPTO_5123	PSPTO_5123	glutamate synthase, large subunit	set13TCH589	Passage3	-3.00029	-9.2717
PSPTO_5123	PSPTO_5123	glutamate synthase, large subunit	set13TCH599	Passage6	-3.28714	-12.3152
PSPTO_5123	PSPTO_5123	glutamate synthase, large subunit	set13TCH613	Control3	-2.73654	-7.46992
PSPTO_5123	PSPTO_5123	glutamate synthase, large subunit	set13TCH616	Control4	-3.05713	-9.58186
PSPTO_5123	PSPTO_5123	glutamate synthase, large subunit	set13TCH622	Control6	-2.21541	-7.293
PSPTO_5123	PSPTO_5123	glutamate synthase, large subunit	set13TCH591	Passage3	-3.31062	-10.5655
PSPTO_5123	PSPTO_5123	glutamate synthase, large subunit	set13TCH597	Passage5	-3.05777	-9.24124
PSPTO_5123	PSPTO_5123	glutamate synthase, large subunit	set13TCH585	Passage1	-2.05893	-9.21602
PSPTO_5123	PSPTO_5123	glutamate synthase, large subunit	set13TCH588	Passage2	-3.02764	-8.95189
PSPTO_5123	PSPTO_5123	glutamate synthase, large subunit	set13TCH615	Control4	-2.51614	-7.91154
PSPTO_5123	PSPTO_5123	glutamate synthase, large subunit	set13TCH590	Passage3	-3.09425	-9.51292
PSPTO_5123	PSPTO_5123	glutamate synthase, large subunit	set13TCH595	Passage5	-2.99475	-8.99177
PSPTO_5123	PSPTO_5123	glutamate synthase, large subunit	set13TCH596	Passage5	-2.95163	-9.77238
PSPTO_5123	PSPTO_5123	glutamate synthase, large subunit	set13TCH618	Control5	-2.53864	-7.99005
PSPTO_5123	PSPTO_5123	glutamate synthase, large subunit	set13TCH612	Control3	-3.29581	-10.8855
PSPTO_5123	PSPTO_5123	glutamate synthase, large subunit	set13TCH584	Passage1	-2.31156	-10.7093
PSPTO_5123	PSPTO_5123	glutamate synthase, large subunit	set13TCH608	Control1	-3.5546	-11.2407
PSPTO_5123	PSPTO_5123	glutamate synthase, large subunit	set13TCH593	Passage4	-3.70412	-12.3198
PSPTO_5123	PSPTO_5123	glutamate synthase, large subunit	set10TCH480	Liq2B	-2.49982	-8.05724
PSPTO_5123	PSPTO_5123	glutamate synthase, large subunit	set13TCH600	Passage6	-3.05138	-10.6948
PSPTO_5123	PSPTO_5123	glutamate synthase, large subunit	set13TCH609	Control2	-3.59136	-11.7928
PSPTO_5123	PSPTO_5123	glutamate synthase, large subunit	set13TCH601	Passage7	-2.10692	-8.89204
PSPTO_5123	PSPTO_5123	glutamate synthase, large subunit	set13TCH598	Passage6	-3.04669	-9.8143
PSPTO_5123	PSPTO_5123	glutamate synthase, large subunit	set13TCH606	Control1	-2.91352	-9.42802
PSPTO_5123	PSPTO_5123	glutamate synthase, large subunit	set13TCH607	Control1	-3.278	-9.67758
PSPTO_5125	PSPTO_5125	hypothetical protein	set13TCH618	Control5	-3.16675	-5.68269
PSPTO_5125	PSPTO_5125	hypothetical protein	set13TCH615	Control4	-2.5441	-6.04714
PSPTO_5125	PSPTO_5125	hypothetical protein	set13TCH613	Control3	-3.11588	-7.92937
PSPTO_5125	PSPTO_5125	hypothetical protein	set13TCH612	Control3	-2.23274	-5.14305
PSPTO_5125	PSPTO_5125	hypothetical protein	set13TCH614	Control3	-2.20611	-5.68435
PSPTO_5125	PSPTO_5125	hypothetical protein	set13TCH617	Control4	-2.81972	-5.94956
PSPTO_5125	PSPTO_5125	hypothetical protein	set13TCH609	Control2	-2.11407	-5.66095
PSPTO_5133	PSPTO_5133	penicillin-binding protein	set13TCH610	Control2	-4.99997	-12.2792
PSPTO_5133	PSPTO_5133	penicillin-binding protein	set13TCH603	Passage7	-2.58985	-8.85632
PSPTO_5133	PSPTO_5133	penicillin-binding protein	set13TCH589	Passage3	-2.12938	-7.56961
PSPTO_5133	PSPTO_5133	penicillin-binding protein	set13TCH615	Control4	-3.99653	-9.60398
PSPTO_5133	PSPTO_5133	penicillin-binding protein	set13TCH602	Passage7	-2.68841	-7.98116
PSPTO_5133	PSPTO_5133	penicillin-binding protein	set13TCH622	Control6	-3.57903	-11.6032
PSPTO_5133	PSPTO_5133	penicillin-binding protein	set13TCH606	Control1	-3.20902	-8.54246
PSPTO_5133	PSPTO_5133	penicillin-binding protein	set13TCH619	Control5	-4.89435	-14.7662
PSPTO_5133	PSPTO_5133	penicillin-binding protein	set13TCH599	Passage6	-2.63938	-7.33842
PSPTO_5133	PSPTO_5133	penicillin-binding protein	set13TCH600	Passage6	-2.28354	-7.16513
PSPTO_5133	PSPTO_5133	penicillin-binding protein	set13TCH611	Control2	-4.94867	-10.6911
PSPTO_5133	PSPTO_5133	penicillin-binding protein	set13TCH625	Control7	-2.42683	-6.4667
PSPTO_5133	PSPTO_5133	penicillin-binding protein	set13TCH613	Control3	-4.97496	-12.4841
PSPTO_5133	PSPTO_5133	penicillin-binding protein	set13TCH618	Control5	-4.54867	-11.8678
PSPTO_5133	PSPTO_5133	penicillin-binding protein	set13TCH617	Control4	-4.14429	-8.76811
PSPTO_5133	PSPTO_5133	penicillin-binding protein	set13TCH608	Control1	-3.67771	-10.0156
PSPTO_5133	PSPTO_5133	penicillin-binding protein	set13TCH592	Passage4	-2.25163	-7.88763
PSPTO_5133	PSPTO_5133	penicillin-binding protein	set13TCH616	Control4	-4.51166	-11.5717
PSPTO_5133	PSPTO_5133	penicillin-binding protein	set13TCH601	Passage7	-2.76507	-9.90991
PSPTO_5133	PSPTO_5133	penicillin-binding protein	set13TCH621	Control6	-3.89585	-6.51442
PSPTO_5133	PSPTO_5133	penicillin-binding protein	set13TCH595	Passage5	-2.53325	-6.61744
PSPTO_5133	PSPTO_5133	penicillin-binding protein	set13TCH620	Control5	-4.15199	-10.3628
PSPTO_5133	PSPTO_5133	penicillin-binding protein	set13TCH596	Passage5	-2.44708	-6.66534
PSPTO_5133	PSPTO_5133	penicillin-binding protein	set13TCH593	Passage4	-2.48101	-7.31545
PSPTO_5133	PSPTO_5133	penicillin-binding protein	set13TCH609	Control2	-4.20325	-9.41055
PSPTO_5133	PSPTO_5133	penicillin-binding protein	set13TCH607	Control1	-4.06626	-9.2944
PSPTO_5133	PSPTO_5133	penicillin-binding protein	set13TCH623	Control6	-2.92717	-8.77831
PSPTO_5133	PSPTO_5133	penicillin-binding protein	set13TCH614	Control3	-5.2677	-15.2955
PSPTO_5133	PSPTO_5133	penicillin-binding protein	set13TCH612	Control3	-4.41325	-10.0596
PSPTO_5133	PSPTO_5133	penicillin-binding protein	set13TCH598	Passage6	-2.48103	-6.90594
PSPTO_5154	PSPTO_5154	phosphoribosyl-ATP pyrophosphatase	set13TCH588	Passage2	-4.8485	-5.60179
PSPTO_5154	PSPTO_5154	phosphoribosyl-ATP pyrophosphatase	set13TCH587	Passage2	-5.76426	-6.08677
PSPTO_5154	PSPTO_5154	phosphoribosyl-ATP pyrophosphatase	set13TCH591	Passage3	-4.9862	-5.22222
PSPTO_5154	PSPTO_5154	phosphoribosyl-ATP pyrophosphatase	set13TCH611	Control2	-6.13985	-5.47635
PSPTO_5154	PSPTO_5154	phosphoribosyl-ATP pyrophosphatase	set13TCH590	Passage3	-5.01402	-5.25214
PSPTO_5161	PSPTO_5161	periplasmic glucan biosynthesis protein	set13TCH600	Passage6	-3.21917	-5.10689
PSPTO_5191	PSPTO_5191	AcrB/AcrD/AcrF family protein	set13TCH619	Control5	-3.41563	-10.0854
PSPTO_5191	PSPTO_5191	AcrB/AcrD/AcrF family protein	set13TCH617	Control4	-2.53697	-7.33894
PSPTO_5191	PSPTO_5191	AcrB/AcrD/AcrF family protein	set13TCH615	Control4	-2.478	-8.21125
PSPTO_5191	PSPTO_5191	AcrB/AcrD/AcrF family protein	set13TCH620	Control5	-2.24957	-5.23963
PSPTO_5191	PSPTO_5191	AcrB/AcrD/AcrF family protein	set13TCH621	Control6	-2.56191	-8.49564
PSPTO_5191	PSPTO_5191	AcrB/AcrD/AcrF family protein	set13TCH616	Control4	-2.55741	-6.47186
PSPTO_5191	PSPTO_5191	AcrB/AcrD/AcrF family protein	set13TCH618	Control5	-2.78682	-7.44379
PSPTO_5191	PSPTO_5191	AcrB/AcrD/AcrF family protein	set13TCH622	Control6	-3.50274	-8.15846
PSPTO_5191	PSPTO_5191	AcrB/AcrD/AcrF family protein	set13TCH623	Control6	-2.03765	-6.71685
PSPTO_5227	PSPTO_5227	5-formyltetrahydrofolate cyclo-ligase	set13TCH586	Passage2	-2.71641	-5.60704
PSPTO_5249	PSPTO_5249	exopolyphosphatase	set13TCH587	Passage2	-2.82239	-5.65956
PSPTO_5257	PSPTO_5257	hypothetical protein	set13TCH623	Control6	2.07526	6.12562
PSPTO_5257	PSPTO_5257	hypothetical protein	set13TCH619	Control5	2.00225	6.91709
PSPTO_5257	PSPTO_5257	hypothetical protein	set13TCH622	Control6	2.34715	6.14405
PSPTO_5257	PSPTO_5257	hypothetical protein	set13TCH626	Control7	2.42145	9.00975
PSPTO_5257	PSPTO_5257	hypothetical protein	set13TCH620	Control5	2.28837	10.668
PSPTO_5284	PSPTO_5284	phosphoenolpyruvate-protein phosphotransferase PtsP	set13TCH620	Control5	-2.3612	-5.31817
PSPTO_5284	PSPTO_5284	phosphoenolpyruvate-protein phosphotransferase PtsP	set13TCH615	Control4	-2.29704	-5.16822
PSPTO_5286	PSPTO_5286	HAD-superfamily hydrolase	set13TCH587	Passage2	-3.116	-5.04492
PSPTO_5286	PSPTO_5286	HAD-superfamily hydrolase	set13TCH595	Passage5	-4.79405	-6.20809
PSPTO_5286	PSPTO_5286	HAD-superfamily hydrolase	set13TCH590	Passage3	-4.05711	-5.42278
PSPTO_5286	PSPTO_5286	HAD-superfamily hydrolase	set13TCH598	Passage6	-3.63818	-5.52503
PSPTO_5286	PSPTO_5286	HAD-superfamily hydrolase	set13TCH603	Passage7	-3.2758	-5.15182
PSPTO_5309	PSPTO_5309	glutamine synthetase	set13TCH598	Passage6	-2.41848	-6.39042
PSPTO_5318	PSPTO_5318	outer membrane porin, OprD family	set13TCH619	Control5	-2.42826	-6.44219
PSPTO_5322	PSPTO_5322	hypothetical protein	set13TCH624	Control7	7.38946	27.5744
PSPTO_5322	PSPTO_5322	hypothetical protein	set13TCH612	Control3	3.52866	13.4092
PSPTO_5322	PSPTO_5322	hypothetical protein	set13TCH616	Control4	4.47687	13.3704
PSPTO_5322	PSPTO_5322	hypothetical protein	set13TCH617	Control4	4.45837	10.8007
PSPTO_5322	PSPTO_5322	hypothetical protein	set13TCH626	Control7	7.39623	18.9843
PSPTO_5322	PSPTO_5322	hypothetical protein	set13TCH619	Control5	5.84277	17.4936
PSPTO_5322	PSPTO_5322	hypothetical protein	set13TCH610	Control2	2.25569	9.77382
PSPTO_5322	PSPTO_5322	hypothetical protein	set13TCH622	Control6	6.86282	20.0721
PSPTO_5322	PSPTO_5322	hypothetical protein	set13TCH625	Control7	7.60647	21.422
PSPTO_5322	PSPTO_5322	hypothetical protein	set13TCH618	Control5	5.67511	21.5244
PSPTO_5322	PSPTO_5322	hypothetical protein	set13TCH623	Control6	6.56054	21.3948
PSPTO_5322	PSPTO_5322	hypothetical protein	set13TCH620	Control5	5.65864	16.2158
PSPTO_5322	PSPTO_5322	hypothetical protein	set13TCH614	Control3	3.40647	8.81647
PSPTO_5322	PSPTO_5322	hypothetical protein	set13TCH613	Control3	3.72182	11.6014
PSPTO_5322	PSPTO_5322	hypothetical protein	set13TCH615	Control4	4.76571	16.5767
PSPTO_5322	PSPTO_5322	hypothetical protein	set13TCH621	Control6	6.67681	22.6076
PSPTO_5329	PSPTO_5329	carboxyl-terminal protease family protein	set13TCH598	Passage6	-3.58719	-5.00064
PSPTO_5329	PSPTO_5329	carboxyl-terminal protease family protein	set13TCH595	Passage5	-3.61494	-6.99749
PSPTO_5329	PSPTO_5329	carboxyl-terminal protease family protein	set13TCH615	Control4	-3.36232	-6.51238
PSPTO_5335	PSPTO_5335	phosphoribosylformimino-5-aminoimidazole carboxamide ribotide isomerase	set13TCH585	Passage1	-2.67269	-6.28628
PSPTO_5335	PSPTO_5335	phosphoribosylformimino-5-aminoimidazole carboxamide ribotide isomerase	set13TCH611	Control2	-7.41532	-5.12338
[truncated: 125 more rows]

## Sheet: Liquid high fitness instance
locusId	sysName	desc	name	short	lrn	t
PSPTO_0158	PSPTO_0158	tryptophan synthase subunit beta	set10TCH478	Liq1B	-2.47689	-7.13298
PSPTO_0158	PSPTO_0158	tryptophan synthase subunit beta	set10TCH479	Liq2A	-3.77107	-7.47983
PSPTO_0158	PSPTO_0158	tryptophan synthase subunit beta	set10TCH480	Liq2B	-4.30958	-7.12251
PSPTO_0159	PSPTO_0159	tryptophan synthase subunit alpha	set10TCH478	Liq1B	-2.68539	-6.47483
PSPTO_0159	PSPTO_0159	tryptophan synthase subunit alpha	set10TCH480	Liq2B	-3.70623	-5.02643
PSPTO_0169	PSPTO_0169	shikimate 5-dehydrogenase	set10TCH480	Liq2B	-2.49964	-5.13437
PSPTO_0568	PSPTO_0568	anthranilate synthase, component I	set10TCH479	Liq2A	-3.09437	-10.3698
PSPTO_0568	PSPTO_0568	anthranilate synthase, component I	set10TCH480	Liq2B	-2.57252	-6.48181
PSPTO_0594	PSPTO_0594	indole-3-glycerol phosphate synthase	set10TCH480	Liq2B	-5.29531	-5.0408
PSPTO_0607	PSPTO_0607	peptidase, M23/M37 family	set10TCH479	Liq2A	-2.10482	-7.83425
PSPTO_0954	PSPTO_0954	phosphoenolpyruvate-protein phosphotransferase,EI/HPr/EIIA components	set10TCH479	Liq2A	-4.3977	-5.96861
PSPTO_0956	PSPTO_0956	phosphotransferase system, fructose-specific IIBC component	set10TCH479	Liq2A	-2.5687	-7.44282
PSPTO_0956	PSPTO_0956	phosphotransferase system, fructose-specific IIBC component	set10TCH480	Liq2B	-3.81939	-11.8391
PSPTO_0981	PSPTO_0981	acetolactate synthase large subunit	set10TCH479	Liq2A	-2.64303	-7.42872
PSPTO_0981	PSPTO_0981	acetolactate synthase large subunit	set10TCH478	Liq1B	-2.07537	-10.9696
PSPTO_0981	PSPTO_0981	acetolactate synthase large subunit	set10TCH480	Liq2B	-4.36194	-12.8954
PSPTO_0983	PSPTO_0983	ketol-acid reductoisomerase	set10TCH479	Liq2A	-4.03809	-8.2692
PSPTO_0983	PSPTO_0983	ketol-acid reductoisomerase	set10TCH480	Liq2B	-2.77168	-5.34595
PSPTO_1300	PSPTO_1300	glucose-6-phosphate 1-dehydrogenase	set10TCH479	Liq2A	-2.3972	-6.39873
PSPTO_1300	PSPTO_1300	glucose-6-phosphate 1-dehydrogenase	set10TCH480	Liq2B	-2.00591	-5.04442
PSPTO_1332	PSPTO_1332	branched-chain amino acid aminotransferase	set10TCH480	Liq2B	-3.21943	-5.50591
PSPTO_1444	PSPTO_1444	2-isopropylmalate synthase	set10TCH479	Liq2A	-2.2862	-7.26896
PSPTO_1444	PSPTO_1444	2-isopropylmalate synthase	set10TCH480	Liq2B	-2.84537	-8.57001
PSPTO_2119	PSPTO_2119	transaldolase	set10TCH479	Liq2A	-2.99223	-5.57608
PSPTO_2119	PSPTO_2119	transaldolase	set10TCH480	Liq2B	-3.9039	-5.85836
PSPTO_2703	PSPTO_2703	D-mannonate oxidoreductase	set10TCH480	Liq2B	-2.29091	-6.49916
PSPTO_3810	PSPTO_3810	O-succinylhomoserine sulfhydrylase	set10TCH480	Liq2B	-4.36675	-6.60649
PSPTO_3810	PSPTO_3810	O-succinylhomoserine sulfhydrylase	set10TCH479	Liq2A	-3.89605	-6.42669
PSPTO_4164	PSPTO_4164	ornithine carbamoyltransferase	set10TCH479	Liq2A	-2.49248	-6.21176
PSPTO_4164	PSPTO_4164	ornithine carbamoyltransferase	set10TCH480	Liq2B	-2.92297	-6.87287
PSPTO_4432	PSPTO_4432	bifunctional sulfate adenylyltransferase subunit 1/adenylylsulfate kinase protein	set10TCH479	Liq2A	-3.29857	-9.10362
PSPTO_4432	PSPTO_4432	bifunctional sulfate adenylyltransferase subunit 1/adenylylsulfate kinase protein	set10TCH480	Liq2B	-3.07179	-8.48896
PSPTO_4433	PSPTO_4433	sulfate adenylyltransferase subunit 2	set10TCH479	Liq2A	-3.64431	-5.33953
PSPTO_4437	PSPTO_4437	histidinol-phosphate aminotransferase	set10TCH479	Liq2A	-3.59631	-6.32187
PSPTO_4437	PSPTO_4437	histidinol-phosphate aminotransferase	set10TCH480	Liq2B	-2.97992	-6.66616
PSPTO_4438	PSPTO_4438	histidinol dehydrogenase	set10TCH480	Liq2B	-4.1246	-6.22959
PSPTO_4438	PSPTO_4438	histidinol dehydrogenase	set10TCH479	Liq2A	-3.6283	-5.97299
PSPTO_5049	PSPTO_5049	homoserine O-acetyltransferase	set10TCH479	Liq2A	-2.94978	-6.16667
PSPTO_5057	PSPTO_5057	dihydroxy-acid dehydratase	set10TCH480	Liq2B	-3.34901	-8.28112
PSPTO_5057	PSPTO_5057	dihydroxy-acid dehydratase	set10TCH479	Liq2A	-3.18816	-9.8673
PSPTO_5069	PSPTO_5069	5,10-methylenetetrahydrofolate reductase	set10TCH479	Liq2A	-3.23123	-6.45475
PSPTO_5121	PSPTO_5121	glutamate synthase, small subunit	set10TCH479	Liq2A	-2.63915	-5.98672
PSPTO_5121	PSPTO_5121	glutamate synthase, small subunit	set10TCH480	Liq2B	-3.24481	-6.13081
PSPTO_5121	PSPTO_5121	glutamate synthase, small subunit	set10TCH478	Liq1B	-2.24108	-6.65447
PSPTO_5123	PSPTO_5123	glutamate synthase, large subunit	set10TCH479	Liq2A	-3.01509	-12.0687
PSPTO_5123	PSPTO_5123	glutamate synthase, large subunit	set10TCH480	Liq2B	-2.49982	-8.05724
PSPTO_5335	PSPTO_5335	phosphoribosylformimino-5-aminoimidazole carboxamide ribotide isomerase	set10TCH477	Liq1A	-2.04934	-6.9627
PSPTO_5335	PSPTO_5335	phosphoribosylformimino-5-aminoimidazole carboxamide ribotide isomerase	set10TCH480	Liq2B	-4.07829	-7.28589
PSPTO_5335	PSPTO_5335	phosphoribosylformimino-5-aminoimidazole carboxamide ribotide isomerase	set10TCH479	Liq2A	-5.40713	-5.25699
PSPTO_5335	PSPTO_5335	phosphoribosylformimino-5-aminoimidazole carboxamide ribotide isomerase	set10TCH478	Liq1B	-2.67078	-6.6237
PSPTO_5338	PSPTO_5338	imidazoleglycerol-phosphate dehydratase	set10TCH480	Liq2B	-5.87097	-5.38709
PSPTO_5510	PSPTO_5510	pyruvate carboxylase subunit B	set10TCH480	Liq2B	-2.67273	-5.22667
PSPTO_5510	PSPTO_5510	pyruvate carboxylase subunit B	set10TCH479	Liq2A	-2.05179	-5.15161
PSPTO_5511	PSPTO_5511	pyruvate carboxylase subunit A	set10TCH479	Liq2A	-2.82844	-11.2969
PSPTO_5511	PSPTO_5511	pyruvate carboxylase subunit A	set10TCH480	Liq2B	-3.55354	-12.0156

## Sheet: Liquid high fitness genes
locusId	sysName	description
PSPTO_0158	PSPTO_0158	tryptophan synthase subunit beta
PSPTO_0159	PSPTO_0159	tryptophan synthase subunit alpha
PSPTO_0169	PSPTO_0169	shikimate 5-dehydrogenase
PSPTO_0568	PSPTO_0568	anthranilate synthase, component I
PSPTO_0594	PSPTO_0594	indole-3-glycerol phosphate synthase
PSPTO_0607	PSPTO_0607	peptidase, M23/M37 family
PSPTO_0954	PSPTO_0954	phosphoenolpyruvate-protein phosphotransferase,EI/HPr/EIIA components
PSPTO_0956	PSPTO_0956	phosphotransferase system, fructose-specific IIBC component
PSPTO_0981	PSPTO_0981	acetolactate synthase large subunit
PSPTO_0983	PSPTO_0983	ketol-acid reductoisomerase
PSPTO_1300	PSPTO_1300	glucose-6-phosphate 1-dehydrogenase
PSPTO_1332	PSPTO_1332	branched-chain amino acid aminotransferase
PSPTO_1444	PSPTO_1444	2-isopropylmalate synthase
PSPTO_2119	PSPTO_2119	transaldolase
PSPTO_2703	PSPTO_2703	D-mannonate oxidoreductase
PSPTO_3810	PSPTO_3810	O-succinylhomoserine sulfhydrylase
PSPTO_4164	PSPTO_4164	ornithine carbamoyltransferase
PSPTO_4432	PSPTO_4432	bifunctional sulfate adenylyltransferase subunit 1/adenylylsulfate kinase protein
PSPTO_4433	PSPTO_4433	sulfate adenylyltransferase subunit 2
PSPTO_4437	PSPTO_4437	histidinol-phosphate aminotransferase
PSPTO_4438	PSPTO_4438	histidinol dehydrogenase
PSPTO_5049	PSPTO_5049	homoserine O-acetyltransferase
PSPTO_5057	PSPTO_5057	dihydroxy-acid dehydratase
PSPTO_5069	PSPTO_5069	5,10-methylenetetrahydrofolate reductase
PSPTO_5121	PSPTO_5121	glutamate synthase, small subunit
PSPTO_5123	PSPTO_5123	glutamate synthase, large subunit
PSPTO_5335	PSPTO_5335	phosphoribosylformimino-5-aminoimidazole carboxamide ribotide isomerase
PSPTO_5338	PSPTO_5338	imidazoleglycerol-phosphate dehydratase
PSPTO_5510	PSPTO_5510	pyruvate carboxylase subunit B
PSPTO_5511	PSPTO_5511	pyruvate carboxylase subunit A

## Sheet: BinGO Liquid
File created with BiNGO v3.0.5 (c) on Aug 1, 2024 at 4:43:10 PM
ontology: namespace
curator: bingo
Selected ontology file : bundle://71db15ca-3aca-4b44-aa62-e14c06e69130_122.0:1/data/GO_Biological_Process
Selected annotation file : bundle://71db15ca-3aca-4b44-aa62-e14c06e69130_122.0:1/data/P_syringae_DC3000_default
Discarded evidence codes :
Overrepresentation
Selected statistical test : Hypergeometric test
Selected correction : Benjamini & Hochberg False Discovery Rate (FDR) correction
Selected significance level : 0.05
Testing option : Use whole annotation as reference set
The selected cluster :
PSPTO_0956	PSPTO_0568	PSPTO_2703	PSPTO_0981	PSPTO_1332	PSPTO_3810	PSPTO_5338	PSPTO_0983	PSPTO_0169	PSPTO_5335	PSPTO_5511	PSPTO_5510	PSPTO_5057
No annotations were retrieved for the following entities:
PSPTO_0607
GO-ID	p-value	corr p-value	x	n	X	N	Description	Genes in test set
46394	6.7911e-26	3.9389e-24	21	126	29	3757	carboxylic acid biosynthetic process	PSPTO_0159|PSPTO_0568|PSPTO_4438|PSPTO_0981|PSPTO_1332|PSPTO_3810|PSPTO_5338|PSPTO_4437|PSPTO_0983|PSPTO_0169|PSPTO_0158|PSPTO_1444|PSPTO_5335|PSPTO_5511|PSPTO_5049|PSPTO_5069|PSPTO_5057|PSPTO_0594|PSPTO_5123|PSPTO_4164|PSPTO_5121
16053	6.7911e-26	3.9389e-24	21	126	29	3757	organic acid biosynthetic process	PSPTO_0159|PSPTO_0568|PSPTO_4438|PSPTO_0981|PSPTO_1332|PSPTO_3810|PSPTO_5338|PSPTO_4437|PSPTO_0983|PSPTO_0169|PSPTO_0158|PSPTO_1444|PSPTO_5335|PSPTO_5511|PSPTO_5049|PSPTO_5069|PSPTO_5057|PSPTO_0594|PSPTO_5123|PSPTO_4164|PSPTO_5121
8652	1.0962e-25	4.2387e-24	19	85	29	3757	cellular amino acid biosynthetic process	PSPTO_0159|PSPTO_0568|PSPTO_4438|PSPTO_0981|PSPTO_1332|PSPTO_3810|PSPTO_5338|PSPTO_4437|PSPTO_0983|PSPTO_0158|PSPTO_1444|PSPTO_5335|PSPTO_5049|PSPTO_5069|PSPTO_5057|PSPTO_0594|PSPTO_5123|PSPTO_4164|PSPTO_5121
9309	2.2782e-25	6.6067e-24	19	88	29	3757	amine biosynthetic process	PSPTO_0159|PSPTO_0568|PSPTO_4438|PSPTO_0981|PSPTO_1332|PSPTO_3810|PSPTO_5338|PSPTO_4437|PSPTO_0983|PSPTO_0158|PSPTO_1444|PSPTO_5335|PSPTO_5049|PSPTO_5069|PSPTO_5057|PSPTO_0594|PSPTO_5123|PSPTO_4164|PSPTO_5121
6520	5.3545e-21	1.2422e-19	19	144	29	3757	cellular amino acid metabolic process	PSPTO_0159|PSPTO_0568|PSPTO_4438|PSPTO_0981|PSPTO_1332|PSPTO_3810|PSPTO_5338|PSPTO_4437|PSPTO_0983|PSPTO_0158|PSPTO_1444|PSPTO_5335|PSPTO_5049|PSPTO_5069|PSPTO_5057|PSPTO_0594|PSPTO_5123|PSPTO_4164|PSPTO_5121
44106	1.2058e-20	2.3311e-19	19	150	29	3757	cellular amine metabolic process	PSPTO_0159|PSPTO_0568|PSPTO_4438|PSPTO_0981|PSPTO_1332|PSPTO_3810|PSPTO_5338|PSPTO_4437|PSPTO_0983|PSPTO_0158|PSPTO_1444|PSPTO_5335|PSPTO_5049|PSPTO_5069|PSPTO_5057|PSPTO_0594|PSPTO_5123|PSPTO_4164|PSPTO_5121
44283	2.6198e-20	4.3413e-19	21	226	29	3757	small molecule biosynthetic process	PSPTO_0159|PSPTO_0568|PSPTO_4438|PSPTO_0981|PSPTO_1332|PSPTO_3810|PSPTO_5338|PSPTO_4437|PSPTO_0983|PSPTO_0169|PSPTO_0158|PSPTO_1444|PSPTO_5335|PSPTO_5511|PSPTO_5049|PSPTO_5069|PSPTO_5057|PSPTO_0594|PSPTO_5123|PSPTO_4164|PSPTO_5121
44271	1.1308e-19	1.6396e-18	19	168	29	3757	cellular nitrogen compound biosynthetic process	PSPTO_0159|PSPTO_0568|PSPTO_4438|PSPTO_0981|PSPTO_1332|PSPTO_3810|PSPTO_5338|PSPTO_4437|PSPTO_0983|PSPTO_0158|PSPTO_1444|PSPTO_5335|PSPTO_5049|PSPTO_5069|PSPTO_5057|PSPTO_0594|PSPTO_5123|PSPTO_4164|PSPTO_5121
19752	1.6132e-19	1.7012e-18	21	246	29	3757	carboxylic acid metabolic process	PSPTO_0159|PSPTO_0568|PSPTO_4438|PSPTO_0981|PSPTO_1332|PSPTO_3810|PSPTO_5338|PSPTO_4437|PSPTO_0983|PSPTO_0169|PSPTO_0158|PSPTO_1444|PSPTO_5335|PSPTO_5511|PSPTO_5049|PSPTO_5069|PSPTO_5057|PSPTO_0594|PSPTO_5123|PSPTO_4164|PSPTO_5121
43436	1.6132e-19	1.7012e-18	21	246	29	3757	oxoacid metabolic process	PSPTO_0159|PSPTO_0568|PSPTO_4438|PSPTO_0981|PSPTO_1332|PSPTO_3810|PSPTO_5338|PSPTO_4437|PSPTO_0983|PSPTO_0169|PSPTO_0158|PSPTO_1444|PSPTO_5335|PSPTO_5511|PSPTO_5049|PSPTO_5069|PSPTO_5057|PSPTO_0594|PSPTO_5123|PSPTO_4164|PSPTO_5121
6082	1.6132e-19	1.7012e-18	21	246	29	3757	organic acid metabolic process	PSPTO_0159|PSPTO_0568|PSPTO_4438|PSPTO_0981|PSPTO_1332|PSPTO_3810|PSPTO_5338|PSPTO_4437|PSPTO_0983|PSPTO_0169|PSPTO_0158|PSPTO_1444|PSPTO_5335|PSPTO_5511|PSPTO_5049|PSPTO_5069|PSPTO_5057|PSPTO_0594|PSPTO_5123|PSPTO_4164|PSPTO_5121
42180	1.9178e-19	1.7944e-18	21	248	29	3757	cellular ketone metabolic process	PSPTO_0159|PSPTO_0568|PSPTO_4438|PSPTO_0981|PSPTO_1332|PSPTO_3810|PSPTO_5338|PSPTO_4437|PSPTO_0983|PSPTO_0169|PSPTO_0158|PSPTO_1444|PSPTO_5335|PSPTO_5511|PSPTO_5049|PSPTO_5069|PSPTO_5057|PSPTO_0594|PSPTO_5123|PSPTO_4164|PSPTO_5121
6519	2.011e-19	1.7944e-18	19	173	29	3757	cellular amino acid and derivative metabolic process	PSPTO_0159|PSPTO_0568|PSPTO_4438|PSPTO_0981|PSPTO_1332|PSPTO_3810|PSPTO_5338|PSPTO_4437|PSPTO_0983|PSPTO_0158|PSPTO_1444|PSPTO_5335|PSPTO_5049|PSPTO_5069|PSPTO_5057|PSPTO_0594|PSPTO_5123|PSPTO_4164|PSPTO_5121
9308	6.037e-19	5.0021e-18	19	183	29	3757	amine metabolic process	PSPTO_0159|PSPTO_0568|PSPTO_4438|PSPTO_0981|PSPTO_1332|PSPTO_3810|PSPTO_5338|PSPTO_4437|PSPTO_0983|PSPTO_0158|PSPTO_1444|PSPTO_5335|PSPTO_5049|PSPTO_5069|PSPTO_5057|PSPTO_0594|PSPTO_5123|PSPTO_4164|PSPTO_5121
44281	1.079e-17	8.3445e-17	23	410	29	3757	small molecule metabolic process	PSPTO_0159|PSPTO_0568|PSPTO_4438|PSPTO_2119|PSPTO_0981|PSPTO_1300|PSPTO_1332|PSPTO_3810|PSPTO_5338|PSPTO_4437|PSPTO_0983|PSPTO_0169|PSPTO_0158|PSPTO_1444|PSPTO_5335|PSPTO_5511|PSPTO_5049|PSPTO_5069|PSPTO_5057|PSPTO_0594|PSPTO_5123|PSPTO_4164|PSPTO_5121
44249	2.1404e-14	1.5518e-13	21	432	29	3757	cellular biosynthetic process	PSPTO_0159|PSPTO_0568|PSPTO_4438|PSPTO_0981|PSPTO_1332|PSPTO_3810|PSPTO_5338|PSPTO_4437|PSPTO_0983|PSPTO_0169|PSPTO_0158|PSPTO_1444|PSPTO_5335|PSPTO_5511|PSPTO_5049|PSPTO_5069|PSPTO_5057|PSPTO_0594|PSPTO_5123|PSPTO_4164|PSPTO_5121
9058	2.71e-14	1.8492e-13	21	437	29	3757	biosynthetic process	PSPTO_0159|PSPTO_0568|PSPTO_4438|PSPTO_0981|PSPTO_1332|PSPTO_3810|PSPTO_5338|PSPTO_4437|PSPTO_0983|PSPTO_0169|PSPTO_0158|PSPTO_1444|PSPTO_5335|PSPTO_5511|PSPTO_5049|PSPTO_5069|PSPTO_5057|PSPTO_0594|PSPTO_5123|PSPTO_4164|PSPTO_5121
44237	4.8169e-12	3.1042e-11	25	933	29	3757	cellular metabolic process	PSPTO_0568|PSPTO_0981|PSPTO_1332|PSPTO_3810|PSPTO_5338|PSPTO_0983|PSPTO_0169|PSPTO_5335|PSPTO_5511|PSPTO_5057|PSPTO_4164|PSPTO_0159|PSPTO_4438|PSPTO_2119|PSPTO_1300|PSPTO_4437|PSPTO_0158|PSPTO_1444|PSPTO_4432|PSPTO_5049|PSPTO_4433|PSPTO_5069|PSPTO_0594|PSPTO_5123|PSPTO_5121
34641	1.4417e-11	8.802e-11	21	596	29	3757	cellular nitrogen compound metabolic process	PSPTO_0159|PSPTO_0568|PSPTO_4438|PSPTO_2119|PSPTO_0981|PSPTO_1300|PSPTO_1332|PSPTO_3810|PSPTO_5338|PSPTO_4437|PSPTO_0983|PSPTO_0158|PSPTO_1444|PSPTO_5335|PSPTO_5049|PSPTO_5069|PSPTO_5057|PSPTO_0594|PSPTO_5123|PSPTO_4164|PSPTO_5121
6807	4.772e-11	2.7678e-10	21	633	29	3757	nitrogen compound metabolic process	PSPTO_0159|PSPTO_0568|PSPTO_4438|PSPTO_2119|PSPTO_0981|PSPTO_1300|PSPTO_1332|PSPTO_3810|PSPTO_5338|PSPTO_4437|PSPTO_0983|PSPTO_0158|PSPTO_1444|PSPTO_5335|PSPTO_5049|PSPTO_5069|PSPTO_5057|PSPTO_0594|PSPTO_5123|PSPTO_4164|PSPTO_5121
44238	1.1923e-10	6.5858e-10	23	847	29	3757	primary metabolic process	PSPTO_0159|PSPTO_0568|PSPTO_2703|PSPTO_4438|PSPTO_2119|PSPTO_0981|PSPTO_1300|PSPTO_1332|PSPTO_3810|PSPTO_5338|PSPTO_4437|PSPTO_0983|PSPTO_0158|PSPTO_1444|PSPTO_5335|PSPTO_5511|PSPTO_5049|PSPTO_5069|PSPTO_5057|PSPTO_0594|PSPTO_5123|PSPTO_4164|PSPTO_5121
8152	1.5727e-10	8.2923e-10	26	1208	29	3757	metabolic process	PSPTO_0568|PSPTO_2703|PSPTO_0981|PSPTO_1332|PSPTO_3810|PSPTO_5338|PSPTO_0983|PSPTO_0169|PSPTO_5335|PSPTO_5511|PSPTO_5057|PSPTO_4164|PSPTO_0159|PSPTO_4438|PSPTO_2119|PSPTO_1300|PSPTO_4437|PSPTO_0158|PSPTO_1444|PSPTO_4432|PSPTO_5049|PSPTO_4433|PSPTO_5069|PSPTO_0594|PSPTO_5123|PSPTO_5121
9987	2.3105e-10	1.1653e-09	25	1097	29	3757	cellular process	PSPTO_0568|PSPTO_0981|PSPTO_1332|PSPTO_3810|PSPTO_5338|PSPTO_0983|PSPTO_0169|PSPTO_5335|PSPTO_5511|PSPTO_5057|PSPTO_4164|PSPTO_0159|PSPTO_4438|PSPTO_2119|PSPTO_1300|PSPTO_4437|PSPTO_0158|PSPTO_1444|PSPTO_4432|PSPTO_5049|PSPTO_4433|PSPTO_5069|PSPTO_0594|PSPTO_5123|PSPTO_5121
18130	1.3565e-09	6.5566e-09	8	48	29	3757	heterocycle biosynthetic process	PSPTO_0159|PSPTO_0568|PSPTO_4438|PSPTO_5338|PSPTO_4437|PSPTO_0158|PSPTO_5335|PSPTO_0594
9082	3.6421e-08	1.6899e-07	5	14	29	3757	branched chain family amino acid biosynthetic process	PSPTO_0981|PSPTO_1332|PSPTO_0983|PSPTO_1444|PSPTO_5057
46219	4.2528e-08	1.7619e-07	4	6	29	3757	indolalkylamine biosynthetic process	PSPTO_0159|PSPTO_0568|PSPTO_0158|PSPTO_0594
162	4.2528e-08	1.7619e-07	4	6	29	3757	tryptophan biosynthetic process	PSPTO_0159|PSPTO_0568|PSPTO_0158|PSPTO_0594
42435	4.2528e-08	1.7619e-07	4	6	29	3757	indole derivative biosynthetic process	PSPTO_0159|PSPTO_0568|PSPTO_0158|PSPTO_0594
46417	1.5257e-07	6.1029e-07	5	18	29	3757	chorismate metabolic process	PSPTO_0159|PSPTO_0568|PSPTO_0169|PSPTO_0158|PSPTO_0594
9081	2.0596e-07	7.9637e-07	5	19	29	3757	branched chain family amino acid metabolic process	PSPTO_0981|PSPTO_1332|PSPTO_0983|PSPTO_1444|PSPTO_5057
9073	3.5155e-07	1.1328e-06	4	9	29	3757	aromatic amino acid family biosynthetic process	PSPTO_0159|PSPTO_0568|PSPTO_0158|PSPTO_0594
42401	3.5155e-07	1.1328e-06	4	9	29	3757	cellular biogenic amine biosynthetic process	PSPTO_0159|PSPTO_0568|PSPTO_0158|PSPTO_0594
6568	3.5155e-07	1.1328e-06	4	9	29	3757	tryptophan metabolic process	PSPTO_0159|PSPTO_0568|PSPTO_0158|PSPTO_0594
6586	3.5155e-07	1.1328e-06	4	9	29	3757	indolalkylamine metabolic process	PSPTO_0159|PSPTO_0568|PSPTO_0158|PSPTO_0594
42430	3.5155e-07	1.1328e-06	4	9	29	3757	indole and derivative metabolic process	PSPTO_0159|PSPTO_0568|PSPTO_0158|PSPTO_0594
42434	3.5155e-07	1.1328e-06	4	9	29	3757	indole derivative metabolic process	PSPTO_0159|PSPTO_0568|PSPTO_0158|PSPTO_0594
105	5.828e-07	1.7791e-06	4	10	29	3757	histidine biosynthetic process	PSPTO_4438|PSPTO_5338|PSPTO_4437|PSPTO_5335
9076	5.828e-07	1.7791e-06	4	10	29	3757	histidine family amino acid biosynthetic process	PSPTO_4438|PSPTO_5338|PSPTO_4437|PSPTO_5335
46483	9.3454e-07	2.7797e-06	8	108	29	3757	heterocycle metabolic process	PSPTO_0159|PSPTO_0568|PSPTO_4438|PSPTO_5338|PSPTO_4437|PSPTO_0158|PSPTO_5335|PSPTO_0594
6576	1.9527e-06	5.6629e-06	4	13	29	3757	cellular biogenic amine metabolic process	PSPTO_0159|PSPTO_0568|PSPTO_0158|PSPTO_0594
9075	2.7193e-06	7.5103e-06	4	14	29	3757	histidine family amino acid metabolic process	PSPTO_4438|PSPTO_5338|PSPTO_4437|PSPTO_5335
6547	2.7193e-06	7.5103e-06	4	14	29	3757	histidine metabolic process	PSPTO_4438|PSPTO_5338|PSPTO_4437|PSPTO_5335
43648	3.9002e-06	1.0522e-05	5	33	29	3757	dicarboxylic acid metabolic process	PSPTO_0159|PSPTO_0568|PSPTO_0169|PSPTO_0158|PSPTO_0594
9099	4.0947e-06	1.0795e-05	3	5	29	3757	valine biosynthetic process	PSPTO_0981|PSPTO_0983|PSPTO_5057
9072	8.1368e-06	2.0975e-05	4	18	29	3757	aromatic amino acid family metabolic process	PSPTO_0159|PSPTO_0568|PSPTO_0158|PSPTO_0594
19438	1.0252e-05	2.5852e-05	4	19	29	3757	aromatic compound biosynthetic process	PSPTO_0159|PSPTO_0568|PSPTO_0158|PSPTO_0594
42398	3.2403e-05	7.9748e-05	4	25	29	3757	cellular amino acid derivative biosynthetic process	PSPTO_0159|PSPTO_0568|PSPTO_0158|PSPTO_0594
9097	3.3687e-05	7.9748e-05	3	9	29	3757	isoleucine biosynthetic process	PSPTO_0981|PSPTO_0983|PSPTO_5057
6549	3.3687e-05	7.9748e-05	3	9	29	3757	isoleucine metabolic process	PSPTO_0981|PSPTO_0983|PSPTO_5057
6573	4.7874e-05	0.00011107	3	10	29	3757	valine metabolic process	PSPTO_0981|PSPTO_0983|PSPTO_5057
6536	5.7543e-05	0.00012836	2	2	29	3757	glutamate metabolic process	PSPTO_5123|PSPTO_5121
6537	5.7543e-05	0.00012836	2	2	29	3757	glutamate biosynthetic process	PSPTO_5123|PSPTO_5121
6790	0.00014227	0.00031139	4	36	29	3757	sulfur metabolic process	PSPTO_4432|PSPTO_5049|PSPTO_4433|PSPTO_5069
6575	0.00021607	0.00046414	4	40	29	3757	cellular amino acid derivative metabolic process	PSPTO_0159|PSPTO_0568|PSPTO_0158|PSPTO_0594
9401	0.00034195	0.00072121	2	4	29	3757	phosphoenolpyruvate-dependent sugar phosphotransferase system	PSPTO_0954|PSPTO_0956
9084	0.00043176	0.00089436	3	20	29	3757	glutamine family amino acid biosynthetic process	PSPTO_5123|PSPTO_4164|PSPTO_5121
6725	0.00055711	0.0011338	4	51	29	3757	cellular aromatic compound metabolic process	PSPTO_0159|PSPTO_0568|PSPTO_0158|PSPTO_0594
9064	0.00084876	0.0016975	3	25	29	3757	glutamine family amino acid metabolic process	PSPTO_5123|PSPTO_4164|PSPTO_5121
9086	0.0015654	0.0030265	2	8	29	3757	methionine biosynthetic process	PSPTO_5049|PSPTO_5069
6555	0.0015654	0.0030265	2	8	29	3757	methionine metabolic process	PSPTO_5049|PSPTO_5069
6739	0.0020031	0.0036882	2	9	29	3757	NADP metabolic process	PSPTO_2119|PSPTO_1300
6740	0.0020031	0.0036882	2	9	29	3757	NADPH regeneration	PSPTO_2119|PSPTO_1300
6098	0.0020031	0.0036882	2	9	29	3757	pentose-phosphate shunt	PSPTO_2119|PSPTO_1300
46496	0.00362	0.0064602	2	12	29	3757	nicotinamide nucleotide metabolic process	PSPTO_2119|PSPTO_1300
8643	0.00362	0.0064602	2	12	29	3757	carbohydrate transport	PSPTO_0954|PSPTO_0956
97	0.0042577	0.0074832	2	13	29	3757	sulfur amino acid biosynthetic process	PSPTO_5049|PSPTO_5069
96	0.005677	0.0096842	2	15	29	3757	sulfur amino acid metabolic process	PSPTO_5049|PSPTO_5069
19362	0.005677	0.0096842	2	15	29	3757	pyridine nucleotide metabolic process	PSPTO_2119|PSPTO_1300
6733	0.0072831	0.012244	2	17	29	3757	oxidoreduction coenzyme metabolic process	PSPTO_2119|PSPTO_1300
15755	0.0077189	0.012791	1	1	29	3757	fructose transport	PSPTO_0956
6007	0.011033	0.018026	2	21	29	3757	glucose catabolic process	PSPTO_2119|PSPTO_1300
46365	0.012079	0.019194	2	22	29	3757	monosaccharide catabolic process	PSPTO_2119|PSPTO_1300
19320	0.012079	0.019194	2	22	29	3757	hexose catabolic process	PSPTO_2119|PSPTO_1300
9067	0.013166	0.020364	2	23	29	3757	aspartate family amino acid biosynthetic process	PSPTO_5049|PSPTO_5069
44275	0.013166	0.020364	2	23	29	3757	cellular carbohydrate catabolic process	PSPTO_2119|PSPTO_1300
8645	0.01538	0.022707	1	2	29	3757	hexose transport	PSPTO_0956
46164	0.015464	0.022707	2	25	29	3757	alcohol catabolic process	PSPTO_2119|PSPTO_1300
9066	0.015464	0.022707	2	25	29	3757	aspartate family amino acid metabolic process	PSPTO_5049|PSPTO_5069
44272	0.015464	0.022707	2	25	29	3757	sulfur compound biosynthetic process	PSPTO_5049|PSPTO_5069
6006	0.017922	0.025987	2	27	29	3757	glucose metabolic process	PSPTO_2119|PSPTO_1300
16052	0.023296	0.033362	2	31	29	3757	carbohydrate catabolic process	PSPTO_2119|PSPTO_1300
15749	0.030532	0.041574	1	4	29	3757	monosaccharide transport	PSPTO_0956
9098	0.030532	0.041574	1	4	29	3757	leucine biosynthetic process	PSPTO_1444
6551	0.030532	0.041574	1	4	29	3757	leucine metabolic process	PSPTO_1444
6814	0.030532	0.041574	1	4	29	3757	sodium ion transport	PSPTO_5510
19318	0.030822	0.041574	2	36	29	3757	hexose metabolic process	PSPTO_2119|PSPTO_1300

## Sheet: Motile selection HF instances
locusId	sysName	desc	name	short	lrn	t
PSPTO_0026	PSPTO_0026	hypothetical protein	set13TCH617	Control4	-2.52153	-6.8163
PSPTO_0026	PSPTO_0026	hypothetical protein	set13TCH620	Control5	-2.60684	-7.15274
PSPTO_0026	PSPTO_0026	hypothetical protein	set13TCH618	Control5	-2.50636	-7.28674
PSPTO_0026	PSPTO_0026	hypothetical protein	set13TCH614	Control3	-2.52343	-8.70189
PSPTO_0026	PSPTO_0026	hypothetical protein	set13TCH616	Control4	-3.14268	-8.94725
PSPTO_0026	PSPTO_0026	hypothetical protein	set13TCH619	Control5	-2.05704	-6.46821
PSPTO_0026	PSPTO_0026	hypothetical protein	set13TCH615	Control4	-2.35106	-7.81139
PSPTO_0026	PSPTO_0026	hypothetical protein	set13TCH613	Control3	-2.48154	-8.14713
PSPTO_0077	PSPTO_0077	ribonuclease PH	set13TCH617	Control4	2.16863	5.13758
PSPTO_0077	PSPTO_0077	ribonuclease PH	set13TCH623	Control6	2.56294	5.16542
PSPTO_0077	PSPTO_0077	ribonuclease PH	set13TCH626	Control7	3.74642	7.66286
PSPTO_0077	PSPTO_0077	ribonuclease PH	set13TCH622	Control6	3.48967	5.12161
PSPTO_0098	PSPTO_0098	hypothetical protein	set13TCH616	Control4	-2.86223	-5.20281
PSPTO_0116	PSPTO_0116	LysR family transcriptional regulator	set13TCH617	Control4	4.41202	5.46114
PSPTO_0116	PSPTO_0116	LysR family transcriptional regulator	set13TCH621	Control6	6.02705	5.81794
PSPTO_0116	PSPTO_0116	LysR family transcriptional regulator	set13TCH625	Control7	6.32508	5.44703
PSPTO_0116	PSPTO_0116	LysR family transcriptional regulator	set13TCH618	Control5	5.11663	5.35126
PSPTO_0116	PSPTO_0116	LysR family transcriptional regulator	set13TCH623	Control6	5.80258	5.26947
PSPTO_0116	PSPTO_0116	LysR family transcriptional regulator	set13TCH624	Control7	6.6348	6.01941
PSPTO_0116	PSPTO_0116	LysR family transcriptional regulator	set13TCH626	Control7	6.47651	5.62835
PSPTO_0116	PSPTO_0116	LysR family transcriptional regulator	set13TCH622	Control6	5.85613	5.35771
PSPTO_0117	PSPTO_0117	methyl-accepting chemotaxis protein	set13TCH620	Control5	-3.31674	-5.31439
PSPTO_0117	PSPTO_0117	methyl-accepting chemotaxis protein	set13TCH612	Control3	-2.31487	-6.16454
PSPTO_0117	PSPTO_0117	methyl-accepting chemotaxis protein	set13TCH623	Control6	-2.97458	-5.99845
PSPTO_0117	PSPTO_0117	methyl-accepting chemotaxis protein	set13TCH618	Control5	-4.36632	-8.48543
PSPTO_0117	PSPTO_0117	methyl-accepting chemotaxis protein	set13TCH614	Control3	-2.03042	-5.47904
PSPTO_0117	PSPTO_0117	methyl-accepting chemotaxis protein	set13TCH619	Control5	-3.15443	-6.36881
PSPTO_0117	PSPTO_0117	methyl-accepting chemotaxis protein	set13TCH617	Control4	-3.09022	-5.50493
PSPTO_0117	PSPTO_0117	methyl-accepting chemotaxis protein	set13TCH622	Control6	-3.43264	-7.31885
PSPTO_0117	PSPTO_0117	methyl-accepting chemotaxis protein	set13TCH615	Control4	-3.08516	-6.87596
PSPTO_0117	PSPTO_0117	methyl-accepting chemotaxis protein	set13TCH613	Control3	-2.72512	-6.64257
PSPTO_0121	PSPTO_0121	membrane protein	set13TCH615	Control4	-2.66454	-5.71121
PSPTO_0121	PSPTO_0121	membrane protein	set13TCH612	Control3	-2.07766	-6.18345
PSPTO_0121	PSPTO_0121	membrane protein	set13TCH618	Control5	-3.37797	-7.64251
PSPTO_0121	PSPTO_0121	membrane protein	set13TCH616	Control4	-4.27001	-6.59439
PSPTO_0121	PSPTO_0121	membrane protein	set13TCH619	Control5	-2.33098	-5.52874
PSPTO_0121	PSPTO_0121	membrane protein	set13TCH617	Control4	-2.83529	-7.56408
PSPTO_0158	PSPTO_0158	tryptophan synthase subunit beta	set13TCH614	Control3	-4.67781	-7.78438
PSPTO_0158	PSPTO_0158	tryptophan synthase subunit beta	set13TCH611	Control2	-3.99011	-5.75576
PSPTO_0158	PSPTO_0158	tryptophan synthase subunit beta	set13TCH608	Control1	-5.07061	-9.23546
PSPTO_0158	PSPTO_0158	tryptophan synthase subunit beta	set13TCH610	Control2	-4.40959	-7.23299
PSPTO_0158	PSPTO_0158	tryptophan synthase subunit beta	set13TCH607	Control1	-4.51897	-7.00979
PSPTO_0158	PSPTO_0158	tryptophan synthase subunit beta	set13TCH617	Control4	-5.11514	-7.78173
PSPTO_0158	PSPTO_0158	tryptophan synthase subunit beta	set13TCH616	Control4	-4.11095	-5.92633
PSPTO_0159	PSPTO_0159	tryptophan synthase subunit alpha	set13TCH614	Control3	-3.96444	-5.06819
PSPTO_0159	PSPTO_0159	tryptophan synthase subunit alpha	set13TCH608	Control1	-4.95865	-6.76521
PSPTO_0169	PSPTO_0169	shikimate 5-dehydrogenase	set13TCH609	Control2	-4.78578	-5.54392
PSPTO_0169	PSPTO_0169	shikimate 5-dehydrogenase	set13TCH613	Control3	-4.73619	-5.33667
PSPTO_0169	PSPTO_0169	shikimate 5-dehydrogenase	set13TCH612	Control3	-4.39419	-5.00806
PSPTO_0230	PSPTO_0230	adenylate cyclase	set13TCH625	Control7	2.19502	13.625
PSPTO_0230	PSPTO_0230	adenylate cyclase	set13TCH624	Control7	2.33329	13.4898
PSPTO_0230	PSPTO_0230	adenylate cyclase	set13TCH619	Control5	2.02346	12.8583
PSPTO_0230	PSPTO_0230	adenylate cyclase	set13TCH622	Control6	2.15307	12.6187
PSPTO_0230	PSPTO_0230	adenylate cyclase	set13TCH626	Control7	2.44743	13.3826
PSPTO_0230	PSPTO_0230	adenylate cyclase	set13TCH623	Control6	2.28928	11.8641
PSPTO_0234	PSPTO_0234	ribosomal protein S6 modification protein	set13TCH624	Control7	2.38854	10.8476
PSPTO_0234	PSPTO_0234	ribosomal protein S6 modification protein	set13TCH626	Control7	2.63986	12.9254
PSPTO_0234	PSPTO_0234	ribosomal protein S6 modification protein	set13TCH621	Control6	2.31849	8.85188
PSPTO_0234	PSPTO_0234	ribosomal protein S6 modification protein	set13TCH622	Control6	2.09862	8.90653
PSPTO_0234	PSPTO_0234	ribosomal protein S6 modification protein	set13TCH625	Control7	2.19054	8.94245
PSPTO_0234	PSPTO_0234	ribosomal protein S6 modification protein	set13TCH623	Control6	2.16139	7.13653
PSPTO_0239	PSPTO_0239	phosphoenolpyruvate carboxykinase	set13TCH612	Control3	-2.64052	-6.2748
PSPTO_0239	PSPTO_0239	phosphoenolpyruvate carboxykinase	set13TCH618	Control5	-4.1781	-7.90475
PSPTO_0239	PSPTO_0239	phosphoenolpyruvate carboxykinase	set13TCH616	Control4	-5.40772	-8.22264
PSPTO_0239	PSPTO_0239	phosphoenolpyruvate carboxykinase	set13TCH615	Control4	-2.6063	-5.16847
PSPTO_0239	PSPTO_0239	phosphoenolpyruvate carboxykinase	set13TCH620	Control5	-4.32096	-6.58429
PSPTO_0239	PSPTO_0239	phosphoenolpyruvate carboxykinase	set13TCH619	Control5	-5.54704	-5.40617
PSPTO_0239	PSPTO_0239	phosphoenolpyruvate carboxykinase	set13TCH617	Control4	-4.12263	-7.11763
PSPTO_0239	PSPTO_0239	phosphoenolpyruvate carboxykinase	set13TCH613	Control3	-2.75441	-6.35566
PSPTO_0239	PSPTO_0239	phosphoenolpyruvate carboxykinase	set13TCH614	Control3	-2.97382	-5.23122
PSPTO_0306	PSPTO_0306	sensory box/GGDEF domain/EAL domain-containing protein	set13TCH621	Control6	-3.5625	-5.43799
PSPTO_0306	PSPTO_0306	sensory box/GGDEF domain/EAL domain-containing protein	set13TCH612	Control3	-2.12304	-5.50634
PSPTO_0335	PSPTO_0335	sensory box histidine kinase	set13TCH615	Control4	-2.06668	-5.39656
PSPTO_0335	PSPTO_0335	sensory box histidine kinase	set13TCH622	Control6	-2.9078	-6.14609
PSPTO_0362	PSPTO_0362	DeoR family transcriptional regulator	set13TCH626	Control7	3.31113	7.37895
PSPTO_0362	PSPTO_0362	DeoR family transcriptional regulator	set13TCH623	Control6	3.08854	8.02926
PSPTO_0362	PSPTO_0362	DeoR family transcriptional regulator	set13TCH615	Control4	2.10308	5.6711
PSPTO_0362	PSPTO_0362	DeoR family transcriptional regulator	set13TCH624	Control7	2.70313	7.86255
PSPTO_0362	PSPTO_0362	DeoR family transcriptional regulator	set13TCH620	Control5	2.02417	6.15525
PSPTO_0362	PSPTO_0362	DeoR family transcriptional regulator	set13TCH622	Control6	2.92933	9.86812
PSPTO_0362	PSPTO_0362	DeoR family transcriptional regulator	set13TCH625	Control7	2.9267	9.00398
PSPTO_0362	PSPTO_0362	DeoR family transcriptional regulator	set13TCH621	Control6	2.23824	5.3803
PSPTO_0389	PSPTO_0389	lipoprotein	set13TCH625	Control7	2.27699	6.09339
PSPTO_0389	PSPTO_0389	lipoprotein	set13TCH623	Control6	2.01745	5.10593
PSPTO_0389	PSPTO_0389	lipoprotein	set13TCH626	Control7	2.17986	5.36963
PSPTO_0406	PSPTO_0406	sensory box/GGDEF domain/EAL domain-containing protein	set13TCH610	Control2	-3.28854	-8.68589
PSPTO_0406	PSPTO_0406	sensory box/GGDEF domain/EAL domain-containing protein	set13TCH621	Control6	-2.29408	-7.67708
PSPTO_0406	PSPTO_0406	sensory box/GGDEF domain/EAL domain-containing protein	set13TCH616	Control4	-3.12822	-8.52449
PSPTO_0406	PSPTO_0406	sensory box/GGDEF domain/EAL domain-containing protein	set13TCH617	Control4	-3.83088	-8.90807
PSPTO_0406	PSPTO_0406	sensory box/GGDEF domain/EAL domain-containing protein	set13TCH623	Control6	-2.39226	-7.91962
PSPTO_0406	PSPTO_0406	sensory box/GGDEF domain/EAL domain-containing protein	set13TCH611	Control2	-2.8092	-7.73422
PSPTO_0406	PSPTO_0406	sensory box/GGDEF domain/EAL domain-containing protein	set13TCH622	Control6	-2.69139	-8.44262
PSPTO_0406	PSPTO_0406	sensory box/GGDEF domain/EAL domain-containing protein	set13TCH609	Control2	-2.31361	-7.26192
PSPTO_0406	PSPTO_0406	sensory box/GGDEF domain/EAL domain-containing protein	set13TCH620	Control5	-3.83542	-10.7215
PSPTO_0406	PSPTO_0406	sensory box/GGDEF domain/EAL domain-containing protein	set13TCH613	Control3	-4.47701	-10.9266
PSPTO_0406	PSPTO_0406	sensory box/GGDEF domain/EAL domain-containing protein	set13TCH612	Control3	-3.84656	-9.92004
PSPTO_0406	PSPTO_0406	sensory box/GGDEF domain/EAL domain-containing protein	set13TCH619	Control5	-3.34983	-9.24619
PSPTO_0406	PSPTO_0406	sensory box/GGDEF domain/EAL domain-containing protein	set13TCH618	Control5	-4.49949	-12.6419
PSPTO_0406	PSPTO_0406	sensory box/GGDEF domain/EAL domain-containing protein	set13TCH614	Control3	-4.65214	-14.0113
PSPTO_0406	PSPTO_0406	sensory box/GGDEF domain/EAL domain-containing protein	set13TCH615	Control4	-3.61384	-10.2696
PSPTO_0413	PSPTO_0413	hypothetical protein	set13TCH617	Control4	4.98976	25.2745
PSPTO_0413	PSPTO_0413	hypothetical protein	set13TCH624	Control7	7.64448	44.2381
PSPTO_0413	PSPTO_0413	hypothetical protein	set13TCH618	Control5	6.13164	32.9522
PSPTO_0413	PSPTO_0413	hypothetical protein	set13TCH623	Control6	6.65159	38.5174
PSPTO_0413	PSPTO_0413	hypothetical protein	set13TCH622	Control6	7.07643	40.1763
PSPTO_0413	PSPTO_0413	hypothetical protein	set13TCH610	Control2	2.81586	14.7711
PSPTO_0413	PSPTO_0413	hypothetical protein	set13TCH609	Control2	2.78059	13.3822
PSPTO_0413	PSPTO_0413	hypothetical protein	set13TCH611	Control2	2.33455	11.1413
PSPTO_0413	PSPTO_0413	hypothetical protein	set13TCH625	Control7	7.4809	40.1039
PSPTO_0413	PSPTO_0413	hypothetical protein	set13TCH612	Control3	3.87883	21.5875
PSPTO_0413	PSPTO_0413	hypothetical protein	set13TCH614	Control3	3.52747	16.2032
PSPTO_0413	PSPTO_0413	hypothetical protein	set13TCH615	Control4	5.20711	28.0322
PSPTO_0413	PSPTO_0413	hypothetical protein	set13TCH620	Control5	6.00987	32.5261
PSPTO_0413	PSPTO_0413	hypothetical protein	set13TCH626	Control7	7.47472	42.2168
PSPTO_0413	PSPTO_0413	hypothetical protein	set13TCH616	Control4	5.38243	22.3786
PSPTO_0413	PSPTO_0413	hypothetical protein	set13TCH613	Control3	4.04432	16.7546
PSPTO_0413	PSPTO_0413	hypothetical protein	set13TCH619	Control5	6.42323	33.2269
PSPTO_0413	PSPTO_0413	hypothetical protein	set13TCH621	Control6	6.90532	39.6036
PSPTO_0422	PSPTO_0422	virulence-associated protein	set13TCH617	Control4	2.12716	5.24707
PSPTO_0435	PSPTO_0435	tRNA (guanine-N(7)-)-methyltransferase	set13TCH618	Control5	-3.57741	-5.29747
PSPTO_0484	PSPTO_0484	hypothetical protein	set13TCH626	Control7	2.14606	6.16956
PSPTO_0555	PSPTO_0555	hypothetical protein	set13TCH609	Control2	-3.49689	-7.41896
PSPTO_0555	PSPTO_0555	hypothetical protein	set13TCH607	Control1	-2.4094	-5.58831
PSPTO_0555	PSPTO_0555	hypothetical protein	set13TCH619	Control5	-3.79715	-6.81043
PSPTO_0555	PSPTO_0555	hypothetical protein	set13TCH608	Control1	-2.04717	-5.73499
PSPTO_0555	PSPTO_0555	hypothetical protein	set13TCH617	Control4	-4.90329	-8.16742
PSPTO_0555	PSPTO_0555	hypothetical protein	set13TCH614	Control3	-3.91033	-7.49741
PSPTO_0555	PSPTO_0555	hypothetical protein	set13TCH612	Control3	-3.47457	-8.94693
PSPTO_0555	PSPTO_0555	hypothetical protein	set13TCH610	Control2	-4.54497	-8.16582
PSPTO_0555	PSPTO_0555	hypothetical protein	set13TCH615	Control4	-4.97714	-5.91799
PSPTO_0555	PSPTO_0555	hypothetical protein	set13TCH611	Control2	-4.46281	-7.30551
PSPTO_0555	PSPTO_0555	hypothetical protein	set13TCH618	Control5	-3.33326	-6.14534
PSPTO_0555	PSPTO_0555	hypothetical protein	set13TCH613	Control3	-3.77295	-7.20243
PSPTO_0568	PSPTO_0568	anthranilate synthase, component I	set13TCH609	Control2	-4.01741	-8.17901
PSPTO_0568	PSPTO_0568	anthranilate synthase, component I	set13TCH614	Control3	-3.00436	-6.55697
PSPTO_0568	PSPTO_0568	anthranilate synthase, component I	set13TCH615	Control4	-4.99244	-11.1322
PSPTO_0568	PSPTO_0568	anthranilate synthase, component I	set13TCH608	Control1	-3.51655	-7.69062
PSPTO_0568	PSPTO_0568	anthranilate synthase, component I	set13TCH617	Control4	-3.13812	-6.16547
PSPTO_0568	PSPTO_0568	anthranilate synthase, component I	set13TCH610	Control2	-3.3853	-6.59389
PSPTO_0568	PSPTO_0568	anthranilate synthase, component I	set13TCH612	Control3	-3.79792	-6.88706
PSPTO_0568	PSPTO_0568	anthranilate synthase, component I	set13TCH611	Control2	-3.88539	-7.25532
PSPTO_0568	PSPTO_0568	anthranilate synthase, component I	set13TCH623	Control6	-2.89448	-5.86969
PSPTO_0568	PSPTO_0568	anthranilate synthase, component I	set13TCH616	Control4	-2.67317	-5.48282
PSPTO_0568	PSPTO_0568	anthranilate synthase, component I	set13TCH607	Control1	-3.84106	-6.92371
PSPTO_0568	PSPTO_0568	anthranilate synthase, component I	set13TCH613	Control3	-3.15716	-6.52351
PSPTO_0568	PSPTO_0568	anthranilate synthase, component I	set13TCH606	Control1	-3.26555	-6.26503
PSPTO_0568	PSPTO_0568	anthranilate synthase, component I	set13TCH621	Control6	-2.28389	-6.06095
PSPTO_0568	PSPTO_0568	anthranilate synthase, component I	set13TCH618	Control5	-3.61453	-7.9064
PSPTO_0568	PSPTO_0568	anthranilate synthase, component I	set13TCH622	Control6	-3.12572	-6.33861
PSPTO_0568	PSPTO_0568	anthranilate synthase, component I	set13TCH619	Control5	-3.22702	-7.11401
PSPTO_0568	PSPTO_0568	anthranilate synthase, component I	set13TCH620	Control5	-3.92132	-9.24624
PSPTO_0593	PSPTO_0593	anthranilate phosphoribosyltransferase	set13TCH608	Control1	-4.44835	-5.0374
PSPTO_0593	PSPTO_0593	anthranilate phosphoribosyltransferase	set13TCH613	Control3	-5.45264	-5.23916
PSPTO_0607	PSPTO_0607	peptidase, M23/M37 family	set13TCH609	Control2	-2.6463	-6.95443
PSPTO_0607	PSPTO_0607	peptidase, M23/M37 family	set13TCH619	Control5	-2.66466	-7.51276
PSPTO_0607	PSPTO_0607	peptidase, M23/M37 family	set13TCH610	Control2	-2.68064	-7.66381
PSPTO_0607	PSPTO_0607	peptidase, M23/M37 family	set13TCH614	Control3	-2.63348	-6.902
PSPTO_0607	PSPTO_0607	peptidase, M23/M37 family	set13TCH613	Control3	-2.17786	-5.10557
PSPTO_0607	PSPTO_0607	peptidase, M23/M37 family	set13TCH612	Control3	-2.41294	-7.2343
PSPTO_0607	PSPTO_0607	peptidase, M23/M37 family	set13TCH617	Control4	-2.69565	-5.76637
PSPTO_0607	PSPTO_0607	peptidase, M23/M37 family	set13TCH618	Control5	-2.46521	-6.50017
PSPTO_0748	PSPTO_0748	RIO1 family protein	set13TCH623	Control6	-3.00445	-5.00646
PSPTO_0748	PSPTO_0748	RIO1 family protein	set13TCH617	Control4	-4.27656	-6.04598
PSPTO_0748	PSPTO_0748	RIO1 family protein	set13TCH612	Control3	-2.24332	-5.80559
PSPTO_0748	PSPTO_0748	RIO1 family protein	set13TCH621	Control6	-2.36923	-5.23069
PSPTO_0748	PSPTO_0748	RIO1 family protein	set13TCH615	Control4	-2.96989	-5.11211
PSPTO_0748	PSPTO_0748	RIO1 family protein	set13TCH619	Control5	-3.72301	-6.12809
PSPTO_0748	PSPTO_0748	RIO1 family protein	set13TCH614	Control3	-2.636	-5.40663
PSPTO_0748	PSPTO_0748	RIO1 family protein	set13TCH620	Control5	-3.68106	-5.66834
PSPTO_0751	PSPTO_0751	hypothetical protein	set13TCH614	Control3	-3.13335	-6.09942
PSPTO_0751	PSPTO_0751	hypothetical protein	set13TCH610	Control2	-2.61018	-5.24293
PSPTO_0751	PSPTO_0751	hypothetical protein	set13TCH615	Control4	-3.78725	-5.05356
PSPTO_0751	PSPTO_0751	hypothetical protein	set13TCH611	Control2	-3.82723	-6.53999
PSPTO_0829	PSPTO_0829	clpB protein	set13TCH619	Control5	-2.90926	-7.20713
PSPTO_0829	PSPTO_0829	clpB protein	set13TCH622	Control6	-2.71142	-5.22302
PSPTO_0829	PSPTO_0829	clpB protein	set13TCH620	Control5	-4.01288	-7.09746
PSPTO_0829	PSPTO_0829	clpB protein	set13TCH616	Control4	-4.43564	-7.0113
PSPTO_0829	PSPTO_0829	clpB protein	set13TCH614	Control3	-2.70071	-5.65726
PSPTO_0863	PSPTO_0863	hypothetical protein	set13TCH618	Control5	-2.52809	-5.29685
PSPTO_0954	PSPTO_0954	phosphoenolpyruvate-protein phosphotransferase,EI/HPr/EIIA components	set13TCH606	Control1	-5.46298	-6.66761
PSPTO_0954	PSPTO_0954	phosphoenolpyruvate-protein phosphotransferase,EI/HPr/EIIA components	set13TCH611	Control2	-5.08465	-5.68696
PSPTO_0954	PSPTO_0954	phosphoenolpyruvate-protein phosphotransferase,EI/HPr/EIIA components	set13TCH607	Control1	-3.76001	-5.72196
PSPTO_0956	PSPTO_0956	phosphotransferase system, fructose-specific IIBC component	set13TCH608	Control1	-3.74665	-10.4207
PSPTO_0956	PSPTO_0956	phosphotransferase system, fructose-specific IIBC component	set13TCH617	Control4	-4.31686	-10.2824
PSPTO_0956	PSPTO_0956	phosphotransferase system, fructose-specific IIBC component	set13TCH612	Control3	-5.5591	-8.49589
PSPTO_0956	PSPTO_0956	phosphotransferase system, fructose-specific IIBC component	set13TCH615	Control4	-5.17403	-7.9074
PSPTO_0956	PSPTO_0956	phosphotransferase system, fructose-specific IIBC component	set13TCH614	Control3	-4.23739	-10.5756
PSPTO_0956	PSPTO_0956	phosphotransferase system, fructose-specific IIBC component	set13TCH611	Control2	-3.97847	-8.51435
PSPTO_0956	PSPTO_0956	phosphotransferase system, fructose-specific IIBC component	set13TCH610	Control2	-4.4295	-10.7109
PSPTO_0956	PSPTO_0956	phosphotransferase system, fructose-specific IIBC component	set13TCH616	Control4	-4.11008	-9.73884
PSPTO_0956	PSPTO_0956	phosphotransferase system, fructose-specific IIBC component	set13TCH609	Control2	-5.06151	-12.6324
PSPTO_0956	PSPTO_0956	phosphotransferase system, fructose-specific IIBC component	set13TCH613	Control3	-4.7635	-10.1556
PSPTO_0956	PSPTO_0956	phosphotransferase system, fructose-specific IIBC component	set13TCH606	Control1	-4.7989	-12.7369
PSPTO_0956	PSPTO_0956	phosphotransferase system, fructose-specific IIBC component	set13TCH607	Control1	-3.91134	-10.803
PSPTO_0956	PSPTO_0956	phosphotransferase system, fructose-specific IIBC component	set13TCH622	Control6	-2.79235	-5.35367
PSPTO_0956	PSPTO_0956	phosphotransferase system, fructose-specific IIBC component	set13TCH620	Control5	-3.83317	-9.04888
PSPTO_0965	PSPTO_0965	sensor histidine kinase	set13TCH615	Control4	-2.13646	-5.20403
PSPTO_0981	PSPTO_0981	acetolactate synthase large subunit	set13TCH615	Control4	-3.53139	-7.12976
PSPTO_0981	PSPTO_0981	acetolactate synthase large subunit	set13TCH618	Control5	-3.52122	-8.13674
PSPTO_0981	PSPTO_0981	acetolactate synthase large subunit	set13TCH610	Control2	-3.62653	-8.0351
PSPTO_0981	PSPTO_0981	acetolactate synthase large subunit	set13TCH611	Control2	-4.92426	-11.5844
PSPTO_0981	PSPTO_0981	acetolactate synthase large subunit	set13TCH617	Control4	-4.75683	-10.4554
PSPTO_0981	PSPTO_0981	acetolactate synthase large subunit	set13TCH622	Control6	-3.64689	-8.14655
PSPTO_0981	PSPTO_0981	acetolactate synthase large subunit	set13TCH614	Control3	-3.98179	-8.91151
PSPTO_0981	PSPTO_0981	acetolactate synthase large subunit	set13TCH609	Control2	-3.53091	-7.14354
PSPTO_0981	PSPTO_0981	acetolactate synthase large subunit	set13TCH616	Control4	-4.97262	-10.6137
PSPTO_0981	PSPTO_0981	acetolactate synthase large subunit	set13TCH607	Control1	-3.56182	-8.3717
PSPTO_0981	PSPTO_0981	acetolactate synthase large subunit	set13TCH621	Control6	-2.8353	-8.15998
PSPTO_0981	PSPTO_0981	acetolactate synthase large subunit	set13TCH623	Control6	-3.43345	-6.18139
PSPTO_0981	PSPTO_0981	acetolactate synthase large subunit	set13TCH620	Control5	-3.49442	-7.35442
PSPTO_0981	PSPTO_0981	acetolactate synthase large subunit	set13TCH613	Control3	-3.89158	-8.46713
PSPTO_0981	PSPTO_0981	acetolactate synthase large subunit	set13TCH619	Control5	-4.10032	-10.1787
PSPTO_0981	PSPTO_0981	acetolactate synthase large subunit	set13TCH608	Control1	-3.41637	-8.25791
PSPTO_0981	PSPTO_0981	acetolactate synthase large subunit	set13TCH606	Control1	-3.3282	-6.94714
PSPTO_0981	PSPTO_0981	acetolactate synthase large subunit	set13TCH612	Control3	-3.92233	-7.52517
PSPTO_0982	PSPTO_0982	acetolactate synthase small subunit	set13TCH606	Control1	-6.43618	-6.26015
PSPTO_0982	PSPTO_0982	acetolactate synthase small subunit	set13TCH611	Control2	-7.38076	-5.09598
PSPTO_0983	PSPTO_0983	ketol-acid reductoisomerase	set13TCH610	Control2	-4.31918	-6.5547
PSPTO_0983	PSPTO_0983	ketol-acid reductoisomerase	set13TCH608	Control1	-4.72262	-7.11203
PSPTO_0983	PSPTO_0983	ketol-acid reductoisomerase	set13TCH615	Control4	-4.74672	-8.11526
PSPTO_0983	PSPTO_0983	ketol-acid reductoisomerase	set13TCH618	Control5	-4.69077	-6.35458
PSPTO_0983	PSPTO_0983	ketol-acid reductoisomerase	set13TCH611	Control2	-4.71972	-5.84956
PSPTO_0983	PSPTO_0983	ketol-acid reductoisomerase	set13TCH609	Control2	-4.88948	-7.67962
PSPTO_0983	PSPTO_0983	ketol-acid reductoisomerase	set13TCH614	Control3	-3.97947	-6.31094
PSPTO_0983	PSPTO_0983	ketol-acid reductoisomerase	set13TCH617	Control4	-4.72049	-7.26766
PSPTO_0983	PSPTO_0983	ketol-acid reductoisomerase	set13TCH612	Control3	-4.86218	-7.89847
PSPTO_0983	PSPTO_0983	ketol-acid reductoisomerase	set13TCH606	Control1	-4.00255	-6.29612
PSPTO_0983	PSPTO_0983	ketol-acid reductoisomerase	set13TCH616	Control4	-5.26712	-6.1339
PSPTO_0983	PSPTO_0983	ketol-acid reductoisomerase	set13TCH613	Control3	-5.19643	-8.65972
PSPTO_0983	PSPTO_0983	ketol-acid reductoisomerase	set13TCH619	Control5	-4.2066	-7.95374
PSPTO_0983	PSPTO_0983	ketol-acid reductoisomerase	set13TCH620	Control5	-3.58488	-5.77147
PSPTO_1075	PSPTO_1075	O-antigen ABC transporter, ATP-binding protein	set13TCH616	Control4	-3.54627	-5.9745
PSPTO_1075	PSPTO_1075	O-antigen ABC transporter, ATP-binding protein	set13TCH619	Control5	-2.59955	-5.91326
PSPTO_1075	PSPTO_1075	O-antigen ABC transporter, ATP-binding protein	set13TCH618	Control5	-2.78255	-5.83274
PSPTO_1076	PSPTO_1076	O-antigen ABC transporter, permease protein	set13TCH615	Control4	-2.54717	-5.08193
PSPTO_1076	PSPTO_1076	O-antigen ABC transporter, permease protein	set13TCH620	Control5	-3.93	-5.24394
PSPTO_1076	PSPTO_1076	O-antigen ABC transporter, permease protein	set13TCH616	Control4	-3.81916	-5.7333
PSPTO_1078	PSPTO_1078	lipopolysaccharide biosynthesis protein	set13TCH619	Control5	-2.59928	-7.80297
PSPTO_1136	PSPTO_1136	malate:quinone oxidoreductase	set13TCH615	Control4	-4.07938	-5.56153
PSPTO_1136	PSPTO_1136	malate:quinone oxidoreductase	set13TCH614	Control3	-2.99815	-5.17203
PSPTO_1245	PSPTO_1245	polysaccharide deacetylase family protein	set13TCH610	Control2	-3.26683	-5.18743
PSPTO_1256	PSPTO_1256	amino acid ABC transporter permease	set13TCH618	Control5	-2.81372	-5.68248
PSPTO_1265	PSPTO_1265	nucleoid-associated family protein	set13TCH625	Control7	3.13058	7.17917
PSPTO_1265	PSPTO_1265	nucleoid-associated family protein	set13TCH621	Control6	2.86904	6.18612
PSPTO_1265	PSPTO_1265	nucleoid-associated family protein	set13TCH626	Control7	3.45979	7.87164
PSPTO_1265	PSPTO_1265	nucleoid-associated family protein	set13TCH623	Control6	2.70918	5.4019
PSPTO_1265	PSPTO_1265	nucleoid-associated family protein	set13TCH620	Control5	2.74655	6.2705
PSPTO_1265	PSPTO_1265	nucleoid-associated family protein	set13TCH624	Control7	3.16374	5.58868
PSPTO_1265	PSPTO_1265	nucleoid-associated family protein	set13TCH622	Control6	2.6885	5.86432
PSPTO_1271	PSPTO_1271	cytosol aminopeptidase	set13TCH623	Control6	-2.49435	-5.03176
PSPTO_1276	PSPTO_1276	glycine dehydrogenase	set13TCH617	Control4	-2.56323	-5.41856
PSPTO_1276	PSPTO_1276	glycine dehydrogenase	set13TCH613	Control3	-2.59514	-5.02488
PSPTO_1276	PSPTO_1276	glycine dehydrogenase	set13TCH614	Control3	-3.66927	-9.01945
PSPTO_1280	PSPTO_1280	transcriptional regulator TyrR	set13TCH621	Control6	-2.73734	-5.23393
PSPTO_1280	PSPTO_1280	transcriptional regulator TyrR	set13TCH616	Control4	-3.69206	-5.54833
PSPTO_1280	PSPTO_1280	transcriptional regulator TyrR	set13TCH615	Control4	-3.95473	-5.95108
PSPTO_1280	PSPTO_1280	transcriptional regulator TyrR	set13TCH614	Control3	-2.79941	-5.75812
PSPTO_1280	PSPTO_1280	transcriptional regulator TyrR	set13TCH622	Control6	-2.74583	-5.40059
PSPTO_1280	PSPTO_1280	transcriptional regulator TyrR	set13TCH618	Control5	-3.50189	-5.76709
PSPTO_1280	PSPTO_1280	transcriptional regulator TyrR	set13TCH617	Control4	-3.10461	-5.76539
PSPTO_1280	PSPTO_1280	transcriptional regulator TyrR	set13TCH613	Control3	-2.05345	-5.54214
PSPTO_1280	PSPTO_1280	transcriptional regulator TyrR	set13TCH619	Control5	-3.51859	-5.59221
PSPTO_1289	PSPTO_1289	glucokinase	set13TCH624	Control7	2.53213	6.6606
PSPTO_1289	PSPTO_1289	glucokinase	set13TCH620	Control5	2.20811	5.01758
PSPTO_1289	PSPTO_1289	glucokinase	set13TCH626	Control7	2.32896	5.43436
PSPTO_1291	PSPTO_1291	sensor histidine kinase	set13TCH615	Control4	-4.03051	-6.48686
PSPTO_1291	PSPTO_1291	sensor histidine kinase	set13TCH621	Control6	-2.47655	-5.33041
PSPTO_1291	PSPTO_1291	sensor histidine kinase	set13TCH618	Control5	-4.62988	-7.51957
PSPTO_1291	PSPTO_1291	sensor histidine kinase	set13TCH617	Control4	-5.14097	-7.86437
PSPTO_1291	PSPTO_1291	sensor histidine kinase	set13TCH609	Control2	-4.84176	-7.7508
PSPTO_1291	PSPTO_1291	sensor histidine kinase	set13TCH611	Control2	-4.16024	-5.34117
PSPTO_1291	PSPTO_1291	sensor histidine kinase	set13TCH619	Control5	-2.85502	-5.40072
PSPTO_1291	PSPTO_1291	sensor histidine kinase	set13TCH610	Control2	-4.48565	-6.12831
PSPTO_1291	PSPTO_1291	sensor histidine kinase	set13TCH614	Control3	-4.30368	-5.81757
PSPTO_1291	PSPTO_1291	sensor histidine kinase	set13TCH620	Control5	-5.42244	-7.12155
PSPTO_1291	PSPTO_1291	sensor histidine kinase	set13TCH622	Control6	-3.01193	-5.81908
PSPTO_1291	PSPTO_1291	sensor histidine kinase	set13TCH608	Control1	-2.36685	-8.81231
PSPTO_1291	PSPTO_1291	sensor histidine kinase	set13TCH613	Control3	-3.46307	-5.27504
PSPTO_1291	PSPTO_1291	sensor histidine kinase	set13TCH612	Control3	-4.71451	-7.42662
PSPTO_1292	PSPTO_1292	glucose ABC transporter, periplasmic glucose-binding protein	set13TCH617	Control4	2.19963	13.4975
PSPTO_1292	PSPTO_1292	glucose ABC transporter, periplasmic glucose-binding protein	set13TCH616	Control4	2.06423	11.4523
PSPTO_1292	PSPTO_1292	glucose ABC transporter, periplasmic glucose-binding protein	set13TCH626	Control7	3.13889	17.7238
PSPTO_1292	PSPTO_1292	glucose ABC transporter, periplasmic glucose-binding protein	set13TCH620	Control5	2.54247	12.9395
PSPTO_1292	PSPTO_1292	glucose ABC transporter, periplasmic glucose-binding protein	set13TCH623	Control6	2.80276	14.4074
PSPTO_1292	PSPTO_1292	glucose ABC transporter, periplasmic glucose-binding protein	set13TCH622	Control6	2.71818	13.8405
PSPTO_1292	PSPTO_1292	glucose ABC transporter, periplasmic glucose-binding protein	set13TCH619	Control5	2.57922	12.5058
PSPTO_1292	PSPTO_1292	glucose ABC transporter, periplasmic glucose-binding protein	set13TCH625	Control7	3.00976	15.8599
PSPTO_1292	PSPTO_1292	glucose ABC transporter, periplasmic glucose-binding protein	set13TCH624	Control7	2.84437	14.5844
PSPTO_1292	PSPTO_1292	glucose ABC transporter, periplasmic glucose-binding protein	set13TCH621	Control6	2.64149	11.6792
PSPTO_1292	PSPTO_1292	glucose ABC transporter, periplasmic glucose-binding protein	set13TCH618	Control5	2.44731	10.6306
PSPTO_1293	PSPTO_1293	glucose ABC transporter permease	set13TCH617	Control4	2.03276	9.55239
PSPTO_1293	PSPTO_1293	glucose ABC transporter permease	set13TCH626	Control7	3.23905	12.3316
PSPTO_1293	PSPTO_1293	glucose ABC transporter permease	set13TCH619	Control5	2.3988	11.0642
PSPTO_1293	PSPTO_1293	glucose ABC transporter permease	set13TCH620	Control5	2.43211	9.17698
PSPTO_1293	PSPTO_1293	glucose ABC transporter permease	set13TCH622	Control6	2.70384	13.1317
PSPTO_1293	PSPTO_1293	glucose ABC transporter permease	set13TCH621	Control6	2.23074	9.55066
PSPTO_1293	PSPTO_1293	glucose ABC transporter permease	set13TCH623	Control6	2.83697	10.5031
PSPTO_1293	PSPTO_1293	glucose ABC transporter permease	set13TCH625	Control7	3.01654	15.5114
PSPTO_1293	PSPTO_1293	glucose ABC transporter permease	set13TCH624	Control7	2.86619	12.8661
PSPTO_1294	PSPTO_1294	glucose ABC transporter permease	set13TCH626	Control7	2.89914	13.8395
PSPTO_1294	PSPTO_1294	glucose ABC transporter permease	set13TCH624	Control7	3.01415	12.683
PSPTO_1294	PSPTO_1294	glucose ABC transporter permease	set13TCH622	Control6	2.61323	6.71188
PSPTO_1294	PSPTO_1294	glucose ABC transporter permease	set13TCH619	Control5	2.44481	7.57163
PSPTO_1294	PSPTO_1294	glucose ABC transporter permease	set13TCH615	Control4	2.04942	7.83526
PSPTO_1294	PSPTO_1294	glucose ABC transporter permease	set13TCH620	Control5	2.08906	8.20413
PSPTO_1294	PSPTO_1294	glucose ABC transporter permease	set13TCH621	Control6	2.65422	9.24501
PSPTO_1294	PSPTO_1294	glucose ABC transporter permease	set13TCH623	Control6	2.49468	10.647
PSPTO_1294	PSPTO_1294	glucose ABC transporter permease	set13TCH618	Control5	2.33586	8.19875
PSPTO_1294	PSPTO_1294	glucose ABC transporter permease	set13TCH625	Control7	3.3876	6.8985
PSPTO_1295	PSPTO_1295	glucose ABC transporter ATP-binding protein	set13TCH626	Control7	2.63374	5.62288
PSPTO_1295	PSPTO_1295	glucose ABC transporter ATP-binding protein	set13TCH624	Control7	2.05782	5.58151
PSPTO_1300	PSPTO_1300	glucose-6-phosphate 1-dehydrogenase	set13TCH607	Control1	-3.1088	-6.45329
PSPTO_1300	PSPTO_1300	glucose-6-phosphate 1-dehydrogenase	set13TCH616	Control4	-3.27239	-6.07477
PSPTO_1300	PSPTO_1300	glucose-6-phosphate 1-dehydrogenase	set13TCH614	Control3	-3.24309	-7.75934
PSPTO_1300	PSPTO_1300	glucose-6-phosphate 1-dehydrogenase	set13TCH615	Control4	-2.76838	-5.34236
PSPTO_1300	PSPTO_1300	glucose-6-phosphate 1-dehydrogenase	set13TCH610	Control2	-3.7124	-9.48034
PSPTO_1300	PSPTO_1300	glucose-6-phosphate 1-dehydrogenase	set13TCH611	Control2	-3.41917	-6.69992
PSPTO_1300	PSPTO_1300	glucose-6-phosphate 1-dehydrogenase	set13TCH612	Control3	-2.77744	-5.38682
PSPTO_1300	PSPTO_1300	glucose-6-phosphate 1-dehydrogenase	set13TCH608	Control1	-2.84826	-6.24321
PSPTO_1300	PSPTO_1300	glucose-6-phosphate 1-dehydrogenase	set13TCH613	Control3	-3.13629	-6.06478
PSPTO_1300	PSPTO_1300	glucose-6-phosphate 1-dehydrogenase	set13TCH620	Control5	-2.78149	-6.32793
PSPTO_1300	PSPTO_1300	glucose-6-phosphate 1-dehydrogenase	set13TCH617	Control4	-3.6839	-8.08512
PSPTO_1300	PSPTO_1300	glucose-6-phosphate 1-dehydrogenase	set13TCH619	Control5	-2.33274	-5.71402
PSPTO_1332	PSPTO_1332	branched-chain amino acid aminotransferase	set13TCH614	Control3	-4.78159	-7.68121
PSPTO_1332	PSPTO_1332	branched-chain amino acid aminotransferase	set13TCH609	Control2	-4.31042	-5.39671
PSPTO_1332	PSPTO_1332	branched-chain amino acid aminotransferase	set13TCH615	Control4	-4.96504	-7.44116
PSPTO_1332	PSPTO_1332	branched-chain amino acid aminotransferase	set13TCH610	Control2	-4.62086	-6.56689
PSPTO_1332	PSPTO_1332	branched-chain amino acid aminotransferase	set13TCH608	Control1	-4.69799	-7.08602
PSPTO_1332	PSPTO_1332	branched-chain amino acid aminotransferase	set13TCH606	Control1	-4.02682	-5.416
PSPTO_1332	PSPTO_1332	branched-chain amino acid aminotransferase	set13TCH617	Control4	-4.85371	-5.88647
PSPTO_1332	PSPTO_1332	branched-chain amino acid aminotransferase	set13TCH612	Control3	-5.5541	-8.4681
PSPTO_1332	PSPTO_1332	branched-chain amino acid aminotransferase	set13TCH618	Control5	-3.6223	-5.27949
PSPTO_1378	PSPTO_1378	membrane-bound lytic murein transglycosylase D	set13TCH626	Control7	2.08923	7.4549
PSPTO_1378	PSPTO_1378	membrane-bound lytic murein transglycosylase D	set13TCH621	Control6	2.02164	7.53449
PSPTO_1379	PSPTO_1379	type III transcriptional regulator HrpR	set13TCH619	Control5	4.93543	15.0995
PSPTO_1379	PSPTO_1379	type III transcriptional regulator HrpR	set13TCH614	Control3	3.53155	13.7903
PSPTO_1379	PSPTO_1379	type III transcriptional regulator HrpR	set13TCH617	Control4	4.3756	16.1902
PSPTO_1379	PSPTO_1379	type III transcriptional regulator HrpR	set13TCH611	Control2	2.46927	7.32013
PSPTO_1379	PSPTO_1379	type III transcriptional regulator HrpR	set13TCH623	Control6	5.84454	19.2931
PSPTO_1379	PSPTO_1379	type III transcriptional regulator HrpR	set13TCH616	Control4	3.66372	13.6177
PSPTO_1379	PSPTO_1379	type III transcriptional regulator HrpR	set13TCH626	Control7	6.63071	23.6909
PSPTO_1379	PSPTO_1379	type III transcriptional regulator HrpR	set13TCH609	Control2	2.1867	5.7948
PSPTO_1379	PSPTO_1379	type III transcriptional regulator HrpR	set13TCH621	Control6	5.64113	20.0729
PSPTO_1379	PSPTO_1379	type III transcriptional regulator HrpR	set13TCH622	Control6	5.69442	16.083
PSPTO_1379	PSPTO_1379	type III transcriptional regulator HrpR	set13TCH615	Control4	4.22528	12.7118
PSPTO_1379	PSPTO_1379	type III transcriptional regulator HrpR	set13TCH624	Control7	6.60679	20.4621
PSPTO_1379	PSPTO_1379	type III transcriptional regulator HrpR	set13TCH612	Control3	3.30546	10.3439
PSPTO_1379	PSPTO_1379	type III transcriptional regulator HrpR	set13TCH625	Control7	6.1638	15.1425
PSPTO_1379	PSPTO_1379	type III transcriptional regulator HrpR	set13TCH613	Control3	3.05754	9.82979
PSPTO_1379	PSPTO_1379	type III transcriptional regulator HrpR	set13TCH618	Control5	4.89005	16.5733
PSPTO_1379	PSPTO_1379	type III transcriptional regulator HrpR	set13TCH620	Control5	5.20243	18.9262
PSPTO_1380	PSPTO_1380	type III transcriptional regulator HrpS	set13TCH614	Control3	3.16883	18.2167
PSPTO_1380	PSPTO_1380	type III transcriptional regulator HrpS	set13TCH609	Control2	2.03013	8.71558
PSPTO_1380	PSPTO_1380	type III transcriptional regulator HrpS	set13TCH615	Control4	3.77079	15.8486
PSPTO_1380	PSPTO_1380	type III transcriptional regulator HrpS	set13TCH611	Control2	2.12624	8.52902
PSPTO_1380	PSPTO_1380	type III transcriptional regulator HrpS	set13TCH622	Control6	5.56948	21.4092
PSPTO_1380	PSPTO_1380	type III transcriptional regulator HrpS	set13TCH623	Control6	5.60326	26.879
PSPTO_1380	PSPTO_1380	type III transcriptional regulator HrpS	set13TCH619	Control5	4.84569	15.4718
PSPTO_1380	PSPTO_1380	type III transcriptional regulator HrpS	set13TCH616	Control4	3.78504	13.5012
PSPTO_1380	PSPTO_1380	type III transcriptional regulator HrpS	set13TCH612	Control3	3.03662	10.9573
PSPTO_1380	PSPTO_1380	type III transcriptional regulator HrpS	set13TCH626	Control7	6.56061	35.2436
PSPTO_1380	PSPTO_1380	type III transcriptional regulator HrpS	set13TCH617	Control4	4.17658	19.6452
PSPTO_1380	PSPTO_1380	type III transcriptional regulator HrpS	set13TCH618	Control5	4.23469	16.7512
PSPTO_1380	PSPTO_1380	type III transcriptional regulator HrpS	set13TCH610	Control2	2.02024	6.99695
PSPTO_1380	PSPTO_1380	type III transcriptional regulator HrpS	set13TCH624	Control7	6.17347	28.3204
PSPTO_1380	PSPTO_1380	type III transcriptional regulator HrpS	set13TCH621	Control6	5.10775	21.1768
PSPTO_1380	PSPTO_1380	type III transcriptional regulator HrpS	set13TCH620	Control5	5.0997	23.8345
PSPTO_1380	PSPTO_1380	type III transcriptional regulator HrpS	set13TCH613	Control3	3.13519	13.7213
PSPTO_1380	PSPTO_1380	type III transcriptional regulator HrpS	set13TCH625	Control7	6.01663	28.046
PSPTO_1381	PSPTO_1381	type III helper protein HrpA1	set13TCH615	Control4	2.42435	6.64204
PSPTO_1381	PSPTO_1381	type III helper protein HrpA1	set13TCH622	Control6	3.07968	6.67719
PSPTO_1381	PSPTO_1381	type III helper protein HrpA1	set13TCH623	Control6	2.95251	6.42699
PSPTO_1381	PSPTO_1381	type III helper protein HrpA1	set13TCH619	Control5	2.9042	7.49637
PSPTO_1381	PSPTO_1381	type III helper protein HrpA1	set13TCH620	Control5	2.63186	7.19583
PSPTO_1381	PSPTO_1381	type III helper protein HrpA1	set13TCH625	Control7	3.60195	5.65215
PSPTO_1381	PSPTO_1381	type III helper protein HrpA1	set13TCH626	Control7	2.88777	7.25194
PSPTO_1381	PSPTO_1381	type III helper protein HrpA1	set13TCH617	Control4	2.00589	8.72697
PSPTO_1381	PSPTO_1381	type III helper protein HrpA1	set13TCH618	Control5	2.41242	6.14342
PSPTO_1381	PSPTO_1381	type III helper protein HrpA1	set13TCH624	Control7	3.36364	5.48717
PSPTO_1389	PSPTO_1389	outer-membrane type III secretion protein HrcC	set13TCH611	Control2	-2.04472	-5.25871
PSPTO_1389	PSPTO_1389	outer-membrane type III secretion protein HrcC	set13TCH615	Control4	-2.96845	-5.69166
PSPTO_1389	PSPTO_1389	outer-membrane type III secretion protein HrcC	set13TCH614	Control3	-3.40924	-7.736
PSPTO_1389	PSPTO_1389	outer-membrane type III secretion protein HrcC	set13TCH616	Control4	-4.41928	-8.29883
PSPTO_1389	PSPTO_1389	outer-membrane type III secretion protein HrcC	set13TCH619	Control5	-4.07096	-8.39443
PSPTO_1389	PSPTO_1389	outer-membrane type III secretion protein HrcC	set13TCH612	Control3	-2.69606	-6.25323
PSPTO_1389	PSPTO_1389	outer-membrane type III secretion protein HrcC	set13TCH618	Control5	-3.57128	-7.21236
PSPTO_1389	PSPTO_1389	outer-membrane type III secretion protein HrcC	set13TCH613	Control3	-2.82585	-5.41342
PSPTO_1389	PSPTO_1389	outer-membrane type III secretion protein HrcC	set13TCH620	Control5	-3.27644	-6.12234
PSPTO_1389	PSPTO_1389	outer-membrane type III secretion protein HrcC	set13TCH622	Control6	-3.43388	-6.17421
PSPTO_1389	PSPTO_1389	outer-membrane type III secretion protein HrcC	set13TCH617	Control4	-3.58499	-5.89206
PSPTO_1391	PSPTO_1391	negative regulator of hrp expression HrpV	set13TCH611	Control2	-4.56873	-5.92108
PSPTO_1404	PSPTO_1404	RNA polymerase sigma factor HrpL	set13TCH620	Control5	4.65198	10.3867
PSPTO_1404	PSPTO_1404	RNA polymerase sigma factor HrpL	set13TCH612	Control3	3.20718	6.6259
PSPTO_1404	PSPTO_1404	RNA polymerase sigma factor HrpL	set13TCH623	Control6	5.2738	14.9968
PSPTO_1404	PSPTO_1404	RNA polymerase sigma factor HrpL	set13TCH614	Control3	3.31085	13.5431
PSPTO_1404	PSPTO_1404	RNA polymerase sigma factor HrpL	set13TCH619	Control5	5.2525	13.1092
PSPTO_1404	PSPTO_1404	RNA polymerase sigma factor HrpL	set13TCH609	Control2	2.26224	8.02622
PSPTO_1404	PSPTO_1404	RNA polymerase sigma factor HrpL	set13TCH626	Control7	5.97364	24.1656
PSPTO_1404	PSPTO_1404	RNA polymerase sigma factor HrpL	set13TCH611	Control2	2.07325	7.97887
PSPTO_1404	PSPTO_1404	RNA polymerase sigma factor HrpL	set13TCH615	Control4	4.20821	10.2979
PSPTO_1404	PSPTO_1404	RNA polymerase sigma factor HrpL	set13TCH617	Control4	3.88005	13.5964
PSPTO_1404	PSPTO_1404	RNA polymerase sigma factor HrpL	set13TCH616	Control4	4.10558	10.3234
PSPTO_1404	PSPTO_1404	RNA polymerase sigma factor HrpL	set13TCH625	Control7	5.98903	18.6286
PSPTO_1404	PSPTO_1404	RNA polymerase sigma factor HrpL	set13TCH618	Control5	4.75573	9.51914
PSPTO_1404	PSPTO_1404	RNA polymerase sigma factor HrpL	set13TCH621	Control6	5.68039	11.7256
PSPTO_1404	PSPTO_1404	RNA polymerase sigma factor HrpL	set13TCH622	Control6	5.80623	15.3438
PSPTO_1404	PSPTO_1404	RNA polymerase sigma factor HrpL	set13TCH624	Control7	6.28409	14.6289
PSPTO_1404	PSPTO_1404	RNA polymerase sigma factor HrpL	set13TCH610	Control2	2.50628	11.1583
PSPTO_1404	PSPTO_1404	RNA polymerase sigma factor HrpL	set13TCH613	Control3	3.5719	11.1077
PSPTO_1444	PSPTO_1444	2-isopropylmalate synthase	set13TCH618	Control5	-3.00445	-6.94846
PSPTO_1444	PSPTO_1444	2-isopropylmalate synthase	set13TCH623	Control6	-2.67348	-7.60166
PSPTO_1444	PSPTO_1444	2-isopropylmalate synthase	set13TCH614	Control3	-3.02812	-6.6128
PSPTO_1444	PSPTO_1444	2-isopropylmalate synthase	set13TCH619	Control5	-2.75169	-6.36088
PSPTO_1444	PSPTO_1444	2-isopropylmalate synthase	set13TCH609	Control2	-2.46711	-5.11812
PSPTO_1444	PSPTO_1444	2-isopropylmalate synthase	set13TCH616	Control4	-4.37017	-9.27222
PSPTO_1444	PSPTO_1444	2-isopropylmalate synthase	set13TCH620	Control5	-2.39902	-5.30115
PSPTO_1444	PSPTO_1444	2-isopropylmalate synthase	set13TCH617	Control4	-3.47911	-6.21414
PSPTO_1444	PSPTO_1444	2-isopropylmalate synthase	set13TCH610	Control2	-2.28293	-5.27126
PSPTO_1444	PSPTO_1444	2-isopropylmalate synthase	set13TCH615	Control4	-2.80497	-7.06708
PSPTO_1444	PSPTO_1444	2-isopropylmalate synthase	set13TCH613	Control3	-2.80266	-5.74612
PSPTO_1444	PSPTO_1444	2-isopropylmalate synthase	set13TCH621	Control6	-3.2152	-6.1678
PSPTO_1444	PSPTO_1444	2-isopropylmalate synthase	set13TCH622	Control6	-3.10751	-8.01478
PSPTO_1458	PSPTO_1458	periplasmic binding domain/transglycosylase SLT domain fusion protein	set13TCH626	Control7	3.07581	5.20877
PSPTO_1498	PSPTO_1498	protein-glutamate methylesterase CheB	set13TCH619	Control5	-2.49904	-5.29505
PSPTO_1498	PSPTO_1498	protein-glutamate methylesterase CheB	set13TCH616	Control4	-3.2736	-5.44435
PSPTO_1527	PSPTO_1527	cysteine sulfinate desulfinase	set13TCH621	Control6	-2.8459	-6.34384
PSPTO_1527	PSPTO_1527	cysteine sulfinate desulfinase	set13TCH623	Control6	-2.57737	-5.89606
PSPTO_1527	PSPTO_1527	cysteine sulfinate desulfinase	set13TCH622	Control6	-3.19042	-7.38093
PSPTO_1527	PSPTO_1527	cysteine sulfinate desulfinase	set13TCH616	Control4	-3.03445	-5.24654
PSPTO_1527	PSPTO_1527	cysteine sulfinate desulfinase	set13TCH618	Control5	-2.96947	-6.52192
PSPTO_1531	PSPTO_1531	class I and II aminotransferase	set13TCH621	Control6	-2.24667	-5.38854
PSPTO_1558	PSPTO_1558	alcohol dehydrogenase, class III	set13TCH609	Control2	-3.55868	-5.88707
PSPTO_1558	PSPTO_1558	alcohol dehydrogenase, class III	set13TCH610	Control2	-2.53297	-5.42892
PSPTO_1624	PSPTO_1624	sodium:solute symporter family protein	set13TCH623	Control6	-3.01079	-6.72339
PSPTO_1624	PSPTO_1624	sodium:solute symporter family protein	set13TCH621	Control6	-2.78324	-7.18449
PSPTO_1709	PSPTO_1709	cobyrinic acid a,c-diamide synthase	set13TCH619	Control5	-2.54754	-5.1968
PSPTO_1711	PSPTO_1711	cobalamin biosynthesis protein CobD	set13TCH622	Control6	-2.73084	-5.89223
PSPTO_1720	PSPTO_1720	outer membrane protein	set13TCH622	Control6	-2.29899	-5.38014
PSPTO_1720	PSPTO_1720	outer membrane protein	set13TCH621	Control6	-2.3147	-5.36986
PSPTO_1732	PSPTO_1732	hypothetical protein	set13TCH615	Control4	5.30349	16.1469
PSPTO_1732	PSPTO_1732	hypothetical protein	set13TCH622	Control6	6.92462	10.0403
PSPTO_1732	PSPTO_1732	hypothetical protein	set13TCH625	Control7	7.49268	10.926
PSPTO_1732	PSPTO_1732	hypothetical protein	set13TCH617	Control4	5.49089	12.3749
PSPTO_1732	PSPTO_1732	hypothetical protein	set13TCH624	Control7	8.23185	22.2597
PSPTO_1732	PSPTO_1732	hypothetical protein	set13TCH621	Control6	7.8362	21.6452
PSPTO_1732	PSPTO_1732	hypothetical protein	set13TCH623	Control6	7.72228	16.964
PSPTO_1732	PSPTO_1732	hypothetical protein	set13TCH620	Control5	6.68564	16.0832
PSPTO_1732	PSPTO_1732	hypothetical protein	set13TCH612	Control3	4.21016	13.9915
PSPTO_1732	PSPTO_1732	hypothetical protein	set13TCH614	Control3	4.36787	13.376
PSPTO_1732	PSPTO_1732	hypothetical protein	set13TCH616	Control4	4.52603	5.60991
PSPTO_1732	PSPTO_1732	hypothetical protein	set13TCH618	Control5	6.40402	18.5324
PSPTO_1732	PSPTO_1732	hypothetical protein	set13TCH626	Control7	8.5143	18.4538
PSPTO_1732	PSPTO_1732	hypothetical protein	set13TCH619	Control5	6.00985	8.62382
PSPTO_1732	PSPTO_1732	hypothetical protein	set13TCH613	Control3	3.8528	6.30591
PSPTO_1734	PSPTO_1734	putative rhodanese-related sulfurtransferase	set13TCH619	Control5	-3.46472	-6.02181
PSPTO_1734	PSPTO_1734	putative rhodanese-related sulfurtransferase	set13TCH615	Control4	-4.05037	-6.53426
PSPTO_1734	PSPTO_1734	putative rhodanese-related sulfurtransferase	set13TCH608	Control1	-2.12053	-5.88147
PSPTO_1756	PSPTO_1756	nucleotide sugar epimerase/dehydratase WbpM	set13TCH622	Control6	-3.01732	-9.47371
PSPTO_1756	PSPTO_1756	nucleotide sugar epimerase/dehydratase WbpM	set13TCH623	Control6	-2.573	-7.2321
PSPTO_1758	PSPTO_1758	TetR family transcriptional regulator	set13TCH616	Control4	2.91009	10.252
PSPTO_1758	PSPTO_1758	TetR family transcriptional regulator	set13TCH615	Control4	2.79265	7.06674
PSPTO_1758	PSPTO_1758	TetR family transcriptional regulator	set13TCH612	Control3	2.38071	6.95953
PSPTO_1758	PSPTO_1758	TetR family transcriptional regulator	set13TCH620	Control5	3.73397	7.48147
PSPTO_1758	PSPTO_1758	TetR family transcriptional regulator	set13TCH618	Control5	3.55851	8.51729
PSPTO_1758	PSPTO_1758	TetR family transcriptional regulator	set13TCH624	Control7	4.43753	12.6809
PSPTO_1758	PSPTO_1758	TetR family transcriptional regulator	set13TCH625	Control7	4.36791	13.4541
PSPTO_1758	PSPTO_1758	TetR family transcriptional regulator	set13TCH623	Control6	4.26602	9.27211
PSPTO_1758	PSPTO_1758	TetR family transcriptional regulator	set13TCH617	Control4	3.33057	11.2374
PSPTO_1758	PSPTO_1758	TetR family transcriptional regulator	set13TCH614	Control3	2.90496	10.2212
PSPTO_1758	PSPTO_1758	TetR family transcriptional regulator	set13TCH622	Control6	4.0028	11.7223
PSPTO_1758	PSPTO_1758	TetR family transcriptional regulator	set13TCH619	Control5	3.39278	11.7334
PSPTO_1758	PSPTO_1758	TetR family transcriptional regulator	set13TCH626	Control7	4.5705	11.6416
PSPTO_1758	PSPTO_1758	TetR family transcriptional regulator	set13TCH621	Control6	3.91663	8.92369
PSPTO_1758	PSPTO_1758	TetR family transcriptional regulator	set13TCH613	Control3	2.51268	11.2738
PSPTO_1825	PSPTO_1825	acetyl-CoA synthetase	set13TCH622	Control6	-2.15189	-5.91541
PSPTO_1825	PSPTO_1825	acetyl-CoA synthetase	set13TCH617	Control4	-2.88638	-9.13252
PSPTO_1825	PSPTO_1825	acetyl-CoA synthetase	set13TCH619	Control5	-2.26259	-7.17014
PSPTO_1825	PSPTO_1825	acetyl-CoA synthetase	set13TCH618	Control5	-2.13995	-6.76071
PSPTO_1825	PSPTO_1825	acetyl-CoA synthetase	set13TCH616	Control4	-2.25528	-5.43075
PSPTO_1825	PSPTO_1825	acetyl-CoA synthetase	set13TCH623	Control6	-2.26649	-5.06225
PSPTO_1825	PSPTO_1825	acetyl-CoA synthetase	set13TCH621	Control6	-2.29506	-5.3404
PSPTO_1825	PSPTO_1825	acetyl-CoA synthetase	set13TCH620	Control5	-2.2809	-6.59756
PSPTO_1825	PSPTO_1825	acetyl-CoA synthetase	set13TCH615	Control4	-2.79779	-9.56113
PSPTO_1833	PSPTO_1833	arginine N-succinyltransferase subunit alpha	set13TCH619	Control5	-3.13785	-5.19341
PSPTO_1923	PSPTO_1923	hypothetical protein	set13TCH624	Control7	2.47542	9.38315
PSPTO_1927	PSPTO_1927	chemotaxis protein CheV	set13TCH615	Control4	-2.7184	-5.69409
PSPTO_1927	PSPTO_1927	chemotaxis protein CheV	set13TCH619	Control5	-2.57449	-5.34634
PSPTO_1927	PSPTO_1927	chemotaxis protein CheV	set13TCH613	Control3	-2.35972	-5.2334
PSPTO_1931	PSPTO_1931	hypothetical protein	set13TCH626	Control7	2.45938	6.5585
PSPTO_1934	PSPTO_1934	flagellar basal body rod protein FlgC	set13TCH608	Control1	-3.86572	-7.10056
PSPTO_1934	PSPTO_1934	flagellar basal body rod protein FlgC	set13TCH611	Control2	-7.56844	-5.18232
PSPTO_1934	PSPTO_1934	flagellar basal body rod protein FlgC	set13TCH609	Control2	-7.32246	-5.05739
PSPTO_1936	PSPTO_1936	flagellar hook protein FlgE	set13TCH615	Control4	-4.79008	-7.94603
PSPTO_1936	PSPTO_1936	flagellar hook protein FlgE	set13TCH608	Control1	-3.67227	-5.74538
PSPTO_1936	PSPTO_1936	flagellar hook protein FlgE	set13TCH618	Control5	-4.79394	-5.70028
PSPTO_1936	PSPTO_1936	flagellar hook protein FlgE	set13TCH614	Control3	-3.92876	-6.15709
PSPTO_1936	PSPTO_1936	flagellar hook protein FlgE	set13TCH607	Control1	-3.54799	-5.81514
PSPTO_1941	PSPTO_1941	flagellar L-ring protein FlgH	set13TCH614	Control3	-3.36947	-5.05206
PSPTO_1943	PSPTO_1943	peptidoglycan hydrolase FlgJ	set13TCH616	Control4	-3.57114	-6.03611
PSPTO_1943	PSPTO_1943	peptidoglycan hydrolase FlgJ	set13TCH615	Control4	-2.87676	-5.0021
PSPTO_1943	PSPTO_1943	peptidoglycan hydrolase FlgJ	set13TCH613	Control3	-3.3022	-5.82856
PSPTO_1943	PSPTO_1943	peptidoglycan hydrolase FlgJ	set13TCH610	Control2	-3.17841	-5.54446
PSPTO_1943	PSPTO_1943	peptidoglycan hydrolase FlgJ	set13TCH611	Control2	-3.62989	-5.45951
PSPTO_1943	PSPTO_1943	peptidoglycan hydrolase FlgJ	set13TCH617	Control4	-3.43109	-5.29483
PSPTO_1943	PSPTO_1943	peptidoglycan hydrolase FlgJ	set13TCH614	Control3	-3.37601	-7.38983
PSPTO_1943	PSPTO_1943	peptidoglycan hydrolase FlgJ	set13TCH612	Control3	-3.70204	-6.64939
PSPTO_1943	PSPTO_1943	peptidoglycan hydrolase FlgJ	set13TCH619	Control5	-3.74204	-5.70101
PSPTO_1943	PSPTO_1943	peptidoglycan hydrolase FlgJ	set13TCH607	Control1	-2.85235	-5.0604
PSPTO_1943	PSPTO_1943	peptidoglycan hydrolase FlgJ	set13TCH609	Control2	-3.09467	-6.28686
PSPTO_1944	PSPTO_1944	flagellar hook-associated protein FlgK	set13TCH611	Control2	-3.52664	-6.62253
PSPTO_1944	PSPTO_1944	flagellar hook-associated protein FlgK	set13TCH618	Control5	-3.23994	-6.87639
PSPTO_1944	PSPTO_1944	flagellar hook-associated protein FlgK	set13TCH612	Control3	-3.83385	-6.80417
PSPTO_1944	PSPTO_1944	flagellar hook-associated protein FlgK	set13TCH610	Control2	-3.63872	-6.86804
PSPTO_1944	PSPTO_1944	flagellar hook-associated protein FlgK	set13TCH622	Control6	-2.16424	-5.57511
PSPTO_1944	PSPTO_1944	flagellar hook-associated protein FlgK	set13TCH608	Control1	-2.71226	-5.33767
PSPTO_1944	PSPTO_1944	flagellar hook-associated protein FlgK	set13TCH616	Control4	-3.24197	-6.14807
PSPTO_1944	PSPTO_1944	flagellar hook-associated protein FlgK	set13TCH621	Control6	-2.48236	-7.18197
PSPTO_1944	PSPTO_1944	flagellar hook-associated protein FlgK	set13TCH617	Control4	-3.00704	-5.16971
PSPTO_1944	PSPTO_1944	flagellar hook-associated protein FlgK	set13TCH606	Control1	-2.58809	-5.85177
PSPTO_1944	PSPTO_1944	flagellar hook-associated protein FlgK	set13TCH619	Control5	-2.90424	-5.95438
PSPTO_1944	PSPTO_1944	flagellar hook-associated protein FlgK	set13TCH620	Control5	-3.52026	-7.2761
PSPTO_1944	PSPTO_1944	flagellar hook-associated protein FlgK	set13TCH609	Control2	-3.44771	-5.96536
PSPTO_1944	PSPTO_1944	flagellar hook-associated protein FlgK	set13TCH613	Control3	-2.94892	-5.05548
PSPTO_1944	PSPTO_1944	flagellar hook-associated protein FlgK	set13TCH607	Control1	-3.09313	-6.03762
PSPTO_1945	PSPTO_1945	flagellar hook-associated protein FlgL	set13TCH619	Control5	-2.84849	-5.9512
PSPTO_1945	PSPTO_1945	flagellar hook-associated protein FlgL	set13TCH616	Control4	-3.65101	-8.22457
PSPTO_1945	PSPTO_1945	flagellar hook-associated protein FlgL	set13TCH607	Control1	-3.15636	-7.06774
PSPTO_1945	PSPTO_1945	flagellar hook-associated protein FlgL	set13TCH611	Control2	-3.98503	-7.20443
PSPTO_1945	PSPTO_1945	flagellar hook-associated protein FlgL	set13TCH612	Control3	-3.00445	-5.50303
PSPTO_1945	PSPTO_1945	flagellar hook-associated protein FlgL	set13TCH617	Control4	-3.5002	-6.41477
PSPTO_1945	PSPTO_1945	flagellar hook-associated protein FlgL	set13TCH610	Control2	-3.48984	-6.71569
PSPTO_1945	PSPTO_1945	flagellar hook-associated protein FlgL	set13TCH614	Control3	-3.42776	-7.23398
PSPTO_1945	PSPTO_1945	flagellar hook-associated protein FlgL	set13TCH613	Control3	-3.50478	-7.2424
PSPTO_1945	PSPTO_1945	flagellar hook-associated protein FlgL	set13TCH620	Control5	-3.06317	-5.56749
PSPTO_1945	PSPTO_1945	flagellar hook-associated protein FlgL	set13TCH608	Control1	-3.34905	-8.3144
PSPTO_1945	PSPTO_1945	flagellar hook-associated protein FlgL	set13TCH609	Control2	-3.61508	-6.86032
PSPTO_1945	PSPTO_1945	flagellar hook-associated protein FlgL	set13TCH606	Control1	-3.01005	-7.04651
PSPTO_1946	PSPTO_1946	glycosyl transferase family protein	set13TCH620	Control5	-2.0858	-7.23722
PSPTO_1946	PSPTO_1946	glycosyl transferase family protein	set13TCH618	Control5	-2.01765	-7.16244
PSPTO_1951	PSPTO_1951	flagellar hook-associated protein FliD	set13TCH615	Control4	-4.20369	-6.74444
PSPTO_1951	PSPTO_1951	flagellar hook-associated protein FliD	set13TCH614	Control3	-3.96966	-5.43689
PSPTO_1951	PSPTO_1951	flagellar hook-associated protein FliD	set13TCH616	Control4	-4.15641	-5.75239
PSPTO_1951	PSPTO_1951	flagellar hook-associated protein FliD	set13TCH620	Control5	-4.00795	-5.80055
PSPTO_1951	PSPTO_1951	flagellar hook-associated protein FliD	set13TCH609	Control2	-4.15124	-5.46602
PSPTO_1951	PSPTO_1951	flagellar hook-associated protein FliD	set13TCH610	Control2	-4.05453	-5.04439
PSPTO_1951	PSPTO_1951	flagellar hook-associated protein FliD	set13TCH606	Control1	-3.22242	-5.66177
PSPTO_1951	PSPTO_1951	flagellar hook-associated protein FliD	set13TCH613	Control3	-4.14781	-5.55545
PSPTO_1951	PSPTO_1951	flagellar hook-associated protein FliD	set13TCH617	Control4	-4.20325	-5.27139
PSPTO_1954	PSPTO_1954	transcriptional regulator FleQ	set13TCH608	Control1	-4.07814	-6.91988
PSPTO_1954	PSPTO_1954	transcriptional regulator FleQ	set13TCH610	Control2	-4.26312	-6.46863
PSPTO_1954	PSPTO_1954	transcriptional regulator FleQ	set13TCH611	Control2	-4.7946	-6.12766
PSPTO_1954	PSPTO_1954	transcriptional regulator FleQ	set13TCH609	Control2	-3.59617	-5.5493
PSPTO_1954	PSPTO_1954	transcriptional regulator FleQ	set13TCH606	Control1	-3.42747	-5.64744
PSPTO_1954	PSPTO_1954	transcriptional regulator FleQ	set13TCH612	Control3	-4.04073	-5.16494
PSPTO_1956	PSPTO_1956	sigma-54 dependent transcriptional regulator/response regulator FleR	set13TCH614	Control3	-3.75565	-5.88902
PSPTO_1956	PSPTO_1956	sigma-54 dependent transcriptional regulator/response regulator FleR	set13TCH618	Control5	-3.88138	-5.27945
PSPTO_1956	PSPTO_1956	sigma-54 dependent transcriptional regulator/response regulator FleR	set13TCH620	Control5	-4.23532	-5.05011
PSPTO_1956	PSPTO_1956	sigma-54 dependent transcriptional regulator/response regulator FleR	set13TCH617	Control4	-3.73458	-5.09931
PSPTO_1956	PSPTO_1956	sigma-54 dependent transcriptional regulator/response regulator FleR	set13TCH611	Control2	-3.02082	-5.79076
PSPTO_1958	PSPTO_1958	flagellar M-ring protein FliF	set13TCH619	Control5	-4.04534	-6.25067
PSPTO_1958	PSPTO_1958	flagellar M-ring protein FliF	set13TCH606	Control1	-2.73302	-5.42266
PSPTO_1958	PSPTO_1958	flagellar M-ring protein FliF	set13TCH614	Control3	-3.81281	-5.29062
PSPTO_1958	PSPTO_1958	flagellar M-ring protein FliF	set13TCH618	Control5	-3.81445	-5.64183
PSPTO_1958	PSPTO_1958	flagellar M-ring protein FliF	set13TCH617	Control4	-4.20679	-5.53688
PSPTO_1959	PSPTO_1959	flagellar motor switch protein FliG	set13TCH613	Control3	-4.77701	-5.67329
PSPTO_1959	PSPTO_1959	flagellar motor switch protein FliG	set13TCH609	Control2	-4.49875	-6.97318
PSPTO_1959	PSPTO_1959	flagellar motor switch protein FliG	set13TCH615	Control4	-4.18142	-6.04388
PSPTO_1959	PSPTO_1959	flagellar motor switch protein FliG	set13TCH612	Control3	-4.61435	-7.08775
PSPTO_1959	PSPTO_1959	flagellar motor switch protein FliG	set13TCH610	Control2	-4.29812	-6.63021
PSPTO_1959	PSPTO_1959	flagellar motor switch protein FliG	set13TCH614	Control3	-4.0951	-5.3852
PSPTO_1961	PSPTO_1961	flagellum-specific ATP synthase FliI	set13TCH608	Control1	-5.57327	-5.91124
PSPTO_1969	PSPTO_1969	flagellar motor switch protein FliM	set13TCH614	Control3	-3.35918	-5.59123
PSPTO_1969	PSPTO_1969	flagellar motor switch protein FliM	set13TCH609	Control2	-4.51048	-6.51788
PSPTO_1969	PSPTO_1969	flagellar motor switch protein FliM	set13TCH607	Control1	-2.91039	-6.32253
PSPTO_1969	PSPTO_1969	flagellar motor switch protein FliM	set13TCH611	Control2	-4.90581	-6.90043
PSPTO_1969	PSPTO_1969	flagellar motor switch protein FliM	set13TCH617	Control4	-5.28325	-7.20478
PSPTO_1969	PSPTO_1969	flagellar motor switch protein FliM	set13TCH615	Control4	-4.10063	-5.86969
PSPTO_1969	PSPTO_1969	flagellar motor switch protein FliM	set13TCH606	Control1	-2.96567	-5.00248
PSPTO_1972	PSPTO_1972	flagellar biosynthetic protein FliP	set13TCH608	Control1	-4.72519	-5.42427
PSPTO_1972	PSPTO_1972	flagellar biosynthetic protein FliP	set13TCH609	Control2	-5.2057	-5.29718
PSPTO_1975	PSPTO_1975	flagellar biosynthetic protein FlhB	set13TCH610	Control2	-4.18086	-5.74628
PSPTO_1975	PSPTO_1975	flagellar biosynthetic protein FlhB	set13TCH606	Control1	-3.41413	-6.8088
PSPTO_1975	PSPTO_1975	flagellar biosynthetic protein FlhB	set13TCH612	Control3	-4.23789	-6.18289
PSPTO_1975	PSPTO_1975	flagellar biosynthetic protein FlhB	set13TCH607	Control1	-4.82801	-8.12955
PSPTO_1975	PSPTO_1975	flagellar biosynthetic protein FlhB	set13TCH608	Control1	-3.75703	-6.53191
PSPTO_1975	PSPTO_1975	flagellar biosynthetic protein FlhB	set13TCH615	Control4	-4.25254	-6.58729
PSPTO_1975	PSPTO_1975	flagellar biosynthetic protein FlhB	set13TCH609	Control2	-4.4243	-6.41036
PSPTO_1976	PSPTO_1976	flagellar biosynthesis protein FlhA	set13TCH607	Control1	-2.97432	-7.3406
PSPTO_1976	PSPTO_1976	flagellar biosynthesis protein FlhA	set13TCH615	Control4	-3.46372	-7.02061
PSPTO_1976	PSPTO_1976	flagellar biosynthesis protein FlhA	set13TCH613	Control3	-4.17737	-8.78829
PSPTO_1976	PSPTO_1976	flagellar biosynthesis protein FlhA	set13TCH611	Control2	-5.08407	-10.0271
PSPTO_1976	PSPTO_1976	flagellar biosynthesis protein FlhA	set13TCH612	Control3	-3.68046	-7.83806
PSPTO_1976	PSPTO_1976	flagellar biosynthesis protein FlhA	set13TCH619	Control5	-3.13304	-7.06007
PSPTO_1976	PSPTO_1976	flagellar biosynthesis protein FlhA	set13TCH609	Control2	-4.08991	-8.22979
PSPTO_1976	PSPTO_1976	flagellar biosynthesis protein FlhA	set13TCH610	Control2	-3.79466	-7.43166
PSPTO_1976	PSPTO_1976	flagellar biosynthesis protein FlhA	set13TCH616	Control4	-3.97649	-6.65008
PSPTO_1976	PSPTO_1976	flagellar biosynthesis protein FlhA	set13TCH606	Control1	-3.58097	-8.83723
PSPTO_1976	PSPTO_1976	flagellar biosynthesis protein FlhA	set13TCH618	Control5	-3.82801	-7.80266
PSPTO_1976	PSPTO_1976	flagellar biosynthesis protein FlhA	set13TCH614	Control3	-4.63544	-8.33035
PSPTO_1976	PSPTO_1976	flagellar biosynthesis protein FlhA	set13TCH617	Control4	-5.09502	-10.3238
PSPTO_1976	PSPTO_1976	flagellar biosynthesis protein FlhA	set13TCH608	Control1	-3.96244	-8.87564
PSPTO_1977	PSPTO_1977	flagellar biosynthesis protein FlhF	set13TCH608	Control1	-2.35777	-5.34562
PSPTO_1979	PSPTO_1979	motility sigma factor FliA	set13TCH611	Control2	-4.70358	-7.90167
PSPTO_1979	PSPTO_1979	motility sigma factor FliA	set13TCH620	Control5	-3.39729	-5.98786
PSPTO_1979	PSPTO_1979	motility sigma factor FliA	set13TCH607	Control1	-3.17842	-5.66065
PSPTO_1979	PSPTO_1979	motility sigma factor FliA	set13TCH613	Control3	-4.36075	-7.57485
PSPTO_1979	PSPTO_1979	motility sigma factor FliA	set13TCH609	Control2	-4.39202	-6.90741
PSPTO_1979	PSPTO_1979	motility sigma factor FliA	set13TCH610	Control2	-6.11789	-7.27626
PSPTO_1979	PSPTO_1979	motility sigma factor FliA	set13TCH617	Control4	-3.90592	-6.38211
PSPTO_1979	PSPTO_1979	motility sigma factor FliA	set13TCH619	Control5	-4.48488	-6.84389
PSPTO_1979	PSPTO_1979	motility sigma factor FliA	set13TCH614	Control3	-4.28969	-8.11898
PSPTO_1979	PSPTO_1979	motility sigma factor FliA	set13TCH618	Control5	-3.40322	-5.82127
PSPTO_1979	PSPTO_1979	motility sigma factor FliA	set13TCH615	Control4	-5.17464	-7.89646
PSPTO_1979	PSPTO_1979	motility sigma factor FliA	set13TCH612	Control3	-3.97694	-5.82106
PSPTO_1980	PSPTO_1980	chemotaxis protein CheY	set13TCH608	Control1	-4.43471	-7.46714
PSPTO_1980	PSPTO_1980	chemotaxis protein CheY	set13TCH609	Control2	-3.87069	-5.45381
PSPTO_1982	PSPTO_1982	chemotaxis sensor histidine kinase CheA	set13TCH616	Control4	-4.37603	-5.81932
PSPTO_1982	PSPTO_1982	chemotaxis sensor histidine kinase CheA	set13TCH618	Control5	-3.73509	-5.41518
PSPTO_1982	PSPTO_1982	chemotaxis sensor histidine kinase CheA	set13TCH612	Control3	-6.15665	-7.3195
PSPTO_1982	PSPTO_1982	chemotaxis sensor histidine kinase CheA	set13TCH608	Control1	-3.37954	-6.85226
PSPTO_1982	PSPTO_1982	chemotaxis sensor histidine kinase CheA	set13TCH609	Control2	-3.59115	-5.39696
PSPTO_1982	PSPTO_1982	chemotaxis sensor histidine kinase CheA	set13TCH614	Control3	-4.29215	-6.83301
PSPTO_1982	PSPTO_1982	chemotaxis sensor histidine kinase CheA	set13TCH620	Control5	-3.70685	-5.1868
PSPTO_1982	PSPTO_1982	chemotaxis sensor histidine kinase CheA	set13TCH607	Control1	-3.17648	-5.4772
PSPTO_1982	PSPTO_1982	chemotaxis sensor histidine kinase CheA	set13TCH613	Control3	-4.98901	-7.5503
PSPTO_1982	PSPTO_1982	chemotaxis sensor histidine kinase CheA	set13TCH606	Control1	-3.43933	-7.03511
PSPTO_1982	PSPTO_1982	chemotaxis sensor histidine kinase CheA	set13TCH617	Control4	-5.44609	-7.77505
PSPTO_1982	PSPTO_1982	chemotaxis sensor histidine kinase CheA	set13TCH610	Control2	-4.83046	-7.43948
PSPTO_1983	PSPTO_1983	protein-glutamate methylesterase CheB	set13TCH608	Control1	-4.16297	-5.74282
PSPTO_1986	PSPTO_1986	ParA family protein	set13TCH615	Control4	-4.4294	-7.05116
PSPTO_1986	PSPTO_1986	ParA family protein	set13TCH619	Control5	-4.32928	-6.59956
PSPTO_1986	PSPTO_1986	ParA family protein	set13TCH617	Control4	-4.23671	-5.66525
PSPTO_1987	PSPTO_1987	chemotaxis protein CheW	set13TCH614	Control3	-5.38679	-5.02926
PSPTO_1993	PSPTO_1993	oxygen-independent coproporphyrinogen III oxidase	set13TCH625	Control7	2.16313	6.86633
PSPTO_1998	PSPTO_1998	FixG-related protein	set13TCH617	Control4	-2.2752	-5.5209
PSPTO_1998	PSPTO_1998	FixG-related protein	set13TCH614	Control3	-2.22512	-6.15664
PSPTO_2040	PSPTO_2040	HemK family modification methylase	set13TCH626	Control7	2.38554	5.07327
PSPTO_2040	PSPTO_2040	HemK family modification methylase	set13TCH619	Control5	2.01237	6.78883
PSPTO_2040	PSPTO_2040	HemK family modification methylase	set13TCH625	Control7	2.65467	7.09523
PSPTO_2101	PSPTO_2101	transcription-repair coupling factor	set13TCH619	Control5	-2.46867	-7.54214
PSPTO_2101	PSPTO_2101	transcription-repair coupling factor	set13TCH615	Control4	-2.25046	-5.92645
PSPTO_2101	PSPTO_2101	transcription-repair coupling factor	set13TCH622	Control6	-2.4458	-6.27976
PSPTO_2101	PSPTO_2101	transcription-repair coupling factor	set13TCH618	Control5	-2.82902	-6.71087
PSPTO_2115	PSPTO_2115	vacJ lipoprotein	set13TCH606	Control1	-3.83374	-6.31239
PSPTO_2115	PSPTO_2115	vacJ lipoprotein	set13TCH609	Control2	-3.39807	-6.30321
PSPTO_2115	PSPTO_2115	vacJ lipoprotein	set13TCH617	Control4	-3.03784	-5.02589
PSPTO_2119	PSPTO_2119	transaldolase	set13TCH608	Control1	-3.65901	-6.21188
PSPTO_2119	PSPTO_2119	transaldolase	set13TCH609	Control2	-4.55946	-6.16147
PSPTO_2222	PSPTO_2222	sensor histidine kinase	set13TCH616	Control4	9.29625	34.8766
PSPTO_2222	PSPTO_2222	sensor histidine kinase	set13TCH619	Control5	11.5238	51.3204
PSPTO_2222	PSPTO_2222	sensor histidine kinase	set13TCH617	Control4	9.48211	32.0335
PSPTO_2222	PSPTO_2222	sensor histidine kinase	set13TCH621	Control6	13.8948	55.179
PSPTO_2222	PSPTO_2222	sensor histidine kinase	set13TCH624	Control7	15.6047	65.4077
PSPTO_2222	PSPTO_2222	sensor histidine kinase	set13TCH623	Control6	13.3693	41.7869
PSPTO_2222	PSPTO_2222	sensor histidine kinase	set13TCH626	Control7	14.9664	56.7225
PSPTO_2222	PSPTO_2222	sensor histidine kinase	set13TCH613	Control3	7.57822	35.5636
PSPTO_2222	PSPTO_2222	sensor histidine kinase	set13TCH625	Control7	14.9504	74.4438
PSPTO_2222	PSPTO_2222	sensor histidine kinase	set13TCH607	Control1	2.41128	6.67685
PSPTO_2222	PSPTO_2222	sensor histidine kinase	set13TCH614	Control3	7.38656	24.6726
PSPTO_2222	PSPTO_2222	sensor histidine kinase	set13TCH609	Control2	4.29124	15.3307
PSPTO_2222	PSPTO_2222	sensor histidine kinase	set13TCH612	Control3	7.55411	28.8213
PSPTO_2222	PSPTO_2222	sensor histidine kinase	set13TCH611	Control2	3.99222	16.9847
PSPTO_2222	PSPTO_2222	sensor histidine kinase	set13TCH618	Control5	11.6485	40.1069
PSPTO_2222	PSPTO_2222	sensor histidine kinase	set13TCH622	Control6	13.4917	55.7982
PSPTO_2222	PSPTO_2222	sensor histidine kinase	set13TCH620	Control5	11.4728	35.0871
PSPTO_2222	PSPTO_2222	sensor histidine kinase	set13TCH615	Control4	9.63664	34.1584
PSPTO_2222	PSPTO_2222	sensor histidine kinase	set13TCH610	Control2	4.37725	20.8701
PSPTO_2274	PSPTO_2274	hypothetical protein	set13TCH626	Control7	3.85102	18.0697
PSPTO_2274	PSPTO_2274	hypothetical protein	set13TCH622	Control6	3.45999	9.86654
PSPTO_2274	PSPTO_2274	hypothetical protein	set13TCH623	Control6	3.20851	13.368
PSPTO_2274	PSPTO_2274	hypothetical protein	set13TCH624	Control7	4.24622	12.0937
PSPTO_2274	PSPTO_2274	hypothetical protein	set13TCH625	Control7	4.18394	19.3258
PSPTO_2274	PSPTO_2274	hypothetical protein	set13TCH616	Control4	2.29007	9.94826
PSPTO_2274	PSPTO_2274	hypothetical protein	set13TCH615	Control4	2.45699	8.1607
PSPTO_2274	PSPTO_2274	hypothetical protein	set13TCH617	Control4	2.42278	7.6603
PSPTO_2274	PSPTO_2274	hypothetical protein	set13TCH620	Control5	2.7748	8.68851
PSPTO_2274	PSPTO_2274	hypothetical protein	set13TCH621	Control6	3.77295	14.7718
PSPTO_2274	PSPTO_2274	hypothetical protein	set13TCH619	Control5	2.95243	8.56511
PSPTO_2274	PSPTO_2274	hypothetical protein	set13TCH618	Control5	3.253	11.9124
PSPTO_2279	PSPTO_2279	Cys regulon transcriptional activator	set13TCH617	Control4	-4.57094	-5.37778
PSPTO_2279	PSPTO_2279	Cys regulon transcriptional activator	set13TCH612	Control3	-4.33799	-5.26837
PSPTO_2279	PSPTO_2279	Cys regulon transcriptional activator	set13TCH611	Control2	-4.02666	-5.34745
PSPTO_2279	PSPTO_2279	Cys regulon transcriptional activator	set13TCH614	Control3	-5.26973	-5.12297
PSPTO_2351	PSPTO_2351	molybdopterin-guanine dinucleotide biosynthesis protein MobA	set13TCH619	Control5	-2.97943	-5.38756
PSPTO_2351	PSPTO_2351	molybdopterin-guanine dinucleotide biosynthesis protein MobA	set13TCH614	Control3	-3.33954	-6.20592
PSPTO_2703	PSPTO_2703	D-mannonate oxidoreductase	set13TCH617	Control4	-4.09647	-5.67643
PSPTO_2703	PSPTO_2703	D-mannonate oxidoreductase	set13TCH612	Control3	-4.37324	-7.6872
PSPTO_2703	PSPTO_2703	D-mannonate oxidoreductase	set13TCH613	Control3	-5.49996	-6.53335
PSPTO_2703	PSPTO_2703	D-mannonate oxidoreductase	set13TCH614	Control3	-4.14242	-7.47461
PSPTO_2703	PSPTO_2703	D-mannonate oxidoreductase	set13TCH618	Control5	-3.83718	-5.63697
PSPTO_2703	PSPTO_2703	D-mannonate oxidoreductase	set13TCH619	Control5	-4.45343	-6.78113
PSPTO_2703	PSPTO_2703	D-mannonate oxidoreductase	set13TCH610	Control2	-5.05464	-8.85101
PSPTO_2713	PSPTO_2713	chemotaxis protein methyltransferase CheR	set13TCH610	Control2	-2.03326	-5.0751
PSPTO_2713	PSPTO_2713	chemotaxis protein methyltransferase CheR	set13TCH614	Control3	-2.70803	-6.53622
PSPTO_2713	PSPTO_2713	chemotaxis protein methyltransferase CheR	set13TCH619	Control5	-3.6274	-6.02035
PSPTO_2973	PSPTO_2973	molybdate ABC transporter periplasmic molybdate-binding protein	set13TCH610	Control2	-2.3554	-5.49934
PSPTO_3149	PSPTO_3149	cobaltochelatase subunit CobN	set13TCH619	Control5	-2.14547	-7.21078
PSPTO_3149	PSPTO_3149	cobaltochelatase subunit CobN	set13TCH622	Control6	-2.49228	-8.65716
PSPTO_3154	PSPTO_3154	precorrin-4 C(11)-methyltransferase	set13TCH622	Control6	-2.16238	-5.28598
PSPTO_3154	PSPTO_3154	precorrin-4 C(11)-methyltransferase	set13TCH619	Control5	-2.27012	-6.18839
PSPTO_3229	PSPTO_3229	filamentous hemagglutinin, intein-containing	set13TCH618	Control5	6.74526	36.4044
PSPTO_3229	PSPTO_3229	filamentous hemagglutinin, intein-containing	set13TCH616	Control4	5.64726	34.2215
PSPTO_3229	PSPTO_3229	filamentous hemagglutinin, intein-containing	set13TCH617	Control4	5.6456	35.0901
PSPTO_3229	PSPTO_3229	filamentous hemagglutinin, intein-containing	set13TCH622	Control6	8.08599	44.6876
PSPTO_3229	PSPTO_3229	filamentous hemagglutinin, intein-containing	set13TCH623	Control6	8.08043	45.2839
PSPTO_3229	PSPTO_3229	filamentous hemagglutinin, intein-containing	set13TCH619	Control5	6.97253	39.7125
PSPTO_3229	PSPTO_3229	filamentous hemagglutinin, intein-containing	set13TCH624	Control7	8.57965	43.965
PSPTO_3229	PSPTO_3229	filamentous hemagglutinin, intein-containing	set13TCH615	Control4	5.48042	31.5528
PSPTO_3229	PSPTO_3229	filamentous hemagglutinin, intein-containing	set13TCH620	Control5	7.01835	40.7578
PSPTO_3229	PSPTO_3229	filamentous hemagglutinin, intein-containing	set13TCH612	Control3	4.40304	28.0084
PSPTO_3229	PSPTO_3229	filamentous hemagglutinin, intein-containing	set13TCH613	Control3	4.78446	30.998
PSPTO_3229	PSPTO_3229	filamentous hemagglutinin, intein-containing	set13TCH621	Control6	7.9487	40.8304
PSPTO_3229	PSPTO_3229	filamentous hemagglutinin, intein-containing	set13TCH626	Control7	8.74688	48.1012
PSPTO_3229	PSPTO_3229	filamentous hemagglutinin, intein-containing	set13TCH625	Control7	8.50822	49.7169
PSPTO_3229	PSPTO_3229	filamentous hemagglutinin, intein-containing	set13TCH610	Control2	2.23078	15.9399
PSPTO_3229	PSPTO_3229	filamentous hemagglutinin, intein-containing	set13TCH614	Control3	4.45599	29.2878
PSPTO_3230	PSPTO_3230	hemolysin activator protein, HlyB family	set13TCH619	Control5	7.62365	31.5827
PSPTO_3230	PSPTO_3230	hemolysin activator protein, HlyB family	set13TCH623	Control6	8.78716	36.3679
PSPTO_3230	PSPTO_3230	hemolysin activator protein, HlyB family	set13TCH626	Control7	9.4862	40.642
PSPTO_3230	PSPTO_3230	hemolysin activator protein, HlyB family	set13TCH622	Control6	8.82913	35.9859
PSPTO_3230	PSPTO_3230	hemolysin activator protein, HlyB family	set13TCH616	Control4	6.20688	25.2075
PSPTO_3230	PSPTO_3230	hemolysin activator protein, HlyB family	set13TCH612	Control3	4.84871	20.0079
PSPTO_3230	PSPTO_3230	hemolysin activator protein, HlyB family	set13TCH615	Control4	6.06147	25.9707
PSPTO_3230	PSPTO_3230	hemolysin activator protein, HlyB family	set13TCH617	Control4	6.18263	24.9834
PSPTO_3230	PSPTO_3230	hemolysin activator protein, HlyB family	set13TCH614	Control3	5.02862	22.026
PSPTO_3230	PSPTO_3230	hemolysin activator protein, HlyB family	set13TCH610	Control2	2.61386	12.7946
PSPTO_3230	PSPTO_3230	hemolysin activator protein, HlyB family	set13TCH621	Control6	8.61945	34.671
PSPTO_3230	PSPTO_3230	hemolysin activator protein, HlyB family	set13TCH618	Control5	7.40103	29.066
PSPTO_3230	PSPTO_3230	hemolysin activator protein, HlyB family	set13TCH625	Control7	9.20891	38.6304
PSPTO_3230	PSPTO_3230	hemolysin activator protein, HlyB family	set13TCH620	Control5	7.7102	31.52
PSPTO_3230	PSPTO_3230	hemolysin activator protein, HlyB family	set13TCH609	Control2	2.20621	11.1012
PSPTO_3230	PSPTO_3230	hemolysin activator protein, HlyB family	set13TCH611	Control2	2.6343	12.569
PSPTO_3230	PSPTO_3230	hemolysin activator protein, HlyB family	set13TCH613	Control3	5.27862	22.5833
PSPTO_3230	PSPTO_3230	hemolysin activator protein, HlyB family	set13TCH624	Control7	9.29813	37.7452
PSPTO_3231	PSPTO_3231	LysR family transcriptional regulator	set13TCH624	Control7	3.25171	6.44248
PSPTO_3231	PSPTO_3231	LysR family transcriptional regulator	set13TCH619	Control5	3.33133	7.10169
PSPTO_3298	PSPTO_3298	sensor histidine kinase	set13TCH624	Control7	2.56628	5.44582
PSPTO_3366	PSPTO_3366	NADH dehydrogenase subunit B	set13TCH617	Control4	-3.25351	-5.23365
PSPTO_3366	PSPTO_3366	NADH dehydrogenase subunit B	set13TCH612	Control3	-3.03897	-5.7245
PSPTO_3366	PSPTO_3366	NADH dehydrogenase subunit B	set13TCH610	Control2	-2.7689	-5.53814
PSPTO_3366	PSPTO_3366	NADH dehydrogenase subunit B	set13TCH615	Control4	-3.04146	-5.19969
PSPTO_3367	PSPTO_3367	bifunctional NADH:ubiquinone oxidoreductase subunit C/D	set13TCH615	Control4	-2.49673	-5.07451
PSPTO_3367	PSPTO_3367	bifunctional NADH:ubiquinone oxidoreductase subunit C/D	set13TCH620	Control5	-3.21293	-5.2481
PSPTO_3367	PSPTO_3367	bifunctional NADH:ubiquinone oxidoreductase subunit C/D	set13TCH617	Control4	-3.25659	-5.70502
PSPTO_3367	PSPTO_3367	bifunctional NADH:ubiquinone oxidoreductase subunit C/D	set13TCH614	Control3	-2.32797	-5.28227
PSPTO_3367	PSPTO_3367	bifunctional NADH:ubiquinone oxidoreductase subunit C/D	set13TCH606	Control1	-2.34784	-5.26581
PSPTO_3376	PSPTO_3376	NADH:ubiquinone oxidoreductase subunit M	set13TCH612	Control3	-3.22848	-6.02173
PSPTO_3376	PSPTO_3376	NADH:ubiquinone oxidoreductase subunit M	set13TCH611	Control2	-2.76689	-5.35451
PSPTO_3376	PSPTO_3376	NADH:ubiquinone oxidoreductase subunit M	set13TCH613	Control3	-3.12458	-6.26905
PSPTO_3376	PSPTO_3376	NADH:ubiquinone oxidoreductase subunit M	set13TCH610	Control2	-2.34678	-5.01117
PSPTO_3377	PSPTO_3377	NADH:ubiquinone oxidoreductase subunit N	set13TCH609	Control2	-4.09843	-5.81974
PSPTO_3549	PSPTO_3549	transcriptional regulator AefR	set13TCH619	Control5	-3.60336	-5.4861
PSPTO_3549	PSPTO_3549	transcriptional regulator AefR	set13TCH614	Control3	-3.36162	-5.83164
PSPTO_3551	PSPTO_3551	homogentisate 1,2-dioxygenase	set13TCH625	Control7	2.00336	5.16374
PSPTO_3563	PSPTO_3563	gluconate utilization system GNT-I transcriptional repressor	set13TCH618	Control5	-2.72656	-5.32423
PSPTO_3722	PSPTO_3722	peptidyl-prolyl cis-trans isomerase D	set13TCH626	Control7	2.27362	5.06871
PSPTO_3722	PSPTO_3722	peptidyl-prolyl cis-trans isomerase D	set13TCH625	Control7	3.01004	7.04143
PSPTO_3810	PSPTO_3810	O-succinylhomoserine sulfhydrylase	set13TCH608	Control1	-3.19734	-7.3929
PSPTO_3810	PSPTO_3810	O-succinylhomoserine sulfhydrylase	set13TCH607	Control1	-3.70076	-6.03323
PSPTO_3810	PSPTO_3810	O-succinylhomoserine sulfhydrylase	set13TCH606	Control1	-4.40407	-7.24381
PSPTO_3810	PSPTO_3810	O-succinylhomoserine sulfhydrylase	set13TCH609	Control2	-3.64952	-6.57662
PSPTO_3810	PSPTO_3810	O-succinylhomoserine sulfhydrylase	set13TCH615	Control4	-3.82428	-5.9274
PSPTO_3810	PSPTO_3810	O-succinylhomoserine sulfhydrylase	set13TCH612	Control3	-4.76937	-7.25784
PSPTO_3810	PSPTO_3810	O-succinylhomoserine sulfhydrylase	set13TCH614	Control3	-3.68785	-6.59293
PSPTO_3810	PSPTO_3810	O-succinylhomoserine sulfhydrylase	set13TCH613	Control3	-4.21622	-6.41608
PSPTO_3818	PSPTO_3818	hypothetical protein	set13TCH619	Control5	-3.27574	-7.39393
PSPTO_3818	PSPTO_3818	hypothetical protein	set13TCH608	Control1	-2.05813	-6.39232
PSPTO_3818	PSPTO_3818	hypothetical protein	set13TCH612	Control3	-2.33926	-5.76219
PSPTO_3818	PSPTO_3818	hypothetical protein	set13TCH618	Control5	-2.92095	-6.06867
PSPTO_3818	PSPTO_3818	hypothetical protein	set13TCH622	Control6	-2.77344	-6.18169
PSPTO_3818	PSPTO_3818	hypothetical protein	set13TCH611	Control2	-2.23068	-5.92962
PSPTO_3818	PSPTO_3818	hypothetical protein	set13TCH614	Control3	-2.93318	-5.49303
PSPTO_3830	PSPTO_3830	3-oxoacyl-(acyl carrier protein) synthase II	set13TCH610	Control2	-3.8213	-5.11818
PSPTO_3834	PSPTO_3834	fatty acid/phospholipid synthesis protein PlsX	set13TCH612	Control3	-4.243	-5.25561
PSPTO_3834	PSPTO_3834	fatty acid/phospholipid synthesis protein PlsX	set13TCH614	Control3	-4.83548	-5.73495
PSPTO_3834	PSPTO_3834	fatty acid/phospholipid synthesis protein PlsX	set13TCH611	Control2	-4.83341	-5.69132
PSPTO_3840	PSPTO_3840	ribosomal large subunit pseudouridine synthase C	set13TCH620	Control5	-4.01103	-6.00237
PSPTO_3840	PSPTO_3840	ribosomal large subunit pseudouridine synthase C	set13TCH618	Control5	-3.96547	-7.23317
PSPTO_3840	PSPTO_3840	ribosomal large subunit pseudouridine synthase C	set13TCH619	Control5	-2.4985	-6.06784
PSPTO_3890	PSPTO_3890	FKBP-type peptidyl-prolyl cis-trans isomerase	set13TCH617	Control4	5.95551	14.5063
PSPTO_3890	PSPTO_3890	FKBP-type peptidyl-prolyl cis-trans isomerase	set13TCH609	Control2	2.52539	6.35745
PSPTO_3890	PSPTO_3890	FKBP-type peptidyl-prolyl cis-trans isomerase	set13TCH616	Control4	6.08989	17.8956
PSPTO_3890	PSPTO_3890	FKBP-type peptidyl-prolyl cis-trans isomerase	set13TCH611	Control2	2.31525	6.29969
PSPTO_3890	PSPTO_3890	FKBP-type peptidyl-prolyl cis-trans isomerase	set13TCH610	Control2	2.39533	10.0718
PSPTO_3890	PSPTO_3890	FKBP-type peptidyl-prolyl cis-trans isomerase	set13TCH620	Control5	7.40581	16.4123
PSPTO_3890	PSPTO_3890	FKBP-type peptidyl-prolyl cis-trans isomerase	set13TCH622	Control6	8.4393	22.8739
PSPTO_3890	PSPTO_3890	FKBP-type peptidyl-prolyl cis-trans isomerase	set13TCH626	Control7	8.85641	19.7354
PSPTO_3890	PSPTO_3890	FKBP-type peptidyl-prolyl cis-trans isomerase	set13TCH612	Control3	4.96691	18.015
PSPTO_3890	PSPTO_3890	FKBP-type peptidyl-prolyl cis-trans isomerase	set13TCH619	Control5	7.34477	21.1247
PSPTO_3890	PSPTO_3890	FKBP-type peptidyl-prolyl cis-trans isomerase	set13TCH623	Control6	8.4182	19.1207
PSPTO_3890	PSPTO_3890	FKBP-type peptidyl-prolyl cis-trans isomerase	set13TCH615	Control4	6.09113	17.1528
PSPTO_3890	PSPTO_3890	FKBP-type peptidyl-prolyl cis-trans isomerase	set13TCH613	Control3	5.14695	13.8278
PSPTO_3890	PSPTO_3890	FKBP-type peptidyl-prolyl cis-trans isomerase	set13TCH614	Control3	4.80056	11.5501
PSPTO_3890	PSPTO_3890	FKBP-type peptidyl-prolyl cis-trans isomerase	set13TCH618	Control5	7.35889	21.4238
PSPTO_3890	PSPTO_3890	FKBP-type peptidyl-prolyl cis-trans isomerase	set13TCH625	Control7	8.73228	23.1709
PSPTO_3890	PSPTO_3890	FKBP-type peptidyl-prolyl cis-trans isomerase	set13TCH624	Control7	9.25114	26.8246
PSPTO_3890	PSPTO_3890	FKBP-type peptidyl-prolyl cis-trans isomerase	set13TCH621	Control6	8.75698	24.3585
PSPTO_3900	PSPTO_3900	sensory box histidine kinase/response regulator	set13TCH615	Control4	-2.18948	-6.05074
PSPTO_3914	PSPTO_3914	copper resistance protein A	set13TCH617	Control4	-3.85526	-10.1852
PSPTO_3914	PSPTO_3914	copper resistance protein A	set13TCH620	Control5	-2.69675	-7.36513
PSPTO_3914	PSPTO_3914	copper resistance protein A	set13TCH618	Control5	-2.31775	-6.4246
PSPTO_3914	PSPTO_3914	copper resistance protein A	set13TCH612	Control3	-2.58637	-9.82612
PSPTO_3914	PSPTO_3914	copper resistance protein A	set13TCH616	Control4	-3.16353	-8.09769
PSPTO_3914	PSPTO_3914	copper resistance protein A	set13TCH615	Control4	-3.55203	-10.6223
PSPTO_3914	PSPTO_3914	copper resistance protein A	set13TCH622	Control6	-2.38903	-8.20287
PSPTO_3914	PSPTO_3914	copper resistance protein A	set13TCH619	Control5	-2.81524	-9.61621
PSPTO_3914	PSPTO_3914	copper resistance protein A	set13TCH613	Control3	-2.36265	-7.18405
PSPTO_3914	PSPTO_3914	copper resistance protein A	set13TCH614	Control3	-2.54594	-9.37225
PSPTO_3914	PSPTO_3914	copper resistance protein A	set13TCH621	Control6	-2.01227	-7.22302
PSPTO_3959	PSPTO_3959	quinolinate synthetase	set13TCH608	Control1	-2.68278	-8.42279
PSPTO_3959	PSPTO_3959	quinolinate synthetase	set13TCH610	Control2	-6.1711	-6.00616
PSPTO_4034	PSPTO_4034	cinA domain protein	set13TCH618	Control5	-2.58535	-5.20727
PSPTO_4107	PSPTO_4107	hypothetical protein	set13TCH624	Control7	5.38909	9.96141
PSPTO_4107	PSPTO_4107	hypothetical protein	set13TCH621	Control6	5.03897	7.83383
PSPTO_4164	PSPTO_4164	ornithine carbamoyltransferase	set13TCH608	Control1	-2.90829	-5.72416
PSPTO_4164	PSPTO_4164	ornithine carbamoyltransferase	set13TCH618	Control5	-3.16029	-5.26965
PSPTO_4164	PSPTO_4164	ornithine carbamoyltransferase	set13TCH619	Control5	-3.03782	-7.40905
PSPTO_4172	PSPTO_4172	amino acid ABC transporter permease	set13TCH612	Control3	-2.21992	-5.23527
PSPTO_4221	PSPTO_4221	serine protease, MucD	set13TCH622	Control6	-2.80765	-5.92959
PSPTO_4221	PSPTO_4221	serine protease, MucD	set13TCH617	Control4	-3.26832	-6.30403
PSPTO_4221	PSPTO_4221	serine protease, MucD	set13TCH618	Control5	-4.03796	-6.99289
PSPTO_4225	PSPTO_4225	L-aspartate oxidase	set13TCH613	Control3	-2.26858	-7.67833
PSPTO_4225	PSPTO_4225	L-aspartate oxidase	set13TCH622	Control6	-2.06771	-5.88
PSPTO_4225	PSPTO_4225	L-aspartate oxidase	set13TCH623	Control6	-2.97842	-6.65123
PSPTO_4225	PSPTO_4225	L-aspartate oxidase	set13TCH612	Control3	-2.27438	-8.61501
PSPTO_4225	PSPTO_4225	L-aspartate oxidase	set13TCH616	Control4	-2.45863	-5.53087
PSPTO_4225	PSPTO_4225	L-aspartate oxidase	set13TCH620	Control5	-3.39499	-8.94677
PSPTO_4225	PSPTO_4225	L-aspartate oxidase	set13TCH619	Control5	-3.2071	-9.15049
PSPTO_4225	PSPTO_4225	L-aspartate oxidase	set13TCH617	Control4	-2.47014	-6.43683
PSPTO_4225	PSPTO_4225	L-aspartate oxidase	set13TCH618	Control5	-3.95957	-11.4233
PSPTO_4225	PSPTO_4225	L-aspartate oxidase	set13TCH621	Control6	-2.89167	-7.22966
PSPTO_4225	PSPTO_4225	L-aspartate oxidase	set13TCH615	Control4	-3.23078	-9.05133
PSPTO_4229	PSPTO_4229	hypothetical protein	set13TCH613	Control3	-3.51234	-6.22571
PSPTO_4229	PSPTO_4229	hypothetical protein	set13TCH609	Control2	-2.80145	-7.76134
PSPTO_4229	PSPTO_4229	hypothetical protein	set13TCH611	Control2	-2.38936	-5.7023
PSPTO_4229	PSPTO_4229	hypothetical protein	set13TCH615	Control4	-4.8363	-7.39378
PSPTO_4229	PSPTO_4229	hypothetical protein	set13TCH619	Control5	-3.50444	-6.57524
PSPTO_4316	PSPTO_4316	exodeoxyribonuclease I	set13TCH619	Control5	-2.57542	-5.32768
PSPTO_4337	PSPTO_4337	pyruvate kinase	set13TCH624	Control7	2.41984	6.02272
PSPTO_4337	PSPTO_4337	pyruvate kinase	set13TCH623	Control6	2.01467	5.47812
PSPTO_4337	PSPTO_4337	pyruvate kinase	set13TCH621	Control6	2.03288	6.69241
PSPTO_4366	PSPTO_4366	iron-regulated protein A	set13TCH624	Control7	2.31781	7.09072
PSPTO_4366	PSPTO_4366	iron-regulated protein A	set13TCH626	Control7	2.51126	9.33844
PSPTO_4367	PSPTO_4367	lipoprotein	set13TCH624	Control7	2.37136	6.71985
PSPTO_4368	PSPTO_4368	lipoprotein	set13TCH625	Control7	2.63128	6.49307
PSPTO_4368	PSPTO_4368	lipoprotein	set13TCH622	Control6	2.59445	5.41805
PSPTO_4371	PSPTO_4371	inaA protein	set13TCH619	Control5	-3.28986	-5.24124
PSPTO_4374	PSPTO_4374	DNA-binding response regulator ColR	set13TCH616	Control4	-3.82662	-6.09917
PSPTO_4383	PSPTO_4383	AmpG protein	set13TCH611	Control2	-3.67784	-7.08976
PSPTO_4383	PSPTO_4383	AmpG protein	set13TCH613	Control3	-3.5374	-6.51577
PSPTO_4383	PSPTO_4383	AmpG protein	set13TCH608	Control1	-2.12264	-5.23554
PSPTO_4383	PSPTO_4383	AmpG protein	set13TCH616	Control4	-3.35043	-5.93401
PSPTO_4383	PSPTO_4383	AmpG protein	set13TCH614	Control3	-4.1128	-7.85956
PSPTO_4383	PSPTO_4383	AmpG protein	set13TCH609	Control2	-2.90663	-5.37777
PSPTO_4383	PSPTO_4383	AmpG protein	set13TCH620	Control5	-4.06388	-6.19785
PSPTO_4383	PSPTO_4383	AmpG protein	set13TCH612	Control3	-2.80642	-5.64935
PSPTO_4383	PSPTO_4383	AmpG protein	set13TCH619	Control5	-3.69915	-7.06907
PSPTO_4383	PSPTO_4383	AmpG protein	set13TCH610	Control2	-4.52	-7.45833
PSPTO_4432	PSPTO_4432	bifunctional sulfate adenylyltransferase subunit 1/adenylylsulfate kinase protein	set13TCH611	Control2	-5.36198	-8.15846
PSPTO_4432	PSPTO_4432	bifunctional sulfate adenylyltransferase subunit 1/adenylylsulfate kinase protein	set13TCH614	Control3	-3.68188	-6.10659
PSPTO_4432	PSPTO_4432	bifunctional sulfate adenylyltransferase subunit 1/adenylylsulfate kinase protein	set13TCH613	Control3	-3.60844	-6.29179
PSPTO_4432	PSPTO_4432	bifunctional sulfate adenylyltransferase subunit 1/adenylylsulfate kinase protein	set13TCH620	Control5	-4.07432	-6.82576
PSPTO_4432	PSPTO_4432	bifunctional sulfate adenylyltransferase subunit 1/adenylylsulfate kinase protein	set13TCH606	Control1	-3.6312	-5.97246
PSPTO_4432	PSPTO_4432	bifunctional sulfate adenylyltransferase subunit 1/adenylylsulfate kinase protein	set13TCH608	Control1	-4.1579	-6.90867
PSPTO_4432	PSPTO_4432	bifunctional sulfate adenylyltransferase subunit 1/adenylylsulfate kinase protein	set13TCH612	Control3	-3.64935	-5.56498
PSPTO_4432	PSPTO_4432	bifunctional sulfate adenylyltransferase subunit 1/adenylylsulfate kinase protein	set13TCH619	Control5	-3.56967	-6.40135
PSPTO_4432	PSPTO_4432	bifunctional sulfate adenylyltransferase subunit 1/adenylylsulfate kinase protein	set13TCH607	Control1	-3.55539	-7.43354
PSPTO_4432	PSPTO_4432	bifunctional sulfate adenylyltransferase subunit 1/adenylylsulfate kinase protein	set13TCH609	Control2	-3.89528	-5.13526
PSPTO_4432	PSPTO_4432	bifunctional sulfate adenylyltransferase subunit 1/adenylylsulfate kinase protein	set13TCH610	Control2	-4.74059	-9.43747
PSPTO_4432	PSPTO_4432	bifunctional sulfate adenylyltransferase subunit 1/adenylylsulfate kinase protein	set13TCH615	Control4	-4.45496	-6.90198
PSPTO_4432	PSPTO_4432	bifunctional sulfate adenylyltransferase subunit 1/adenylylsulfate kinase protein	set13TCH618	Control5	-3.98466	-5.98348
PSPTO_4433	PSPTO_4433	sulfate adenylyltransferase subunit 2	set13TCH609	Control2	-6.0565	-6.64579
PSPTO_4433	PSPTO_4433	sulfate adenylyltransferase subunit 2	set13TCH611	Control2	-7.61376	-5.25936
PSPTO_4433	PSPTO_4433	sulfate adenylyltransferase subunit 2	set13TCH608	Control1	-4.16745	-6.0439
PSPTO_4433	PSPTO_4433	sulfate adenylyltransferase subunit 2	set13TCH606	Control1	-2.82674	-5.35768
PSPTO_4433	PSPTO_4433	sulfate adenylyltransferase subunit 2	set13TCH607	Control1	-4.32744	-5.53391
PSPTO_4437	PSPTO_4437	histidinol-phosphate aminotransferase	set13TCH609	Control2	-4.59574	-5.60367
PSPTO_4437	PSPTO_4437	histidinol-phosphate aminotransferase	set13TCH613	Control3	-4.32742	-6.14876
PSPTO_4437	PSPTO_4437	histidinol-phosphate aminotransferase	set13TCH611	Control2	-4.39612	-5.51941
PSPTO_4437	PSPTO_4437	histidinol-phosphate aminotransferase	set13TCH619	Control5	-4.73825	-7.90355
PSPTO_4437	PSPTO_4437	histidinol-phosphate aminotransferase	set13TCH616	Control4	-4.32119	-5.47909
PSPTO_4437	PSPTO_4437	histidinol-phosphate aminotransferase	set13TCH615	Control4	-4.04854	-5.60146
PSPTO_4437	PSPTO_4437	histidinol-phosphate aminotransferase	set13TCH618	Control5	-4.83238	-6.61995
PSPTO_4437	PSPTO_4437	histidinol-phosphate aminotransferase	set13TCH606	Control1	-5.56882	-8.66871
PSPTO_4437	PSPTO_4437	histidinol-phosphate aminotransferase	set13TCH610	Control2	-4.2819	-5.25917
PSPTO_4438	PSPTO_4438	histidinol dehydrogenase	set13TCH610	Control2	-5.01781	-6.87337
PSPTO_4438	PSPTO_4438	histidinol dehydrogenase	set13TCH613	Control3	-4.01401	-5.16799
PSPTO_4438	PSPTO_4438	histidinol dehydrogenase	set13TCH606	Control1	-4.93167	-6.90023
PSPTO_4438	PSPTO_4438	histidinol dehydrogenase	set13TCH612	Control3	-5.13481	-6.09443
PSPTO_4444	PSPTO_4444	toluene tolerance protein	set13TCH608	Control1	-4.58677	-5.1433
PSPTO_4501	PSPTO_4501	carbamoyl-phosphate synthase large subunit	set13TCH612	Control3	-2.51532	-5.21989
PSPTO_4550	PSPTO_4550	GntR family transcriptional regulator	set13TCH615	Control4	-5.05313	-5.38153
PSPTO_4853	PSPTO_4853	type II/IV secretion system protein	set13TCH626	Control7	2.08829	6.08018
PSPTO_4881	PSPTO_4881	hypothetical protein	set13TCH621	Control6	2.36134	5.38109
PSPTO_4881	PSPTO_4881	hypothetical protein	set13TCH619	Control5	2.11854	5.91016
PSPTO_4881	PSPTO_4881	hypothetical protein	set13TCH624	Control7	2.08481	6.2402
PSPTO_4938	PSPTO_4938	ATP phosphoribosyltransferase regulatory subunit	set13TCH614	Control3	-5.31657	-5.48372
PSPTO_4938	PSPTO_4938	ATP phosphoribosyltransferase regulatory subunit	set13TCH608	Control1	-4.69706	-5.07048
PSPTO_4940	PSPTO_4940	hflK protein	set13TCH609	Control2	-2.4965	-5.30086
PSPTO_4943	PSPTO_4943	tRNA delta(2)-isopentenylpyrophosphate transferase	set13TCH612	Control3	-2.97546	-5.90793
PSPTO_4952	PSPTO_4952	flagellar motor protein MotB	set13TCH616	Control4	3.89661	10.8142
PSPTO_4952	PSPTO_4952	flagellar motor protein MotB	set13TCH618	Control5	4.74251	11.7281
PSPTO_4952	PSPTO_4952	flagellar motor protein MotB	set13TCH621	Control6	6.03238	13.7934
PSPTO_4952	PSPTO_4952	flagellar motor protein MotB	set13TCH615	Control4	4.10102	11.1053
PSPTO_4952	PSPTO_4952	flagellar motor protein MotB	set13TCH612	Control3	3.09775	9.83625
PSPTO_4952	PSPTO_4952	flagellar motor protein MotB	set13TCH617	Control4	4.26172	11.5035
PSPTO_4952	PSPTO_4952	flagellar motor protein MotB	set13TCH614	Control3	3.36799	10.1381
PSPTO_4952	PSPTO_4952	flagellar motor protein MotB	set13TCH625	Control7	6.57683	18.571
PSPTO_4952	PSPTO_4952	flagellar motor protein MotB	set13TCH611	Control2	2.09113	7.86538
PSPTO_4952	PSPTO_4952	flagellar motor protein MotB	set13TCH620	Control5	4.98419	11.2379
PSPTO_4952	PSPTO_4952	flagellar motor protein MotB	set13TCH622	Control6	5.69744	15.6732
PSPTO_4952	PSPTO_4952	flagellar motor protein MotB	set13TCH613	Control3	3.25445	11.3544
PSPTO_4952	PSPTO_4952	flagellar motor protein MotB	set13TCH626	Control7	6.79553	16.1568
PSPTO_4952	PSPTO_4952	flagellar motor protein MotB	set13TCH619	Control5	5.01564	13.8681
PSPTO_4952	PSPTO_4952	flagellar motor protein MotB	set13TCH624	Control7	6.49147	15.076
PSPTO_4952	PSPTO_4952	flagellar motor protein MotB	set13TCH623	Control6	5.96439	13.4652
PSPTO_4953	PSPTO_4953	flagellar motor protein MotA	set13TCH615	Control4	4.32909	16.6981
PSPTO_4953	PSPTO_4953	flagellar motor protein MotA	set13TCH614	Control3	3.72817	17.0768
PSPTO_4953	PSPTO_4953	flagellar motor protein MotA	set13TCH626	Control7	7.49872	19.5391
PSPTO_4953	PSPTO_4953	flagellar motor protein MotA	set13TCH620	Control5	5.6618	18.9387
PSPTO_4953	PSPTO_4953	flagellar motor protein MotA	set13TCH621	Control6	6.3638	18.769
PSPTO_4953	PSPTO_4953	flagellar motor protein MotA	set13TCH616	Control4	4.23782	14.8066
PSPTO_4953	PSPTO_4953	flagellar motor protein MotA	set13TCH612	Control3	3.42291	16.8778
PSPTO_4953	PSPTO_4953	flagellar motor protein MotA	set13TCH611	Control2	2.0346	10.4509
PSPTO_4953	PSPTO_4953	flagellar motor protein MotA	set13TCH623	Control6	6.55575	18.6065
PSPTO_4953	PSPTO_4953	flagellar motor protein MotA	set13TCH613	Control3	3.4835	15.6379
PSPTO_4953	PSPTO_4953	flagellar motor protein MotA	set13TCH618	Control5	5.45449	19.2871
PSPTO_4953	PSPTO_4953	flagellar motor protein MotA	set13TCH619	Control5	5.5343	20.6429
PSPTO_4953	PSPTO_4953	flagellar motor protein MotA	set13TCH625	Control7	7.22044	19.5545
PSPTO_4953	PSPTO_4953	flagellar motor protein MotA	set13TCH624	Control7	7.09341	19.6329
PSPTO_4953	PSPTO_4953	flagellar motor protein MotA	set13TCH617	Control4	4.64341	17.3369
PSPTO_4953	PSPTO_4953	flagellar motor protein MotA	set13TCH622	Control6	6.33116	18.0575
PSPTO_4954	PSPTO_4954	hypothetical protein	set13TCH624	Control7	2.24816	6.8449
PSPTO_4973	PSPTO_4973	mutT/nudix family protein	set13TCH612	Control3	-4.42678	-5.53395
PSPTO_4973	PSPTO_4973	mutT/nudix family protein	set13TCH613	Control3	-5.73653	-5.24255
PSPTO_4973	PSPTO_4973	mutT/nudix family protein	set13TCH619	Control5	-3.59525	-5.34486
PSPTO_4977	PSPTO_4977	outer membrane efflux protein TolC	set13TCH618	Control5	-2.78962	-6.40206
PSPTO_4977	PSPTO_4977	outer membrane efflux protein TolC	set13TCH622	Control6	-3.12566	-6.67062
PSPTO_4977	PSPTO_4977	outer membrane efflux protein TolC	set13TCH616	Control4	-2.95037	-5.13698
PSPTO_4977	PSPTO_4977	outer membrane efflux protein TolC	set13TCH615	Control4	-2.15089	-5.62466
PSPTO_4986	PSPTO_4986	membrane protein	set13TCH620	Control5	-2.91832	-6.33097
PSPTO_4986	PSPTO_4986	membrane protein	set13TCH621	Control6	-2.64015	-6.31542
PSPTO_4986	PSPTO_4986	membrane protein	set13TCH623	Control6	-3.38564	-5.65449
PSPTO_4987	PSPTO_4987	hypothetical protein	set13TCH621	Control6	2.33373	5.83308
PSPTO_4989	PSPTO_4989	hypothetical protein	set13TCH623	Control6	2.75257	5.28751
PSPTO_5004	PSPTO_5004	glutamate-ammonia-ligase adenylyltransferase	set13TCH618	Control5	-2.57237	-5.82802
PSPTO_5004	PSPTO_5004	glutamate-ammonia-ligase adenylyltransferase	set13TCH621	Control6	-2.10036	-6.28173
PSPTO_5023	PSPTO_5023	sodium/hydrogen exchanger family protein	set13TCH624	Control7	2.05458	7.40377
PSPTO_5036	PSPTO_5036	tonB domain protein	set13TCH614	Control3	-4.37338	-6.94847
PSPTO_5036	PSPTO_5036	tonB domain protein	set13TCH611	Control2	-3.11415	-5.67395
PSPTO_5036	PSPTO_5036	tonB domain protein	set13TCH616	Control4	-3.63758	-5.86436
PSPTO_5049	PSPTO_5049	homoserine O-acetyltransferase	set13TCH612	Control3	-4.61625	-6.3628
PSPTO_5049	PSPTO_5049	homoserine O-acetyltransferase	set13TCH614	Control3	-5.1759	-7.08406
PSPTO_5049	PSPTO_5049	homoserine O-acetyltransferase	set13TCH618	Control5	-4.56921	-5.43306
PSPTO_5049	PSPTO_5049	homoserine O-acetyltransferase	set13TCH610	Control2	-3.87446	-5.13523
PSPTO_5049	PSPTO_5049	homoserine O-acetyltransferase	set13TCH615	Control4	-3.87636	-5.17798
PSPTO_5049	PSPTO_5049	homoserine O-acetyltransferase	set13TCH609	Control2	-4.50035	-6.53367
PSPTO_5049	PSPTO_5049	homoserine O-acetyltransferase	set13TCH613	Control3	-3.66988	-5.04333
PSPTO_5049	PSPTO_5049	homoserine O-acetyltransferase	set13TCH619	Control5	-3.36236	-5.2013
PSPTO_5057	PSPTO_5057	dihydroxy-acid dehydratase	set13TCH612	Control3	-3.5952	-7.23129
PSPTO_5057	PSPTO_5057	dihydroxy-acid dehydratase	set13TCH614	Control3	-3.46785	-6.78422
PSPTO_5057	PSPTO_5057	dihydroxy-acid dehydratase	set13TCH615	Control4	-3.29883	-5.80677
PSPTO_5057	PSPTO_5057	dihydroxy-acid dehydratase	set13TCH620	Control5	-3.94619	-9.1323
PSPTO_5057	PSPTO_5057	dihydroxy-acid dehydratase	set13TCH610	Control2	-3.72479	-6.7923
PSPTO_5057	PSPTO_5057	dihydroxy-acid dehydratase	set13TCH619	Control5	-3.17659	-6.75082
PSPTO_5057	PSPTO_5057	dihydroxy-acid dehydratase	set13TCH611	Control2	-4.30022	-8.25632
PSPTO_5057	PSPTO_5057	dihydroxy-acid dehydratase	set13TCH613	Control3	-3.24153	-6.23301
PSPTO_5057	PSPTO_5057	dihydroxy-acid dehydratase	set13TCH608	Control1	-3.67168	-8.42297
PSPTO_5057	PSPTO_5057	dihydroxy-acid dehydratase	set13TCH616	Control4	-2.94304	-5.35435
PSPTO_5057	PSPTO_5057	dihydroxy-acid dehydratase	set13TCH617	Control4	-3.62656	-6.64838
PSPTO_5057	PSPTO_5057	dihydroxy-acid dehydratase	set13TCH609	Control2	-4.16364	-7.37535
PSPTO_5057	PSPTO_5057	dihydroxy-acid dehydratase	set13TCH606	Control1	-2.70473	-5.31817
PSPTO_5057	PSPTO_5057	dihydroxy-acid dehydratase	set13TCH621	Control6	-2.97075	-7.42525
PSPTO_5057	PSPTO_5057	dihydroxy-acid dehydratase	set13TCH618	Control5	-2.64036	-5.27178
PSPTO_5057	PSPTO_5057	dihydroxy-acid dehydratase	set13TCH623	Control6	-2.6906	-8.35797
PSPTO_5057	PSPTO_5057	dihydroxy-acid dehydratase	set13TCH622	Control6	-3.13222	-9.26025
PSPTO_5057	PSPTO_5057	dihydroxy-acid dehydratase	set13TCH607	Control1	-3.30501	-6.02137
PSPTO_5069	PSPTO_5069	5,10-methylenetetrahydrofolate reductase	set13TCH608	Control1	-3.56688	-7.28867
PSPTO_5069	PSPTO_5069	5,10-methylenetetrahydrofolate reductase	set13TCH607	Control1	-4.81223	-9.18262
PSPTO_5069	PSPTO_5069	5,10-methylenetetrahydrofolate reductase	set13TCH609	Control2	-4.25085	-7.10531
PSPTO_5121	PSPTO_5121	glutamate synthase, small subunit	set13TCH614	Control3	-3.27838	-6.05561
PSPTO_5121	PSPTO_5121	glutamate synthase, small subunit	set13TCH615	Control4	-4.04488	-8.21867
PSPTO_5121	PSPTO_5121	glutamate synthase, small subunit	set13TCH622	Control6	-2.34307	-5.00446
PSPTO_5121	PSPTO_5121	glutamate synthase, small subunit	set13TCH619	Control5	-3.40428	-6.45048
PSPTO_5121	PSPTO_5121	glutamate synthase, small subunit	set13TCH612	Control3	-3.90198	-6.99522
PSPTO_5121	PSPTO_5121	glutamate synthase, small subunit	set13TCH613	Control3	-4.27487	-8.36117
PSPTO_5121	PSPTO_5121	glutamate synthase, small subunit	set13TCH618	Control5	-3.09954	-5.98289
PSPTO_5121	PSPTO_5121	glutamate synthase, small subunit	set13TCH616	Control4	-3.98103	-6.4885
PSPTO_5121	PSPTO_5121	glutamate synthase, small subunit	set13TCH617	Control4	-3.75054	-6.18224
PSPTO_5121	PSPTO_5121	glutamate synthase, small subunit	set13TCH611	Control2	-4.47394	-7.46243
PSPTO_5121	PSPTO_5121	glutamate synthase, small subunit	set13TCH607	Control1	-3.11369	-6.44228
PSPTO_5121	PSPTO_5121	glutamate synthase, small subunit	set13TCH610	Control2	-4.09005	-6.97511
PSPTO_5121	PSPTO_5121	glutamate synthase, small subunit	set13TCH609	Control2	-3.37778	-5.82924
PSPTO_5121	PSPTO_5121	glutamate synthase, small subunit	set13TCH608	Control1	-3.49615	-6.30376
PSPTO_5121	PSPTO_5121	glutamate synthase, small subunit	set13TCH606	Control1	-3.73172	-6.69837
PSPTO_5123	PSPTO_5123	glutamate synthase, large subunit	set13TCH614	Control3	-2.73892	-8.33566
PSPTO_5123	PSPTO_5123	glutamate synthase, large subunit	set13TCH619	Control5	-2.67003	-7.72173
PSPTO_5123	PSPTO_5123	glutamate synthase, large subunit	set13TCH611	Control2	-2.72011	-7.35533
PSPTO_5123	PSPTO_5123	glutamate synthase, large subunit	set13TCH610	Control2	-3.30363	-9.75967
PSPTO_5123	PSPTO_5123	glutamate synthase, large subunit	set13TCH617	Control4	-2.22916	-5.86391
PSPTO_5123	PSPTO_5123	glutamate synthase, large subunit	set13TCH613	Control3	-2.73654	-7.46992
PSPTO_5123	PSPTO_5123	glutamate synthase, large subunit	set13TCH616	Control4	-3.05713	-9.58186
PSPTO_5123	PSPTO_5123	glutamate synthase, large subunit	set13TCH622	Control6	-2.21541	-7.293
PSPTO_5123	PSPTO_5123	glutamate synthase, large subunit	set13TCH615	Control4	-2.51614	-7.91154
PSPTO_5123	PSPTO_5123	glutamate synthase, large subunit	set13TCH618	Control5	-2.53864	-7.99005
PSPTO_5123	PSPTO_5123	glutamate synthase, large subunit	set13TCH612	Control3	-3.29581	-10.8855
PSPTO_5123	PSPTO_5123	glutamate synthase, large subunit	set13TCH608	Control1	-3.5546	-11.2407
PSPTO_5123	PSPTO_5123	glutamate synthase, large subunit	set13TCH609	Control2	-3.59136	-11.7928
PSPTO_5123	PSPTO_5123	glutamate synthase, large subunit	set13TCH606	Control1	-2.91352	-9.42802
PSPTO_5123	PSPTO_5123	glutamate synthase, large subunit	set13TCH607	Control1	-3.278	-9.67758
PSPTO_5125	PSPTO_5125	hypothetical protein	set13TCH618	Control5	-3.16675	-5.68269
PSPTO_5125	PSPTO_5125	hypothetical protein	set13TCH615	Control4	-2.5441	-6.04714
PSPTO_5125	PSPTO_5125	hypothetical protein	set13TCH613	Control3	-3.11588	-7.92937
PSPTO_5125	PSPTO_5125	hypothetical protein	set13TCH612	Control3	-2.23274	-5.14305
PSPTO_5125	PSPTO_5125	hypothetical protein	set13TCH614	Control3	-2.20611	-5.68435
PSPTO_5125	PSPTO_5125	hypothetical protein	set13TCH617	Control4	-2.81972	-5.94956
PSPTO_5125	PSPTO_5125	hypothetical protein	set13TCH609	Control2	-2.11407	-5.66095
PSPTO_5133	PSPTO_5133	penicillin-binding protein	set13TCH610	Control2	-4.99997	-12.2792
PSPTO_5133	PSPTO_5133	penicillin-binding protein	set13TCH615	Control4	-3.99653	-9.60398
PSPTO_5133	PSPTO_5133	penicillin-binding protein	set13TCH622	Control6	-3.57903	-11.6032
PSPTO_5133	PSPTO_5133	penicillin-binding protein	set13TCH606	Control1	-3.20902	-8.54246
PSPTO_5133	PSPTO_5133	penicillin-binding protein	set13TCH619	Control5	-4.89435	-14.7662
PSPTO_5133	PSPTO_5133	penicillin-binding protein	set13TCH611	Control2	-4.94867	-10.6911
PSPTO_5133	PSPTO_5133	penicillin-binding protein	set13TCH625	Control7	-2.42683	-6.4667
PSPTO_5133	PSPTO_5133	penicillin-binding protein	set13TCH613	Control3	-4.97496	-12.4841
PSPTO_5133	PSPTO_5133	penicillin-binding protein	set13TCH618	Control5	-4.54867	-11.8678
PSPTO_5133	PSPTO_5133	penicillin-binding protein	set13TCH617	Control4	-4.14429	-8.76811
PSPTO_5133	PSPTO_5133	penicillin-binding protein	set13TCH608	Control1	-3.67771	-10.0156
PSPTO_5133	PSPTO_5133	penicillin-binding protein	set13TCH616	Control4	-4.51166	-11.5717
PSPTO_5133	PSPTO_5133	penicillin-binding protein	set13TCH621	Control6	-3.89585	-6.51442
PSPTO_5133	PSPTO_5133	penicillin-binding protein	set13TCH620	Control5	-4.15199	-10.3628
PSPTO_5133	PSPTO_5133	penicillin-binding protein	set13TCH609	Control2	-4.20325	-9.41055
PSPTO_5133	PSPTO_5133	penicillin-binding protein	set13TCH607	Control1	-4.06626	-9.2944
PSPTO_5133	PSPTO_5133	penicillin-binding protein	set13TCH623	Control6	-2.92717	-8.77831
PSPTO_5133	PSPTO_5133	penicillin-binding protein	set13TCH614	Control3	-5.2677	-15.2955
PSPTO_5133	PSPTO_5133	penicillin-binding protein	set13TCH612	Control3	-4.41325	-10.0596
PSPTO_5154	PSPTO_5154	phosphoribosyl-ATP pyrophosphatase	set13TCH611	Control2	-6.13985	-5.47635
PSPTO_5191	PSPTO_5191	AcrB/AcrD/AcrF family protein	set13TCH619	Control5	-3.41563	-10.0854
PSPTO_5191	PSPTO_5191	AcrB/AcrD/AcrF family protein	set13TCH617	Control4	-2.53697	-7.33894
PSPTO_5191	PSPTO_5191	AcrB/AcrD/AcrF family protein	set13TCH615	Control4	-2.478	-8.21125
PSPTO_5191	PSPTO_5191	AcrB/AcrD/AcrF family protein	set13TCH620	Control5	-2.24957	-5.23963
PSPTO_5191	PSPTO_5191	AcrB/AcrD/AcrF family protein	set13TCH621	Control6	-2.56191	-8.49564
PSPTO_5191	PSPTO_5191	AcrB/AcrD/AcrF family protein	set13TCH616	Control4	-2.55741	-6.47186
PSPTO_5191	PSPTO_5191	AcrB/AcrD/AcrF family protein	set13TCH618	Control5	-2.78682	-7.44379
PSPTO_5191	PSPTO_5191	AcrB/AcrD/AcrF family protein	set13TCH622	Control6	-3.50274	-8.15846
PSPTO_5191	PSPTO_5191	AcrB/AcrD/AcrF family protein	set13TCH623	Control6	-2.03765	-6.71685
PSPTO_5257	PSPTO_5257	hypothetical protein	set13TCH623	Control6	2.07526	6.12562
PSPTO_5257	PSPTO_5257	hypothetical protein	set13TCH619	Control5	2.00225	6.91709
PSPTO_5257	PSPTO_5257	hypothetical protein	set13TCH622	Control6	2.34715	6.14405
PSPTO_5257	PSPTO_5257	hypothetical protein	set13TCH626	Control7	2.42145	9.00975
PSPTO_5257	PSPTO_5257	hypothetical protein	set13TCH620	Control5	2.28837	10.668
PSPTO_5284	PSPTO_5284	phosphoenolpyruvate-protein phosphotransferase PtsP	set13TCH620	Control5	-2.3612	-5.31817
PSPTO_5284	PSPTO_5284	phosphoenolpyruvate-protein phosphotransferase PtsP	set13TCH615	Control4	-2.29704	-5.16822
PSPTO_5318	PSPTO_5318	outer membrane porin, OprD family	set13TCH619	Control5	-2.42826	-6.44219
PSPTO_5322	PSPTO_5322	hypothetical protein	set13TCH624	Control7	7.38946	27.5744
PSPTO_5322	PSPTO_5322	hypothetical protein	set13TCH612	Control3	3.52866	13.4092
PSPTO_5322	PSPTO_5322	hypothetical protein	set13TCH616	Control4	4.47687	13.3704
PSPTO_5322	PSPTO_5322	hypothetical protein	set13TCH617	Control4	4.45837	10.8007
PSPTO_5322	PSPTO_5322	hypothetical protein	set13TCH626	Control7	7.39623	18.9843
PSPTO_5322	PSPTO_5322	hypothetical protein	set13TCH619	Control5	5.84277	17.4936
PSPTO_5322	PSPTO_5322	hypothetical protein	set13TCH610	Control2	2.25569	9.77382
PSPTO_5322	PSPTO_5322	hypothetical protein	set13TCH622	Control6	6.86282	20.0721
PSPTO_5322	PSPTO_5322	hypothetical protein	set13TCH625	Control7	7.60647	21.422
PSPTO_5322	PSPTO_5322	hypothetical protein	set13TCH618	Control5	5.67511	21.5244
PSPTO_5322	PSPTO_5322	hypothetical protein	set13TCH623	Control6	6.56054	21.3948
PSPTO_5322	PSPTO_5322	hypothetical protein	set13TCH620	Control5	5.65864	16.2158
PSPTO_5322	PSPTO_5322	hypothetical protein	set13TCH614	Control3	3.40647	8.81647
PSPTO_5322	PSPTO_5322	hypothetical protein	set13TCH613	Control3	3.72182	11.6014
PSPTO_5322	PSPTO_5322	hypothetical protein	set13TCH615	Control4	4.76571	16.5767
PSPTO_5322	PSPTO_5322	hypothetical protein	set13TCH621	Control6	6.67681	22.6076
PSPTO_5329	PSPTO_5329	carboxyl-terminal protease family protein	set13TCH615	Control4	-3.36232	-6.51238
PSPTO_5335	PSPTO_5335	phosphoribosylformimino-5-aminoimidazole carboxamide ribotide isomerase	set13TCH611	Control2	-7.41532	-5.12338
PSPTO_5335	PSPTO_5335	phosphoribosylformimino-5-aminoimidazole carboxamide ribotide isomerase	set13TCH608	Control1	-5.51437	-8.19452
PSPTO_5335	PSPTO_5335	phosphoribosylformimino-5-aminoimidazole carboxamide ribotide isomerase	set13TCH614	Control3	-5.82064	-5.66923
PSPTO_5335	PSPTO_5335	phosphoribosylformimino-5-aminoimidazole carboxamide ribotide isomerase	set13TCH607	Control1	-5.62762	-9.7767
PSPTO_5335	PSPTO_5335	phosphoribosylformimino-5-aminoimidazole carboxamide ribotide isomerase	set13TCH609	Control2	-4.73875	-6.06894
PSPTO_5335	PSPTO_5335	phosphoribosylformimino-5-aminoimidazole carboxamide ribotide isomerase	set13TCH610	Control2	-4.7972	-6.10728
PSPTO_5335	PSPTO_5335	phosphoribosylformimino-5-aminoimidazole carboxamide ribotide isomerase	set13TCH619	Control5	-4.95236	-6.77841
PSPTO_5335	PSPTO_5335	phosphoribosylformimino-5-aminoimidazole carboxamide ribotide isomerase	set13TCH618	Control5	-4.02614	-5.71403
PSPTO_5335	PSPTO_5335	phosphoribosylformimino-5-aminoimidazole carboxamide ribotide isomerase	set13TCH606	Control1	-4.39951	-5.79713
PSPTO_5335	PSPTO_5335	phosphoribosylformimino-5-aminoimidazole carboxamide ribotide isomerase	set13TCH612	Control3	-6.10279	-8.35302
PSPTO_5338	PSPTO_5338	imidazoleglycerol-phosphate dehydratase	set13TCH607	Control1	-7.77677	-5.23175
PSPTO_5339	PSPTO_5339	aromatic-amino-acid aminotransferase	set13TCH619	Control5	-2.65234	-5.94707
PSPTO_5339	PSPTO_5339	aromatic-amino-acid aminotransferase	set13TCH616	Control4	-3.09773	-5.2337
PSPTO_5339	PSPTO_5339	aromatic-amino-acid aminotransferase	set13TCH620	Control5	-2.53448	-5.18695
PSPTO_5339	PSPTO_5339	aromatic-amino-acid aminotransferase	set13TCH610	Control2	-2.09343	-7.43663
PSPTO_5339	PSPTO_5339	aromatic-amino-acid aminotransferase	set13TCH613	Control3	-2.96326	-6.30942
PSPTO_5339	PSPTO_5339	aromatic-amino-acid aminotransferase	set13TCH622	Control6	-3.91435	-5.36609
PSPTO_5356	PSPTO_5356	gamma-aminobutyrate permease	set13TCH616	Control4	-2.54137	-5.30897
PSPTO_5378	PSPTO_5378	LamB/YcsF family protein	set13TCH618	Control5	-4.22822	-5.47606
PSPTO_5407	PSPTO_5407	oxidoreductase, molybdopterin-binding protein	set13TCH612	Control3	-2.13657	-7.95905
PSPTO_5407	PSPTO_5407	oxidoreductase, molybdopterin-binding protein	set13TCH621	Control6	-2.56012	-6.6033
PSPTO_5407	PSPTO_5407	oxidoreductase, molybdopterin-binding protein	set13TCH615	Control4	-2.70954	-8.15183
PSPTO_5407	PSPTO_5407	oxidoreductase, molybdopterin-binding protein	set13TCH616	Control4	-2.36554	-5.70827
PSPTO_5407	PSPTO_5407	oxidoreductase, molybdopterin-binding protein	set13TCH617	Control4	-3.58675	-8.09273
PSPTO_5407	PSPTO_5407	oxidoreductase, molybdopterin-binding protein	set13TCH622	Control6	-2.04204	-5.3054
PSPTO_5407	PSPTO_5407	oxidoreductase, molybdopterin-binding protein	set13TCH620	Control5	-3.52682	-8.44403
PSPTO_5407	PSPTO_5407	oxidoreductase, molybdopterin-binding protein	set13TCH613	Control3	-2.42914	-7.11612
PSPTO_5407	PSPTO_5407	oxidoreductase, molybdopterin-binding protein	set13TCH619	Control5	-2.80907	-8.57889
PSPTO_5407	PSPTO_5407	oxidoreductase, molybdopterin-binding protein	set13TCH618	Control5	-2.99354	-6.93277
PSPTO_5407	PSPTO_5407	oxidoreductase, molybdopterin-binding protein	set13TCH614	Control3	-2.13627	-6.79589
PSPTO_5479	PSPTO_5479	transporter	set13TCH614	Control3	-3.85651	-5.76031
PSPTO_5479	PSPTO_5479	transporter	set13TCH617	Control4	-4.69734	-5.12995
PSPTO_5482	PSPTO_5482	response regulator	set13TCH615	Control4	3.9878	5.00304
PSPTO_5482	PSPTO_5482	response regulator	set13TCH621	Control6	5.01823	5.61195
PSPTO_5482	PSPTO_5482	response regulator	set13TCH623	Control6	4.77323	9.89953
PSPTO_5482	PSPTO_5482	response regulator	set13TCH617	Control4	3.95801	9.72421
PSPTO_5482	PSPTO_5482	response regulator	set13TCH626	Control7	5.11008	11.8036
PSPTO_5482	PSPTO_5482	response regulator	set13TCH613	Control3	2.89866	5.90974
PSPTO_5482	PSPTO_5482	response regulator	set13TCH624	Control7	5.79001	7.90508
PSPTO_5482	PSPTO_5482	response regulator	set13TCH618	Control5	4.67309	5.81068
PSPTO_5482	PSPTO_5482	response regulator	set13TCH625	Control7	5.11598	5.61805
PSPTO_5482	PSPTO_5482	response regulator	set13TCH622	Control6	5.34729	8.1786
PSPTO_5482	PSPTO_5482	response regulator	set13TCH620	Control5	4.35413	11.8312
PSPTO_5482	PSPTO_5482	response regulator	set13TCH619	Control5	4.75269	6.5396
PSPTO_5490	PSPTO_5490	aldose 1-epimerase family protein	set13TCH620	Control5	-2.93525	-5.13652
PSPTO_5510	PSPTO_5510	pyruvate carboxylase subunit B	set13TCH614	Control3	-3.26959	-5.13892
PSPTO_5510	PSPTO_5510	pyruvate carboxylase subunit B	set13TCH608	Control1	-2.1048	-5.06054
PSPTO_5510	PSPTO_5510	pyruvate carboxylase subunit B	set13TCH606	Control1	-2.2568	-6.38066
PSPTO_5511	PSPTO_5511	pyruvate carboxylase subunit A	set13TCH617	Control4	-5.59681	-11.9378
PSPTO_5511	PSPTO_5511	pyruvate carboxylase subunit A	set13TCH614	Control3	-4.82156	-11.2065
PSPTO_5511	PSPTO_5511	pyruvate carboxylase subunit A	set13TCH615	Control4	-6.08737	-5.93403
PSPTO_5511	PSPTO_5511	pyruvate carboxylase subunit A	set13TCH619	Control5	-4.85007	-8.72501
PSPTO_5511	PSPTO_5511	pyruvate carboxylase subunit A	set13TCH612	Control3	-5.59967	-12.4937
PSPTO_5511	PSPTO_5511	pyruvate carboxylase subunit A	set13TCH611	Control2	-4.72305	-9.71007
PSPTO_5511	PSPTO_5511	pyruvate carboxylase subunit A	set13TCH620	Control5	-4.47241	-8.87946
PSPTO_5511	PSPTO_5511	pyruvate carboxylase subunit A	set13TCH622	Control6	-3.08239	-7.1642
PSPTO_5511	PSPTO_5511	pyruvate carboxylase subunit A	set13TCH613	Control3	-4.84763	-10.886
PSPTO_5511	PSPTO_5511	pyruvate carboxylase subunit A	set13TCH607	Control1	-2.76793	-8.4716
PSPTO_5511	PSPTO_5511	pyruvate carboxylase subunit A	set13TCH606	Control1	-3.21857	-7.64856
PSPTO_5511	PSPTO_5511	pyruvate carboxylase subunit A	set13TCH609	Control2	-5.08171	-11.748
PSPTO_5511	PSPTO_5511	pyruvate carboxylase subunit A	set13TCH608	Control1	-3.87074	-12.0023
PSPTO_5511	PSPTO_5511	pyruvate carboxylase subunit A	set13TCH618	Control5	-4.84353	-7.40407
PSPTO_5511	PSPTO_5511	pyruvate carboxylase subunit A	set13TCH610	Control2	-5.03546	-11.3221

## Sheet: Motile selection HF genes
locusId	sysName	description	Liquid responder
PSPTO_0026	PSPTO_0026	hypothetical protein	FALSE
PSPTO_0077	PSPTO_0077	ribonuclease PH	FALSE
PSPTO_0098	PSPTO_0098	hypothetical protein	FALSE
PSPTO_0116	PSPTO_0116	LysR family transcriptional regulator	FALSE
PSPTO_0117	PSPTO_0117	methyl-accepting chemotaxis protein	FALSE
PSPTO_0121	PSPTO_0121	membrane protein	FALSE
PSPTO_0158	PSPTO_0158	tryptophan synthase subunit beta	TURE
PSPTO_0159	PSPTO_0159	tryptophan synthase subunit alpha	TURE
PSPTO_0169	PSPTO_0169	shikimate 5-dehydrogenase	TURE
PSPTO_0230	PSPTO_0230	adenylate cyclase	FALSE
PSPTO_0234	PSPTO_0234	ribosomal protein S6 modification protein	FALSE
PSPTO_0239	PSPTO_0239	phosphoenolpyruvate carboxykinase	FALSE
PSPTO_0306	PSPTO_0306	sensory box/GGDEF domain/EAL domain-containing protein	FALSE
PSPTO_0335	PSPTO_0335	sensory box histidine kinase	FALSE
PSPTO_0362	PSPTO_0362	DeoR family transcriptional regulator	FALSE
PSPTO_0389	PSPTO_0389	lipoprotein	FALSE
PSPTO_0406	PSPTO_0406	sensory box/GGDEF domain/EAL domain-containing protein	FALSE
PSPTO_0413	PSPTO_0413	hypothetical protein	FALSE
PSPTO_0422	PSPTO_0422	virulence-associated protein	FALSE
PSPTO_0435	PSPTO_0435	tRNA (guanine-N(7)-)-methyltransferase	FALSE
PSPTO_0484	PSPTO_0484	hypothetical protein	FALSE
PSPTO_0555	PSPTO_0555	hypothetical protein	FALSE
PSPTO_0568	PSPTO_0568	anthranilate synthase, component I	TURE
PSPTO_0593	PSPTO_0593	anthranilate phosphoribosyltransferase	FALSE
PSPTO_0607	PSPTO_0607	peptidase, M23/M37 family	TURE
PSPTO_0748	PSPTO_0748	RIO1 family protein	FALSE
PSPTO_0751	PSPTO_0751	hypothetical protein	FALSE
PSPTO_0829	PSPTO_0829	clpB protein	FALSE
PSPTO_0863	PSPTO_0863	hypothetical protein	FALSE
PSPTO_0954	PSPTO_0954	phosphoenolpyruvate-protein phosphotransferase,EI/HPr/EIIA components	TURE
PSPTO_0956	PSPTO_0956	phosphotransferase system, fructose-specific IIBC component	TURE
PSPTO_0965	PSPTO_0965	sensor histidine kinase	FALSE
PSPTO_0981	PSPTO_0981	acetolactate synthase large subunit	TURE
PSPTO_0982	PSPTO_0982	acetolactate synthase small subunit	FALSE
PSPTO_0983	PSPTO_0983	ketol-acid reductoisomerase	TURE
PSPTO_1075	PSPTO_1075	O-antigen ABC transporter, ATP-binding protein	FALSE
PSPTO_1076	PSPTO_1076	O-antigen ABC transporter, permease protein	FALSE
PSPTO_1078	PSPTO_1078	lipopolysaccharide biosynthesis protein	FALSE
PSPTO_1136	PSPTO_1136	malate:quinone oxidoreductase	FALSE
PSPTO_1245	PSPTO_1245	polysaccharide deacetylase family protein	FALSE
PSPTO_1256	PSPTO_1256	amino acid ABC transporter permease	FALSE
PSPTO_1265	PSPTO_1265	nucleoid-associated family protein	FALSE
PSPTO_1271	PSPTO_1271	cytosol aminopeptidase	FALSE
PSPTO_1276	PSPTO_1276	glycine dehydrogenase	FALSE
PSPTO_1280	PSPTO_1280	transcriptional regulator TyrR	FALSE
PSPTO_1289	PSPTO_1289	glucokinase	FALSE
PSPTO_1291	PSPTO_1291	sensor histidine kinase	FALSE
PSPTO_1292	PSPTO_1292	glucose ABC transporter, periplasmic glucose-binding protein	FALSE
PSPTO_1293	PSPTO_1293	glucose ABC transporter permease	FALSE
PSPTO_1294	PSPTO_1294	glucose ABC transporter permease	FALSE
PSPTO_1295	PSPTO_1295	glucose ABC transporter ATP-binding protein	FALSE
PSPTO_1300	PSPTO_1300	glucose-6-phosphate 1-dehydrogenase	TURE
PSPTO_1332	PSPTO_1332	branched-chain amino acid aminotransferase	TURE
PSPTO_1378	PSPTO_1378	membrane-bound lytic murein transglycosylase D	FALSE
PSPTO_1379	PSPTO_1379	type III transcriptional regulator HrpR	FALSE
PSPTO_1380	PSPTO_1380	type III transcriptional regulator HrpS	FALSE
PSPTO_1381	PSPTO_1381	type III helper protein HrpA1	FALSE
PSPTO_1389	PSPTO_1389	outer-membrane type III secretion protein HrcC	FALSE
PSPTO_1391	PSPTO_1391	negative regulator of hrp expression HrpV	FALSE
PSPTO_1404	PSPTO_1404	RNA polymerase sigma factor HrpL	FALSE
PSPTO_1444	PSPTO_1444	2-isopropylmalate synthase	TURE
PSPTO_1458	PSPTO_1458	periplasmic binding domain/transglycosylase SLT domain fusion protein	FALSE
PSPTO_1498	PSPTO_1498	protein-glutamate methylesterase CheB	FALSE
PSPTO_1527	PSPTO_1527	cysteine sulfinate desulfinase	FALSE
PSPTO_1531	PSPTO_1531	class I and II aminotransferase	FALSE
PSPTO_1558	PSPTO_1558	alcohol dehydrogenase, class III	FALSE
PSPTO_1624	PSPTO_1624	sodium:solute symporter family protein	FALSE
PSPTO_1709	PSPTO_1709	cobyrinic acid a,c-diamide synthase	FALSE
PSPTO_1711	PSPTO_1711	cobalamin biosynthesis protein CobD	FALSE
PSPTO_1720	PSPTO_1720	outer membrane protein	FALSE
PSPTO_1732	PSPTO_1732	hypothetical protein	FALSE
PSPTO_1734	PSPTO_1734	putative rhodanese-related sulfurtransferase	FALSE
PSPTO_1756	PSPTO_1756	nucleotide sugar epimerase/dehydratase WbpM	FALSE
PSPTO_1758	PSPTO_1758	TetR family transcriptional regulator	FALSE
PSPTO_1825	PSPTO_1825	acetyl-CoA synthetase	FALSE
PSPTO_1833	PSPTO_1833	arginine N-succinyltransferase subunit alpha	FALSE
PSPTO_1923	PSPTO_1923	hypothetical protein	FALSE
PSPTO_1927	PSPTO_1927	chemotaxis protein CheV	FALSE
PSPTO_1931	PSPTO_1931	hypothetical protein	FALSE
PSPTO_1934	PSPTO_1934	flagellar basal body rod protein FlgC	FALSE
PSPTO_1936	PSPTO_1936	flagellar hook protein FlgE	FALSE
PSPTO_1941	PSPTO_1941	flagellar L-ring protein FlgH	FALSE
PSPTO_1943	PSPTO_1943	peptidoglycan hydrolase FlgJ	FALSE
PSPTO_1944	PSPTO_1944	flagellar hook-associated protein FlgK	FALSE
PSPTO_1945	PSPTO_1945	flagellar hook-associated protein FlgL	FALSE
PSPTO_1946	PSPTO_1946	glycosyl transferase family protein	FALSE
PSPTO_1951	PSPTO_1951	flagellar hook-associated protein FliD	FALSE
PSPTO_1954	PSPTO_1954	transcriptional regulator FleQ	FALSE
PSPTO_1956	PSPTO_1956	sigma-54 dependent transcriptional regulator/response regulator FleR	FALSE
PSPTO_1958	PSPTO_1958	flagellar M-ring protein FliF	FALSE
PSPTO_1959	PSPTO_1959	flagellar motor switch protein FliG	FALSE
PSPTO_1961	PSPTO_1961	flagellum-specific ATP synthase FliI	FALSE
PSPTO_1969	PSPTO_1969	flagellar motor switch protein FliM	FALSE
PSPTO_1972	PSPTO_1972	flagellar biosynthetic protein FliP	FALSE
PSPTO_1975	PSPTO_1975	flagellar biosynthetic protein FlhB	FALSE
PSPTO_1976	PSPTO_1976	flagellar biosynthesis protein FlhA	FALSE
PSPTO_1977	PSPTO_1977	flagellar biosynthesis protein FlhF	FALSE
PSPTO_1979	PSPTO_1979	motility sigma factor FliA	FALSE
PSPTO_1980	PSPTO_1980	chemotaxis protein CheY	FALSE
PSPTO_1982	PSPTO_1982	chemotaxis sensor histidine kinase CheA	FALSE
PSPTO_1983	PSPTO_1983	protein-glutamate methylesterase CheB	FALSE
PSPTO_1986	PSPTO_1986	ParA family protein	FALSE
PSPTO_1987	PSPTO_1987	chemotaxis protein CheW	FALSE
PSPTO_1993	PSPTO_1993	oxygen-independent coproporphyrinogen III oxidase	FALSE
PSPTO_1998	PSPTO_1998	FixG-related protein	FALSE
PSPTO_2040	PSPTO_2040	HemK family modification methylase	FALSE
PSPTO_2101	PSPTO_2101	transcription-repair coupling factor	FALSE
PSPTO_2115	PSPTO_2115	vacJ lipoprotein	FALSE
PSPTO_2119	PSPTO_2119	transaldolase	TURE
PSPTO_2222	PSPTO_2222	sensor histidine kinase	FALSE
PSPTO_2274	PSPTO_2274	hypothetical protein	FALSE
PSPTO_2279	PSPTO_2279	Cys regulon transcriptional activator	FALSE
PSPTO_2351	PSPTO_2351	molybdopterin-guanine dinucleotide biosynthesis protein MobA	FALSE
PSPTO_2703	PSPTO_2703	D-mannonate oxidoreductase	TURE
PSPTO_2713	PSPTO_2713	chemotaxis protein methyltransferase CheR	FALSE
PSPTO_2973	PSPTO_2973	molybdate ABC transporter periplasmic molybdate-binding protein	FALSE
PSPTO_3149	PSPTO_3149	cobaltochelatase subunit CobN	FALSE
PSPTO_3154	PSPTO_3154	precorrin-4 C(11)-methyltransferase	FALSE
PSPTO_3229	PSPTO_3229	filamentous hemagglutinin, intein-containing	FALSE
PSPTO_3230	PSPTO_3230	hemolysin activator protein, HlyB family	FALSE
PSPTO_3231	PSPTO_3231	LysR family transcriptional regulator	FALSE
PSPTO_3298	PSPTO_3298	sensor histidine kinase	FALSE
PSPTO_3366	PSPTO_3366	NADH dehydrogenase subunit B	FALSE
PSPTO_3367	PSPTO_3367	bifunctional NADH:ubiquinone oxidoreductase subunit C/D	FALSE
PSPTO_3376	PSPTO_3376	NADH:ubiquinone oxidoreductase subunit M	FALSE
PSPTO_3377	PSPTO_3377	NADH:ubiquinone oxidoreductase subunit N	FALSE
PSPTO_3549	PSPTO_3549	transcriptional regulator AefR	FALSE
PSPTO_3551	PSPTO_3551	homogentisate 1,2-dioxygenase	FALSE
PSPTO_3563	PSPTO_3563	gluconate utilization system GNT-I transcriptional repressor	FALSE
PSPTO_3722	PSPTO_3722	peptidyl-prolyl cis-trans isomerase D	FALSE
PSPTO_3810	PSPTO_3810	O-succinylhomoserine sulfhydrylase	TURE
PSPTO_3818	PSPTO_3818	hypothetical protein	FALSE
PSPTO_3830	PSPTO_3830	3-oxoacyl-(acyl carrier protein) synthase II	FALSE
PSPTO_3834	PSPTO_3834	fatty acid/phospholipid synthesis protein PlsX	FALSE
PSPTO_3840	PSPTO_3840	ribosomal large subunit pseudouridine synthase C	FALSE
PSPTO_3890	PSPTO_3890	FKBP-type peptidyl-prolyl cis-trans isomerase	FALSE
PSPTO_3900	PSPTO_3900	sensory box histidine kinase/response regulator	FALSE
PSPTO_3914	PSPTO_3914	copper resistance protein A	FALSE
PSPTO_3959	PSPTO_3959	quinolinate synthetase	FALSE
PSPTO_4034	PSPTO_4034	cinA domain protein	FALSE
PSPTO_4107	PSPTO_4107	hypothetical protein	FALSE
PSPTO_4164	PSPTO_4164	ornithine carbamoyltransferase	TURE
PSPTO_4172	PSPTO_4172	amino acid ABC transporter permease	FALSE
PSPTO_4221	PSPTO_4221	serine protease, MucD	FALSE
PSPTO_4225	PSPTO_4225	L-aspartate oxidase	FALSE
PSPTO_4229	PSPTO_4229	hypothetical protein	FALSE
PSPTO_4316	PSPTO_4316	exodeoxyribonuclease I	FALSE
PSPTO_4337	PSPTO_4337	pyruvate kinase	FALSE
PSPTO_4366	PSPTO_4366	iron-regulated protein A	FALSE
PSPTO_4367	PSPTO_4367	lipoprotein	FALSE
PSPTO_4368	PSPTO_4368	lipoprotein	FALSE
PSPTO_4371	PSPTO_4371	inaA protein	FALSE
PSPTO_4374	PSPTO_4374	DNA-binding response regulator ColR	FALSE
PSPTO_4383	PSPTO_4383	AmpG protein	FALSE
PSPTO_4432	PSPTO_4432	bifunctional sulfate adenylyltransferase subunit 1/adenylylsulfate kinase protein	TURE
PSPTO_4433	PSPTO_4433	sulfate adenylyltransferase subunit 2	TURE
PSPTO_4437	PSPTO_4437	histidinol-phosphate aminotransferase	TURE
PSPTO_4438	PSPTO_4438	histidinol dehydrogenase	TURE
PSPTO_4444	PSPTO_4444	toluene tolerance protein	FALSE
PSPTO_4501	PSPTO_4501	carbamoyl-phosphate synthase large subunit	FALSE
PSPTO_4550	PSPTO_4550	GntR family transcriptional regulator	FALSE
PSPTO_4853	PSPTO_4853	type II/IV secretion system protein	FALSE
PSPTO_4881	PSPTO_4881	hypothetical protein	FALSE
PSPTO_4938	PSPTO_4938	ATP phosphoribosyltransferase regulatory subunit	FALSE
PSPTO_4940	PSPTO_4940	hflK protein	FALSE
PSPTO_4943	PSPTO_4943	tRNA delta(2)-isopentenylpyrophosphate transferase	FALSE
PSPTO_4952	PSPTO_4952	flagellar motor protein MotB	FALSE
PSPTO_4953	PSPTO_4953	flagellar motor protein MotA	FALSE
PSPTO_4954	PSPTO_4954	hypothetical protein	FALSE
PSPTO_4973	PSPTO_4973	mutT/nudix family protein	FALSE
PSPTO_4977	PSPTO_4977	outer membrane efflux protein TolC	FALSE
PSPTO_4986	PSPTO_4986	membrane protein	FALSE
PSPTO_4987	PSPTO_4987	hypothetical protein	FALSE
PSPTO_4989	PSPTO_4989	hypothetical protein	FALSE
PSPTO_5004	PSPTO_5004	glutamate-ammonia-ligase adenylyltransferase	FALSE
PSPTO_5023	PSPTO_5023	sodium/hydrogen exchanger family protein	FALSE
PSPTO_5036	PSPTO_5036	tonB domain protein	FALSE
PSPTO_5049	PSPTO_5049	homoserine O-acetyltransferase	TURE
PSPTO_5057	PSPTO_5057	dihydroxy-acid dehydratase	TURE
PSPTO_5069	PSPTO_5069	5,10-methylenetetrahydrofolate reductase	TURE
PSPTO_5121	PSPTO_5121	glutamate synthase, small subunit	TURE
PSPTO_5123	PSPTO_5123	glutamate synthase, large subunit	TURE
PSPTO_5125	PSPTO_5125	hypothetical protein	FALSE
PSPTO_5133	PSPTO_5133	penicillin-binding protein	FALSE
PSPTO_5154	PSPTO_5154	phosphoribosyl-ATP pyrophosphatase	FALSE
PSPTO_5191	PSPTO_5191	AcrB/AcrD/AcrF family protein	FALSE
PSPTO_5257	PSPTO_5257	hypothetical protein	FALSE
PSPTO_5284	PSPTO_5284	phosphoenolpyruvate-protein phosphotransferase PtsP	FALSE
PSPTO_5318	PSPTO_5318	outer membrane porin, OprD family	FALSE
PSPTO_5322	PSPTO_5322	hypothetical protein	FALSE
PSPTO_5329	PSPTO_5329	carboxyl-terminal protease family protein	FALSE
PSPTO_5335	PSPTO_5335	phosphoribosylformimino-5-aminoimidazole carboxamide ribotide isomerase	TURE
PSPTO_5338	PSPTO_5338	imidazoleglycerol-phosphate dehydratase	TURE
PSPTO_5339	PSPTO_5339	aromatic-amino-acid aminotransferase	FALSE
PSPTO_5356	PSPTO_5356	gamma-aminobutyrate permease	FALSE
PSPTO_5378	PSPTO_5378	LamB/YcsF family protein	FALSE
PSPTO_5407	PSPTO_5407	oxidoreductase, molybdopterin-binding protein	FALSE
PSPTO_5479	PSPTO_5479	transporter	FALSE
PSPTO_5482	PSPTO_5482	response regulator	FALSE
PSPTO_5490	PSPTO_5490	aldose 1-epimerase family protein	FALSE
PSPTO_5510	PSPTO_5510	pyruvate carboxylase subunit B	TURE
PSPTO_5511	PSPTO_5511	pyruvate carboxylase subunit A	TURE

## Sheet: Bingo MS without liq
File created with BiNGO v3.0.5 (c) on Aug 1, 2024 at 5:22:00 PM
ontology: namespace
curator: bingo
Selected ontology file : bundle://71db15ca-3aca-4b44-aa62-e14c06e69130_122.0:1/data/GO_Biological_Process
Selected annotation file : bundle://71db15ca-3aca-4b44-aa62-e14c06e69130_122.0:1/data/P_syringae_DC3000_default
Discarded evidence codes :
Overrepresentation
Selected statistical test : Hypergeometric test
Selected correction : Benjamini & Hochberg False Discovery Rate (FDR) correction
Selected significance level : 0.05
Testing option : Use whole annotation as reference set
The selected cluster :
PSPTO_0659	PSPTO_1755	PSPTO_0425	PSPTO_4229	PSPTO_1756	PSPTO_1998	PSPTO_5318	PSPTO_1993	PSPTO_3810	PSPTO_4107	PSPTO_4225	PSPTO_0422	PSPTO_1076	PSPTO_3376	PSPTO_1075	PSPTO_3377	PSPTO_4221	PSPTO_1078	PSPTO_2040	PSPTO_1979	PSPTO_0406	PSPTO_3914	PSPTO_1986	PSPTO_5309	PSPTO_0413	PSPTO_4218	PSPTO_1624	PSPTO_1987	PSPTO_2713	PSPTO_2279	PSPTO_1982	PSPTO_4337	PSPTO_3367	PSPTO_1983	PSPTO_2275	PSPTO_2274	PSPTO_3366	PSPTO_0098	PSPTO_1980	PSPTO_1527	PSPTO_0567	PSPTO_0568	PSPTO_1778	PSPTO_3834	PSPTO_1531	PSPTO_5339	PSPTO_4368	PSPTO_4369	PSPTO_3830	PSPTO_4366
No annotations were retrieved for the following entities:
PSPTO_1709	PSPTO_0659	PSPTO_1946	PSPTO_4938	PSPTO_1755	PSPTO_1756	PSPTO_1998	PSPTO_5318	PSPTO_1558	PSPTO_1993	PSPTO_0100	PSPTO_4940	PSPTO_0422	PSPTO_5479	PSPTO_1076	PSPTO_3376	PSPTO_1075	PSPTO_3377	PSPTO_5356	PSPTO_1078	PSPTO_3298	PSPTO_4662	PSPTO_3890	PSPTO_4383	PSPTO_4172	PSPTO_1936	PSPTO_0335	PSPTO_4977	PSPTO_1624	PSPTO_1987	PSPTO_2713	PSPTO_1943	PSPTO_2279	PSPTO_3722	PSPTO_3367	PSPTO_4853	PSPTO_2115	PSPTO_3563	PSPTO_3366	PSPTO_5023	PSPTO_4371	PSPTO_1527	PSPTO_1458	PSPTO_0965	PSPTO_1977	PSPTO_1778	PSPTO_5339	PSPTO_1498	PSPTO_5015	PSPTO_1295
GO-ID	p-value	corr p-value	x	n	X	N	Description	Genes in test set
40011	5.2497e-17	1.8899e-14	20	46	148	3757	locomotion	PSPTO_1927|PSPTO_1945|PSPTO_1934|PSPTO_1956|PSPTO_1926|PSPTO_1959|PSPTO_1969|PSPTO_1958|PSPTO_1975|PSPTO_1941|PSPTO_0117|PSPTO_1944|PSPTO_1954|PSPTO_1976|PSPTO_1982|PSPTO_1951|PSPTO_1983|PSPTO_1972|PSPTO_1961|PSPTO_1980
1539	9.815e-16	8.8335e-14	15	25	148	3757	ciliary or flagellar motility	PSPTO_1945|PSPTO_1934|PSPTO_1956|PSPTO_1926|PSPTO_1959|PSPTO_1969|PSPTO_1958|PSPTO_1975|PSPTO_1941|PSPTO_1944|PSPTO_1954|PSPTO_1976|PSPTO_1951|PSPTO_1972|PSPTO_1961
48870	9.815e-16	8.8335e-14	15	25	148	3757	cell motility	PSPTO_1945|PSPTO_1934|PSPTO_1956|PSPTO_1926|PSPTO_1959|PSPTO_1969|PSPTO_1958|PSPTO_1975|PSPTO_1941|PSPTO_1944|PSPTO_1954|PSPTO_1976|PSPTO_1951|PSPTO_1972|PSPTO_1961
51674	9.815e-16	8.8335e-14	15	25	148	3757	localization of cell	PSPTO_1945|PSPTO_1934|PSPTO_1956|PSPTO_1926|PSPTO_1959|PSPTO_1969|PSPTO_1958|PSPTO_1975|PSPTO_1941|PSPTO_1944|PSPTO_1954|PSPTO_1976|PSPTO_1951|PSPTO_1972|PSPTO_1961
6928	2.2425e-15	1.6146e-13	15	26	148	3757	cellular component movement	PSPTO_1945|PSPTO_1934|PSPTO_1956|PSPTO_1926|PSPTO_1959|PSPTO_1969|PSPTO_1958|PSPTO_1975|PSPTO_1941|PSPTO_1944|PSPTO_1954|PSPTO_1976|PSPTO_1951|PSPTO_1972|PSPTO_1961
44271	3.8569e-07	2.1381e-05	22	168	148	3757	cellular nitrogen compound biosynthetic process	PSPTO_3959|PSPTO_1711|PSPTO_5309|PSPTO_0568|PSPTO_3810|PSPTO_1332|PSPTO_4437|PSPTO_4225|PSPTO_0983|PSPTO_1444|PSPTO_4501|PSPTO_0158|PSPTO_0982|PSPTO_4314|PSPTO_5335|PSPTO_5049|PSPTO_5004|PSPTO_2351|PSPTO_0230|PSPTO_0593|PSPTO_4164|PSPTO_5154
44283	4.1575e-07	2.1381e-05	26	226	148	3757	small molecule biosynthetic process	PSPTO_1948|PSPTO_1711|PSPTO_0568|PSPTO_3810|PSPTO_1332|PSPTO_4225|PSPTO_0983|PSPTO_3830|PSPTO_4501|PSPTO_0982|PSPTO_5335|PSPTO_4164|PSPTO_5154|PSPTO_3959|PSPTO_5309|PSPTO_0239|PSPTO_4437|PSPTO_1444|PSPTO_0158|PSPTO_4314|PSPTO_2275|PSPTO_5049|PSPTO_5004|PSPTO_0230|PSPTO_0593|PSPTO_1287
8652	7.0103e-07	3.1546e-05	15	85	148	3757	cellular amino acid biosynthetic process	PSPTO_5309|PSPTO_0568|PSPTO_3810|PSPTO_1332|PSPTO_4437|PSPTO_0983|PSPTO_1444|PSPTO_0158|PSPTO_0982|PSPTO_5335|PSPTO_5049|PSPTO_5004|PSPTO_0593|PSPTO_4164|PSPTO_5154
9309	1.1165e-06	3.7419e-05	15	88	148	3757	amine biosynthetic process	PSPTO_5309|PSPTO_0568|PSPTO_3810|PSPTO_1332|PSPTO_4437|PSPTO_0983|PSPTO_1444|PSPTO_0158|PSPTO_0982|PSPTO_5335|PSPTO_5049|PSPTO_5004|PSPTO_0593|PSPTO_4164|PSPTO_5154
43064	1.3267e-06	3.7419e-05	6	11	148	3757	flagellum organization	PSPTO_1975|PSPTO_1944|PSPTO_1976|PSPTO_1972|PSPTO_1961|PSPTO_1945
9296	1.3267e-06	3.7419e-05	6	11	148	3757	flagellum assembly	PSPTO_1975|PSPTO_1944|PSPTO_1976|PSPTO_1972|PSPTO_1961|PSPTO_1945
16053	1.3513e-06	3.7419e-05	18	126	148	3757	organic acid biosynthetic process	PSPTO_1948|PSPTO_5309|PSPTO_0568|PSPTO_3810|PSPTO_1332|PSPTO_4437|PSPTO_0983|PSPTO_3830|PSPTO_1444|PSPTO_0158|PSPTO_0982|PSPTO_2275|PSPTO_5335|PSPTO_5049|PSPTO_5004|PSPTO_0593|PSPTO_4164|PSPTO_5154
46394	1.3513e-06	3.7419e-05	18	126	148	3757	carboxylic acid biosynthetic process	PSPTO_1948|PSPTO_5309|PSPTO_0568|PSPTO_3810|PSPTO_1332|PSPTO_4437|PSPTO_0983|PSPTO_3830|PSPTO_1444|PSPTO_0158|PSPTO_0982|PSPTO_2275|PSPTO_5335|PSPTO_5049|PSPTO_5004|PSPTO_0593|PSPTO_4164|PSPTO_5154
6520	2.3207e-06	5.9675e-05	19	144	148	3757	cellular amino acid metabolic process	PSPTO_5309|PSPTO_0568|PSPTO_0316|PSPTO_1833|PSPTO_3810|PSPTO_1332|PSPTO_4437|PSPTO_0983|PSPTO_1444|PSPTO_0158|PSPTO_0982|PSPTO_5335|PSPTO_5049|PSPTO_5004|PSPTO_0593|PSPTO_1276|PSPTO_3551|PSPTO_4164|PSPTO_5154
44106	4.3298e-06	0.00010392	19	150	148	3757	cellular amine metabolic process	PSPTO_5309|PSPTO_0568|PSPTO_0316|PSPTO_1833|PSPTO_3810|PSPTO_1332|PSPTO_4437|PSPTO_0983|PSPTO_1444|PSPTO_0158|PSPTO_0982|PSPTO_5335|PSPTO_5049|PSPTO_5004|PSPTO_0593|PSPTO_1276|PSPTO_3551|PSPTO_4164|PSPTO_5154
44281	4.8799e-06	0.0001098	35	410	148	3757	small molecule metabolic process	PSPTO_1825|PSPTO_1948|PSPTO_1711|PSPTO_0568|PSPTO_1833|PSPTO_3810|PSPTO_1332|PSPTO_4225|PSPTO_0983|PSPTO_3830|PSPTO_4501|PSPTO_0982|PSPTO_5335|PSPTO_1276|PSPTO_3551|PSPTO_2040|PSPTO_4164|PSPTO_5154|PSPTO_3959|PSPTO_5309|PSPTO_0316|PSPTO_0239|PSPTO_2119|PSPTO_4337|PSPTO_1300|PSPTO_4437|PSPTO_1444|PSPTO_0158|PSPTO_4314|PSPTO_2275|PSPTO_5049|PSPTO_5004|PSPTO_0230|PSPTO_0593|PSPTO_1287
19752	7.2564e-06	0.00013618	25	246	148	3757	carboxylic acid metabolic process	PSPTO_1825|PSPTO_1948|PSPTO_0568|PSPTO_1833|PSPTO_3810|PSPTO_1332|PSPTO_0983|PSPTO_3830|PSPTO_0982|PSPTO_5335|PSPTO_1276|PSPTO_3551|PSPTO_4164|PSPTO_5154|PSPTO_5309|PSPTO_0316|PSPTO_0239|PSPTO_4437|PSPTO_1444|PSPTO_0158|PSPTO_2275|PSPTO_5049|PSPTO_5004|PSPTO_0593|PSPTO_1287
43436	7.2564e-06	0.00013618	25	246	148	3757	oxoacid metabolic process	PSPTO_1825|PSPTO_1948|PSPTO_0568|PSPTO_1833|PSPTO_3810|PSPTO_1332|PSPTO_0983|PSPTO_3830|PSPTO_0982|PSPTO_5335|PSPTO_1276|PSPTO_3551|PSPTO_4164|PSPTO_5154|PSPTO_5309|PSPTO_0316|PSPTO_0239|PSPTO_4437|PSPTO_1444|PSPTO_0158|PSPTO_2275|PSPTO_5049|PSPTO_5004|PSPTO_0593|PSPTO_1287
6082	7.2564e-06	0.00013618	25	246	148	3757	organic acid metabolic process	PSPTO_1825|PSPTO_1948|PSPTO_0568|PSPTO_1833|PSPTO_3810|PSPTO_1332|PSPTO_0983|PSPTO_3830|PSPTO_0982|PSPTO_5335|PSPTO_1276|PSPTO_3551|PSPTO_4164|PSPTO_5154|PSPTO_5309|PSPTO_0316|PSPTO_0239|PSPTO_4437|PSPTO_1444|PSPTO_0158|PSPTO_2275|PSPTO_5049|PSPTO_5004|PSPTO_0593|PSPTO_1287
30030	7.6363e-06	0.00013618	8	28	148	3757	cell projection organization	PSPTO_1975|PSPTO_1944|PSPTO_1976|PSPTO_1972|PSPTO_1961|PSPTO_1945|PSPTO_5031|PSPTO_1381
9987	7.9441e-06	0.00013618	68	1097	148	3757	cellular process	PSPTO_1825|PSPTO_1945|PSPTO_1948|PSPTO_1711|PSPTO_1833|PSPTO_1954|PSPTO_3810|PSPTO_4943|PSPTO_4225|PSPTO_0983|PSPTO_1951|PSPTO_4501|PSPTO_0982|PSPTO_1276|PSPTO_2040|PSPTO_5154|PSPTO_5031|PSPTO_1979|PSPTO_1934|PSPTO_3959|PSPTO_1986|PSPTO_5309|PSPTO_1941|PSPTO_1944|PSPTO_2119|PSPTO_4337|PSPTO_1300|PSPTO_3840|PSPTO_1389|PSPTO_2275|PSPTO_2351|PSPTO_1381|PSPTO_1926|PSPTO_1969|PSPTO_1975|PSPTO_0568|PSP…
42180	8.3947e-06	0.00013737	25	248	148	3757	cellular ketone metabolic process	PSPTO_1825|PSPTO_1948|PSPTO_0568|PSPTO_1833|PSPTO_3810|PSPTO_1332|PSPTO_0983|PSPTO_3830|PSPTO_0982|PSPTO_5335|PSPTO_1276|PSPTO_3551|PSPTO_4164|PSPTO_5154|PSPTO_5309|PSPTO_0316|PSPTO_0239|PSPTO_4437|PSPTO_1444|PSPTO_0158|PSPTO_2275|PSPTO_5049|PSPTO_5004|PSPTO_0593|PSPTO_1287
6519	3.5078e-05	0.00054905	19	173	148	3757	cellular amino acid and derivative metabolic process	PSPTO_5309|PSPTO_0568|PSPTO_0316|PSPTO_1833|PSPTO_3810|PSPTO_1332|PSPTO_4437|PSPTO_0983|PSPTO_1444|PSPTO_0158|PSPTO_0982|PSPTO_5335|PSPTO_5049|PSPTO_5004|PSPTO_0593|PSPTO_1276|PSPTO_3551|PSPTO_4164|PSPTO_5154
30031	5.8425e-05	0.00087638	7	27	148	3757	cell projection assembly	PSPTO_1975|PSPTO_1944|PSPTO_1976|PSPTO_1972|PSPTO_1961|PSPTO_1945|PSPTO_5031
9308	7.6895e-05	0.0011073	19	183	148	3757	amine metabolic process	PSPTO_5309|PSPTO_0568|PSPTO_0316|PSPTO_1833|PSPTO_3810|PSPTO_1332|PSPTO_4437|PSPTO_0983|PSPTO_1444|PSPTO_0158|PSPTO_0982|PSPTO_5335|PSPTO_5049|PSPTO_5004|PSPTO_0593|PSPTO_1276|PSPTO_3551|PSPTO_4164|PSPTO_5154
16043	0.00013213	0.0017592	9	51	148	3757	cellular component organization	PSPTO_1975|PSPTO_1944|PSPTO_1976|PSPTO_1972|PSPTO_1961|PSPTO_1979|PSPTO_1945|PSPTO_5031|PSPTO_1381
6935	0.00014933	0.0017592	6	22	148	3757	chemotaxis	PSPTO_0117|PSPTO_1982|PSPTO_1983|PSPTO_1927|PSPTO_1980|PSPTO_1959
42330	0.00014933	0.0017592	6	22	148	3757	taxis	PSPTO_0117|PSPTO_1982|PSPTO_1983|PSPTO_1927|PSPTO_1980|PSPTO_1959
7610	0.00014933	0.0017592	6	22	148	3757	behavior	PSPTO_0117|PSPTO_1982|PSPTO_1983|PSPTO_1927|PSPTO_1980|PSPTO_1959
7626	0.00014933	0.0017592	6	22	148	3757	locomotory behavior	PSPTO_0117|PSPTO_1982|PSPTO_1983|PSPTO_1927|PSPTO_1980|PSPTO_1959
9605	0.00015149	0.0017592	7	31	148	3757	response to external stimulus	PSPTO_0117|PSPTO_1982|PSPTO_1983|PSPTO_1927|PSPTO_1980|PSPTO_1694|PSPTO_1959
22607	0.00021541	0.0024233	8	43	148	3757	cellular component assembly	PSPTO_1975|PSPTO_1944|PSPTO_1976|PSPTO_1972|PSPTO_1961|PSPTO_1979|PSPTO_1945|PSPTO_5031
51179	0.00041225	0.0044973	23	277	148	3757	localization	PSPTO_1945|PSPTO_1934|PSPTO_1956|PSPTO_1926|PSPTO_1959|PSPTO_1969|PSPTO_1958|PSPTO_1975|PSPTO_1941|PSPTO_0954|PSPTO_1944|PSPTO_1954|PSPTO_1976|PSPTO_1256|PSPTO_1951|PSPTO_2973|PSPTO_1378|PSPTO_1389|PSPTO_1972|PSPTO_1961|PSPTO_5510|PSPTO_5284|PSPTO_1381
18130	0.00047422	0.0050212	8	48	148	3757	heterocycle biosynthetic process	PSPTO_1711|PSPTO_0568|PSPTO_4437|PSPTO_0158|PSPTO_5335|PSPTO_2351|PSPTO_0593|PSPTO_5154
9058	0.00064125	0.0065957	31	437	148	3757	biosynthetic process	PSPTO_1825|PSPTO_1948|PSPTO_1711|PSPTO_0568|PSPTO_3834|PSPTO_3810|PSPTO_1332|PSPTO_4225|PSPTO_0983|PSPTO_3830|PSPTO_4501|PSPTO_0982|PSPTO_5335|PSPTO_4164|PSPTO_5154|PSPTO_1979|PSPTO_3959|PSPTO_5309|PSPTO_0239|PSPTO_4437|PSPTO_1444|PSPTO_0158|PSPTO_4314|PSPTO_2275|PSPTO_5049|PSPTO_0074|PSPTO_5004|PSPTO_2351|PSPTO_0230|PSPTO_0593|PSPTO_1287
46219	0.0010979	0.010401	3	6	148	3757	indolalkylamine biosynthetic process	PSPTO_0568|PSPTO_0158|PSPTO_0593
162	0.0010979	0.010401	3	6	148	3757	tryptophan biosynthetic process	PSPTO_0568|PSPTO_0158|PSPTO_0593
42435	0.0010979	0.010401	3	6	148	3757	indole derivative biosynthetic process	PSPTO_0568|PSPTO_0158|PSPTO_0593
44249	0.0011366	0.010492	30	432	148	3757	cellular biosynthetic process	PSPTO_1825|PSPTO_1948|PSPTO_1711|PSPTO_0568|PSPTO_3810|PSPTO_1332|PSPTO_4225|PSPTO_0983|PSPTO_3830|PSPTO_4501|PSPTO_0982|PSPTO_5335|PSPTO_4164|PSPTO_5154|PSPTO_1979|PSPTO_3959|PSPTO_5309|PSPTO_0239|PSPTO_4437|PSPTO_1444|PSPTO_0158|PSPTO_4314|PSPTO_2275|PSPTO_5049|PSPTO_0074|PSPTO_5004|PSPTO_2351|PSPTO_0230|PSPTO_0593|PSPTO_1287
50708	0.0015417	0.010883	2	2	148	3757	regulation of protein secretion	PSPTO_1404|PSPTO_1391
51223	0.0015417	0.010883	2	2	148	3757	regulation of protein transport	PSPTO_1404|PSPTO_1391
44087	0.0015417	0.010883	2	2	148	3757	regulation of cellular component biogenesis	PSPTO_1954|PSPTO_1956
70201	0.0015417	0.010883	2	2	148	3757	regulation of establishment of protein localization	PSPTO_1404|PSPTO_1391
60491	0.0015417	0.010883	2	2	148	3757	regulation of cell projection assembly	PSPTO_1954|PSPTO_1956
32879	0.0015417	0.010883	2	2	148	3757	regulation of localization	PSPTO_1404|PSPTO_1391
32880	0.0015417	0.010883	2	2	148	3757	regulation of protein localization	PSPTO_1404|PSPTO_1391
31344	0.0015417	0.010883	2	2	148	3757	regulation of cell projection organization	PSPTO_1954|PSPTO_1956
51046	0.0015417	0.010883	2	2	148	3757	regulation of secretion	PSPTO_1404|PSPTO_1391
51049	0.0015417	0.010883	2	2	148	3757	regulation of transport	PSPTO_1404|PSPTO_1391
30092	0.0015417	0.010883	2	2	148	3757	regulation of flagellum assembly	PSPTO_1954|PSPTO_1956
60341	0.0015417	0.010883	2	2	148	3757	regulation of cellular localization	PSPTO_1404|PSPTO_1391
9082	0.0016997	0.011767	4	14	148	3757	branched chain family amino acid biosynthetic process	PSPTO_1332|PSPTO_0983|PSPTO_1444|PSPTO_0982
19362	0.0022474	0.015265	4	15	148	3757	pyridine nucleotide metabolic process	PSPTO_2119|PSPTO_1300|PSPTO_4225|PSPTO_3959
44085	0.0027486	0.018324	10	91	148	3757	cellular component biogenesis	PSPTO_1975|PSPTO_1944|PSPTO_1976|PSPTO_3840|PSPTO_1972|PSPTO_1961|PSPTO_2040|PSPTO_1979|PSPTO_1945|PSPTO_5031
46483	0.0031274	0.02047	11	108	148	3757	heterocycle metabolic process	PSPTO_1711|PSPTO_0568|PSPTO_4437|PSPTO_4501|PSPTO_0158|PSPTO_4314|PSPTO_5335|PSPTO_2351|PSPTO_0230|PSPTO_0593|PSPTO_5154
50896	0.0033144	0.021307	14	158	148	3757	response to stimulus	PSPTO_5191|PSPTO_1927|PSPTO_0829|PSPTO_3914|PSPTO_1959|PSPTO_0117|PSPTO_1982|PSPTO_0079|PSPTO_4316|PSPTO_1983|PSPTO_4221|PSPTO_1980|PSPTO_1694|PSPTO_2101
6006	0.0035462	0.022397	5	27	148	3757	glucose metabolic process	PSPTO_0239|PSPTO_2119|PSPTO_4337|PSPTO_1300|PSPTO_1287
6733	0.0036848	0.022871	4	17	148	3757	oxidoreduction coenzyme metabolic process	PSPTO_2119|PSPTO_1300|PSPTO_4225|PSPTO_3959
44282	0.0039626	0.023398	8	66	148	3757	small molecule catabolic process	PSPTO_0316|PSPTO_1833|PSPTO_2119|PSPTO_4337|PSPTO_1300|PSPTO_1276|PSPTO_1287|PSPTO_3551
9073	0.0042246	0.023398	3	9	148	3757	aromatic amino acid family biosynthetic process	PSPTO_0568|PSPTO_0158|PSPTO_0593
42401	0.0042246	0.023398	3	9	148	3757	cellular biogenic amine biosynthetic process	PSPTO_0568|PSPTO_0158|PSPTO_0593
6568	0.0042246	0.023398	3	9	148	3757	tryptophan metabolic process	PSPTO_0568|PSPTO_0158|PSPTO_0593
6586	0.0042246	0.023398	3	9	148	3757	indolalkylamine metabolic process	PSPTO_0568|PSPTO_0158|PSPTO_0593
42430	0.0042246	0.023398	3	9	148	3757	indole and derivative metabolic process	PSPTO_0568|PSPTO_0158|PSPTO_0593
42434	0.0042246	0.023398	3	9	148	3757	indole derivative metabolic process	PSPTO_0568|PSPTO_0158|PSPTO_0593
46417	0.0045943	0.024686	4	18	148	3757	chorismate metabolic process	PSPTO_0568|PSPTO_0158|PSPTO_2275|PSPTO_0593
9072	0.0045943	0.024686	4	18	148	3757	aromatic amino acid family metabolic process	PSPTO_0568|PSPTO_0158|PSPTO_0593|PSPTO_3551
44238	0.0053423	0.028283	47	847	148	3757	primary metabolic process	PSPTO_1948|PSPTO_0568|PSPTO_2703|PSPTO_3834|PSPTO_1833|PSPTO_3810|PSPTO_4943|PSPTO_1332|PSPTO_4225|PSPTO_0983|PSPTO_3830|PSPTO_4501|PSPTO_0982|PSPTO_5335|PSPTO_4221|PSPTO_2101|PSPTO_1276|PSPTO_3551|PSPTO_2040|PSPTO_4164|PSPTO_5154|PSPTO_1271|PSPTO_1979|PSPTO_3959|PSPTO_5309|PSPTO_0316|PSPTO_5329|PSPTO_3724|PSPTO_0239|PSPTO_2119|PSPTO_4337|PSPTO_1300|PSPTO_1289|PSPTO_0079|PSPTO_4437|PSPTO_4316|PSP…
9081	0.0056438	0.028938	4	19	148	3757	branched chain family amino acid metabolic process	PSPTO_1332|PSPTO_0983|PSPTO_1444|PSPTO_0982
19438	0.0056438	0.028938	4	19	148	3757	aromatic compound biosynthetic process	PSPTO_0568|PSPTO_0158|PSPTO_2351|PSPTO_0593
105	0.0058622	0.028938	3	10	148	3757	histidine biosynthetic process	PSPTO_4437|PSPTO_5335|PSPTO_5154
9076	0.0058622	0.028938	3	10	148	3757	histidine family amino acid biosynthetic process	PSPTO_4437|PSPTO_5335|PSPTO_5154
9056	0.005868	0.028938	10	101	148	3757	catabolic process	PSPTO_0316|PSPTO_1833|PSPTO_2119|PSPTO_4337|PSPTO_1300|PSPTO_4316|PSPTO_1136|PSPTO_1276|PSPTO_1287|PSPTO_3551
42221	0.0067677	0.032924	8	72	148	3757	response to chemical stimulus	PSPTO_0117|PSPTO_1982|PSPTO_5191|PSPTO_1983|PSPTO_1927|PSPTO_1980|PSPTO_3914|PSPTO_1959
9405	0.0071112	0.034134	7	58	148	3757	pathogenesis	PSPTO_1404|PSPTO_1379|PSPTO_1378|PSPTO_1389|PSPTO_1391|PSPTO_1380|PSPTO_1381
34641	0.00767	0.036039	35	596	148	3757	cellular nitrogen compound metabolic process	PSPTO_1711|PSPTO_0568|PSPTO_1833|PSPTO_3810|PSPTO_4943|PSPTO_1332|PSPTO_4225|PSPTO_0983|PSPTO_4501|PSPTO_0982|PSPTO_5335|PSPTO_2101|PSPTO_1276|PSPTO_3551|PSPTO_4164|PSPTO_5154|PSPTO_1979|PSPTO_3959|PSPTO_5309|PSPTO_0316|PSPTO_2119|PSPTO_1300|PSPTO_0079|PSPTO_4437|PSPTO_4316|PSPTO_3840|PSPTO_1444|PSPTO_0158|PSPTO_4314|PSPTO_5049|PSPTO_0074|PSPTO_5004|PSPTO_2351|PSPTO_0230|PSPTO_0593
6753	0.0078085	0.036039	7	59	148	3757	nucleoside phosphate metabolic process	PSPTO_2119|PSPTO_1300|PSPTO_4225|PSPTO_4501|PSPTO_4314|PSPTO_0230|PSPTO_3959
9117	0.0078085	0.036039	7	59	148	3757	nucleotide metabolic process	PSPTO_2119|PSPTO_1300|PSPTO_4225|PSPTO_4501|PSPTO_4314|PSPTO_0230|PSPTO_3959
6007	0.0081973	0.037355	4	21	148	3757	glucose catabolic process	PSPTO_2119|PSPTO_4337|PSPTO_1300|PSPTO_1287
9401	0.0087778	0.0395	2	4	148	3757	phosphoenolpyruvate-dependent sugar phosphotransferase system	PSPTO_0954|PSPTO_5284
46365	0.0097176	0.042148	4	22	148	3757	monosaccharide catabolic process	PSPTO_2119|PSPTO_4337|PSPTO_1300|PSPTO_1287
6508	0.0097176	0.042148	4	22	148	3757	proteolysis	PSPTO_5329|PSPTO_3724|PSPTO_4221|PSPTO_1271
19320	0.0097176	0.042148	4	22	148	3757	hexose catabolic process	PSPTO_2119|PSPTO_4337|PSPTO_1300|PSPTO_1287
44275	0.01141	0.0489	4	23	148	3757	cellular carbohydrate catabolic process	PSPTO_2119|PSPTO_4337|PSPTO_1300|PSPTO_1287
[truncated: 176 more columns]

## Sheet: NMS high fitness instances
locusId	sysName	desc	name	short	lrn	t
PSPTO_0026	PSPTO_0026	hypothetical protein	set13TCH599	Passage6	-2.2044	-6.79563
PSPTO_0026	PSPTO_0026	hypothetical protein	set13TCH594	Passage4	-2.12408	-6.25822
PSPTO_0026	PSPTO_0026	hypothetical protein	set13TCH595	Passage5	-2.16187	-7.43481
PSPTO_0074	PSPTO_0074	DNA-directed RNA polymerase subunit omega	set13TCH599	Passage6	2.2036	5.22497
PSPTO_0074	PSPTO_0074	DNA-directed RNA polymerase subunit omega	set13TCH602	Passage7	2.69114	5.96244
PSPTO_0077	PSPTO_0077	ribonuclease PH	set13TCH601	Passage7	2.09857	5.18621
PSPTO_0079	PSPTO_0079	exodeoxyribonuclease III	set13TCH601	Passage7	2.94729	11.7223
PSPTO_0079	PSPTO_0079	exodeoxyribonuclease III	set13TCH598	Passage6	2.49582	5.70968
PSPTO_0079	PSPTO_0079	exodeoxyribonuclease III	set13TCH596	Passage5	2.65883	8.17885
PSPTO_0079	PSPTO_0079	exodeoxyribonuclease III	set13TCH599	Passage6	2.77219	7.4345
PSPTO_0079	PSPTO_0079	exodeoxyribonuclease III	set13TCH592	Passage4	2.13098	6.98267
PSPTO_0079	PSPTO_0079	exodeoxyribonuclease III	set13TCH593	Passage4	2.22825	6.57007
PSPTO_0079	PSPTO_0079	exodeoxyribonuclease III	set13TCH595	Passage5	2.43031	6.22705
PSPTO_0079	PSPTO_0079	exodeoxyribonuclease III	set13TCH602	Passage7	2.42182	6.66259
PSPTO_0098	PSPTO_0098	hypothetical protein	set13TCH599	Passage6	-3.48284	-6.23605
PSPTO_0098	PSPTO_0098	hypothetical protein	set13TCH591	Passage3	-2.6294	-5.52477
PSPTO_0098	PSPTO_0098	hypothetical protein	set13TCH596	Passage5	-2.90203	-5.41201
PSPTO_0098	PSPTO_0098	hypothetical protein	set13TCH597	Passage5	-3.77111	-6.95903
PSPTO_0100	PSPTO_0100	leucine-responsive regulatory protein	set13TCH595	Passage5	-3.21595	-5.13811
PSPTO_0158	PSPTO_0158	tryptophan synthase subunit beta	set13TCH592	Passage4	-3.71335	-5.15439
PSPTO_0158	PSPTO_0158	tryptophan synthase subunit beta	set13TCH601	Passage7	-3.01506	-5.01906
PSPTO_0158	PSPTO_0158	tryptophan synthase subunit beta	set13TCH598	Passage6	-3.62376	-5.72805
PSPTO_0159	PSPTO_0159	tryptophan synthase subunit alpha	set13TCH592	Passage4	-4.88299	-5.78707
PSPTO_0159	PSPTO_0159	tryptophan synthase subunit alpha	set13TCH583	Passage1	-2.84955	-7.42045
PSPTO_0159	PSPTO_0159	tryptophan synthase subunit alpha	set13TCH586	Passage2	-4.12645	-5.765
PSPTO_0169	PSPTO_0169	shikimate 5-dehydrogenase	set13TCH590	Passage3	-4.66068	-5.29599
PSPTO_0169	PSPTO_0169	shikimate 5-dehydrogenase	set13TCH586	Passage2	-3.84435	-5.3726
PSPTO_0239	PSPTO_0239	phosphoenolpyruvate carboxykinase	set13TCH602	Passage7	-2.59958	-5.23806
PSPTO_0239	PSPTO_0239	phosphoenolpyruvate carboxykinase	set13TCH594	Passage4	-4.3846	-10.0936
PSPTO_0239	PSPTO_0239	phosphoenolpyruvate carboxykinase	set13TCH595	Passage5	-5.31583	-10.7755
PSPTO_0239	PSPTO_0239	phosphoenolpyruvate carboxykinase	set13TCH596	Passage5	-4.5237	-9.13046
PSPTO_0239	PSPTO_0239	phosphoenolpyruvate carboxykinase	set13TCH593	Passage4	-4.36616	-8.84153
PSPTO_0239	PSPTO_0239	phosphoenolpyruvate carboxykinase	set13TCH599	Passage6	-4.09252	-8.30634
PSPTO_0239	PSPTO_0239	phosphoenolpyruvate carboxykinase	set13TCH586	Passage2	-2.38138	-10.5715
PSPTO_0239	PSPTO_0239	phosphoenolpyruvate carboxykinase	set13TCH597	Passage5	-5.93317	-5.7825
PSPTO_0239	PSPTO_0239	phosphoenolpyruvate carboxykinase	set13TCH598	Passage6	-4.62472	-8.31366
PSPTO_0239	PSPTO_0239	phosphoenolpyruvate carboxykinase	set13TCH589	Passage3	-4.06744	-8.5398
PSPTO_0239	PSPTO_0239	phosphoenolpyruvate carboxykinase	set13TCH600	Passage6	-4.82428	-8.05162
PSPTO_0239	PSPTO_0239	phosphoenolpyruvate carboxykinase	set13TCH588	Passage2	-2.35868	-8.08977
PSPTO_0239	PSPTO_0239	phosphoenolpyruvate carboxykinase	set13TCH592	Passage4	-4.93161	-9.89997
PSPTO_0239	PSPTO_0239	phosphoenolpyruvate carboxykinase	set13TCH590	Passage3	-3.42238	-7.54582
PSPTO_0239	PSPTO_0239	phosphoenolpyruvate carboxykinase	set13TCH591	Passage3	-4.73271	-10.7001
PSPTO_0316	PSPTO_0316	glycine cleavage system T protein	set13TCH603	Passage7	2.26414	9.38405
PSPTO_0316	PSPTO_0316	glycine cleavage system T protein	set13TCH602	Passage7	2.49977	8.46401
PSPTO_0316	PSPTO_0316	glycine cleavage system T protein	set13TCH599	Passage6	2.19466	7.75495
PSPTO_0362	PSPTO_0362	DeoR family transcriptional regulator	set13TCH598	Passage6	3.00434	8.00301
PSPTO_0362	PSPTO_0362	DeoR family transcriptional regulator	set13TCH595	Passage5	2.41896	5.73287
PSPTO_0362	PSPTO_0362	DeoR family transcriptional regulator	set13TCH602	Passage7	2.84037	7.20718
PSPTO_0362	PSPTO_0362	DeoR family transcriptional regulator	set13TCH603	Passage7	2.68411	7.43912
PSPTO_0362	PSPTO_0362	DeoR family transcriptional regulator	set13TCH601	Passage7	3.56851	7.80318
PSPTO_0389	PSPTO_0389	lipoprotein	set13TCH595	Passage5	3.66518	8.46844
PSPTO_0389	PSPTO_0389	lipoprotein	set13TCH593	Passage4	2.65044	5.62326
PSPTO_0389	PSPTO_0389	lipoprotein	set13TCH602	Passage7	3.70633	6.02587
PSPTO_0389	PSPTO_0389	lipoprotein	set13TCH596	Passage5	2.8264	5.94009
PSPTO_0389	PSPTO_0389	lipoprotein	set13TCH599	Passage6	3.34212	5.807
PSPTO_0389	PSPTO_0389	lipoprotein	set13TCH592	Passage4	2.86604	6.43521
PSPTO_0389	PSPTO_0389	lipoprotein	set13TCH601	Passage7	4.50021	6.73351
PSPTO_0389	PSPTO_0389	lipoprotein	set13TCH598	Passage6	3.5809	7.17356
PSPTO_0406	PSPTO_0406	sensory box/GGDEF domain/EAL domain-containing protein	set13TCH596	Passage5	7.87136	41.5948
PSPTO_0406	PSPTO_0406	sensory box/GGDEF domain/EAL domain-containing protein	set13TCH602	Passage7	10.5206	52.3376
PSPTO_0406	PSPTO_0406	sensory box/GGDEF domain/EAL domain-containing protein	set13TCH593	Passage4	6.38633	35.0151
PSPTO_0406	PSPTO_0406	sensory box/GGDEF domain/EAL domain-containing protein	set13TCH590	Passage3	4.18078	24.1735
PSPTO_0406	PSPTO_0406	sensory box/GGDEF domain/EAL domain-containing protein	set13TCH594	Passage4	6.73927	37.1188
PSPTO_0406	PSPTO_0406	sensory box/GGDEF domain/EAL domain-containing protein	set13TCH587	Passage2	2.54346	16.5153
PSPTO_0406	PSPTO_0406	sensory box/GGDEF domain/EAL domain-containing protein	set13TCH597	Passage5	8.45195	43.2226
PSPTO_0406	PSPTO_0406	sensory box/GGDEF domain/EAL domain-containing protein	set13TCH589	Passage3	3.64784	23.3421
PSPTO_0406	PSPTO_0406	sensory box/GGDEF domain/EAL domain-containing protein	set13TCH595	Passage5	7.55082	47.2638
PSPTO_0406	PSPTO_0406	sensory box/GGDEF domain/EAL domain-containing protein	set13TCH599	Passage6	9.47591	47.4656
PSPTO_0406	PSPTO_0406	sensory box/GGDEF domain/EAL domain-containing protein	set13TCH601	Passage7	10.9647	64.7548
PSPTO_0406	PSPTO_0406	sensory box/GGDEF domain/EAL domain-containing protein	set13TCH588	Passage2	2.6718	19.2017
PSPTO_0406	PSPTO_0406	sensory box/GGDEF domain/EAL domain-containing protein	set13TCH592	Passage4	5.53566	34.8716
PSPTO_0406	PSPTO_0406	sensory box/GGDEF domain/EAL domain-containing protein	set13TCH598	Passage6	9.14357	55.6722
PSPTO_0406	PSPTO_0406	sensory box/GGDEF domain/EAL domain-containing protein	set13TCH600	Passage6	9.95125	45.8593
PSPTO_0406	PSPTO_0406	sensory box/GGDEF domain/EAL domain-containing protein	set13TCH603	Passage7	11.307	51.8374
PSPTO_0406	PSPTO_0406	sensory box/GGDEF domain/EAL domain-containing protein	set13TCH591	Passage3	4.79171	29.537
PSPTO_0425	PSPTO_0425	hypothetical protein	set13TCH602	Passage7	-2.15952	-6.16433
PSPTO_0555	PSPTO_0555	hypothetical protein	set13TCH597	Passage5	-2.87465	-5.53684
PSPTO_0555	PSPTO_0555	hypothetical protein	set13TCH598	Passage6	-2.77798	-5.99415
PSPTO_0555	PSPTO_0555	hypothetical protein	set13TCH589	Passage3	-2.69176	-6.80611
PSPTO_0555	PSPTO_0555	hypothetical protein	set13TCH594	Passage4	-2.8828	-5.78366
PSPTO_0555	PSPTO_0555	hypothetical protein	set13TCH600	Passage6	-2.65438	-5.514
PSPTO_0555	PSPTO_0555	hypothetical protein	set13TCH591	Passage3	-2.08669	-5.56333
PSPTO_0555	PSPTO_0555	hypothetical protein	set13TCH601	Passage7	-2.20043	-5.09486
PSPTO_0567	PSPTO_0567	phosphoglycolate phosphatase	set13TCH599	Passage6	-3.17643	-5.58014
PSPTO_0568	PSPTO_0568	anthranilate synthase, component I	set13TCH590	Passage3	-3.36125	-6.62998
PSPTO_0568	PSPTO_0568	anthranilate synthase, component I	set13TCH584	Passage1	-2.02467	-8.633
PSPTO_0568	PSPTO_0568	anthranilate synthase, component I	set13TCH596	Passage5	-4.09801	-9.59417
PSPTO_0568	PSPTO_0568	anthranilate synthase, component I	set13TCH587	Passage2	-3.15017	-6.82665
PSPTO_0568	PSPTO_0568	anthranilate synthase, component I	set13TCH598	Passage6	-3.51908	-8.9991
PSPTO_0568	PSPTO_0568	anthranilate synthase, component I	set13TCH597	Passage5	-4.01024	-8.3216
PSPTO_0568	PSPTO_0568	anthranilate synthase, component I	set13TCH599	Passage6	-3.50985	-8.52351
PSPTO_0568	PSPTO_0568	anthranilate synthase, component I	set13TCH595	Passage5	-3.60015	-6.98051
PSPTO_0568	PSPTO_0568	anthranilate synthase, component I	set13TCH591	Passage3	-3.62404	-7.63174
PSPTO_0568	PSPTO_0568	anthranilate synthase, component I	set13TCH593	Passage4	-3.48442	-7.08537
PSPTO_0568	PSPTO_0568	anthranilate synthase, component I	set13TCH600	Passage6	-3.40132	-8.27133
PSPTO_0568	PSPTO_0568	anthranilate synthase, component I	set13TCH588	Passage2	-3.52716	-7.4611
PSPTO_0568	PSPTO_0568	anthranilate synthase, component I	set13TCH602	Passage7	-2.01422	-5.15772
PSPTO_0568	PSPTO_0568	anthranilate synthase, component I	set13TCH586	Passage2	-3.96576	-7.90331
PSPTO_0568	PSPTO_0568	anthranilate synthase, component I	set13TCH585	Passage1	-2.38226	-9.38765
PSPTO_0568	PSPTO_0568	anthranilate synthase, component I	set13TCH583	Passage1	-2.11267	-8.14028
PSPTO_0568	PSPTO_0568	anthranilate synthase, component I	set13TCH594	Passage4	-3.7767	-7.40767
PSPTO_0568	PSPTO_0568	anthranilate synthase, component I	set13TCH589	Passage3	-3.66913	-6.64254
PSPTO_0568	PSPTO_0568	anthranilate synthase, component I	set13TCH601	Passage7	-3.28109	-6.29353
PSPTO_0568	PSPTO_0568	anthranilate synthase, component I	set13TCH592	Passage4	-3.83631	-7.71428
PSPTO_0568	PSPTO_0568	anthranilate synthase, component I	set13TCH603	Passage7	-2.81012	-7.01881
PSPTO_0593	PSPTO_0593	anthranilate phosphoribosyltransferase	set13TCH586	Passage2	-6.28336	-6.10973
PSPTO_0593	PSPTO_0593	anthranilate phosphoribosyltransferase	set13TCH584	Passage1	-2.93532	-7.27571
PSPTO_0593	PSPTO_0593	anthranilate phosphoribosyltransferase	set13TCH583	Passage1	-3.06971	-5.73478
PSPTO_0598	PSPTO_0598	S-adenosylmethionine decarboxylase	set13TCH592	Passage4	-3.43276	-5.18072
PSPTO_0659	PSPTO_0659	inositol monophosphatase family protein	set13TCH598	Passage6	-2.69653	-6.27498
PSPTO_0659	PSPTO_0659	inositol monophosphatase family protein	set13TCH600	Passage6	-2.45058	-6.72167
PSPTO_0659	PSPTO_0659	inositol monophosphatase family protein	set13TCH594	Passage4	-2.05945	-6.1192
PSPTO_0659	PSPTO_0659	inositol monophosphatase family protein	set13TCH599	Passage6	-2.33531	-5.70637
PSPTO_0659	PSPTO_0659	inositol monophosphatase family protein	set13TCH602	Passage7	-2.63261	-5.60537
PSPTO_0659	PSPTO_0659	inositol monophosphatase family protein	set13TCH597	Passage5	-2.56542	-7.22584
PSPTO_0659	PSPTO_0659	inositol monophosphatase family protein	set13TCH595	Passage5	-3.03678	-8.6206
PSPTO_0659	PSPTO_0659	inositol monophosphatase family protein	set13TCH596	Passage5	-2.04147	-5.09627
PSPTO_0659	PSPTO_0659	inositol monophosphatase family protein	set13TCH601	Passage7	-2.75709	-5.28052
PSPTO_0748	PSPTO_0748	RIO1 family protein	set13TCH603	Passage7	-2.25363	-5.69335
PSPTO_0863	PSPTO_0863	hypothetical protein	set13TCH599	Passage6	-2.03481	-6.34573
PSPTO_0954	PSPTO_0954	phosphoenolpyruvate-protein phosphotransferase,EI/HPr/EIIA components	set13TCH595	Passage5	-4.86212	-5.20538
PSPTO_0954	PSPTO_0954	phosphoenolpyruvate-protein phosphotransferase,EI/HPr/EIIA components	set13TCH586	Passage2	-5.58013	-6.61845
PSPTO_0954	PSPTO_0954	phosphoenolpyruvate-protein phosphotransferase,EI/HPr/EIIA components	set13TCH585	Passage1	-3.38612	-5.84379
PSPTO_0954	PSPTO_0954	phosphoenolpyruvate-protein phosphotransferase,EI/HPr/EIIA components	set13TCH592	Passage4	-6.09465	-5.92597
PSPTO_0954	PSPTO_0954	phosphoenolpyruvate-protein phosphotransferase,EI/HPr/EIIA components	set13TCH587	Passage2	-5.95138	-6.58272
PSPTO_0954	PSPTO_0954	phosphoenolpyruvate-protein phosphotransferase,EI/HPr/EIIA components	set13TCH594	Passage4	-5.60529	-5.0335
PSPTO_0956	PSPTO_0956	phosphotransferase system, fructose-specific IIBC component	set13TCH596	Passage5	-3.91554	-10.5348
PSPTO_0956	PSPTO_0956	phosphotransferase system, fructose-specific IIBC component	set13TCH583	Passage1	-2.01556	-7.30533
PSPTO_0956	PSPTO_0956	phosphotransferase system, fructose-specific IIBC component	set13TCH593	Passage4	-4.7154	-12.5872
PSPTO_0956	PSPTO_0956	phosphotransferase system, fructose-specific IIBC component	set13TCH597	Passage5	-3.52537	-9.02832
PSPTO_0956	PSPTO_0956	phosphotransferase system, fructose-specific IIBC component	set13TCH591	Passage3	-4.43325	-10.9205
PSPTO_0956	PSPTO_0956	phosphotransferase system, fructose-specific IIBC component	set13TCH594	Passage4	-3.98873	-9.11956
PSPTO_0956	PSPTO_0956	phosphotransferase system, fructose-specific IIBC component	set13TCH585	Passage1	-2.52356	-8.51553
PSPTO_0956	PSPTO_0956	phosphotransferase system, fructose-specific IIBC component	set13TCH588	Passage2	-4.40625	-13.4989
PSPTO_0956	PSPTO_0956	phosphotransferase system, fructose-specific IIBC component	set13TCH598	Passage6	-3.61289	-9.85595
PSPTO_0956	PSPTO_0956	phosphotransferase system, fructose-specific IIBC component	set13TCH599	Passage6	-4.18817	-6.99161
PSPTO_0956	PSPTO_0956	phosphotransferase system, fructose-specific IIBC component	set13TCH592	Passage4	-5.05206	-13.6555
PSPTO_0956	PSPTO_0956	phosphotransferase system, fructose-specific IIBC component	set13TCH589	Passage3	-4.686	-11.1432
PSPTO_0956	PSPTO_0956	phosphotransferase system, fructose-specific IIBC component	set13TCH587	Passage2	-4.5352	-11.1408
PSPTO_0956	PSPTO_0956	phosphotransferase system, fructose-specific IIBC component	set13TCH595	Passage5	-4.48009	-11.672
PSPTO_0956	PSPTO_0956	phosphotransferase system, fructose-specific IIBC component	set13TCH590	Passage3	-4.96511	-11.5316
PSPTO_0956	PSPTO_0956	phosphotransferase system, fructose-specific IIBC component	set13TCH586	Passage2	-5.17775	-13.7391
PSPTO_0956	PSPTO_0956	phosphotransferase system, fructose-specific IIBC component	set13TCH584	Passage1	-2.42654	-8.66298
PSPTO_0956	PSPTO_0956	phosphotransferase system, fructose-specific IIBC component	set13TCH601	Passage7	-2.90601	-6.19455
PSPTO_0956	PSPTO_0956	phosphotransferase system, fructose-specific IIBC component	set13TCH600	Passage6	-3.72274	-9.28919
PSPTO_0956	PSPTO_0956	phosphotransferase system, fructose-specific IIBC component	set13TCH602	Passage7	-2.73247	-6.5877
PSPTO_0981	PSPTO_0981	acetolactate synthase large subunit	set13TCH594	Passage4	-3.70362	-7.31613
PSPTO_0981	PSPTO_0981	acetolactate synthase large subunit	set13TCH585	Passage1	-2.59875	-10.5155
PSPTO_0981	PSPTO_0981	acetolactate synthase large subunit	set13TCH591	Passage3	-4.13214	-9.66063
PSPTO_0981	PSPTO_0981	acetolactate synthase large subunit	set13TCH586	Passage2	-4.2211	-8.62029
PSPTO_0981	PSPTO_0981	acetolactate synthase large subunit	set13TCH588	Passage2	-3.92394	-9.5471
PSPTO_0981	PSPTO_0981	acetolactate synthase large subunit	set13TCH603	Passage7	-3.04404	-8.54645
PSPTO_0981	PSPTO_0981	acetolactate synthase large subunit	set13TCH596	Passage5	-3.57106	-8.25507
PSPTO_0981	PSPTO_0981	acetolactate synthase large subunit	set13TCH584	Passage1	-2.03663	-9.01231
PSPTO_0981	PSPTO_0981	acetolactate synthase large subunit	set13TCH590	Passage3	-5.32522	-12.8837
PSPTO_0981	PSPTO_0981	acetolactate synthase large subunit	set13TCH600	Passage6	-3.0821	-7.37076
PSPTO_0981	PSPTO_0981	acetolactate synthase large subunit	set13TCH587	Passage2	-4.39733	-9.93564
PSPTO_0981	PSPTO_0981	acetolactate synthase large subunit	set13TCH583	Passage1	-2.2868	-8.79626
PSPTO_0981	PSPTO_0981	acetolactate synthase large subunit	set13TCH595	Passage5	-3.37236	-7.08053
PSPTO_0981	PSPTO_0981	acetolactate synthase large subunit	set13TCH602	Passage7	-3.48405	-8.41706
PSPTO_0981	PSPTO_0981	acetolactate synthase large subunit	set13TCH599	Passage6	-2.66431	-6.453
PSPTO_0981	PSPTO_0981	acetolactate synthase large subunit	set13TCH593	Passage4	-4.51658	-10.049
PSPTO_0981	PSPTO_0981	acetolactate synthase large subunit	set13TCH597	Passage5	-3.9251	-8.84087
PSPTO_0981	PSPTO_0981	acetolactate synthase large subunit	set13TCH589	Passage3	-4.1327	-7.62022
PSPTO_0981	PSPTO_0981	acetolactate synthase large subunit	set13TCH592	Passage4	-3.44903	-6.60768
PSPTO_0982	PSPTO_0982	acetolactate synthase small subunit	set13TCH583	Passage1	-2.04197	-5.01285
PSPTO_0982	PSPTO_0982	acetolactate synthase small subunit	set13TCH585	Passage1	-2.97698	-6.57854
PSPTO_0982	PSPTO_0982	acetolactate synthase small subunit	set13TCH588	Passage2	-5.60648	-5.9671
PSPTO_0983	PSPTO_0983	ketol-acid reductoisomerase	set13TCH593	Passage4	-4.47053	-6.46404
PSPTO_0983	PSPTO_0983	ketol-acid reductoisomerase	set13TCH595	Passage5	-4.10497	-5.67641
PSPTO_0983	PSPTO_0983	ketol-acid reductoisomerase	set13TCH598	Passage6	-3.79528	-6.61721
PSPTO_0983	PSPTO_0983	ketol-acid reductoisomerase	set13TCH599	Passage6	-4.10907	-6.01995
PSPTO_0983	PSPTO_0983	ketol-acid reductoisomerase	set13TCH594	Passage4	-4.08051	-5.81486
PSPTO_0983	PSPTO_0983	ketol-acid reductoisomerase	set13TCH585	Passage1	-2.76615	-5.93562
PSPTO_0983	PSPTO_0983	ketol-acid reductoisomerase	set13TCH591	Passage3	-4.97133	-8.05964
PSPTO_0983	PSPTO_0983	ketol-acid reductoisomerase	set13TCH600	Passage6	-3.43118	-5.59572
PSPTO_0983	PSPTO_0983	ketol-acid reductoisomerase	set13TCH590	Passage3	-5.67955	-7.77532
PSPTO_0983	PSPTO_0983	ketol-acid reductoisomerase	set13TCH586	Passage2	-4.55458	-7.47985
PSPTO_0983	PSPTO_0983	ketol-acid reductoisomerase	set13TCH589	Passage3	-4.10193	-5.06826
PSPTO_0983	PSPTO_0983	ketol-acid reductoisomerase	set13TCH592	Passage4	-4.48722	-5.70252
PSPTO_0983	PSPTO_0983	ketol-acid reductoisomerase	set13TCH584	Passage1	-2.1734	-7.01187
PSPTO_0983	PSPTO_0983	ketol-acid reductoisomerase	set13TCH588	Passage2	-4.52772	-6.63588
PSPTO_0983	PSPTO_0983	ketol-acid reductoisomerase	set13TCH597	Passage5	-3.75393	-5.72351
PSPTO_0983	PSPTO_0983	ketol-acid reductoisomerase	set13TCH587	Passage2	-4.3526	-6.36921
PSPTO_1042	PSPTO_1042	transcriptional activator ChrR	set13TCH599	Passage6	5.31912	6.11953
PSPTO_1042	PSPTO_1042	transcriptional activator ChrR	set13TCH596	Passage5	4.33229	6.44112
PSPTO_1042	PSPTO_1042	transcriptional activator ChrR	set13TCH593	Passage4	3.51865	7.35762
PSPTO_1042	PSPTO_1042	transcriptional activator ChrR	set13TCH602	Passage7	5.86996	5.67708
PSPTO_1075	PSPTO_1075	O-antigen ABC transporter, ATP-binding protein	set13TCH601	Passage7	2.45773	5.50808
PSPTO_1076	PSPTO_1076	O-antigen ABC transporter, permease protein	set13TCH599	Passage6	2.14799	5.83693
PSPTO_1076	PSPTO_1076	O-antigen ABC transporter, permease protein	set13TCH602	Passage7	2.54893	7.27829
PSPTO_1076	PSPTO_1076	O-antigen ABC transporter, permease protein	set13TCH601	Passage7	2.98836	7.47362
PSPTO_1076	PSPTO_1076	O-antigen ABC transporter, permease protein	set13TCH598	Passage6	2.69404	5.82511
PSPTO_1107	PSPTO_1107	TPR domain-containing protein	set13TCH601	Passage7	-2.86332	-5.01744
PSPTO_1136	PSPTO_1136	malate:quinone oxidoreductase	set13TCH597	Passage5	-2.97511	-5.11068
PSPTO_1136	PSPTO_1136	malate:quinone oxidoreductase	set13TCH593	Passage4	-3.09079	-6.42169
PSPTO_1136	PSPTO_1136	malate:quinone oxidoreductase	set13TCH589	Passage3	-3.3619	-6.57527
PSPTO_1136	PSPTO_1136	malate:quinone oxidoreductase	set13TCH594	Passage4	-3.5929	-6.27711
PSPTO_1136	PSPTO_1136	malate:quinone oxidoreductase	set13TCH592	Passage4	-2.8977	-5.95029
PSPTO_1265	PSPTO_1265	nucleoid-associated family protein	set13TCH601	Passage7	2.57155	5.64483
PSPTO_1265	PSPTO_1265	nucleoid-associated family protein	set13TCH602	Passage7	2.59383	5.88353
PSPTO_1287	PSPTO_1287	glyceraldehyde 3-phosphate dehydrogenase, type I	set13TCH595	Passage5	-3.32857	-5.03671
PSPTO_1287	PSPTO_1287	glyceraldehyde 3-phosphate dehydrogenase, type I	set13TCH589	Passage3	-4.5968	-6.24648
PSPTO_1287	PSPTO_1287	glyceraldehyde 3-phosphate dehydrogenase, type I	set13TCH596	Passage5	-3.6082	-5.00643
PSPTO_1290	PSPTO_1290	DNA-binding response regulator	set13TCH602	Passage7	2.83884	6.65429
PSPTO_1291	PSPTO_1291	sensor histidine kinase	set13TCH601	Passage7	-3.32468	-6.36175
PSPTO_1291	PSPTO_1291	sensor histidine kinase	set13TCH600	Passage6	-3.87773	-7.35
PSPTO_1291	PSPTO_1291	sensor histidine kinase	set13TCH588	Passage2	-3.53941	-8.1088
PSPTO_1291	PSPTO_1291	sensor histidine kinase	set13TCH593	Passage4	-5.09461	-9.52332
PSPTO_1291	PSPTO_1291	sensor histidine kinase	set13TCH592	Passage4	-3.97549	-7.22751
PSPTO_1291	PSPTO_1291	sensor histidine kinase	set13TCH597	Passage5	-4.9536	-8.77557
PSPTO_1291	PSPTO_1291	sensor histidine kinase	set13TCH596	Passage5	-5.62768	-5.48259
PSPTO_1291	PSPTO_1291	sensor histidine kinase	set13TCH598	Passage6	-3.69842	-6.41272
PSPTO_1291	PSPTO_1291	sensor histidine kinase	set13TCH590	Passage3	-4.36968	-7.91992
PSPTO_1291	PSPTO_1291	sensor histidine kinase	set13TCH591	Passage3	-3.73953	-6.09898
PSPTO_1291	PSPTO_1291	sensor histidine kinase	set13TCH602	Passage7	-3.30575	-6.68945
PSPTO_1291	PSPTO_1291	sensor histidine kinase	set13TCH587	Passage2	-3.23883	-7.82259
PSPTO_1291	PSPTO_1291	sensor histidine kinase	set13TCH586	Passage2	-3.01291	-7.95145
PSPTO_1291	PSPTO_1291	sensor histidine kinase	set13TCH595	Passage5	-4.10557	-6.03408
PSPTO_1291	PSPTO_1291	sensor histidine kinase	set13TCH589	Passage3	-3.45774	-5.6081
PSPTO_1291	PSPTO_1291	sensor histidine kinase	set13TCH594	Passage4	-4.61351	-8.15245
PSPTO_1293	PSPTO_1293	glucose ABC transporter permease	set13TCH601	Passage7	2.05802	9.86902
PSPTO_1294	PSPTO_1294	glucose ABC transporter permease	set13TCH601	Passage7	2.06034	6.1506
PSPTO_1300	PSPTO_1300	glucose-6-phosphate 1-dehydrogenase	set13TCH591	Passage3	-2.63307	-5.71109
PSPTO_1300	PSPTO_1300	glucose-6-phosphate 1-dehydrogenase	set13TCH595	Passage5	-2.34217	-5.21171
PSPTO_1300	PSPTO_1300	glucose-6-phosphate 1-dehydrogenase	set13TCH594	Passage4	-3.46785	-7.65625
PSPTO_1300	PSPTO_1300	glucose-6-phosphate 1-dehydrogenase	set13TCH593	Passage4	-2.24659	-5.19616
PSPTO_1300	PSPTO_1300	glucose-6-phosphate 1-dehydrogenase	set13TCH590	Passage3	-2.60309	-5.86686
PSPTO_1300	PSPTO_1300	glucose-6-phosphate 1-dehydrogenase	set13TCH586	Passage2	-2.16494	-5.77946
PSPTO_1300	PSPTO_1300	glucose-6-phosphate 1-dehydrogenase	set13TCH592	Passage4	-2.66468	-5.58361
PSPTO_1324	PSPTO_1324	disulfide oxidoreductase	set13TCH586	Passage2	-2.14352	-5.42198
PSPTO_1332	PSPTO_1332	branched-chain amino acid aminotransferase	set13TCH583	Passage1	-2.82411	-5.08253
PSPTO_1332	PSPTO_1332	branched-chain amino acid aminotransferase	set13TCH599	Passage6	-4.15495	-5.61945
PSPTO_1332	PSPTO_1332	branched-chain amino acid aminotransferase	set13TCH587	Passage2	-4.40413	-5.35287
PSPTO_1332	PSPTO_1332	branched-chain amino acid aminotransferase	set13TCH598	Passage6	-3.95613	-5.14816
PSPTO_1332	PSPTO_1332	branched-chain amino acid aminotransferase	set13TCH586	Passage2	-4.27227	-7.20384
PSPTO_1332	PSPTO_1332	branched-chain amino acid aminotransferase	set13TCH592	Passage4	-5.67558	-7.93641
PSPTO_1332	PSPTO_1332	branched-chain amino acid aminotransferase	set13TCH584	Passage1	-2.5873	-6.63581
PSPTO_1332	PSPTO_1332	branched-chain amino acid aminotransferase	set13TCH590	Passage3	-4.39529	-5.68319
PSPTO_1332	PSPTO_1332	branched-chain amino acid aminotransferase	set13TCH589	Passage3	-5.84197	-7.99298
PSPTO_1332	PSPTO_1332	branched-chain amino acid aminotransferase	set13TCH596	Passage5	-5.01445	-6.86077
PSPTO_1332	PSPTO_1332	branched-chain amino acid aminotransferase	set13TCH600	Passage6	-3.79537	-5.38661
PSPTO_1332	PSPTO_1332	branched-chain amino acid aminotransferase	set13TCH597	Passage5	-4.36797	-5.84729
PSPTO_1378	PSPTO_1378	membrane-bound lytic murein transglycosylase D	set13TCH599	Passage6	2.43807	10.2964
PSPTO_1378	PSPTO_1378	membrane-bound lytic murein transglycosylase D	set13TCH602	Passage7	2.63949	10.2437
PSPTO_1378	PSPTO_1378	membrane-bound lytic murein transglycosylase D	set13TCH596	Passage5	2.04909	8.055
PSPTO_1378	PSPTO_1378	membrane-bound lytic murein transglycosylase D	set13TCH601	Passage7	2.66844	10.3977
PSPTO_1378	PSPTO_1378	membrane-bound lytic murein transglycosylase D	set13TCH598	Passage6	2.27121	8.33758
PSPTO_1378	PSPTO_1378	membrane-bound lytic murein transglycosylase D	set13TCH603	Passage7	2.25264	7.77351
PSPTO_1378	PSPTO_1378	membrane-bound lytic murein transglycosylase D	set13TCH595	Passage5	2.01069	7.66639
PSPTO_1379	PSPTO_1379	type III transcriptional regulator HrpR	set13TCH602	Passage7	8.90075	34.6168
PSPTO_1379	PSPTO_1379	type III transcriptional regulator HrpR	set13TCH588	Passage2	2.74195	10.0142
PSPTO_1379	PSPTO_1379	type III transcriptional regulator HrpR	set13TCH596	Passage5	6.65658	25.3012
PSPTO_1379	PSPTO_1379	type III transcriptional regulator HrpR	set13TCH590	Passage3	3.97297	11.8359
PSPTO_1379	PSPTO_1379	type III transcriptional regulator HrpR	set13TCH587	Passage2	2.8564	10.4326
PSPTO_1379	PSPTO_1379	type III transcriptional regulator HrpR	set13TCH589	Passage3	3.96334	14.9868
PSPTO_1379	PSPTO_1379	type III transcriptional regulator HrpR	set13TCH598	Passage6	7.72994	25.3833
PSPTO_1379	PSPTO_1379	type III transcriptional regulator HrpR	set13TCH591	Passage3	3.80021	13.7646
PSPTO_1379	PSPTO_1379	type III transcriptional regulator HrpR	set13TCH594	Passage4	5.19497	16.4274
PSPTO_1379	PSPTO_1379	type III transcriptional regulator HrpR	set13TCH603	Passage7	8.76814	30.0482
PSPTO_1379	PSPTO_1379	type III transcriptional regulator HrpR	set13TCH595	Passage5	6.72094	23.8078
PSPTO_1379	PSPTO_1379	type III transcriptional regulator HrpR	set13TCH597	Passage5	6.19423	19.6378
PSPTO_1379	PSPTO_1379	type III transcriptional regulator HrpR	set13TCH600	Passage6	7.36316	23.7903
PSPTO_1379	PSPTO_1379	type III transcriptional regulator HrpR	set13TCH592	Passage4	5.2329	16.5065
PSPTO_1379	PSPTO_1379	type III transcriptional regulator HrpR	set13TCH601	Passage7	8.92872	27.7254
PSPTO_1379	PSPTO_1379	type III transcriptional regulator HrpR	set13TCH586	Passage2	2.7355	11.483
PSPTO_1379	PSPTO_1379	type III transcriptional regulator HrpR	set13TCH593	Passage4	5.36119	18.2804
PSPTO_1379	PSPTO_1379	type III transcriptional regulator HrpR	set13TCH599	Passage6	7.80114	29.217
PSPTO_1380	PSPTO_1380	type III transcriptional regulator HrpS	set13TCH588	Passage2	2.2591	6.59778
PSPTO_1380	PSPTO_1380	type III transcriptional regulator HrpS	set13TCH590	Passage3	3.45542	12.5014
PSPTO_1380	PSPTO_1380	type III transcriptional regulator HrpS	set13TCH587	Passage2	2.28006	7.97552
PSPTO_1380	PSPTO_1380	type III transcriptional regulator HrpS	set13TCH591	Passage3	3.31252	8.00487
PSPTO_1380	PSPTO_1380	type III transcriptional regulator HrpS	set13TCH602	Passage7	8.47883	28.474
PSPTO_1380	PSPTO_1380	type III transcriptional regulator HrpS	set13TCH596	Passage5	6.06752	21.891
PSPTO_1380	PSPTO_1380	type III transcriptional regulator HrpS	set13TCH601	Passage7	8.87637	21.1632
PSPTO_1380	PSPTO_1380	type III transcriptional regulator HrpS	set13TCH589	Passage3	3.8742	9.08831
PSPTO_1380	PSPTO_1380	type III transcriptional regulator HrpS	set13TCH586	Passage2	2.67208	8.0475
PSPTO_1380	PSPTO_1380	type III transcriptional regulator HrpS	set13TCH593	Passage4	4.75454	15.7764
PSPTO_1380	PSPTO_1380	type III transcriptional regulator HrpS	set13TCH598	Passage6	7.72356	20.2666
PSPTO_1380	PSPTO_1380	type III transcriptional regulator HrpS	set13TCH594	Passage4	4.43768	10.8883
PSPTO_1380	PSPTO_1380	type III transcriptional regulator HrpS	set13TCH592	Passage4	5.08305	12.4944
PSPTO_1380	PSPTO_1380	type III transcriptional regulator HrpS	set13TCH603	Passage7	7.78713	17.6431
PSPTO_1380	PSPTO_1380	type III transcriptional regulator HrpS	set13TCH599	Passage6	7.31058	25.9774
PSPTO_1380	PSPTO_1380	type III transcriptional regulator HrpS	set13TCH600	Passage6	6.48709	15.4641
PSPTO_1380	PSPTO_1380	type III transcriptional regulator HrpS	set13TCH597	Passage5	5.31161	11.1319
PSPTO_1380	PSPTO_1380	type III transcriptional regulator HrpS	set13TCH595	Passage5	6.59674	16.6565
PSPTO_1381	PSPTO_1381	type III helper protein HrpA1	set13TCH598	Passage6	4.22718	10.4263
PSPTO_1381	PSPTO_1381	type III helper protein HrpA1	set13TCH594	Passage4	2.50518	5.20364
PSPTO_1381	PSPTO_1381	type III helper protein HrpA1	set13TCH593	Passage4	3.34717	11.9988
PSPTO_1381	PSPTO_1381	type III helper protein HrpA1	set13TCH595	Passage5	3.58793	6.41761
PSPTO_1381	PSPTO_1381	type III helper protein HrpA1	set13TCH602	Passage7	5.08313	13.1859
PSPTO_1381	PSPTO_1381	type III helper protein HrpA1	set13TCH592	Passage4	2.79904	8.42905
PSPTO_1381	PSPTO_1381	type III helper protein HrpA1	set13TCH596	Passage5	3.91337	9.66183
PSPTO_1381	PSPTO_1381	type III helper protein HrpA1	set13TCH599	Passage6	4.57935	12.559
PSPTO_1381	PSPTO_1381	type III helper protein HrpA1	set13TCH589	Passage3	2.18239	5.77146
PSPTO_1381	PSPTO_1381	type III helper protein HrpA1	set13TCH601	Passage7	4.97395	10.2704
PSPTO_1381	PSPTO_1381	type III helper protein HrpA1	set13TCH603	Passage7	4.42612	7.89285
PSPTO_1381	PSPTO_1381	type III helper protein HrpA1	set13TCH597	Passage5	3.01451	5.74564
PSPTO_1381	PSPTO_1381	type III helper protein HrpA1	set13TCH590	Passage3	2.58466	9.86071
PSPTO_1381	PSPTO_1381	type III helper protein HrpA1	set13TCH600	Passage6	3.35971	6.01203
PSPTO_1389	PSPTO_1389	outer-membrane type III secretion protein HrcC	set13TCH593	Passage4	-4.32234	-9.38533
PSPTO_1389	PSPTO_1389	outer-membrane type III secretion protein HrcC	set13TCH599	Passage6	-3.97776	-7.78623
PSPTO_1389	PSPTO_1389	outer-membrane type III secretion protein HrcC	set13TCH591	Passage3	-3.04486	-7.46702
PSPTO_1389	PSPTO_1389	outer-membrane type III secretion protein HrcC	set13TCH596	Passage5	-5.26664	-8.04849
PSPTO_1389	PSPTO_1389	outer-membrane type III secretion protein HrcC	set13TCH594	Passage4	-3.98604	-7.51976
PSPTO_1389	PSPTO_1389	outer-membrane type III secretion protein HrcC	set13TCH592	Passage4	-3.91376	-10.607
PSPTO_1389	PSPTO_1389	outer-membrane type III secretion protein HrcC	set13TCH589	Passage3	-2.67632	-5.79395
PSPTO_1389	PSPTO_1389	outer-membrane type III secretion protein HrcC	set13TCH598	Passage6	-3.22694	-6.24469
PSPTO_1389	PSPTO_1389	outer-membrane type III secretion protein HrcC	set13TCH601	Passage7	-3.49194	-6.27925
PSPTO_1389	PSPTO_1389	outer-membrane type III secretion protein HrcC	set13TCH597	Passage5	-4.31007	-8.43581
PSPTO_1389	PSPTO_1389	outer-membrane type III secretion protein HrcC	set13TCH595	Passage5	-3.81382	-8.45583
PSPTO_1389	PSPTO_1389	outer-membrane type III secretion protein HrcC	set13TCH590	Passage3	-4.36729	-8.65597
PSPTO_1389	PSPTO_1389	outer-membrane type III secretion protein HrcC	set13TCH600	Passage6	-4.5093	-8.64476
PSPTO_1389	PSPTO_1389	outer-membrane type III secretion protein HrcC	set13TCH602	Passage7	-3.63838	-6.07399
PSPTO_1391	PSPTO_1391	negative regulator of hrp expression HrpV	set13TCH591	Passage3	-4.43101	-5.4419
PSPTO_1391	PSPTO_1391	negative regulator of hrp expression HrpV	set13TCH587	Passage2	-2.52263	-5.12748
PSPTO_1404	PSPTO_1404	RNA polymerase sigma factor HrpL	set13TCH592	Passage4	5.04782	18.898
PSPTO_1404	PSPTO_1404	RNA polymerase sigma factor HrpL	set13TCH596	Passage5	6.69759	20.0114
PSPTO_1404	PSPTO_1404	RNA polymerase sigma factor HrpL	set13TCH599	Passage6	7.81872	24.4414
PSPTO_1404	PSPTO_1404	RNA polymerase sigma factor HrpL	set13TCH593	Passage4	5.45769	16.2083
PSPTO_1404	PSPTO_1404	RNA polymerase sigma factor HrpL	set13TCH601	Passage7	8.79246	31.1715
PSPTO_1404	PSPTO_1404	RNA polymerase sigma factor HrpL	set13TCH595	Passage5	6.53831	23.1705
PSPTO_1404	PSPTO_1404	RNA polymerase sigma factor HrpL	set13TCH598	Passage6	7.50822	26.3924
PSPTO_1404	PSPTO_1404	RNA polymerase sigma factor HrpL	set13TCH602	Passage7	8.95937	28.8415
PSPTO_1404	PSPTO_1404	RNA polymerase sigma factor HrpL	set13TCH603	Passage7	7.35914	8.6677
PSPTO_1404	PSPTO_1404	RNA polymerase sigma factor HrpL	set13TCH597	Passage5	4.78402	5.65459
PSPTO_1404	PSPTO_1404	RNA polymerase sigma factor HrpL	set13TCH589	Passage3	3.89673	12.1247
PSPTO_1404	PSPTO_1404	RNA polymerase sigma factor HrpL	set13TCH600	Passage6	5.93217	7.23395
PSPTO_1404	PSPTO_1404	RNA polymerase sigma factor HrpL	set13TCH587	Passage2	2.87933	10.3234
PSPTO_1404	PSPTO_1404	RNA polymerase sigma factor HrpL	set13TCH590	Passage3	4.14528	14.1509
PSPTO_1404	PSPTO_1404	RNA polymerase sigma factor HrpL	set13TCH586	Passage2	2.64085	11.1968
PSPTO_1444	PSPTO_1444	2-isopropylmalate synthase	set13TCH592	Passage4	-4.69148	-10.8548
PSPTO_1444	PSPTO_1444	2-isopropylmalate synthase	set13TCH596	Passage5	-4.63083	-11.1797
PSPTO_1444	PSPTO_1444	2-isopropylmalate synthase	set13TCH598	Passage6	-4.62451	-7.07089
PSPTO_1444	PSPTO_1444	2-isopropylmalate synthase	set13TCH597	Passage5	-3.26117	-5.78828
PSPTO_1444	PSPTO_1444	2-isopropylmalate synthase	set13TCH595	Passage5	-4.69361	-12.151
PSPTO_1444	PSPTO_1444	2-isopropylmalate synthase	set13TCH586	Passage2	-4.14906	-9.72558
PSPTO_1444	PSPTO_1444	2-isopropylmalate synthase	set13TCH587	Passage2	-3.50661	-7.62013
PSPTO_1444	PSPTO_1444	2-isopropylmalate synthase	set13TCH600	Passage6	-3.3872	-7.16374
PSPTO_1444	PSPTO_1444	2-isopropylmalate synthase	set13TCH603	Passage7	-2.64471	-6.8234
PSPTO_1444	PSPTO_1444	2-isopropylmalate synthase	set13TCH590	Passage3	-3.86267	-8.54324
PSPTO_1444	PSPTO_1444	2-isopropylmalate synthase	set13TCH589	Passage3	-4.33161	-9.97159
PSPTO_1444	PSPTO_1444	2-isopropylmalate synthase	set13TCH588	Passage2	-3.11502	-6.55269
PSPTO_1444	PSPTO_1444	2-isopropylmalate synthase	set13TCH599	Passage6	-3.81683	-10.9085
PSPTO_1444	PSPTO_1444	2-isopropylmalate synthase	set13TCH594	Passage4	-3.8533	-7.18143
PSPTO_1444	PSPTO_1444	2-isopropylmalate synthase	set13TCH591	Passage3	-3.30034	-5.85653
PSPTO_1444	PSPTO_1444	2-isopropylmalate synthase	set13TCH593	Passage4	-4.82338	-11.9596
PSPTO_1456	PSPTO_1456	multicopper oxidase	set13TCH598	Passage6	2.18783	6.57695
PSPTO_1498	PSPTO_1498	protein-glutamate methylesterase CheB	set13TCH597	Passage5	3.42931	5.37819
PSPTO_1498	PSPTO_1498	protein-glutamate methylesterase CheB	set13TCH601	Passage7	5.19947	7.13836
PSPTO_1498	PSPTO_1498	protein-glutamate methylesterase CheB	set13TCH598	Passage6	4.19035	6.83633
PSPTO_1498	PSPTO_1498	protein-glutamate methylesterase CheB	set13TCH593	Passage4	3.11569	5.50385
PSPTO_1498	PSPTO_1498	protein-glutamate methylesterase CheB	set13TCH600	Passage6	4.04255	5.24167
PSPTO_1498	PSPTO_1498	protein-glutamate methylesterase CheB	set13TCH596	Passage5	4.12032	6.80564
PSPTO_1498	PSPTO_1498	protein-glutamate methylesterase CheB	set13TCH603	Passage7	5.39032	6.79413
PSPTO_1498	PSPTO_1498	protein-glutamate methylesterase CheB	set13TCH595	Passage5	3.2314	5.6016
PSPTO_1498	PSPTO_1498	protein-glutamate methylesterase CheB	set13TCH602	Passage7	5.74402	7.78035
PSPTO_1498	PSPTO_1498	protein-glutamate methylesterase CheB	set13TCH590	Passage3	2.12752	5.38866
PSPTO_1498	PSPTO_1498	protein-glutamate methylesterase CheB	set13TCH594	Passage4	2.70721	5.24597
PSPTO_1498	PSPTO_1498	protein-glutamate methylesterase CheB	set13TCH599	Passage6	4.90468	6.64296
PSPTO_1558	PSPTO_1558	alcohol dehydrogenase, class III	set13TCH588	Passage2	-2.24245	-6.15341
PSPTO_1558	PSPTO_1558	alcohol dehydrogenase, class III	set13TCH589	Passage3	-2.72073	-5.24496
PSPTO_1694	PSPTO_1694	GTP pyrophosphokinase	set13TCH601	Passage7	2.3768	8.23795
PSPTO_1694	PSPTO_1694	GTP pyrophosphokinase	set13TCH600	Passage6	2.40925	8.24272
PSPTO_1694	PSPTO_1694	GTP pyrophosphokinase	set13TCH602	Passage7	2.19317	7.98051
PSPTO_1694	PSPTO_1694	GTP pyrophosphokinase	set13TCH603	Passage7	2.57734	9.42051
PSPTO_1694	PSPTO_1694	GTP pyrophosphokinase	set13TCH597	Passage5	2.04436	7.73605
PSPTO_1720	PSPTO_1720	outer membrane protein	set13TCH598	Passage6	2.03817	7.89831
PSPTO_1720	PSPTO_1720	outer membrane protein	set13TCH603	Passage7	2.1101	7.65083
PSPTO_1720	PSPTO_1720	outer membrane protein	set13TCH602	Passage7	2.03602	8.6547
PSPTO_1720	PSPTO_1720	outer membrane protein	set13TCH601	Passage7	2.09056	7.71939
PSPTO_1755	PSPTO_1755	glycoside hydrolase family protein	set13TCH591	Passage3	2.85466	5.24646
PSPTO_1755	PSPTO_1755	glycoside hydrolase family protein	set13TCH597	Passage5	4.2026	6.66965
PSPTO_1755	PSPTO_1755	glycoside hydrolase family protein	set13TCH600	Passage6	4.08734	6.20711
PSPTO_1755	PSPTO_1755	glycoside hydrolase family protein	set13TCH603	Passage7	4.88472	8.43865
PSPTO_1756	PSPTO_1756	nucleotide sugar epimerase/dehydratase WbpM	set13TCH599	Passage6	2.31291	12.484
PSPTO_1756	PSPTO_1756	nucleotide sugar epimerase/dehydratase WbpM	set13TCH601	Passage7	2.52747	14.5298
PSPTO_1756	PSPTO_1756	nucleotide sugar epimerase/dehydratase WbpM	set13TCH602	Passage7	2.59314	13.2378
PSPTO_1756	PSPTO_1756	nucleotide sugar epimerase/dehydratase WbpM	set13TCH596	Passage5	2.00897	10.6772
PSPTO_1756	PSPTO_1756	nucleotide sugar epimerase/dehydratase WbpM	set13TCH603	Passage7	2.31264	12.6438
PSPTO_1756	PSPTO_1756	nucleotide sugar epimerase/dehydratase WbpM	set13TCH598	Passage6	2.0409	11.9629
PSPTO_1758	PSPTO_1758	TetR family transcriptional regulator	set13TCH599	Passage6	4.40143	11.6873
PSPTO_1758	PSPTO_1758	TetR family transcriptional regulator	set13TCH596	Passage5	3.8099	9.39938
PSPTO_1758	PSPTO_1758	TetR family transcriptional regulator	set13TCH595	Passage5	3.33267	7.01081
PSPTO_1758	PSPTO_1758	TetR family transcriptional regulator	set13TCH598	Passage6	4.28878	9.38361
PSPTO_1758	PSPTO_1758	TetR family transcriptional regulator	set13TCH601	Passage7	4.93054	9.59116
PSPTO_1758	PSPTO_1758	TetR family transcriptional regulator	set13TCH594	Passage4	2.29936	6.12224
PSPTO_1758	PSPTO_1758	TetR family transcriptional regulator	set13TCH602	Passage7	5.23111	14.3275
PSPTO_1758	PSPTO_1758	TetR family transcriptional regulator	set13TCH593	Passage4	2.71483	8.50552
PSPTO_1758	PSPTO_1758	TetR family transcriptional regulator	set13TCH597	Passage5	3.04001	6.85393
PSPTO_1758	PSPTO_1758	TetR family transcriptional regulator	set13TCH600	Passage6	3.69575	7.21257
PSPTO_1758	PSPTO_1758	TetR family transcriptional regulator	set13TCH603	Passage7	4.40774	9.1211
PSPTO_1778	PSPTO_1778	heat shock protein HtpX	set13TCH602	Passage7	3.03126	9.62262
PSPTO_1778	PSPTO_1778	heat shock protein HtpX	set13TCH595	Passage5	2.11379	9.46761
PSPTO_1778	PSPTO_1778	heat shock protein HtpX	set13TCH601	Passage7	3.15851	8.22731
PSPTO_1778	PSPTO_1778	heat shock protein HtpX	set13TCH603	Passage7	2.83487	5.2107
PSPTO_1778	PSPTO_1778	heat shock protein HtpX	set13TCH599	Passage6	2.86917	7.66165
PSPTO_1778	PSPTO_1778	heat shock protein HtpX	set13TCH596	Passage5	2.58327	8.59773
PSPTO_1778	PSPTO_1778	heat shock protein HtpX	set13TCH598	Passage6	2.8108	12.1867
PSPTO_1833	PSPTO_1833	arginine N-succinyltransferase subunit alpha	set13TCH592	Passage4	-2.55943	-5.60612
PSPTO_1833	PSPTO_1833	arginine N-succinyltransferase subunit alpha	set13TCH596	Passage5	-2.55915	-5.28023
PSPTO_1833	PSPTO_1833	arginine N-succinyltransferase subunit alpha	set13TCH600	Passage6	-2.97321	-6.12854
PSPTO_1926	PSPTO_1926	flagellar basal body P-ring biosynthesis protein FlgA	set13TCH590	Passage3	-5.19902	-5.08893
PSPTO_1934	PSPTO_1934	flagellar basal body rod protein FlgC	set13TCH591	Passage3	-6.09273	-6.18282
PSPTO_1934	PSPTO_1934	flagellar basal body rod protein FlgC	set13TCH586	Passage2	-3.18177	-7.75783
PSPTO_1934	PSPTO_1934	flagellar basal body rod protein FlgC	set13TCH593	Passage4	-5.74166	-5.87252
PSPTO_1934	PSPTO_1934	flagellar basal body rod protein FlgC	set13TCH592	Passage4	-7.36452	-5.08698
PSPTO_1934	PSPTO_1934	flagellar basal body rod protein FlgC	set13TCH585	Passage1	-2.20542	-5.64336
PSPTO_1934	PSPTO_1934	flagellar basal body rod protein FlgC	set13TCH588	Passage2	-5.09814	-6.97191
PSPTO_1934	PSPTO_1934	flagellar basal body rod protein FlgC	set13TCH589	Passage3	-5.57671	-5.36112
PSPTO_1934	PSPTO_1934	flagellar basal body rod protein FlgC	set13TCH590	Passage3	-4.43195	-5.23175
PSPTO_1936	PSPTO_1936	flagellar hook protein FlgE	set13TCH598	Passage6	-3.49076	-5.90041
PSPTO_1941	PSPTO_1941	flagellar L-ring protein FlgH	set13TCH594	Passage4	-3.16038	-5.90892
PSPTO_1941	PSPTO_1941	flagellar L-ring protein FlgH	set13TCH595	Passage5	-2.81787	-5.16934
PSPTO_1941	PSPTO_1941	flagellar L-ring protein FlgH	set13TCH597	Passage5	-3.52091	-5.74997
PSPTO_1941	PSPTO_1941	flagellar L-ring protein FlgH	set13TCH600	Passage6	-3.40701	-5.61114
PSPTO_1943	PSPTO_1943	peptidoglycan hydrolase FlgJ	set13TCH593	Passage4	-3.18492	-5.64032
PSPTO_1943	PSPTO_1943	peptidoglycan hydrolase FlgJ	set13TCH587	Passage2	-2.96051	-6.9937
PSPTO_1943	PSPTO_1943	peptidoglycan hydrolase FlgJ	set13TCH600	Passage6	-2.64587	-5.35761
PSPTO_1943	PSPTO_1943	peptidoglycan hydrolase FlgJ	set13TCH591	Passage3	-3.40377	-5.97147
PSPTO_1943	PSPTO_1943	peptidoglycan hydrolase FlgJ	set13TCH599	Passage6	-3.67722	-6.12048
PSPTO_1943	PSPTO_1943	peptidoglycan hydrolase FlgJ	set13TCH592	Passage4	-3.09029	-5.63654
PSPTO_1943	PSPTO_1943	peptidoglycan hydrolase FlgJ	set13TCH588	Passage2	-3.39779	-5.42578
PSPTO_1943	PSPTO_1943	peptidoglycan hydrolase FlgJ	set13TCH590	Passage3	-3.86843	-7.0527
PSPTO_1943	PSPTO_1943	peptidoglycan hydrolase FlgJ	set13TCH589	Passage3	-2.82569	-5.1873
PSPTO_1943	PSPTO_1943	peptidoglycan hydrolase FlgJ	set13TCH596	Passage5	-3.82778	-6.22429
PSPTO_1943	PSPTO_1943	peptidoglycan hydrolase FlgJ	set13TCH597	Passage5	-2.92785	-5.25208
PSPTO_1944	PSPTO_1944	flagellar hook-associated protein FlgK	set13TCH588	Passage2	-2.55684	-6.41302
PSPTO_1944	PSPTO_1944	flagellar hook-associated protein FlgK	set13TCH589	Passage3	-3.17331	-6.63729
PSPTO_1944	PSPTO_1944	flagellar hook-associated protein FlgK	set13TCH598	Passage6	-2.93052	-7.30618
PSPTO_1944	PSPTO_1944	flagellar hook-associated protein FlgK	set13TCH602	Passage7	-2.89767	-7.83491
PSPTO_1944	PSPTO_1944	flagellar hook-associated protein FlgK	set13TCH590	Passage3	-3.80623	-7.63236
PSPTO_1944	PSPTO_1944	flagellar hook-associated protein FlgK	set13TCH595	Passage5	-3.06867	-5.9409
PSPTO_1944	PSPTO_1944	flagellar hook-associated protein FlgK	set13TCH592	Passage4	-3.56437	-7.28165
PSPTO_1944	PSPTO_1944	flagellar hook-associated protein FlgK	set13TCH591	Passage3	-3.40632	-6.52588
PSPTO_1944	PSPTO_1944	flagellar hook-associated protein FlgK	set13TCH593	Passage4	-3.65996	-6.33245
PSPTO_1944	PSPTO_1944	flagellar hook-associated protein FlgK	set13TCH600	Passage6	-2.67202	-5.87216
PSPTO_1944	PSPTO_1944	flagellar hook-associated protein FlgK	set13TCH586	Passage2	-2.31341	-8.81085
PSPTO_1944	PSPTO_1944	flagellar hook-associated protein FlgK	set13TCH599	Passage6	-3.54095	-8.3476
PSPTO_1944	PSPTO_1944	flagellar hook-associated protein FlgK	set13TCH603	Passage7	-2.00098	-5.09187
PSPTO_1944	PSPTO_1944	flagellar hook-associated protein FlgK	set13TCH596	Passage5	-3.41513	-7.49576
PSPTO_1945	PSPTO_1945	flagellar hook-associated protein FlgL	set13TCH590	Passage3	-3.42344	-8.48714
PSPTO_1945	PSPTO_1945	flagellar hook-associated protein FlgL	set13TCH603	Passage7	-2.50951	-6.85842
PSPTO_1945	PSPTO_1945	flagellar hook-associated protein FlgL	set13TCH589	Passage3	-2.84188	-6.56029
PSPTO_1945	PSPTO_1945	flagellar hook-associated protein FlgL	set13TCH587	Passage2	-2.0026	-5.35618
PSPTO_1945	PSPTO_1945	flagellar hook-associated protein FlgL	set13TCH599	Passage6	-3.21519	-9.03653
PSPTO_1945	PSPTO_1945	flagellar hook-associated protein FlgL	set13TCH591	Passage3	-3.73432	-9.06074
PSPTO_1945	PSPTO_1945	flagellar hook-associated protein FlgL	set13TCH594	Passage4	-3.93973	-9.25796
PSPTO_1945	PSPTO_1945	flagellar hook-associated protein FlgL	set13TCH588	Passage2	-2.73546	-6.98213
PSPTO_1945	PSPTO_1945	flagellar hook-associated protein FlgL	set13TCH600	Passage6	-3.435	-10.1625
PSPTO_1945	PSPTO_1945	flagellar hook-associated protein FlgL	set13TCH592	Passage4	-2.69018	-6.64827
PSPTO_1945	PSPTO_1945	flagellar hook-associated protein FlgL	set13TCH602	Passage7	-2.78278	-7.39683
PSPTO_1945	PSPTO_1945	flagellar hook-associated protein FlgL	set13TCH596	Passage5	-3.91145	-11.0796
PSPTO_1945	PSPTO_1945	flagellar hook-associated protein FlgL	set13TCH593	Passage4	-3.96213	-9.61678
PSPTO_1945	PSPTO_1945	flagellar hook-associated protein FlgL	set13TCH597	Passage5	-3.27454	-8.13545
PSPTO_1945	PSPTO_1945	flagellar hook-associated protein FlgL	set13TCH595	Passage5	-3.01913	-7.31146
PSPTO_1945	PSPTO_1945	flagellar hook-associated protein FlgL	set13TCH598	Passage6	-2.90386	-7.9853
PSPTO_1948	PSPTO_1948	3-oxoacyl-(acyl-carrier-protein) synthase III	set13TCH595	Passage5	2.09543	5.17099
PSPTO_1948	PSPTO_1948	3-oxoacyl-(acyl-carrier-protein) synthase III	set13TCH601	Passage7	2.10884	5.11959
PSPTO_1948	PSPTO_1948	3-oxoacyl-(acyl-carrier-protein) synthase III	set13TCH602	Passage7	2.57446	5.27632
PSPTO_1948	PSPTO_1948	3-oxoacyl-(acyl-carrier-protein) synthase III	set13TCH598	Passage6	2.30268	5.0724
PSPTO_1951	PSPTO_1951	flagellar hook-associated protein FliD	set13TCH591	Passage3	-3.18081	-6.08902
PSPTO_1951	PSPTO_1951	flagellar hook-associated protein FliD	set13TCH594	Passage4	-4.55183	-7.16216
PSPTO_1951	PSPTO_1951	flagellar hook-associated protein FliD	set13TCH598	Passage6	-3.95773	-7.46006
PSPTO_1951	PSPTO_1951	flagellar hook-associated protein FliD	set13TCH592	Passage4	-2.07751	-5.83122
PSPTO_1951	PSPTO_1951	flagellar hook-associated protein FliD	set13TCH595	Passage5	-3.07384	-5.41022
PSPTO_1951	PSPTO_1951	flagellar hook-associated protein FliD	set13TCH599	Passage6	-2.96858	-5.0729
PSPTO_1951	PSPTO_1951	flagellar hook-associated protein FliD	set13TCH602	Passage7	-3.41989	-5.69974
PSPTO_1951	PSPTO_1951	flagellar hook-associated protein FliD	set13TCH588	Passage2	-2.43204	-5.61936
PSPTO_1951	PSPTO_1951	flagellar hook-associated protein FliD	set13TCH597	Passage5	-3.46222	-5.1487
PSPTO_1951	PSPTO_1951	flagellar hook-associated protein FliD	set13TCH600	Passage6	-3.99799	-6.51107
PSPTO_1954	PSPTO_1954	transcriptional regulator FleQ	set13TCH586	Passage2	-2.36821	-5.54189
PSPTO_1954	PSPTO_1954	transcriptional regulator FleQ	set13TCH592	Passage4	-4.05946	-6.72873
PSPTO_1954	PSPTO_1954	transcriptional regulator FleQ	set13TCH595	Passage5	-3.84102	-5.83479
PSPTO_1958	PSPTO_1958	flagellar M-ring protein FliF	set13TCH598	Passage6	-3.7503	-5.81479
PSPTO_1958	PSPTO_1958	flagellar M-ring protein FliF	set13TCH586	Passage2	-2.03426	-5.2857
PSPTO_1958	PSPTO_1958	flagellar M-ring protein FliF	set13TCH597	Passage5	-4.94714	-7.31554
PSPTO_1958	PSPTO_1958	flagellar M-ring protein FliF	set13TCH601	Passage7	-3.09151	-5.34212
PSPTO_1958	PSPTO_1958	flagellar M-ring protein FliF	set13TCH595	Passage5	-4.86215	-6.5478
PSPTO_1958	PSPTO_1958	flagellar M-ring protein FliF	set13TCH592	Passage4	-4.43968	-7.40995
PSPTO_1959	PSPTO_1959	flagellar motor switch protein FliG	set13TCH596	Passage5	-3.94467	-5.55093
PSPTO_1959	PSPTO_1959	flagellar motor switch protein FliG	set13TCH599	Passage6	-2.6575	-5.15579
PSPTO_1959	PSPTO_1959	flagellar motor switch protein FliG	set13TCH586	Passage2	-3.33531	-8.87042
PSPTO_1959	PSPTO_1959	flagellar motor switch protein FliG	set13TCH594	Passage4	-3.76326	-5.62505
PSPTO_1961	PSPTO_1961	flagellum-specific ATP synthase FliI	set13TCH588	Passage2	-4.42494	-5.44459
PSPTO_1969	PSPTO_1969	flagellar motor switch protein FliM	set13TCH586	Passage2	-2.63982	-9.04103
PSPTO_1969	PSPTO_1969	flagellar motor switch protein FliM	set13TCH594	Passage4	-3.83526	-6.92493
PSPTO_1969	PSPTO_1969	flagellar motor switch protein FliM	set13TCH589	Passage3	-4.05276	-8.4104
PSPTO_1969	PSPTO_1969	flagellar motor switch protein FliM	set13TCH593	Passage4	-3.538	-5.98767
PSPTO_1969	PSPTO_1969	flagellar motor switch protein FliM	set13TCH599	Passage6	-3.57316	-5.86855
PSPTO_1969	PSPTO_1969	flagellar motor switch protein FliM	set13TCH592	Passage4	-4.23861	-8.18691
PSPTO_1969	PSPTO_1969	flagellar motor switch protein FliM	set13TCH591	Passage3	-2.9399	-5.33091
PSPTO_1969	PSPTO_1969	flagellar motor switch protein FliM	set13TCH600	Passage6	-4.2069	-5.75466
PSPTO_1969	PSPTO_1969	flagellar motor switch protein FliM	set13TCH588	Passage2	-3.29093	-5.93433
PSPTO_1972	PSPTO_1972	flagellar biosynthetic protein FliP	set13TCH586	Passage2	-2.22834	-5.23776
PSPTO_1975	PSPTO_1975	flagellar biosynthetic protein FlhB	set13TCH589	Passage3	-3.96364	-7.86787
PSPTO_1975	PSPTO_1975	flagellar biosynthetic protein FlhB	set13TCH591	Passage3	-4.60313	-8.24828
PSPTO_1975	PSPTO_1975	flagellar biosynthetic protein FlhB	set13TCH593	Passage4	-5.25356	-7.18624
PSPTO_1975	PSPTO_1975	flagellar biosynthetic protein FlhB	set13TCH586	Passage2	-2.82375	-9.17186
PSPTO_1975	PSPTO_1975	flagellar biosynthetic protein FlhB	set13TCH590	Passage3	-3.58152	-5.72347
PSPTO_1975	PSPTO_1975	flagellar biosynthetic protein FlhB	set13TCH595	Passage5	-4.68908	-7.14763
PSPTO_1975	PSPTO_1975	flagellar biosynthetic protein FlhB	set13TCH588	Passage2	-4.51775	-8.5972
PSPTO_1976	PSPTO_1976	flagellar biosynthesis protein FlhA	set13TCH594	Passage4	-3.86475	-7.01667
PSPTO_1976	PSPTO_1976	flagellar biosynthesis protein FlhA	set13TCH603	Passage7	-2.71229	-5.19647
PSPTO_1976	PSPTO_1976	flagellar biosynthesis protein FlhA	set13TCH600	Passage6	-4.15409	-8.41794
PSPTO_1976	PSPTO_1976	flagellar biosynthesis protein FlhA	set13TCH597	Passage5	-3.46136	-6.73482
PSPTO_1976	PSPTO_1976	flagellar biosynthesis protein FlhA	set13TCH590	Passage3	-3.30718	-7.32768
PSPTO_1976	PSPTO_1976	flagellar biosynthesis protein FlhA	set13TCH596	Passage5	-3.56661	-9.48425
PSPTO_1976	PSPTO_1976	flagellar biosynthesis protein FlhA	set13TCH589	Passage3	-2.55202	-5.51855
PSPTO_1976	PSPTO_1976	flagellar biosynthesis protein FlhA	set13TCH599	Passage6	-4.07541	-7.80806
PSPTO_1976	PSPTO_1976	flagellar biosynthesis protein FlhA	set13TCH592	Passage4	-3.37298	-6.25893
PSPTO_1976	PSPTO_1976	flagellar biosynthesis protein FlhA	set13TCH588	Passage2	-3.2271	-7.40995
PSPTO_1976	PSPTO_1976	flagellar biosynthesis protein FlhA	set13TCH587	Passage2	-2.26897	-6.02288
[truncated: 422 more rows]

## Sheet: NMS high fitness genes
locusId	sysName	description	Liquid responder
[truncated: 154 more rows]

[truncated: 2 more sheets: BinGO NMS without Liq, Table legends for instance ]
