# Supplementary material for: Genome-wide identification of novel flagellar motility genes in Pseudomonas syringae pv. tomato DC3000
Source: Front Microbiol. 2025 Jan 28;16:1535114. doi: 10.3389/fmicb.2025.1535114 (PMC11813219; doi:10.3389/fmicb.2025.1535114)
Supplement: Supplementary file 1 [file Supplementary_file_1.zip › Table S3.XLSX]

## Sheet: fit_logratios
locusId	sysName	description	set10TCH461 Time0	set10TCH462 Time0	set10TCH477 Liq1A	set10TCH478 Liq1B	set10TCH479 Liq2A	set10TCH480 Liq2B	set13TCH581 Time0	set13TCH582 Time0	set13TCH583 Passage1	set13TCH584 Passage1	set13TCH585 Passage1	set13TCH586 Passage2	set13TCH587 Passage2	set13TCH588 Passage2	set13TCH589 Passage3	set13TCH590 Passage3	set13TCH591 Passage3	set13TCH592 Passage4	set13TCH593 Passage4	set13TCH594 Passage4	set13TCH595 Passage5	set13TCH596 Passage5	set13TCH597 Passage5	set13TCH598 Passage6	set13TCH599 Passage6	set13TCH600 Passage6	set13TCH601 Passage7	set13TCH602 Passage7	set13TCH603 Passage7	set13TCH604 Time0	set13TCH605 Time0	set13TCH606 Control1	set13TCH607 Control1	set13TCH608 Control1	set13TCH609 Control2	set13TCH610 Control2	set13TCH611 Control2	set13TCH612 Control3	set13TCH613 Control3	set13TCH614 Control3	set13TCH615 Control4	set13TCH616 Control4	set13TCH617 Control4	set13TCH618 Control5	set13TCH619 Control5	set13TCH620 Control5	set13TCH621 Control6
PSPTO_0003	PSPTO_0003	DNA replication and repair protein RecF	0.21053	-0.21053	-0.0708287	-0.185432	-0.130625	-0.422618	-0.0224616	0.0224616	-0.0880774	0.275124	-0.0832641	-0.0112906	-0.179739	0.197458	-0.0542742	-0.0667834	0.28274	0.253962	-0.0587774	-0.0203865	0.255872	-0.226712	-0.370498	0.327582	0.00593163	-0.21552	0.257432	0.122174	-0.317772	0.0804213	-0.0804213	-0.208063	-0.0465969	-0.384605	-0.159892	-0.524644	-0.380539	-0.391756	-0.194331	-0.355445	-0.395846	-0.450721	0.0283574	-0.577322	-0.869174	-0.47371	-0.907211
PSPTO_0005	PSPTO_0005	type I restriction-modification system, M subunit	-0.0319492	0.0319492	-0.0401487	-0.010025	0.00907875	-0.05965	0.0706543	-0.0706543	-0.0913485	0.0523543	0.00120123	0.0324525	0.0337939	0.0334397	-0.031887	-0.0176905	0.0927737	0.0324958	0.19211	0.210358	-0.0105035	0.181048	0.151715	0.032571	0.101636	0.013479	-0.0981389	0.390988	0.0753893	-0.0312869	0.0312869	-0.122702	0.0502646	-0.0277898	-0.00259282	0.151003	0.0714623	0.201274	0.0695943	0.13775	0.235942	-0.259933	0.162331	0.130785	0.142912	0.141074	0.0605722
PSPTO_0006	PSPTO_0006	type I restriction-modification system, S subunit, EcoA family	0.044817	-0.044817	-0.150486	0.0288348	0.0336137	-0.0394444	-0.00552314	0.00552314	0.221337	-0.0387939	0.0828398	0.147312	-0.139318	0.176669	-0.0876556	-0.0357785	0.342902	0.2598	0.142982	0.355011	0.257396	0.0408258	-0.052058	0.404337	-0.0490381	0.037804	0.355183	0.141419	0.0456329	-0.0708335	0.0708335	0.142796	0.179837	-0.10915	0.133663	0.513704	0.159602	0.235098	-0.219292	0.427381	0.108262	0.426209	0.207136	0.188535	0.314219	0.299891	-0.234951
PSPTO_0007	PSPTO_0007	hypothetical protein	0.115351	-0.115351	0.216565	0.322421	0.248083	0.19558	0.114624	-0.114624	-0.0529363	0.120975	-0.123717	-0.167691	0.0480736	-0.147802	0.0336306	0.0682978	0.101182	0.0753171	-0.00193758	-0.167434	-0.124819	0.235386	-0.0661558	-0.478448	0.00498352	-0.556232	0.12042	-0.0852697	-0.61985	0.162788	-0.162788	0.041539	0.0723867	0.212595	0.103479	-0.135627	0.17181	0.048437	0.0177045	-0.126494	-0.0514183	-0.210383	0.158068	0.187467	0.238125	0.164157	-0.0502862
PSPTO_0008	PSPTO_0008	HsdR family type I site-specific deoxyribonuclease	-0.113792	0.113792	0.00352316	0.000566075	-0.120016	0.0851494	0.024734	-0.024734	-0.0489411	-0.19288	-0.0813622	0.0107847	-0.166834	-0.137034	-0.0142884	-0.104813	-0.0250425	-0.0878766	-0.121296	-0.333771	-0.0809991	-0.0857792	-0.167645	-0.0246182	-0.143028	-0.302864	-0.137525	0.14237	-0.670916	-0.0165852	0.0165852	0.14192	0.123701	0.0777147	0.0116965	0.224139	0.272169	0.0365852	0.156823	0.12152	0.269711	0.32022	0.204707	0.177949	0.337575	0.203497	0.111832
PSPTO_0011	PSPTO_0011	hypothetical protein	0.071255	-0.071255	0.232928	-0.0140208	0.159664	-0.223501	0.00405741	-0.00405741	0.224866	0.298987	-0.0171172	-0.0155467	0.111008	-0.086418	0.149514	0.00347442	0.140798	0.00692548	0.194378	0.148694	0.204286	0.383886	0.143612	0.174196	-0.00123452	0.150097	0.236845	-0.132853	0.124034	0.111063	-0.111063	0.119492	0.0734642	0.0194744	0.0998986	0.315565	-0.139679	0.117288	0.349295	-0.169097	0.427746	-0.158236	-0.00296518	0.0895495	0.438564	0.202635	0.18273
PSPTO_0012	PSPTO_0012	hypothetical protein	-0.238768	0.238768	-0.0181697	0.0900398	-0.279084	0.221658	0.202466	-0.202466	-0.06142	0.00960018	0.154693	-0.035822	-0.0863799	0.155672	-0.142966	0.19417	-0.00766374	-0.279605	0.0961119	0.0484	0.127866	0.123307	0.150336	-0.385194	-0.092103	0.265815	-0.344384	0.0996617	0.782257	0.211012	-0.211012	-0.0607301	0.066666	0.0419761	-0.0741938	-0.0304303	0.263065	-0.0568201	0.0278323	0.185809	-0.111938	0.188598	-0.0679443	-0.232185	0.21851	-0.0315493	0.0970725
PSPTO_0013	PSPTO_0013	hypothetical protein	-0.0427769	0.0427769	0.220736	-0.0562253	0.36248	-0.0871178	0.06155	-0.06155	-0.0235129	-0.319487	-0.131377	-0.0268707	-0.198466	-0.0293922	-0.0357927	-0.362673	0.139267	-0.376891	-0.581095	-0.288561	-0.180762	0.105819	0.0916553	0.125939	-0.493377	-0.0154035	-0.331188	-0.872793	0.1482	-0.183083	0.183083	0.313195	0.0484381	-0.192443	0.127053	-0.0852652	0.019492	0.193736	0.191744	-0.33122	-0.0402315	-0.0553599	-0.180153	0.011693	0.118733	-0.800313	-0.179781
PSPTO_0015	PSPTO_0015	hypothetical protein	0.123674	-0.123674	-0.0601847	-0.497827	-0.0687242	-0.188835	-0.244753	0.244753	-0.0639981	-0.00244675	0.29508	-0.0709338	0.341143	-0.349204	0.0461489	0.373009	0.193655	-0.142156	0.310122	0.142162	-0.186435	0.34591	0.18691	-0.409526	0.0642894	0.169429	-0.211373	0.180776	0.427249	0.0563707	-0.0563707	0.446736	0.339786	0.171565	0.635239	-0.0754897	0.354861	0.783716	0.221836	0.519497	0.844762	0.348308	-0.0310806	0.655074	0.179238	0.090519	0.566146
PSPTO_0016	PSPTO_0016	hypothetical protein	0.148613	-0.148613	-0.27996	0.0859164	-0.00304193	-0.0645217	-0.233737	0.233737	-0.105702	0.0050801	-0.526952	-0.315502	0.0659235	-0.000529546	-0.266504	0.099453	-0.0167171	-0.674084	-0.252837	-0.0270978	-0.600905	-0.268775	-0.118085	-0.509019	-0.156015	-0.0576509	-0.808927	-0.697371	-0.271985	0.039298	-0.039298	0.160843	0.270186	-0.0641411	0.113068	0.481944	0.0495325	0.394375	0.194461	0.302749	0.139124	0.369218	0.230798	0.234603	0.205668	0.610464	-0.392658
PSPTO_0017	PSPTO_0017	helicase/SNF2 family domain protein	-0.0509568	0.0509568	0.156655	0.206259	-0.0404288	0.192484	0.0453212	-0.0453212	0.0791718	0.156801	-0.161082	0.0345581	0.116908	-0.182118	0.100543	0.0900503	-0.142851	0.00571365	0.149717	-0.0153499	0.0294564	0.172631	-0.129228	-0.0658113	0.191272	0.0520517	-0.057135	0.285345	-0.109807	0.0351271	-0.0351271	0.0600084	0.00726922	0.125104	-0.0117674	0.159364	0.128072	0.128423	0.010435	0.221862	0.242008	-0.278693	0.280931	0.297848	0.248407	0.401231	-0.0785714
PSPTO_0020	PSPTO_0020	hypothetical protein	-0.221785	0.221785	-0.225397	0.201298	-0.479365	0.152084	-0.449918	0.449918	-0.075013	-0.12695	-0.597967	0.192339	0.469347	-0.422507	-0.749159	0.616373	-0.113498	-0.633895	0.57666	-0.406823	-0.0870025	-0.220543	-0.416677	0.375603	0.381192	-1.38688	-0.808887	0.0229537	-0.499978	0.476829	-0.476829	-0.190899	-0.154744	-0.240586	-0.149469	-0.10989	0.0013889	-0.709802	0.262815	-0.249331	-1.77842	-1.8079	-0.333714	1.02587	0.647603	-4.17085	-0.638036
PSPTO_0021	PSPTO_0021	hypothetical protein	0.0225131	-0.0225131	0.00904401	-0.295296	0.0661029	-0.169934	0.00126981	-0.00126981	0.00449876	0.0833622	-0.0310005	-0.0268232	-0.0027276	-0.126397	-0.0287048	-0.0540456	-0.0489702	-0.00415389	-0.0131027	-0.18745	-0.0123251	0.0344105	-0.0221727	-0.0818478	-0.268471	-0.330142	-0.0613113	0.146357	-0.179856	-0.11091	0.11091	-0.0892372	0.0966181	0.0499207	0.12817	0.308132	0.0511946	0.0761144	0.0474146	0.1403	0.0328117	0.122544	-0.0215808	0.0651145	0.233775	0.0368272	0.204507
PSPTO_0022	PSPTO_0022	DNA-binding protein	-0.495495	0.495495	-0.106809	0.316942	0.113076	0.0401728	-0.228292	0.228292	0.219338	0.0425581	0.0385235	0.363331	-0.326526	-1.50122	-0.00995886	-1.24133	-1.51776	0.119396	-0.998241	-1.25793	-0.0636968	-1.7771	-1.18661	0.126457	-0.25572	-0.63669	1.05029	-0.369761	-1.09377	0.400344	-0.400344	0.623836	-0.0063572	0.815196	1.14253	-0.175192	1.14564	0.995939	0.922414	0.681122	0.611044	1.3065	0.933445	0.59197	1.0896	1.57619	0.634746
PSPTO_0023	PSPTO_0023	hypothetical protein	-0.0244933	0.0244933	-0.0651512	0.0784243	-0.187447	-0.139727	-0.00357132	0.00357132	-0.0271826	-0.124394	-0.354268	-0.160303	-0.0706645	-0.140172	-0.262437	0.186034	-0.0658295	-0.318805	0.198798	-0.190052	-0.368172	0.204619	0.131759	-0.282927	0.268279	0.0890097	-0.0481489	0.239176	0.344188	-0.0163773	0.0163773	0.07247	0.144639	-0.0137421	0.057154	0.230901	0.211865	0.0951108	0.0439132	0.117548	-0.095498	-0.148046	0.223192	0.25753	-0.0209065	0.00404773	-0.0784904
PSPTO_0024	PSPTO_0024	hypothetical protein	0.0372146	-0.0372146	-0.246465	0.788727	0.117765	0.596267	0.411995	-0.411995	-0.728468	0.103896	0.16282	-0.282934	-0.600921	0.144728	0.0648804	-3.23494	-0.983957	-0.327011	-1.21824	-3.50624	0.869733	-0.986325	-3.01926	0.260844	-2.05887	-0.664725	-0.11911	-0.902887	-1.07523	1.1482	-1.1482	-0.512976	-0.385961	-0.114269	-0.652638	-1.43097	0.37722	0.0993164	-5.25442	-0.679516	0.530874	-5.24836	-0.303248	-1.31754	-4.76712	-0.45805	-3.90878
PSPTO_0025	PSPTO_0025	haloacid dehalogenase-like family hydrolase	-0.132691	0.132691	0.292893	-0.0366875	0.267649	0.091996	-0.104801	0.104801	0.0153165	0.0882954	-0.260312	-0.0665089	-0.132276	-0.0131007	-0.182916	0.147797	-0.012695	-0.0360208	-0.0041943	0.135348	-0.219102	0.39158	-0.0627466	-0.0723944	0.130266	-0.0463324	-0.27445	0.432399	0.473428	-0.0641185	0.0641185	-0.0153634	0.150154	0.0341372	-0.0170894	0.0873163	0.325787	-0.0086224	0.0250259	0.333823	-0.119204	0.128062	0.298583	0.311484	-0.234931	0.660964	-1.08207
PSPTO_0026	PSPTO_0026	hypothetical protein	0.103457	-0.103457	-0.022004	-0.511809	-0.39239	-0.917886	0.0534347	-0.0534347	-0.620379	-0.502949	-0.379751	-1.40355	-0.984186	-1.1893	-1.74412	-1.3118	-1.4717	-1.92637	-1.64839	-2.12408	-2.16187	-1.76065	-1.92034	-1.75274	-2.2044	-1.59684	-1.47572	-1.35948	-1.19776	-0.14842	0.14842	-0.990689	-0.818115	-0.758232	-1.02096	-1.74875	-1.33882	-1.64399	-2.48154	-2.52343	-2.35106	-3.14268	-2.52153	-2.50636	-2.05704	-2.60684	-1.71983
PSPTO_0027	PSPTO_0027	hypothetical protein	0.0844592	-0.0844592	-0.205964	0.130529	-0.132579	0.219961	-0.095189	0.095189	0.257129	0.549386	0.385957	0.240356	0.517739	0.540845	0.166578	0.382032	0.574481	0.340785	0.503763	0.545753	0.436079	0.304547	0.288397	0.258853	0.24679	0.301355	0.453668	0.22214	0.390905	-0.0731985	0.0731985	0.208817	-0.338663	-0.130051	0.0847731	-0.282977	-0.0453619	0.158426	-0.24196	0.365859	-0.181359	-0.205518	0.203487	0.137287	-0.046678	0.245181	0.370487
PSPTO_0028	PSPTO_0028	transposase	-0.347103	0.347103	-0.270269	0.228925	-0.295467	0.298404	-0.0180432	0.0180432	0.374108	0.396633	-0.131052	0.422203	0.150103	-0.117066	0.306722	0.204641	-0.0454384	0.529373	-0.0659223	-0.0781087	0.211137	-0.0366004	-0.345342	0.400559	0.206041	-0.450183	-0.0192881	0.114798	-0.14444	0.0858318	-0.0858318	0.410374	0.04963	0.287001	0.113095	0.289492	0.047141	0.203274	0.543711	0.00577209	0.014889	0.5954	0.084259	-0.265824	0.594173	0.424738	0.690466
PSPTO_0029	PSPTO_0029	transposition helper protein	-0.163732	0.163732	0.0912879	-0.108255	-0.0819436	0.0167443	-0.056678	0.056678	-0.271695	0.331173	0.0214247	-0.139278	0.385178	-0.0936226	0.139034	0.106818	-0.127674	0.131326	0.386929	0.0221238	0.0100354	0.584154	0.0947295	-0.154273	0.281193	-0.248783	0.235919	0.780729	-0.123218	-0.0910122	0.0910122	0.103851	-0.124162	-0.0592738	-0.100199	-0.48188	0.0953213	0.158551	-0.0969888	-0.0584621	0.0645642	-0.106351	-0.341395	0.149193	-0.316877	-0.0601448	0.341062
PSPTO_0030	PSPTO_0030	hypothetical protein	0.0523689	-0.0523689	0.0959151	0.285938	0.247261	0.169702	0.129325	-0.129325	-0.0279284	-0.0733949	-0.0589982	0.000804599	-0.120891	-0.106084	-0.103576	-0.0707094	0.0615707	-0.140538	-0.0470324	0.078934	-0.162633	-0.127924	0.354223	-0.0848487	-0.214916	0.25665	-0.137512	0.102646	-0.000745809	0.0986756	-0.0986756	0.0811194	0.000255444	0.0467949	-0.0155118	0.0647685	0.0323678	0.118407	0.0459337	0.0461215	-0.0974765	0.0650918	0.203584	-0.0801076	0.163155	0.35274	0.274151
PSPTO_0031	PSPTO_0031	Ser/Thr protein phosphatase family protein	-0.0644105	0.0644105	0.0705533	-0.470769	-0.0478655	-0.454628	-0.114241	0.114241	0.193159	0.306322	0.182989	0.127355	0.173581	0.182418	0.117221	0.00765239	0.155974	0.449499	-0.160489	0.0914163	0.469558	-0.227591	0.175004	0.0781526	0.143466	0.304213	0.251801	-0.272666	0.358271	0.0465699	-0.0465699	0.0648481	0.276573	0.0670869	0.1686	0.338139	0.206547	-0.0323716	0.373547	0.00649683	-0.0123992	0.0206576	0.0821616	-0.109318	0.126381	0.178326	0.261264
PSPTO_0032	PSPTO_0032	hypothetical protein	-0.0696557	0.0696557	0.0808712	0.0901525	-0.0765732	-0.115797	-0.168605	0.168605	-0.161495	0.23453	-0.401521	0.00632592	0.177034	-0.106093	0.169159	-0.121557	-0.414436	0.304022	0.151871	-0.247667	0.605459	0.0120336	-0.96668	0.405727	-0.0114311	-0.513437	0.798602	0.0746018	-0.333022	0.142174	-0.142174	0.293687	0.073022	-0.027951	-0.129619	0.102192	0.279097	-0.412957	0.368562	0.2459	-0.0776322	-0.365747	0.5685	0.100979	0.26182	0.00854445	-0.271056
PSPTO_0033	PSPTO_0033	ParB family protein	0.189862	-0.189862	-0.30532	-0.449897	-0.149953	-0.606346	-0.119989	0.119989	0.0729585	0.0678374	0.00374586	-0.273179	-0.238423	-0.429197	-0.526221	-0.305313	-0.0408106	-0.797854	-0.603523	-0.447476	-0.629517	-0.14155	-1.12036	-0.0944523	-1.41428	-1.49533	0.608855	-1.18283	-0.200376	0.294226	-0.294226	-0.0469913	0.194447	-0.119502	-0.622389	0.448207	0.627668	-1.75622	0.48889	-0.0754208	0.12719	-0.736504	1.16736	-0.111262	0.754518	0.678534	0.630369
PSPTO_0041	PSPTO_0041	hypothetical protein	-0.332441	0.332441	0.314306	-0.265444	0.530917	-0.0671841	-0.455836	0.455836	0.0688937	0.108142	-0.230265	-0.0587228	-0.128148	-0.449745	0.00885452	0.240936	-0.202301	0.12565	0.224933	-0.715301	0.402341	-0.080935	-0.996658	-0.0719099	0.152289	-0.478853	-0.191608	0.878943	-0.377469	-0.0841131	0.0841131	-0.0274653	-0.0080699	-0.152592	0.441611	0.0544539	0.014111	-0.327318	-0.141963	-0.0716659	-0.395717	-0.336974	-0.302069	0.235372	-0.294433	-0.434937	-0.362339
PSPTO_0043	PSPTO_0043	cytidine/deoxycytidylate deaminase family protein	0.0938505	-0.0938505	0.0134598	0.0911607	0.0171765	0.101681	0.00996803	-0.00996803	0.123966	-0.0969897	-0.0398522	0.188699	-0.0552379	0.024131	0.0791264	-0.0328696	0.135724	0.268745	-0.134175	0.131701	0.179225	-0.0258663	0.194715	0.434233	-0.0900242	0.096695	0.257666	0.308115	0.159364	0.17469	-0.17469	0.12234	0.0352976	0.00815477	0.207352	0.0433938	0.143583	0.208727	-0.126771	0.15236	0.29809	-0.0527157	-0.0651711	0.302399	0.0335117	0.0283353	0.163856
PSPTO_0044	PSPTO_0044	type III effector HopK1	-0.165556	0.165556	0.233225	0.0900182	0.455073	-0.137895	-0.0664095	0.0664095	0.114844	-0.0417233	0.00694564	-0.0331897	-0.114453	-0.0606948	0.200903	-0.185595	-0.308225	0.142761	-0.14404	-0.159265	-0.0382186	-0.0629209	0.0341549	0.17283	0.105955	-0.108458	-0.388676	0.102556	-0.363778	-0.217988	0.217988	0.180491	-0.185423	0.000962447	-0.293869	-0.353846	-0.285889	-0.0553673	-0.146964	0.21043	-0.369605	-0.178308	0.250513	-0.217258	-0.0534982	-0.271158	-0.0688323
PSPTO_0045	PSPTO_0045	hypothetical protein	0.0235752	-0.0235752	0.0604894	0.109403	0.625571	0.393033	0.202355	-0.202355	-0.32626	-0.215989	-0.00204963	-0.245562	0.074369	-0.143651	-0.596621	-0.153862	-0.307669	-0.453252	-0.132717	-0.618732	-1.13599	0.462647	-1.14651	-1.3192	-0.0265815	0.0136086	-0.574993	0.136232	-0.595352	-0.37268	0.37268	-0.0886025	-0.54773	-0.0535284	0.394823	0.185835	-0.52697	-0.0159722	0.200289	-0.209267	-0.420943	0.0119272	0.214502	-0.697633	0.0630484	-0.723145	-0.996665
PSPTO_0046	PSPTO_0046	hypothetical protein	-0.022444	0.022444	0.245604	0.218908	0.370922	0.156667	0.0585736	-0.0585736	-0.00518632	-0.0806423	0.053157	0.0228888	0.00657023	-0.0604171	-0.0921675	-0.0362342	0.0123558	0.157294	0.0394803	-0.139564	-0.0167731	0.0452414	0.0501936	0.205764	0.0085596	-0.324271	0.206098	-0.0706727	-0.245735	0.059375	-0.059375	-0.0858103	0.0049814	0.0361621	0.0216306	-0.0671694	0.0148816	-0.0714534	0.0142798	-0.0989601	0.0906713	-0.186371	-0.131499	-0.0554245	0.216404	0.228027	-0.198218
PSPTO_0047	PSPTO_0047	UvrD/REP helicase family protein	-0.00787788	0.00787788	0.0861432	0.0894955	0.0891516	0.187917	-0.0517007	0.0517007	-0.0311567	0.00274176	-0.231655	0.112739	-0.020896	-0.0936786	-0.0203531	0.0913813	-0.0963856	0.055618	0.136476	-0.176493	0.116213	0.134232	-0.041576	-0.0274961	0.0405255	-0.423304	0.0833105	0.252986	-0.515112	-0.0477697	0.0477697	0.187963	0.0290281	0.0827783	-0.0294374	0.0863125	-0.0993879	0.126275	-0.0413811	0.0255425	0.0109526	0.0194554	0.0755969	-0.033203	0.120287	0.124356	-0.110793
PSPTO_0048	PSPTO_0048	hypothetical protein	-0.235944	0.235944	0.249006	0.152799	0.321573	0.0804337	-0.140405	0.140405	0.197861	0.0598106	0.090533	-0.0217304	-0.200443	0.202884	0.153363	-0.268909	0.380823	0.130493	-0.211568	0.299613	0.317981	0.0565801	0.248571	0.239387	-0.130269	0.0694122	0.67351	-0.388187	-0.334726	0.182787	-0.182787	-0.0103092	0.0607073	-0.0353453	-0.0581436	0.18275	0.175887	-0.0993766	-0.0226679	0.591047	0.20925	0.119448	0.309186	-0.140995	0.479769	0.420234	0.0413176
PSPTO_0049	PSPTO_0049	hypothetical protein	0.0736712	-0.0736712	-0.831078	-0.70857	-0.939989	-0.571971	0.780677	-0.780677	-0.550749	-1.53409	-1.14799	-2.21232	-1.20715	-1.65427	-6.8384	-2.82969	-2.48068	-4.38943	-2.7994	-6.66685	-6.43811	-5.83229	-5.87736	-5.33071	-5.26954	-5.25825	-4.09279	-4.12236	-3.669	0.262195	-0.262195	-1.43864	-1.19066	-0.519625	-1.22924	-3.48233	-1.95934	-6.45139	-1.7954	-5.83299	-5.98461	-5.44874	-6.22048	-4.9568	-5.16741	-5.20416	-3.34019
PSPTO_0050	PSPTO_0050	hypothetical protein	-0.0720365	0.0720365	-0.029759	-0.0990516	-0.251179	-0.067781	0.0648202	-0.0648202	0.335535	0.109218	0.389976	0.37382	0.152379	0.415421	0.202553	-0.121112	0.366339	0.171274	0.0412642	0.146625	0.364382	-0.0582639	0.251636	-0.0211333	0.013213	0.127552	0.172253	0.0130212	-0.0369998	-0.0767157	0.0767157	0.186178	-0.0557757	0.0387957	0.0738979	-0.135858	0.227281	0.251128	-0.187415	0.0172796	0.368439	-0.21657	0.134538	-0.0808468	-0.317372	-0.203909	0.676728
PSPTO_0051	PSPTO_0051	hypothetical protein	-0.324784	0.324784	-0.00632973	0.413343	0.0617503	0.196247	0.378392	-0.378392	-0.232419	0.108046	0.0167289	0.0449667	0.286505	0.242581	-0.0212172	0.0205182	0.339301	0.126924	0.144658	0.349804	0.266577	0.111569	0.175485	0.171933	0.0724993	0.361998	0.569613	0.0206241	0.608434	-0.0605759	0.0605759	0.269577	0.174599	-0.0780916	-0.0325303	0.199196	0.143669	-0.290958	0.467533	0.384518	-0.19676	0.264993	0.436687	-0.200711	0.206406	0.354527	-0.30508
PSPTO_0052	PSPTO_0052	hypothetical protein	0.126633	-0.126633	0.150765	0.171859	0.00258207	-0.00924711	0.0197834	-0.0197834	0.0282924	0.228169	0.177218	-0.0489585	0.296084	0.0370784	0.308176	0.435159	0.0465351	0.156091	0.293677	0.549715	0.0777775	0.337984	0.594322	0.0496236	0.286953	0.170262	0.604004	-0.0912309	0.020531	0.0923133	-0.0923133	0.177334	-0.0589406	-0.0681308	0.317224	0.227166	0.0721417	0.13573	0.174717	0.419451	0.356832	0.319922	0.195292	0.21241	0.273369	0.326352	0.0725775
PSPTO_0053	PSPTO_0053	hypothetical protein	-0.0549553	0.0549553	-0.0621211	0.0350528	-0.0130335	0.114046	0.0238723	-0.0238723	-0.0777028	0.181892	0.0449608	-0.190074	0.292348	-0.19105	-0.000886653	0.377139	-0.162366	-0.167746	0.289286	0.0105461	0.0730526	0.210706	0.014925	-0.141932	0.173697	0.0407438	0.066418	0.43047	-0.251004	0.0358648	-0.0358648	-0.0212309	-0.191661	-0.0969825	-0.0836529	0.175945	0.0405658	0.0257869	0.180091	-0.152313	-0.0599003	-0.183512	-0.0271373	-0.00889428	0.476498	-0.272885	0.0326718
PSPTO_0054	PSPTO_0054	hypothetical protein	0.314137	-0.314137	-0.240994	0.0279205	-0.159788	0.0503815	0.0573136	-0.0573136	0.171325	0.141081	0.103905	0.125617	0.438656	0.0759059	0.174829	0.0417857	0.216181	-0.0287279	0.26618	0.182833	0.396242	0.0985162	0.0218317	-0.00286755	0.440258	0.137051	0.384809	0.0534346	0.335757	-0.0119297	0.0119297	0.289244	0.119415	0.304843	-0.0307518	-0.0405724	-0.0168788	-0.0117264	-0.000680302	0.373779	0.0652095	-0.966811	-0.0100505	0.0233911	-0.134382	-0.135634	-0.0512278
PSPTO_0057	PSPTO_0057	transposition helper protein	0.0641185	-0.0641185	-0.400313	-0.291802	-0.274984	-0.212812	-0.0210632	0.0210632	0.0455123	-0.173133	-0.0556495	0.141058	-0.244256	-0.0249936	0.108293	-0.135784	-0.174165	0.0918175	-0.187025	0.179848	0.250073	-0.015186	-0.064467	0.193717	-0.0886496	-0.361247	0.507613	-0.310191	0.000790428	0.152109	-0.152109	0.136947	-0.0858593	0.140257	0.105757	0.213617	-0.0747678	0.202169	-0.118842	0.225035	0.295255	0.0167056	0.0841743	0.250769	0.335789	0.081336	0.614363
PSPTO_0058	PSPTO_0058	transposase	-0.0827592	0.0827592	0.322471	-0.109071	0.359105	-0.0015112	0.0800869	-0.0800869	0.0319602	-0.0398446	-0.0148801	0.214839	0.0177764	-0.00126677	0.189465	-0.182465	-0.138801	0.203645	0.0934804	-0.271567	0.283584	0.195479	-0.649056	0.206359	0.0619319	-0.506981	0.158577	0.309916	-0.208797	0.0107881	-0.0107881	0.0037707	0.459011	0.271189	0.181848	0.255827	0.198311	0.0652009	0.0595346	0.11344	0.0527647	-0.29516	0.286376	0.441696	0.153162	0.338225	0.267922
PSPTO_0059	PSPTO_0059	hypothetical protein	0.0314739	-0.0314739	-0.0639359	-0.384742	0.0835197	-0.568734	0.00504687	-0.00504687	0.03031	0.263462	0.0377036	-0.129029	0.0191622	-0.216709	-0.00655474	-0.400261	-0.164655	-0.255294	-0.444859	-0.179126	0.0225382	-0.0964659	-0.662065	-0.0220724	-0.215628	-0.332999	0.271378	-0.391532	-0.789557	-0.00742084	0.00742084	0.474888	0.0289515	0.275772	-0.0801082	0.20295	0.0948023	-0.352616	0.00683503	0.255317	0.207119	-0.00981619	-0.259704	0.0264143	0.202457	-0.0493233	-0.305599
PSPTO_0061	PSPTO_0061	type III effector HopY1	-0.258876	0.258876	0.0376037	-0.0197366	0.126739	0.183724	-0.0615939	0.0615939	0.051054	0.123842	0.487918	-0.0550004	-0.0698707	0.39088	0.0194483	0.0945846	0.49343	0.0460867	0.167844	0.384134	0.224425	0.0746639	0.162746	0.294479	0.105738	0.481505	-0.196503	0.221714	0.434476	-0.11399	0.11399	-0.289062	-0.194584	-0.249578	0.15984	-0.390424	-0.0182593	-0.403746	-0.547038	-0.173472	0.0734581	-0.375975	-0.0554414	-0.0462348	-0.093323	-0.332673	-1.42149
PSPTO_0062	PSPTO_0062	citrate transporter	-0.112978	0.112978	-0.27522	-0.163944	-0.288828	-0.223736	-0.178526	0.178526	0.382497	0.22063	-0.11984	-0.005501	-0.0141639	-0.791404	-0.118227	0.164406	-0.535906	-0.144909	-0.0899668	-0.57111	0.0890593	0.342494	0.0155758	-0.500093	-0.209777	-0.060559	-0.833776	-0.126313	0.0853599	0.375436	-0.375436	0.146056	0.127614	0.311504	0.116959	0.345131	0.456214	0.215288	0.106674	0.278217	0.395922	0.603915	0.251155	0.633138	0.332173	-0.0381497	0.708535
PSPTO_0063	PSPTO_0063	hypothetical protein	1.11696	-1.11696	0.609702	-0.812916	0.207787	-0.420152	-0.0795774	0.0795774	-0.372947	-0.644216	-0.857965	0.68795	-0.181259	-0.913047	0.237495	-2.1088	-2.10067	-0.153003	-0.981031	-1.45772	0.189598	-3.6175	-1.69948	0.771452	-3.38153	-3.39916	0.496428	-2.71063	-2.42401	-0.27376	0.27376	-0.0802294	-0.311938	0.324923	-0.132161	0.603413	0.138031	-0.754583	-1.64087	0.193214	0.516416	-0.155042	1.21137	1.6615	0.753015	-0.053444	0.945447
PSPTO_0064	PSPTO_0064	hypothetical protein	0.157153	-0.157153	0.107928	0.521997	0.441756	0.900409	-0.14849	0.14849	0.391692	0.262361	0.204267	0.715434	0.447819	0.0258082	0.973824	0.346512	0.0953044	0.722942	0.622179	-0.069819	0.845727	0.95336	0.132195	1.09351	1.04421	0.243307	1.35687	1.44542	0.36179	0.1899	-0.1899	-0.102308	-0.517523	-0.278829	0.260189	-0.683571	-0.385137	-0.29174	-0.270855	-0.503049	-0.569205	-1.35121	-0.84236	-0.823256	-1.33977	-1.23972	-0.650179
PSPTO_0065	PSPTO_0065	ATP-dependent DNA helicase RecG	-0.296247	0.296247	-1.74304	-1.50775	-2.29773	-2.53973	0.277839	-0.277839	-0.3059	-0.730143	-1.00739	-2.13703	-1.50873	-2.16784	-4.04283	-2.74991	-2.30272	-3.61328	-2.02897	-3.82423	-2.78734	-1.70192	-3.01901	-2.47811	-0.190289	-2.33968	-1.14225	-0.568629	-0.721352	0.0190524	-0.0190524	-1.05438	-0.982965	-0.625127	-2.04043	-1.83059	-4.09276	-0.5915	-2.42123	-2.43102	-1.52878	-2.57243	-1.37308	-1.08673	-2.26797	-2.26502	0.407716
PSPTO_0066	PSPTO_0066	oxidative stress regulatory protein OxyR	0.00697759	-0.00697759	-0.132832	-0.676467	0.291526	-0.792079	0.0139248	-0.0139248	0.0185965	-0.303939	0.0399985	0.261586	-0.0918136	0.286351	0.0172745	-0.24369	0.221783	0.1919	-0.360497	0.483606	0.0148269	-0.43095	0.214128	0.0213902	-0.087835	0.806391	0.254174	0.166801	0.505909	-0.203163	0.203163	0.24782	0.397212	0.496814	-0.0438677	0.628274	0.455688	0.791241	0.915448	0.880342	1.30363	1.35743	1.16768	1.54843	1.54257	1.35914	1.58694
PSPTO_0070	PSPTO_0070	hypothetical protein	-0.14925	0.14925	-0.296489	0.269288	-0.360768	0.215216	0.136112	-0.136112	0.182591	0.0204357	0.0053259	0.278846	0.149851	0.343817	0.0838833	-0.0547513	0.183795	0.265124	0.296217	0.150091	0.235393	0.337436	0.307187	0.316102	0.365569	0.610723	0.736906	0.533539	1.0205	-0.0456565	0.0456565	-0.117812	-0.0725139	-0.337946	-0.210808	-0.342536	-0.464226	-0.418947	-0.343419	-0.208334	-0.346197	0.0312437	-0.287344	-0.0733171	-0.145492	-0.362408	-0.354416
PSPTO_0071	PSPTO_0071	lipoprotein	0.0361221	-0.0361221	0.550066	-0.0275869	0.273277	0.0697466	-0.138816	0.138816	-0.0794264	-0.10047	-0.0992787	0.105212	0.220347	-0.045563	0.0126181	-0.283474	0.295439	0.190173	-0.435134	0.288643	0.295909	-0.214371	0.15378	0.131887	-0.297596	0.52968	0.594036	-1.01385	0.471695	-0.103122	0.103122	0.335862	0.271771	0.105495	0.344272	-0.376266	0.314783	0.360627	-0.381941	0.148249	0.33017	0.0487032	0.929819	0.413475	-0.392074	0.728649	0.183196
PSPTO_0072	PSPTO_0072	endoribonuclease L-PSP	-0.000638903	0.000638903	-0.0735919	-0.595413	-0.103623	-0.978604	-0.125673	0.125673	-0.752392	-1.28778	0.022404	-1.12572	0.0609585	-1.1768	-2.12392	-0.291155	-1.06835	-1.81686	0.00684074	-0.842443	-1.0631	-1.13458	-1.2048	-3.13093	-0.892529	-0.0475398	-3.06222	-2.26636	1.65942	-0.058435	0.058435	-0.203261	0.596009	-0.848268	-2.18985	-0.64495	-1.94452	-1.79571	-0.851397	-2.1532	-1.31524	-1.56656	-5.93619	-1.56052	-4.88848	-0.947991	-3.07304
PSPTO_0074	PSPTO_0074	DNA-directed RNA polymerase subunit omega	0.0711803	-0.0711803	0.18105	0.706956	-0.434685	0.829685	-0.17874	0.17874	-0.25825	0.176903	-0.29009	0.31253	1.04564	0.938851	0.904679	1.23698	1.21591	1.43676	1.71885	1.42796	2.37085	2.24149	1.38551	2.01836	2.2036	1.33928	2.71809	2.69114	1.83739	-0.298078	0.298078	1.16838	-0.980818	-0.285526	0.242904	-1.44588	-1.37957	0.0724296	-2.45929	-0.830371	0.242018	-1.19652	-0.0905999	0.636961	-1.34879	-0.60308	0.379404
PSPTO_0076	PSPTO_0076	hypothetical protein	-0.51965	0.51965	0.687221	-0.931879	0.867228	-0.353116	0.329212	-0.329212	-0.0972398	0.176823	-0.113272	-0.332999	-0.0982465	-1.44609	0.167008	0.0393322	0.386534	-0.648223	-0.115797	0.124154	-0.293131	-1.15618	0.0192315	-2.86554	-1.06825	-0.0801158	0.559965	-2.03613	-0.811186	0.0314823	-0.0314823	0.294229	0.153541	-0.175467	0.541792	0.29275	0.248547	0.0315947	-0.666691	-0.381163	0.771369	-0.789066	0.214157	-0.469957	1.07377	-0.335021	-1.97352
PSPTO_0077	PSPTO_0077	ribonuclease PH	-0.691446	0.691446	0.394565	0.860596	0.405227	1.18124	-0.0179614	0.0179614	0.500014	-0.23269	0.0595853	0.754966	-0.10162	1.17176	0.690223	0.819073	1.33237	0.90785	1.0185	1.43973	1.36598	1.38293	1.29115	1.5412	1.4538	1.68344	2.09857	1.97431	2.14555	0.478017	-0.478017	0.378417	0.00741848	0.115992	0.895902	0.909798	0.807182	1.36183	1.5506	1.58093	1.84594	1.87494	2.16863	2.17416	2.72476	2.39583	3.13719
PSPTO_0078	PSPTO_0078	hypothetical protein	-0.308996	0.308996	0.208103	0.0107707	-0.233606	0.363927	0.0704783	-0.0704783	-0.063511	-0.613587	-0.226675	-0.13009	-0.465322	-0.113922	-0.118411	-0.478249	-0.219177	-0.0576843	-0.18997	-0.172946	0.0633454	-0.129909	-0.48353	-0.118068	-0.0872347	-0.371241	-0.677935	0.461616	-0.118386	-0.026744	0.026744	-0.024157	0.16903	-0.189205	0.1279	0.117022	0.329723	-0.105441	-0.177467	-0.18881	-0.263017	0.229301	-0.133475	-0.128946	0.490528	0.394509	-1.09879
PSPTO_0079	PSPTO_0079	exodeoxyribonuclease III	0.0897855	-0.0897855	0.277402	0.856191	0.0587762	0.775234	-0.334984	0.334984	1.08734	1.18266	0.638614	1.61998	1.8551	0.988882	1.66326	1.7472	1.15404	2.13098	2.22825	1.37668	2.43031	2.65883	1.74813	2.49582	2.77219	1.9246	2.94729	2.42182	1.90362	0.277588	-0.277588	1.61059	0.864785	0.790868	0.518333	1.11341	0.328638	0.344079	1.10933	-0.0984898	0.492633	0.853758	0.88246	1.17204	1.16272	0.55286	1.1322
PSPTO_0081	PSPTO_0081	hypothetical protein	-0.385126	0.385126	-0.011482	0.180215	-0.0898075	0.322495	-0.137027	0.137027	0.376215	0.297062	-0.321633	-0.0194182	-0.185993	-0.368147	-0.0625425	-0.0823488	-0.308788	0.128116	-0.0575923	0.170697	0.229612	-0.505176	-0.50978	-0.0104985	-0.169639	-0.243496	0.431747	-0.59678	-0.0336744	-0.0692339	0.0692339	-0.144061	-0.0795787	-0.674374	-0.0932005	-0.525888	-0.945682	-0.800765	-0.300149	0.217966	-0.790113	-0.221018	-0.146982	-0.128537	-0.302338	-0.990361	-0.943508
PSPTO_0083	PSPTO_0083	phosphomannomutase	0.195028	-0.195028	0.0618932	-0.260489	-0.074329	-0.141202	0.0133567	-0.0133567	0.295534	0.227783	-0.347728	0.383185	0.243554	0.0543663	0.434391	-0.0555373	-0.0882264	0.563029	0.265467	-0.021492	0.880349	0.16462	0.143775	0.873761	0.506975	-0.0358748	0.638026	0.579069	0.2437	0.164902	-0.164902	-0.319478	0.258921	-0.0720471	-0.0686142	-0.470329	-0.187612	-0.794066	-0.667676	-0.391132	-0.441343	-0.569138	-0.73624	-0.618215	-0.581008	-1.81043	-0.685675
PSPTO_0086	PSPTO_0086	DNA repair protein RadC	-0.10228	0.10228	0.219729	-0.104214	0.515764	-0.16732	-0.147815	0.147815	0.0795105	0.0179742	0.156798	-0.34362	0.517158	0.161155	0.1648	0.195407	0.108981	-0.339701	0.245978	-0.230038	-0.829155	0.175855	-0.25527	-0.678657	0.139356	-0.0699889	-0.67708	0.0962165	0.605464	-0.0603938	0.0603938	-0.226637	-0.172899	0.0842116	0.522747	0.246895	0.30632	0.634089	-0.0929128	0.18413	0.497613	-0.266428	0.349693	0.467274	0.20257	-0.133667	0.874638
PSPTO_0087	PSPTO_0087	family 5 extracellular solute-binding protein	-0.291854	0.291854	0.0697003	-0.0320036	-0.0278314	-0.188062	0.396026	-0.396026	0.395131	0.487514	0.313454	0.37684	0.552325	0.448933	0.487378	0.752002	0.116729	0.553507	0.371137	0.493318	0.660562	0.505182	0.399249	0.463856	0.197134	0.474104	0.576693	0.584238	0.308228	0.133999	-0.133999	0.0557796	-0.0424225	0.0452027	-0.436333	-0.214669	-0.311714	-0.338217	-0.037445	0.0852266	0.247339	0.0382751	0.394172	-0.152077	-0.323754	-0.332465	0.402226
PSPTO_0088	PSPTO_0088	hypothetical protein	1.16254	-1.16254	0.298091	0.146736	0.408853	1.08132	1.06919	-1.06919	-0.0462605	0.725835	0.992562	0.121694	1.13004	2.01553	-0.563167	0.822136	1.9138	0.751656	1.05074	0.659709	0.419195	0.119587	0.633426	-0.15365	0.639259	0.649565	1.438	-1.74811	0.421553	-0.0822023	0.0822023	0.586634	0.636356	-0.0062907	-0.900034	-0.841106	-0.669715	-0.808475	-0.127818	-0.188458	-1.79857	-0.105213	-0.13335	-1.56497	-1.33917	-0.26478	0.272482
PSPTO_0091	PSPTO_0091	hypothetical protein	-0.2346	0.2346	0.0147218	-0.0731479	-0.114775	-0.167987	-0.107787	0.107787	0.0577238	0.116943	-0.400948	-0.176452	0.422443	-0.0873318	-0.490786	0.2722	-0.395392	-0.48798	0.0860468	-0.151539	-0.532086	-0.0157058	0.193721	-0.0906057	-0.0908698	-0.0927681	-0.271449	-0.0641146	0.158824	0.0157278	-0.0157278	-0.0752696	-0.468265	0.0373427	-0.235059	-0.32828	-0.37429	-0.478111	-0.101658	-0.885256	-0.592678	0.417048	-0.735399	-0.949897	-0.196194	-1.46373	-0.944548
PSPTO_0092	PSPTO_0092	aldehyde dehydrogenase family protein	0.288056	-0.288056	-0.185773	-0.749835	-0.333288	-0.133967	-0.199794	0.199794	0.107685	-0.263726	-0.416766	0.174394	-0.611489	-0.277835	0.17231	-0.316633	-0.461566	-0.158722	-0.333468	-0.285655	-0.0270592	-0.525399	-0.42882	-0.456017	-0.0622066	-0.36891	-0.582001	-0.020673	-0.296034	0.0520682	-0.0520682	0.37442	-0.15482	0.281258	0.294605	0.0288561	0.146301	-0.00881356	0.18153	0.422762	-0.224594	-0.824447	0.0210635	0.232048	-0.516071	0.161817	0.236022
PSPTO_0094	PSPTO_0094	membrane protein	-0.159914	0.159914	0.0891257	0.102722	0.143712	0.332704	0.0713824	-0.0713824	0.00665016	-0.0282145	-0.00445383	0.193016	-0.276342	-0.0340379	-0.0270652	-0.204739	-0.045929	0.159655	-0.185103	0.060895	0.122243	-0.247625	-0.194752	-0.0333927	-0.486202	-0.37981	-0.591677	-0.193882	-0.0149005	0.0852916	-0.0852916	0.15914	0.0557266	-0.00544973	-0.105073	0.189891	-0.242312	0.0915003	0.0533234	-0.191018	-0.175514	-0.0405337	-0.134695	-0.121937	-0.202118	-0.515913	-0.0818828
PSPTO_0095	PSPTO_0095	phospholipase D	-0.119882	0.119882	-0.0354618	-0.106099	-0.122435	-0.191116	-0.0156894	0.0156894	-0.0140045	-0.0737495	-0.0970499	-0.206837	-0.0407141	0.0124478	-0.156365	0.110498	0.0771803	-0.19821	-0.0619192	-0.210598	-0.177297	-0.155409	-0.146047	-0.0448324	-0.114428	-0.114997	-0.183469	-0.0317707	-0.209485	0.0192501	-0.0192501	-0.135223	-0.323164	-0.21286	-0.123613	-0.150428	-0.369328	-0.349467	-0.148712	-0.177999	0.00116269	-0.465038	-0.518029	-0.552802	0.256241	-0.152772	0.450227
PSPTO_0096	PSPTO_0096	GntR family transcriptional regulator/aminotransferase, class I	-0.163273	0.163273	0.0927559	0.48151	0.171365	0.449225	0.0701197	-0.0701197	0.0754708	0.215687	0.18068	0.428676	0.00834501	0.188444	0.0958785	0.116794	0.024121	0.0950377	-0.00820236	0.148508	-0.0827775	-0.123386	0.207478	-0.150079	-0.0614938	0.267131	0.383854	0.0952434	0.314756	-0.096175	0.096175	0.270792	-0.0885124	0.259673	0.199771	0.248699	-0.179036	-0.0428551	0.383011	0.0323953	0.0623624	0.202607	0.221051	-0.138055	0.309452	0.0428223	0.124547
PSPTO_0097	PSPTO_0097	hypothetical protein	0.562309	-0.562309	-0.11341	-0.0506941	0.0945141	-0.529828	-0.373684	0.373684	-0.38792	0.712404	0.177951	-0.0614625	0.301465	-0.613818	-0.336746	0.0745688	-0.967267	-0.605299	0.275869	-0.00814732	-0.227605	0.735862	-0.971163	-0.287488	-0.200339	-1.86647	0.335334	-0.579935	-1.86117	0.167187	-0.167187	0.229795	-1.03891	-0.298309	-0.0762862	-1.80052	-0.52591	1.01681	-1.31147	0.745344	0.910982	-0.151204	0.675778	0.0446935	-1.76875	-1.37992	-2.99633
PSPTO_0098	PSPTO_0098	hypothetical protein	-0.111786	0.111786	-0.856982	-0.866427	-1.15328	-0.749128	-0.0839172	0.0839172	-0.861725	-0.91344	-0.722231	-2.02317	-1.81159	-2.10423	-2.58547	-2.30431	-2.6294	-2.47535	-2.57307	-2.23525	-2.49674	-2.90203	-3.77111	-1.6766	-3.48284	-1.98984	-2.25456	-3.1325	-1.25192	-0.125314	0.125314	-0.203624	-0.227167	-0.354835	-1.42593	-0.810436	-0.626703	-1.59254	-1.52797	-1.25372	-1.46424	-2.86223	-1.47979	-1.84226	-2.01209	-1.63498	-2.35365
PSPTO_0099	PSPTO_0099	hypothetical protein	0.321586	-0.321586	0.32751	0.695359	0.388982	0.821504	0.184026	-0.184026	-0.279007	-0.143315	-0.768459	-0.396048	-0.252714	-0.166734	-0.0465428	0.0247833	-0.127945	0.00233649	0.164803	-0.00115641	-0.180306	-0.0904127	0.32482	0.188478	-0.0177067	0.753564	-0.0465051	0.206614	0.92829	-0.0933507	0.0933507	-0.61185	0.0158395	0.0173617	-0.226439	-0.0503758	0.192495	0.183105	0.196451	-0.0777463	-0.268423	0.79294	-0.0493758	-0.448087	0.157056	-0.454817	-0.0518521
PSPTO_0100	PSPTO_0100	leucine-responsive regulatory protein	-0.112386	0.112386	-0.510435	-1.1095	-0.0326322	-0.935753	0.0913361	-0.0913361	-1.32508	-0.694717	-0.970548	-1.30293	-1.51254	-1.35509	-1.48388	-1.79616	-2.31863	-1.90048	-2.15831	-2.34277	-3.21595	-3.11643	-2.79043	-1.38682	-2.21814	-2.26739	-2.62343	-2.50367	-2.25247	-0.00260954	0.00260954	-0.594439	-0.232108	-0.36419	0.0589818	-0.565242	-1.06112	-0.992425	-1.57775	-3.12098	-3.5482	-1.42429	-0.608574	-2.22421	-0.860046	-0.812941	-1.03528
PSPTO_0101	PSPTO_0101	D-amino acid dehydrogenase small subunit	-0.0182389	0.0182389	0.763611	0.482056	1.24731	0.447051	-0.0449784	0.0449784	0.473995	0.351069	-0.0538869	0.782797	0.718202	-0.0983544	0.53893	0.733173	0.0529559	0.741908	0.327594	0.16559	0.984659	0.856162	0.466114	0.939012	0.272867	-0.222997	1.88663	0.921721	0.029371	0.0265826	-0.0265826	0.510915	-0.244486	0.432832	-0.0269912	0.0621419	0.316086	-0.173799	0.448305	-0.481617	0.218692	0.93822	-0.207715	-0.112838	0.0398992	1.46015	1.31072
PSPTO_0102	PSPTO_0102	endoribonuclease L-PSP family protein	0.245529	-0.245529	0.284064	0.86507	-0.451725	-0.292758	0.496496	-0.496496	-0.26708	0.155596	0.335557	0.189828	-0.872075	-0.260659	-0.605164	-0.49873	-0.636846	-0.422517	-0.550368	-2.47238	-0.277417	0.335866	-0.797379	-0.806319	-0.526341	-1.3972	0.366942	-0.432168	-1.91152	-0.319379	0.319379	-1.08962	-0.455515	0.300159	-0.647825	-1.3511	-0.909136	-0.493468	-1.25049	0.0322869	-3.40071	-3.40301	-0.461523	-2.95211	-0.96403	-1.10505	-2.03101
PSPTO_0104	PSPTO_0104	hypothetical protein	0.154023	-0.154023	1.86339	0.739674	1.94264	1.20217	-0.124301	0.124301	0.145418	-1.04597	0.149382	-0.230597	-0.324596	0.0712293	-0.76292	-4.17708	-0.295001	-0.657772	-1.30406	-1.29478	0.722731	-1.06533	-0.251039	-0.551888	-2.23943	-2.6815	-0.417591	-2.29378	-2.67803	0.0275105	-0.0275105	0.0960494	-0.90276	-0.706923	-0.163546	-1.21585	-1.41656	-1.38372	-3.84014	-0.413123	-1.19703	-1.78164	-1.76454	-1.54051	-0.947004	-3.35362	-2.93488
PSPTO_0105	PSPTO_0105	DNA-binding protein	-0.0449722	0.0449722	1.44242	0.853552	1.54931	0.888714	0.181989	-0.181989	0.0969928	0.0265147	-0.0895438	-0.132452	0.102965	0.0459627	-0.132533	-0.144997	-0.0947143	-0.0772129	-0.334408	-0.18825	-0.119277	-0.0518809	-0.248987	-0.333716	-0.0589366	-0.552336	-0.281677	-0.324357	-0.523163	0.232143	-0.232143	-0.003615	0.181816	-0.194237	-0.398032	-0.372255	-0.581212	-0.487998	-1.21487	-0.592197	-0.481345	-0.675891	-0.342916	-1.3186	-0.310257	-0.494707	-1.12391
PSPTO_0107	PSPTO_0107	hypothetical protein	-0.0122725	0.0122725	-0.0469606	-0.0516815	-0.0847881	-0.290614	0.333165	-0.333165	-0.0571027	0.239189	-0.0918414	0.123623	0.393859	-0.223395	0.402635	0.543229	-0.276472	0.272639	0.481182	-0.366022	0.24256	0.535681	-0.260877	0.458087	0.108919	-0.510215	0.180095	0.547477	-0.603801	0.152198	-0.152198	0.0809777	0.146452	0.023505	0.0641139	0.0230002	0.141218	-0.0685581	-0.123041	0.605429	-0.176731	-0.000359352	0.145589	-0.273564	-0.152352	0.0678903	-0.143489
PSPTO_0108	PSPTO_0108	membrane protein	0.494144	-0.494144	0.624279	-0.773949	0.642713	-0.370529	-0.298941	0.298941	-0.36807	0.0718337	-0.397954	-0.274007	-0.51502	-0.0389188	0.158972	-0.307389	-0.137092	-0.25805	0.185939	-0.0742363	-0.499758	-0.0480226	-0.131882	-0.24044	-0.27899	-0.128317	-0.988824	0.0777645	0.364191	0.0233582	-0.0233582	-0.724565	-0.373347	-0.216389	-0.461717	-0.0691231	-0.675435	-0.877059	-0.464173	-0.0136117	-0.746474	-1.63563	-0.534603	-0.145369	-0.684145	-0.00228234	-0.19235
PSPTO_0109	PSPTO_0109	hypothetical protein	-0.0376768	0.0376768	0.225018	0.0223676	0.0377115	0.210694	0.0662521	-0.0662521	-0.199518	-0.0186494	-0.00918793	-0.083438	0.140096	0.0456205	0.137756	-0.174294	-0.181255	-0.125484	-0.0138746	-0.0373028	-0.398715	0.0852851	0.111385	-0.375528	-0.188057	0.0411555	-0.199983	0.0345111	0.0166237	-0.128468	0.128468	-0.0233744	-0.258643	-0.0571799	-0.177521	0.100139	-0.436807	-0.535916	-0.400612	0.0596852	-0.612943	-0.44503	-0.000491025	-0.149727	-0.106893	-0.0513587	-0.669914
PSPTO_0110	PSPTO_0110	metallo-beta-lactamase superfamily protein	-0.119942	0.119942	-0.0372427	0.3028	-0.117168	0.347987	-0.00468757	0.00468757	-0.0234264	0.143749	0.103416	0.0255754	0.0558644	0.263439	0.00724477	-0.233412	0.253697	-0.109906	-0.254228	0.194916	0.14795	0.00549432	0.0346097	0.0983093	0.117715	0.00159741	0.1809	0.169771	0.306218	-0.0817413	0.0817413	0.114728	0.143519	-0.091752	-0.474713	0.239859	0.122311	-0.3466	-0.0194366	0.0277903	-0.205731	-0.422824	0.115973	0.0948404	-0.145807	0.222268	-0.382633
PSPTO_0111	PSPTO_0111	sigma-54 dependent transcriptional regulator	-0.198966	0.198966	0.406836	0.0665089	-0.997806	0.22883	-0.207299	0.207299	-0.156394	0.236408	-0.682009	-0.962965	-0.810544	1.14219	-2.30715	-1.67718	0.857736	-1.00421	-0.155844	0.242085	-1.64727	-0.121437	0.763533	-0.706218	-2.42925	-0.717286	-0.101207	-1.74518	-0.860748	-0.407526	0.407526	0.79312	-0.476142	-0.151249	-0.885835	-1.10561	-2.5896	0.287939	-1.6589	-0.3342	-0.532756	-3.77282	-0.297243	-1.85602	-2.0767	-0.287943	-2.41793
PSPTO_0112	PSPTO_0112	xanthine phosphoribosyltransferase	0.390043	-0.390043	-0.13354	0.338941	-0.216605	0.305993	-0.589382	0.589382	0.719456	0.857684	0.926346	0.464808	0.408445	0.27861	1.22957	1.28824	0.89426	1.06375	0.533418	1.21113	0.535146	-0.560398	1.48043	0.0868436	-0.009557	-0.0347876	-0.131468	-0.0733702	0.462601	0.118514	-0.118514	-0.641941	-0.6366	-0.912674	-0.337267	-0.136414	0.283615	-1.56738	-0.340058	-3.61341	-0.900027	-1.74264	-2.90708	-1.34338	0.37021	-3.38064	-0.892262
PSPTO_0114	PSPTO_0114	GGDEF domain/EAL domain protein	-0.0148492	0.0148492	-0.274617	-0.374498	-1.09931	-0.562175	0.38482	-0.38482	0.0511944	0.552144	-0.415456	-0.0114192	0.278335	-0.617482	0.0116286	0.495459	-0.601852	0.29761	0.690738	-0.154503	-0.537485	0.681455	-0.212913	-0.0712956	0.211261	-0.616226	0.458755	0.365655	0.543483	0.104826	-0.104826	-0.304781	-1.57757	0.366307	-0.487828	-0.594276	-0.677439	0.333167	-2.40895	-0.80808	0.15409	-0.623507	-2.25485	-1.32437	-0.168667	-1.86981	-3.64937
PSPTO_0115	PSPTO_0115	multidrug efflux protein NorA	0.142804	-0.142804	0.0767891	-0.21398	0.161576	0.147462	0.177556	-0.177556	0.301805	0.190701	-0.0215563	0.142979	0.0734686	0.0870951	0.147231	0.489002	-0.209889	-0.0832671	0.42904	-0.0516664	0.0051013	0.614057	-0.055449	0.45166	0.330418	-0.0164225	0.699998	0.642036	0.183469	0.268252	-0.268252	-0.480389	-0.417369	-0.611925	-0.476098	-0.774517	-0.956304	-1.21874	-1.3974	-0.385587	-1.5462	-3.61313	-1.45426	-1.97729	-1.05467	-1.58343	-4.36349
PSPTO_0116	PSPTO_0116	LysR family transcriptional regulator	-0.126753	0.126753	0.01057	0.031763	-0.107604	-0.13897	-0.218901	0.218901	-0.202678	-0.0135141	0.0137923	-0.242285	-0.00678591	-0.362281	-0.24848	-0.0122621	-0.231628	-0.236212	-0.0393126	-0.423204	-0.182311	-0.362683	-0.380174	-0.114303	-0.27453	-0.218708	-0.867893	-0.744284	-0.805056	0.200262	-0.200262	0.793878	0.927724	0.624146	1.47609	1.67316	1.39265	2.48975	2.9143	2.4836	3.62586	3.94123	4.41202	5.11663	4.84682	4.7708	6.02705
PSPTO_0117	PSPTO_0117	methyl-accepting chemotaxis protein	-0.132203	0.132203	-0.0983994	0.0128847	-0.296842	0.135004	-0.0319116	0.0319116	0.0414937	0.125142	0.077246	0.168967	0.164669	0.158155	0.21339	0.167793	0.326474	0.225922	0.147681	0.439234	0.339036	0.351408	0.451802	0.13079	0.506359	0.273454	0.208404	0.123019	0.437744	-0.0403807	0.0403807	-0.590097	-0.787133	-1.03359	-0.994297	-1.80806	-1.45757	-2.31487	-2.72512	-2.03042	-3.08516	-1.72966	-3.09022	-4.36632	-3.15443	-3.31674	-3.60127
PSPTO_0118	PSPTO_0118	Na/Pi cotransporter family protein	-0.184524	0.184524	0.423975	0.27975	0.349464	0.270209	0.0484597	-0.0484597	0.0903322	0.134343	0.0146239	0.323036	0.0501784	0.326549	0.0802046	0.167419	0.248462	0.0181601	0.00109274	0.0246864	-0.260909	0.181655	0.684612	-0.137179	0.392837	0.126547	-0.079672	0.60423	-0.449046	-0.041241	0.041241	-0.304854	0.184264	-0.212328	-0.24248	-0.318477	-0.391638	-1.17847	-0.521542	-0.569328	-1.09276	-1.96004	-1.38791	-0.720643	-1.04623	-0.936687	-1.16349
PSPTO_0119	PSPTO_0119	peptidase, M16 family	0.205037	-0.205037	0.0403983	-0.382846	-0.100782	-0.172955	-0.19689	0.19689	0.0990996	-0.0585139	-0.0893871	0.187794	-0.179242	-0.180268	-0.0434953	0.256052	0.268281	0.0111939	0.0284953	0.0131631	0.133686	0.090001	0.291625	-0.0250933	-0.182491	0.247731	0.450513	0.220872	0.399924	0.114868	-0.114868	-0.26355	-0.313083	-0.0609189	-0.35338	-0.343255	-0.00213999	-0.416374	-0.785171	0.130951	-0.428851	-0.582254	-0.311427	0.0276834	-1.03261	-0.311116	-1.21269
PSPTO_0120	PSPTO_0120	membrane protein	0.174692	-0.174692	0.122389	-0.223969	0.203675	-0.0292304	-0.169614	0.169614	-0.248234	-0.0472238	0.119888	0.232352	0.182407	0.265962	0.0177657	0.14172	-0.066153	0.0969082	-0.0109063	-0.078411	0.0752541	0.238421	-0.0442569	0.132749	-0.0181717	-0.290602	0.0979158	0.576648	-0.456052	0.029492	-0.029492	0.367648	-0.0272519	0.15916	-0.0471748	-0.00552232	-0.109557	-0.216116	0.0669634	0.0541762	-0.241697	-0.22299	-0.256163	-0.419258	-0.155405	-0.528462	-0.159569
PSPTO_0121	PSPTO_0121	membrane protein	-0.0205659	0.0205659	0.106946	0.296107	0.241747	0.463638	0.278266	-0.278266	-0.131571	0.0831382	-0.091376	0.313099	-0.243724	0.0355054	0.305409	-0.0318294	0.263744	0.674859	0.0124904	0.281915	0.819909	0.155385	0.554854	0.736836	-0.454773	0.545827	0.809869	0.378847	0.323253	-0.077218	0.077218	-0.28489	-0.552439	-1.10689	-1.19522	-1.55876	-1.12499	-2.07766	-1.47356	-1.2595	-2.66454	-4.27001	-2.83529	-3.37797	-2.33098	-2.59726	-1.61102
PSPTO_0126	PSPTO_0126	alginate biosynthesis protein AlgZ/FimS	-0.0217863	0.0217863	-0.15318	0.161998	-0.403097	0.00715077	0.0653506	-0.0653506	0.262188	0.537863	0.219617	0.412683	0.371613	0.456067	0.535982	0.484935	0.501997	0.54494	0.52039	0.367339	0.510173	0.432564	0.254256	0.579571	0.215945	0.309661	0.640097	0.529705	0.592583	-0.0547586	0.0547586	0.126881	0.224572	0.170561	0.0272915	0.293716	0.19962	0.577779	0.649712	0.673493	0.711764	0.702661	0.51799	1.16921	1.26193	1.13413	1.30395
PSPTO_0127	PSPTO_0127	alginate biosynthesis regulatory protein AlgR	-0.172985	0.172985	-0.309653	-0.295434	-0.211938	-0.0789554	0.0321702	-0.0321702	-0.593771	0.0103446	0.0327474	-0.188801	0.118339	0.379269	-0.955834	0.41118	0.661804	-0.36103	0.468202	0.601249	0.00276571	0.437758	0.458812	-0.102011	0.33395	0.289037	-0.107622	0.658536	0.775472	0.323664	-0.323664	-0.292365	0.43504	-0.0963021	0.0882458	-0.252001	-0.337954	-0.618285	-0.339014	-0.18866	-1.58146	-0.991091	-1.6708	0.00809845	-0.995329	-2.48352	-2.34134
PSPTO_0130	PSPTO_0130	uroporphyrin-III C-methyltransferase	1.49885	-1.49885	-0.703244	-0.892715	-1.20434	-0.805023	0.16524	-0.16524	-0.864272	-0.737941	-0.214138	0.235483	-0.084131	-0.938277	-0.00895602	-1.15215	-1.80583	-1.0318	-0.659062	-3.55866	-2.77371	-1.48789	-3.88174	-1.06326	-1.27445	-1.79162	-1.59601	-0.666316	-0.173794	-0.171307	0.171307	-0.0350014	-0.920539	-1.19859	-0.336843	-1.22799	-2.29204	-0.796767	-1.64265	-1.12118	-3.23835	-1.27364	-0.438766	-3.75822	-0.218538	-0.23582	-0.0969642
PSPTO_0131	PSPTO_0131	hemY protein	0.294042	-0.294042	-0.119455	-1.01901	-0.426887	-0.842509	0.0859197	-0.0859197	-0.697129	-0.136881	-0.827757	-0.335797	-0.683195	-0.765725	-0.506056	-0.462821	-0.659036	-0.937618	-1.19148	-1.42093	-1.68593	-1.46323	-1.94344	-1.15842	-0.543597	-1.21623	-0.406486	-0.468076	-0.957967	0.453341	-0.453341	-0.504931	-0.784506	-0.241623	-0.512525	-1.19741	-2.20428	-0.400317	-0.313217	-1.47595	-0.0649032	-0.327925	-1.98721	-0.685169	-0.705088	-1.71147	-0.615548
PSPTO_0132	PSPTO_0132	DsbB family protein	-0.308816	0.308816	-0.114692	-0.73236	-0.125428	-1.17766	-0.0577703	0.0577703	0.374392	-0.170215	0.0486565	0.303704	-0.402996	-0.38298	-0.103797	0.0659463	-0.737784	-0.684842	-0.230509	-0.501853	-0.31324	-0.507906	-0.903449	-1.25983	-0.233398	-0.76307	-0.354214	-0.38448	-1.44006	-0.11581	0.11581	-0.170557	0.0329227	-0.284331	-0.164941	0.0448748	-0.0616337	-0.244432	-1.19364	-2.14036	-0.364826	0.197796	-1.26344	-2.41845	-0.655796	0.545823	-1.77932
PSPTO_0133	PSPTO_0133	hypothetical protein	-0.0620989	0.0620989	0.059587	-0.0292015	-0.253876	0.365474	-0.0460945	0.0460945	0.0203504	-0.0189744	-0.120181	0.0671239	0.12302	-0.655417	0.153993	0.135211	-0.481353	0.0703622	0.125547	-0.96955	-0.134932	-0.0570658	-1.4347	-0.412038	-0.31738	-1.27732	0.276168	-0.364819	-0.419987	-0.00193999	0.00193999	0.157094	0.05637	-0.519171	0.13076	0.0967867	-0.312165	-0.0503954	-0.221538	-0.117909	-0.0603021	-0.303335	-0.295887	-0.15944	-0.32262	0.209703	-0.760213
PSPTO_0134	PSPTO_0134	transcriptional regulator AlgQ	0.227027	-0.227027	0.0974508	0.305316	0.110467	0.406531	0.0410559	-0.0410559	-0.121198	0.132042	-0.108497	-0.143251	0.470827	-0.0369887	-0.268331	0.420227	-0.010054	0.0146352	0.523099	0.0914612	0.111507	0.657384	-0.0255947	0.148268	0.677991	0.372093	0.208639	0.71887	0.531617	-0.135719	0.135719	-0.260417	-0.118719	-0.331468	-0.0953358	-0.202223	-0.252484	-0.0413613	-0.48193	-0.281025	-0.342597	-0.499808	-0.156525	0.0433937	-0.207011	-0.0745029	-0.269038
PSPTO_0135	PSPTO_0135	FKBP-type peptidyl-prolyl cis-trans isomerase	0.300344	-0.300344	0.260859	0.0912846	0.500756	0.199608	-0.031911	0.031911	0.202181	0.227504	-0.208132	0.286068	0.178715	-0.157734	0.0270478	0.297221	0.144995	-0.0191666	0.23327	0.378467	-0.0508427	0.436763	0.35187	0.291044	0.613098	0.584839	-0.84809	0.682571	0.435907	-0.241307	0.241307	0.34344	0.160707	0.0490252	0.330198	0.105894	0.241877	-0.0809117	-0.345521	-0.406924	0.139642	-0.0557727	-0.0428285	0.656581	-0.297068	0.0384245	0.148243
PSPTO_0136	PSPTO_0136	alginate regulatory protein AlgR3	0.11719	-0.11719	0.256289	-0.207492	-0.0867383	-0.249036	-0.126496	0.126496	-0.189528	-0.133927	-0.362772	-0.0986476	-0.0271445	-0.776123	-0.121848	-0.0909278	-0.357417	-0.083906	-0.453333	-0.33535	-0.266989	-0.340191	-0.515314	-0.988148	-0.0457151	-0.133951	-0.696735	-3.90676	0.371521	0.255257	-0.255257	-0.383106	0.169482	-0.160212	-0.303205	-0.685377	0.0502518	-1.77897	-0.667818	-0.871465	-1.33649	0.0100503	-0.252324	-0.818285	-0.594271	-0.233688	-0.287095
PSPTO_0137	PSPTO_0137	hypothetical protein	-0.0852111	0.0852111	-0.1497	0.257752	-0.0334353	-0.145931	0.0611006	-0.0611006	-0.218959	0.326486	0.201757	-0.925697	-0.211214	0.0601954	0.132783	-0.136228	0.356657	-0.544674	-0.382008	0.0235487	-0.633442	-0.709429	0.672644	-0.391804	0.0440282	0.325483	-0.162745	-0.338305	0.481982	-0.00391773	0.00391773	-0.207938	0.706135	-0.466046	-0.108366	0.641467	-0.12927	-0.784171	0.0434629	0.340118	-0.740649	0.340023	-0.0639221	0.466988	-0.149057	-0.717633	-0.151451
PSPTO_0138	PSPTO_0138	ABC transporter ATP-binding protein	-0.534436	0.534436	-0.0245626	-0.178298	-0.299794	-0.331383	-0.131337	0.131337	-0.297489	-0.229051	0.151884	-0.387205	-0.562452	-0.00469912	-0.298971	-0.535992	-0.00793765	-0.366627	-0.697523	0.233581	-0.579936	-0.966454	0.292135	-1.20389	-0.763565	-0.00498859	-0.835258	-0.186413	-0.266719	-0.041738	0.041738	-0.18272	-0.286616	-0.184659	-0.0486738	-0.42	-0.178216	-0.632524	-0.610085	-0.497673	-0.958113	-0.505326	-0.0264844	-0.285674	-0.0444961	-0.0526575	-0.484955
PSPTO_0140	PSPTO_0140	homoserine/homoserine lactone efflux protein	-0.0045056	0.0045056	0.157009	-0.0620527	-0.0407481	-0.403889	-0.476104	0.476104	0.106444	0.185181	0.0479981	-0.158758	0.178136	0.181258	-0.370338	0.250159	0.369429	-0.0861099	0.289765	0.0119217	0.00263792	0.521717	-0.174151	0.0870862	0.253502	0.103244	0.254913	0.201748	-0.148248	-0.0511316	0.0511316	-0.249498	0.15854	-0.00467743	-0.143672	0.0623818	0.0345457	-0.178354	-0.086877	-0.0445614	-0.362317	0.639308	0.292079	0.189704	0.0295658	-0.247354	-0.594679
PSPTO_0141	PSPTO_0141	lead uptake protein	-0.0342174	0.0342174	-0.0205084	0.178122	0.0359158	0.0413049	-0.0605844	0.0605844	0.22381	0.22492	0.0242807	0.267521	0.345455	0.365818	0.276514	0.662002	0.584129	0.650841	0.76844	0.518461	0.752163	1.00617	0.721122	0.685383	1.21256	0.925982	1.04546	1.59669	1.00832	-0.0656787	0.0656787	0.31448	0.128687	-0.103583	-0.00567122	0.243393	0.313279	0.289016	0.0702923	0.0805349	0.402086	0.193497	0.342689	0.372919	0.359891	0.348076	0.347309
PSPTO_0142	PSPTO_0142	hypothetical protein	0.483876	-0.483876	0.269783	0.0070727	0.427747	0.0416822	-0.20683	0.20683	-0.00275579	0.247764	0.431692	0.297975	0.0514306	0.37649	0.424492	-0.0350567	0.591726	0.272782	0.240905	0.110136	0.0692534	-0.0324976	0.791235	0.330067	-0.124843	0.43815	0.310736	0.229778	0.485189	0.0190847	-0.0190847	0.115264	0.265885	0.568706	-0.0674754	0.333	0.237419	-0.0236113	0.100449	0.680103	-0.00774715	-0.088406	1.00893	0.83983	-0.112603	1.01293	1.59045
PSPTO_0143	PSPTO_0143	hypothetical protein	-0.0617675	0.0617675	0.378746	-0.849043	0.242407	-1.07689	0.0121393	-0.0121393	-0.890982	-0.0734869	0.312061	-0.383002	-0.222649	0.16121	-0.182346	-0.715513	0.33895	-0.242724	-0.215965	0.333339	-0.0700405	0.35289	0.722003	0.160222	0.000494241	0.589373	-0.582933	-0.190176	0.809249	-0.168027	0.168027	0.508433	-0.0619012	0.281203	0.623179	0.321001	-0.120392	0.304294	0.514978	0.54294	-0.416482	0.389295	-0.150427	1.30668	0.425096	0.138208	-0.0400571
PSPTO_0144	PSPTO_0144	oligopeptidase A	0.140531	-0.140531	-0.212864	0.207628	-0.29791	0.26001	-0.245784	0.245784	0.259943	-0.0191164	0.00259167	0.0904639	-0.261335	-0.0961615	-0.113078	0.113432	0.033332	0.0211453	0.265652	-0.0538895	0.0308294	0.442496	0.184649	0.198017	0.122241	0.0527359	0.0487606	0.718378	-0.0850736	-0.242318	0.242318	-0.183289	0.139961	-0.143042	-0.433301	0.00519663	-0.25188	-0.39049	-0.457008	-0.219483	-0.312822	-0.884242	-0.368863	-0.156032	-0.13033	-0.452851	-0.919529
PSPTO_0145	PSPTO_0145	hypothetical protein	-0.623933	0.623933	-0.333736	-1.3939	-0.241347	-0.685133	-0.246358	0.246358	0.422645	0.256137	0.423615	0.213865	-0.260896	0.868478	0.605749	0.711407	0.659183	1.11147	0.224145	0.185307	1.19362	0.667584	0.615622	1.28685	-0.721945	0.801779	1.23271	-1.76341	0.820474	0.54284	-0.54284	0.279546	0.128482	0.270861	1.03914	0.035542	0.103681	0.635583	-0.471424	-0.282932	0.543787	-0.404875	1.34654	0.510741	-1.05488	0.00336266	0.54256
PSPTO_0146	PSPTO_0146	hypothetical protein	-0.00211208	0.00211208	0.0559115	-0.117419	0.350806	-0.353253	0.288628	-0.288628	-0.213306	-0.153274	-0.108485	-0.23697	-0.253315	0.0323421	-0.204732	0.132503	0.238842	-0.104288	0.151155	0.032723	-0.145477	0.0552298	-0.311393	-0.520364	0.4108	-0.218626	-0.0711393	0.568254	-0.124074	-0.0547347	0.0547347	0.063239	-0.110145	-0.185091	-0.41293	0.142821	-0.0789837	-0.242888	0.344133	-0.159554	-0.365904	0.0152983	0.167611	0.179861	0.411435	-0.199734	-0.581867
PSPTO_0147	PSPTO_0147	hypothetical protein	-0.679565	0.679565	-0.0529484	-0.445941	0.0829797	-0.922008	-0.0973889	0.0973889	-0.533747	-0.401982	-0.549709	-0.393918	-1.07735	-1.29956	-0.873004	-1.10319	-0.780066	-1.09466	-1.92381	-1.26819	-1.50459	-1.44959	-1.2229	-1.57681	-2.82695	-0.682344	-1.46003	-1.0361	-0.37339	-0.192453	0.192453	0.217126	-0.0912212	0.0822415	-0.162589	-0.2466	-0.181815	-0.764746	-0.82319	0.0299928	-0.357198	-1.5303	-0.00368894	-0.911931	-0.735377	0.378134	-0.337227
PSPTO_0148	PSPTO_0148	oligopeptide transporter	-0.0570439	0.0570439	0.219928	0.264903	0.0775025	0.207419	-0.062795	0.062795	-0.277486	-0.0842345	-0.146851	-0.0803161	-0.157441	-0.252362	-0.287767	-0.162029	-0.278685	-0.252012	-0.0319656	-0.707434	-0.282215	0.154072	-0.577569	-0.321437	0.276677	-0.512419	-0.562547	0.283805	-0.361801	0.101229	-0.101229	0.184046	0.341774	-0.0958332	0.157483	0.178685	-0.146903	0.126735	0.0298904	-0.0800584	-0.0167784	0.0263323	-0.027524	-0.358929	0.0347086	0.205623	-0.247868
PSPTO_0149	PSPTO_0149	hypothetical protein	0.0118883	-0.0118883	0.00798867	0.0953449	-0.106514	0.0356265	0.0079917	-0.0079917	0.0629988	0.0393033	0.0615581	0.0965318	-0.223742	-0.0823922	-0.0702065	0.00996473	-0.103704	-0.130199	0.126466	-0.0242913	-0.143137	0.155915	0.0416798	-0.0539304	0.0641246	-0.0565868	-0.099557	0.227023	-0.155843	0.123541	-0.123541	0.0874296	0.10775	0.064995	-0.0470854	0.00603721	0.0281812	0.242608	0.0616871	0.139706	0.261023	0.100354	0.275524	0.35649	0.133422	0.413714	0.252155
PSPTO_0150	PSPTO_0150	lipoprotein	0.0230443	-0.0230443	0.118871	-0.146613	0.0493355	-0.28499	-0.0525521	0.0525521	-0.0692258	0.183078	-0.255707	0.049324	0.146085	-0.237923	-0.120008	0.298942	-0.35661	-0.0859132	0.234925	-0.318097	0.0518442	0.424141	-0.288157	0.22254	0.271214	-0.243148	0.106675	0.568848	-0.518264	0.0685185	-0.0685185	0.198045	0.0288607	0.00498724	0.39409	0.141985	0.162207	0.213918	0.0908835	-0.158515	0.333463	0.0193381	0.0477649	0.225016	-0.0773166	0.00466158	0.326887
PSPTO_0151	PSPTO_0151	hypothetical protein	-0.592376	0.592376	0.558901	0.429996	0.492731	0.612678	0.223232	-0.223232	0.167541	1.10908	1.23659	-0.60371	0.865283	0.888858	-2.37897	-1.01716	0.159683	-1.07168	-0.229395	1.47714	-0.260377	0.64055	1.06494	0.505462	0.913648	1.2177	0.884016	1.31601	1.82113	-1.72785	1.72785	1.47473	-0.166672	0.12651	0.0634775	-1.52345	-0.437706	1.01837	-1.08433	0.789642	1.26601	1.56144	1.35347	-0.702366	0.899977	1.42249	0.525788
PSPTO_0153	PSPTO_0153	luciferase family protein	0.153075	-0.153075	0.129598	-0.631114	0.125282	-0.354776	0.432545	-0.432545	0.151069	0.216944	0.099548	-0.409532	0.630363	0.00845084	-0.445468	0.715786	0.14365	-0.376225	0.632202	0.406751	-0.271582	-0.359509	-0.259129	-1.82302	0.591707	0.872925	-0.474282	-0.145825	0.161548	-0.506206	0.506206	-0.0817847	-0.661556	-0.144158	-0.535883	-0.665661	-0.27152	-0.781623	-0.618408	-0.267439	-1.23366	-1.79136	-0.540625	-0.233213	0.00203669	-0.151068	-1.57327
PSPTO_0154	PSPTO_0154	hypothetical protein	0.201039	-0.201039	0.562015	-0.82443	0.58945	-0.551092	0.0611132	-0.0611132	0.755253	-0.213723	0.0937656	0.787399	-0.0376176	-1.54922	0.744481	-0.352786	-0.895642	1.07736	-0.785961	-1.56829	-0.164776	-2.36806	-3.34666	1.41484	-0.829349	-2.99706	1.56056	-2.31086	-2.02414	-0.382492	0.382492	-0.740352	0.254469	1.12516	-1.60852	0.154167	0.265196	1.30195	0.158343	0.692617	0.757333	-3.56373	1.38632	-3.13258	-3.0717	-3.20336	0.662035
PSPTO_0156	PSPTO_0156	hypothetical protein	-0.417427	0.417427	-0.028678	-0.067035	-0.429441	-0.511785	-0.035991	0.035991	0.0581291	-0.425131	-0.0639299	0.567927	-0.678697	-0.364046	0.298986	-0.336438	0.10841	0.383807	-1.39498	0.173223	1.04851	-0.99561	0.509262	0.753532	-1.37286	0.501892	0.241223	-0.757153	0.336167	-0.670025	0.670025	0.515976	0.852496	0.804189	-0.277179	0.846417	-0.666072	-0.596334	0.177965	0.0997045	-0.370714	-0.20409	-0.192788	-3.82798	-0.252493	0.884238	-0.749645
PSPTO_0157	PSPTO_0157	trpBA operon transcriptional activator	0.0614822	-0.0614822	-0.320261	0.840084	-0.0722298	0.301071	0.175634	-0.175634	-0.350288	-0.0732749	-0.554277	-0.0398934	-0.163895	-0.940846	-0.223474	0.119746	-0.829354	-0.16614	-1.0222	-0.245815	0.271666	-0.297074	-0.359917	0.297547	-0.609105	-0.0508091	0.244112	-0.722764	0.941973	-0.13569	0.13569	0.192791	-0.465103	0.497614	0.797782	0.366435	-0.301713	0.481058	-0.520982	0.150949	0.60819	-0.32969	-0.223467	0.463991	0.721801	-0.39693	1.14459
PSPTO_0158	PSPTO_0158	tryptophan synthase subunit beta	-0.273011	0.273011	-1.87991	-2.47689	-3.77107	-4.30958	0.00381194	-0.00381194	-1.58368	-1.61323	-2.245	-3.50602	-3.25919	-2.22138	-3.37371	-3.13312	-2.28293	-3.71335	-3.00009	-2.73292	-3.4333	-1.97401	-2.72781	-3.62376	-3.26382	-1.59001	-3.01506	-2.02003	-2.71167	0.209752	-0.209752	-2.75149	-4.51897	-5.07061	-3.07101	-4.40959	-3.99011	-3.05558	-6.06587	-4.67781	-3.34376	-4.11095	-5.11514	-3.1182	-5.18172	-5.21934	-3.35719
PSPTO_0159	PSPTO_0159	tryptophan synthase subunit alpha	0.130112	-0.130112	-1.21514	-2.68539	-4.43151	-3.70623	-0.207798	0.207798	-2.84955	-1.47606	-2.57039	-4.12645	-5.7867	-3.61906	-5.60526	-3.63402	-3.9895	-4.88299	-5.52715	-4.13306	-5.18887	-4.59244	-4.62513	-3.49745	-4.00357	-1.45086	-2.80916	-2.84484	-0.546758	-0.0792398	0.0792398	-2.94	-2.93583	-4.95865	-3.67805	-2.95182	-5.99935	-5.49058	-2.98981	-3.96444	-3.11564	-4.48718	-2.52615	-1.18672	-1.84912	-4.22715	-2.35908
PSPTO_0161	PSPTO_0161	hypothetical protein	0.368567	-0.368567	1.02101	0.204584	1.12289	-0.525623	0.206627	-0.206627	-0.657826	0.469197	-0.514691	-0.153179	0.19317	-1.07536	-0.617202	0.502607	-2.53524	-0.789297	0.224336	-1.04072	-1.47011	-0.128289	-0.942166	-2.16797	0.0675805	-2.86681	-1.76007	0.551676	-1.91417	0.0933921	-0.0933921	-1.12641	0.59739	-0.0771521	1.10222	0.593837	-0.11879	-0.0157843	0.132391	0.835539	1.31589	1.0726	0.103855	0.10527	0.34673	1.25296	0.742365
PSPTO_0162	PSPTO_0162	3-oxoadipate enol-lactone hydrolase family protein	0.148345	-0.148345	0.100557	-0.0571412	-0.17467	-0.0660334	0.102414	-0.102414	0.132287	0.127574	0.189019	0.0589317	0.284371	0.249241	0.00368593	0.365299	0.347628	0.326614	0.404298	0.185151	0.38802	0.541321	0.571769	0.292986	0.790766	0.737448	0.515047	0.620612	1.01383	-0.161375	0.161375	0.0428775	-0.134952	-0.0360306	-0.0250695	0.311371	0.271167	0.147073	0.388802	0.206982	0.337687	0.307742	0.539556	0.153851	0.708843	0.562683	0.642107
PSPTO_0163	PSPTO_0163	hypothetical protein	-0.522914	0.522914	1.49577	0.901284	1.16745	1.07705	-0.554658	0.554658	0.278406	-0.809434	-0.0179918	0.394248	-1.87838	-0.303922	0.605926	-2.07798	-0.202034	0.818453	-0.830988	-2.14992	0.455068	-0.69131	-1.48923	0.564225	0.337199	-1.11954	-0.727832	0.371866	-1.55366	-0.317954	0.317954	-0.246055	-0.858573	0.94704	-0.20122	-1.56986	1.25747	0.898513	0.375749	1.3832	0.728963	-1.39679	1.81294	0.404155	-0.085904	-1.78764	-0.43517
PSPTO_0164	PSPTO_0164	LysR family transcriptional regulator	0.0453847	-0.0453847	0.0217594	-0.00456201	-0.197118	0.0951557	-0.0368617	0.0368617	0.148995	0.0378901	0.376856	0.125673	0.127585	0.382858	0.0458738	-0.361602	0.00270371	0.17215	-0.176064	0.0402816	-0.110793	-0.244617	-0.0831578	-0.156434	-0.519119	-0.20554	-0.325526	-0.543413	-0.418269	0.0932099	-0.0932099	0.198326	0.140327	0.0731612	0.119042	0.293787	-0.319204	-0.0368898	-0.162615	0.0332379	-0.245118	0.0849145	-0.00800005	-0.398762	-0.190558	-0.819773	0.093801
PSPTO_0165	PSPTO_0165	sulfatase family protein	0.249868	-0.249868	-0.26825	-0.19269	-0.0430899	-0.120558	0.0432538	-0.0432538	0.0526387	0.0955398	-0.0243136	0.135004	-0.0795503	-0.208654	-0.0687237	-0.13362	-0.0247121	0.0406709	-0.0134025	-0.0197179	-0.0817213	0.198635	-0.091826	-0.231333	0.028837	-0.282162	-0.10665	0.18778	-0.21295	-0.067472	0.067472	-0.290034	0.0206474	0.154973	0.20684	0.086761	0.0197742	0.12672	0.118242	-0.210744	0.00815922	0.151658	0.129239	0.0859946	-0.0736945	-0.208995	-0.156599
PSPTO_0166	PSPTO_0166	glycine/betaine family, ABC transporter, substrate-binding protein	-0.272659	0.272659	-0.212133	-0.291408	-0.537008	-0.0296718	0.0175291	-0.0175291	-0.153415	-0.138291	0.113198	-0.349141	-0.148535	-0.506213	-0.406963	-0.404471	-0.165049	-0.221092	-0.173666	-0.572246	-0.451614	-0.0954724	0.161108	-0.211558	-0.169429	-0.36456	-0.0907465	-0.49473	0.102706	0.077821	-0.077821	-0.0197499	-0.111882	0.143963	0.00109575	0.265981	0.44666	-0.577967	-0.413258	0.31494	-0.343986	-0.184048	0.72149	-0.278528	-0.234308	-0.0993905	-0.14896
PSPTO_0167	PSPTO_0167	hypothetical protein	-0.0314174	0.0314174	0.430717	0.00855093	0.533391	0.0668845	0.0532247	-0.0532247	-0.105309	0.0637206	0.0903025	0.0980197	-0.01745	-0.188918	0.281808	0.124607	0.172429	-0.0675204	-0.121521	0.381873	0.123138	0.208924	0.0459545	0.00472078	-0.381547	0.066877	-0.199317	-0.119165	0.125175	0.0284737	-0.0284737	0.176488	0.283048	0.121938	-0.125921	0.182834	0.215455	0.0170534	0.300484	0.226548	-0.150066	0.69266	0.271094	0.324962	0.371951	0.259164	-0.340189
PSPTO_0168	PSPTO_0168	sulfate transporter family protein	-0.442587	0.442587	-0.358363	-0.213012	-0.0763605	-0.427327	-0.119854	0.119854	-0.291358	-0.103873	-0.321609	-0.151881	-0.478428	-0.423231	-0.350851	-0.541581	-0.210166	-0.30303	-0.200373	0.0468026	-0.326644	-0.144878	-0.261867	-0.0563267	-0.955771	-0.14071	-0.703805	-0.934808	-0.115137	-0.317696	0.317696	-0.127159	0.3635	0.397026	-0.387387	0.366894	-0.533462	-0.247331	-0.0503448	-0.416484	0.252905	-0.156619	-0.227081	-0.00347295	-0.19165	-0.199811	-0.101371
PSPTO_0169	PSPTO_0169	shikimate 5-dehydrogenase	-0.299978	0.299978	-0.668759	-1.20385	-2.54777	-2.49964	-0.123573	0.123573	-1.47936	-1.40005	-0.881249	-3.84435	-2.89258	-2.82584	-4.41068	-4.66068	-2.45219	-4.38683	-4.41188	-4.11852	-5.70711	-2.63306	-1.87524	-4.59763	-4.52828	-2.4581	-3.34196	-3.3744	-0.912387	-0.242917	0.242917	-1.8	-1.89936	-2.33445	-4.78578	-4.04615	-4.35778	-4.39419	-4.73619	-5.40519	-5.55225	-2.08237	-2.48468	-4.52463	-4.73489	-2.33594	-2.90831
PSPTO_0172	PSPTO_0172	hypothetical protein	-0.313962	0.313962	-1.11294	-1.13519	-1.18618	-1.29955	0.290277	-0.290277	0.754451	-0.939902	0.200779	0.0672075	-0.75596	0.604005	0.542238	-2.06878	0.790273	0.00775532	-2.2354	1.17974	0.255998	-2.01959	1.08507	0.602641	-0.884469	1.67567	0.435603	-1.97534	2.14443	-0.672685	0.672685	-0.466527	-0.147571	0.035566	-0.85041	-0.587786	-1.12893	0.54753	-1.72486	-0.286558	-0.489918	0.47489	0.328464	-0.0485209	-0.177915	-0.181705	0.766173
PSPTO_0173	PSPTO_0173	quinone oxidoreductase	0.0243934	-0.0243934	0.154945	0.244829	0.194239	0.226819	0.38682	-0.38682	0.0160491	-0.339552	-0.180801	-0.0333086	-0.424568	0.109735	-0.0684463	-0.607473	0.211248	-0.0756668	-0.554122	0.163417	0.056279	-0.560637	0.43671	0.0207923	-0.739762	0.223823	0.10205	-0.014658	0.385185	0.353239	-0.353239	0.070973	0.128164	0.0174413	-0.341361	0.0218911	0.012744	0.0355143	0.0731387	0.0164683	-0.361979	-0.789425	-0.0548919	-0.724565	-0.041913	-1.18678	-0.659716
PSPTO_0175	PSPTO_0175	DNA processing protein DprA	-0.0825528	0.0825528	-0.813613	-0.358605	-0.474205	-0.671831	-0.123303	0.123303	0.292908	0.500588	0.0819468	-0.143057	-0.116889	-0.0143127	-0.183228	-0.0110072	-0.0721284	-0.149755	-0.153557	0.499487	-0.0263622	0.210862	0.571455	-1.28602	-0.352298	-0.481923	0.0172528	-0.173413	-0.546198	0.257715	-0.257715	-0.427809	-0.134938	0.0101768	0.321772	-0.298069	-0.212382	-0.363322	0.43444	-0.596702	-0.498511	0.413159	-1.7645	-1.67716	-0.0955441	-0.689954	-1.6179
PSPTO_0176	PSPTO_0176	LysM domain-containing protein	-0.0819377	0.0819377	-0.0433632	-0.214511	0.246528	-0.65648	-0.117694	0.117694	-0.011409	-0.317663	-0.174184	-0.121221	-0.406792	0.0570055	0.0656244	-0.536314	-0.373901	-0.368559	-0.517159	-0.265413	-0.834793	-1.3377	-0.217726	-0.770521	-0.726403	-0.0801158	-0.293173	-1.33096	-0.0405271	0.0104356	-0.0104356	0.103364	0.353436	0.366507	-0.0496374	0.6754	0.615424	-0.285519	-0.0670307	0.568159	-0.242553	0.824161	-0.10932	-1.44404	0.0292838	0.137063	0.0677749
PSPTO_0179	PSPTO_0179	sun protein	-1.08488	1.08488	0.27568	0.34178	0.400635	-0.0259648	0.235506	-0.235506	-0.404303	-0.136509	0.840059	0.178697	-0.131417	0.895785	-0.247501	-0.306982	0.272059	-0.280064	0.0909403	-0.0301233	-0.381917	-0.628958	0.151371	0.437743	0.122192	0.376634	-0.183541	-0.701529	-0.794872	-0.635493	0.635493	1.09512	0.836775	0.466651	0.428348	0.632159	0.891298	0.709368	0.405099	0.81219	1.07184	1.54272	1.73645	0.38474	-0.272066	2.34903	1.75631
PSPTO_0180	PSPTO_0180	Trk system potassium uptake protein TrkA	-0.152694	0.152694	0.324667	0.0354853	0.234371	-0.380444	-0.299996	0.299996	0.2346	0.311948	0.150905	0.212132	0.187437	0.0941728	0.349888	0.185255	0.356753	0.198748	-0.0129714	0.12638	0.230887	0.470022	-0.434608	-0.0122117	0.342738	-0.348517	0.628061	-0.372895	-0.541978	0.175374	-0.175374	0.235388	-0.0153651	-0.334276	-0.254209	-0.12644	-0.190493	0.401752	-0.00930709	-0.414367	0.613782	-0.36792	-0.207956	-0.826405	-0.142135	-1.13143	-0.412514
PSPTO_0181	PSPTO_0181	molybdopterin oxidoreductase subunit alpha	-0.0535229	0.0535229	-0.0514117	-0.159412	-0.14793	-0.134493	0.081875	-0.081875	-0.0393188	-0.12572	0.203426	0.156816	0.204687	0.0887387	-0.038616	0.140445	0.159012	-0.0867441	0.204662	0.123551	0.0201567	0.276939	0.102155	0.0536733	0.273674	0.0374548	-0.023878	0.137402	-0.0970308	0.0305391	-0.0305391	0.103667	0.228902	-0.0106865	0.0998457	-0.103955	-0.115261	-0.0205401	0.0334921	-0.117611	0.21844	0.0811918	0.0646182	0.288602	0.15953	-0.139151	0.217803
PSPTO_0182	PSPTO_0182	lipid A biosynthesis lauroyl acyltransferase	-0.198961	0.198961	-0.121207	0.487653	-0.351049	0.0852009	0.000290328	-0.000290328	-0.502418	-0.407055	-0.80318	-0.818509	-0.308294	-0.635644	-0.613521	-1.23158	-0.581629	-1.15358	-0.737082	0.107205	-1.77963	-1.3713	-0.163105	-0.882407	-0.498962	0.151618	-0.826378	-1.383	-0.413542	0.231198	-0.231198	-1.48591	-2.77832	-1.85347	-1.48802	-1.60555	-2.27054	-3.11646	-1.34694	-3.09595	-2.65798	-2.37629	-4.63301	-2.58803	-3.93622	-3.62332	-1.27115
PSPTO_0183	PSPTO_0183	DNA-3-methyladenine glycosidase I	0.181709	-0.181709	-0.0552471	0.388773	-0.642693	0.0390862	0.486157	-0.486157	-0.130859	0.511974	0.0645384	-0.155984	-0.335989	0.696118	-0.785531	-0.220093	0.749322	-1.33106	0.254535	0.258041	-0.692556	0.0141565	0.181088	-0.897824	-0.0512676	0.94675	-0.262805	0.370146	0.92242	-0.259479	0.259479	0.295806	-0.037485	0.0662285	0.0193369	-0.172699	-0.59383	-0.341621	-0.00808283	0.542575	0.105373	-0.839868	-0.136681	0.27392	0.487456	0.213835	0.399592
PSPTO_0187	PSPTO_0187	hdtS protein	-0.498058	0.498058	-1.04015	-2.12315	-1.44465	-1.51651	0.190681	-0.190681	0.888732	-1.01328	0.318916	0.289512	-0.14431	0.415163	0.480294	0.20341	-0.522582	0.444559	0.201829	-1.38647	0.971163	-1.14042	-1.18932	-1.46527	1.34669	-1.24524	0.788196	0.0994333	-2.13567	0.474019	-0.474019	-0.847797	-0.317569	-0.634181	-0.779879	-0.439492	-0.708075	-0.852188	-1.62257	-0.589695	-0.483936	-5.14331	-0.263099	-4.728	-4.66194	-0.353542	1.77143
PSPTO_0189	PSPTO_0189	nitrilase	-0.0886928	0.0886928	-0.502236	-0.142778	-0.299718	0.0331363	-0.0838809	0.0838809	-0.230455	0.0260341	-0.0581782	-0.164436	-0.197974	0.104458	0.0579275	0.0394945	0.0841106	0.0937738	-0.291576	-0.072995	0.0260818	-0.0795074	-0.108944	0.0478336	-0.413999	-0.282388	-0.0588792	-0.552534	-0.233203	-0.048656	0.048656	0.145394	0.0715839	0.308962	-0.222012	0.120603	0.440046	-0.0668595	-0.137195	0.303213	0.0365821	-0.225081	-0.0262608	-0.273073	0.135896	0.175308	0.223426
PSPTO_0200	PSPTO_0200	hypothetical protein	0.0979574	-0.0979574	-1.38217	-0.557151	-0.0842748	-0.664938	0.580436	-0.580436	-0.0914396	0.0923361	0.0559808	-0.0355976	0.0430594	0.196607	0.0559404	0.383684	-0.560614	-0.157924	0.609884	-0.299361	-0.675043	0.548935	-0.45441	-2.11244	0.606822	-0.0981781	-3.17343	0.651547	-0.929527	-0.373299	0.373299	0.27056	0.141661	0.281891	0.713239	-0.118609	0.104382	0.296782	0.120626	0.542887	0.411088	0.166491	0.344042	0.593713	-0.68535	-2.08668	-0.497185
PSPTO_0201	PSPTO_0201	hypothetical protein	-0.238713	0.238713	0.221672	0.328083	0.0227442	0.400972	-0.242679	0.242679	0.286767	-0.0285082	-0.46798	0.161977	-0.24773	-0.0736899	0.0139874	-0.0502532	-0.232791	0.271379	-0.432037	-0.713718	0.415252	0.325679	-1.31359	0.298853	0.441487	-0.412882	-0.35936	-0.398128	-0.422141	-0.0653539	0.0653539	-0.407058	-0.243516	-0.1212	-0.210416	-0.192303	-0.0288625	-0.497567	-0.222842	0.135452	-0.10841	-1.57999	0.171581	-2.41753	-0.00666236	0.0136628	-0.792225
PSPTO_0202	PSPTO_0202	membrane protein	-0.0128742	0.0128742	0.0729981	0.219345	0.0393892	0.411169	-0.0323565	0.0323565	0.0553159	-0.00757665	0.0679146	0.112911	-0.122315	0.188167	0.112362	0.3369	0.106108	0.244678	-0.077834	-0.0974486	0.357387	0.0842681	-0.171759	-0.00332945	-0.244375	-0.123163	0.166899	-0.116428	-0.707692	0.0406255	-0.0406255	-0.123252	-0.129928	-0.285882	-0.0811114	-0.0098408	-0.291398	-0.217185	0.024247	0.137144	0.14737	0.164753	-0.205806	-0.401944	0.425332	0.00467869	-0.113559
PSPTO_0203	PSPTO_0203	cysteine synthase	0.0171066	-0.0171066	0.187929	0.034445	0.135826	0.205301	0.259273	-0.259273	-0.0373021	0.153987	0.223056	-0.0683678	0.0185296	0.344181	0.17951	-0.358486	0.430693	0.158058	-0.216671	0.494036	0.0281762	-0.25595	0.433395	-0.0210373	0.00298274	0.440714	-0.542199	-0.421932	0.212894	-0.168069	0.168069	0.264958	0.371105	0.19588	0.0668882	0.236673	0.0383876	-0.191868	0.00632177	0.0356694	0.0916873	-0.049537	0.267737	0.13138	0.00186769	0.201845	-0.650258
PSPTO_0205	PSPTO_0205	hypothetical protein	0.0684793	-0.0684793	-0.242293	0.0183356	-0.234451	-0.0105408	0.0549391	-0.0549391	-0.0958979	0.376312	0.295539	-0.0706593	0.27194	0.0888355	0.0151424	0.208132	0.367991	0.198062	0.231606	0.168064	-0.0879295	0.0550576	0.379409	-0.655664	-0.194109	0.124847	-0.335109	-0.22077	-0.147744	0.224079	-0.224079	-0.0197499	0.315444	-0.247165	-0.11828	-0.0364689	0.26303	-0.302813	-0.120127	0.213929	-0.0564428	-0.863351	0.635836	0.212605	-0.223487	0.0543747	0.0476615
PSPTO_0206	PSPTO_0206	hypothetical protein	0.11944	-0.11944	-0.131068	0.639048	-0.177989	0.863431	0.314377	-0.314377	-0.343437	-0.180715	-0.412371	-0.370086	-0.440639	-0.982277	-0.596459	-1.07113	-0.714071	-0.323177	-0.924607	-1.53345	-1.16084	-0.715775	-1.54634	-1.84194	-0.919352	-1.58675	-1.1537	-0.507502	-1.54183	0.0998794	-0.0998794	0.487172	-0.152618	-0.432844	-0.00700815	-0.0181811	0.00604336	-0.207027	0.411423	-0.299509	-0.40865	0.559531	-0.669229	0.251562	-0.0465057	-0.624917	-0.734999
PSPTO_0208	PSPTO_0208	hypothetical protein	0.022929	-0.022929	0.331837	-0.0429228	0.155279	-0.163926	0.233756	-0.233756	-0.307331	0.134268	-0.176112	-0.376964	0.0144318	0.00792764	-0.295814	-0.545049	-0.00911662	-0.272203	-0.238673	-0.449764	-0.378168	-0.582024	-0.276317	-0.643162	-0.548465	-0.36369	0.0197128	-1.50247	-0.489453	-0.0752839	0.0752839	-0.47814	-0.147812	-0.383395	-0.165524	-0.255915	-0.415778	-0.194833	-0.543613	-0.377998	0.0616605	-1.18796	-0.639917	-0.051163	-0.585673	0.156687	0.262943
PSPTO_0209	PSPTO_0209	diaminopimelate decarboxylase	-0.132797	0.132797	0.786323	-0.124684	0.777063	-0.230211	-0.0864465	0.0864465	0.19878	-0.0703434	-0.0721834	-0.155465	0.257356	-0.120555	-0.293148	0.22723	-0.464363	-0.353905	0.0159198	-0.86992	-0.257151	0.0852721	-0.34354	-0.870131	-0.0601096	-0.542256	-1.17415	0.0598615	-0.255928	-0.0345754	0.0345754	0.0979398	-0.379486	0.11912	-0.197394	-0.0285539	0.085274	-0.342078	-0.245891	-0.151891	-0.134489	-0.548786	0.00945774	-0.0983524	-0.335223	-0.0543154	-0.288338
PSPTO_0210	PSPTO_0210	membrane protein	-0.0524884	0.0524884	0.140638	-0.356011	-0.0918505	-0.290162	0.135127	-0.135127	-0.431393	0.104552	-0.312355	-0.421603	0.400567	-0.0665571	-0.0513457	0.00709016	0.40393	-0.389463	0.0509376	0.420841	-0.626863	0.100559	0.314496	-0.820043	0.251568	-0.0659108	-0.334912	0.621436	-0.20086	-0.069413	0.069413	-0.111082	0.208918	-0.354668	0.329492	0.027209	-0.119568	0.0671268	0.492669	-0.493686	-0.223122	-0.71411	0.212503	0.47136	0.419409	0.361599	0.951822
PSPTO_0211	PSPTO_0211	L-lysine 6-monooxygenase	0.037404	-0.037404	-0.00681595	0.229912	-0.369365	0.0321692	-0.0935693	0.0935693	0.119641	-0.181566	-0.186546	0.102208	-0.115811	-0.127514	-0.0155666	-0.0500365	-0.174734	-0.143452	0.252342	-0.0827896	-0.185818	-0.0943782	-0.110622	0.11258	0.0952026	-0.449962	0.220044	-0.0235619	0.300228	0.185272	-0.185272	-0.0971936	-0.0222251	-0.0501701	-0.196569	0.133699	-0.201899	0.087414	-0.29467	-0.0477364	-0.585121	-0.573567	-0.360942	-0.350283	0.180864	-0.783092	0.134098
PSPTO_0212	PSPTO_0212	DNA-binding transcriptional regulator LysR	-0.308522	0.308522	0.0919229	0.08198	0.288874	-0.0744808	-0.133531	0.133531	-0.453375	-0.0317835	-0.1168	-0.429768	-0.0269838	-0.332283	-0.162498	-0.622486	-0.0108841	-0.652463	-0.227998	0.068062	-0.719121	-0.208155	-0.185545	-0.533762	-0.858667	-0.186106	-0.759608	-0.319377	-0.239116	0.159874	-0.159874	0.0734596	-0.164245	0.371564	-0.22423	-0.150981	0.166705	0.0787786	0.327011	0.355974	0.162449	0.233021	0.385459	0.0204656	0.537387	-0.110389	-0.417905
PSPTO_0213	PSPTO_0213	proteic killer protein	0.28959	-0.28959	-0.292916	-0.839862	-0.12675	-0.0918922	0.192554	-0.192554	-0.0391162	0.0495748	-0.0730342	0.0213211	0.0189457	0.112608	-0.473462	-0.392292	0.0466669	-0.216218	-0.115336	0.172603	-0.314485	-0.152933	-0.207304	0.104797	-0.434055	-0.317619	-0.379368	-0.134865	0.197837	0.291959	-0.291959	-0.28997	0.512658	0.276731	0.082188	0.332849	0.180493	0.161103	0.0808607	0.211242	0.222149	-0.505031	0.393689	0.388695	0.320369	0.401824	-0.123657
PSPTO_0214	PSPTO_0214	virulence-associated protein	0.337585	-0.337585	0.233469	-0.256134	0.160778	0.0769246	0.141322	-0.141322	0.197931	-0.0277788	0.0920185	0.0383549	-0.286091	0.0381927	-0.353065	0.271882	0.220065	-0.37788	0.18751	0.0843309	-0.0766997	0.450099	0.125253	-0.294464	0.457241	0.0896508	-0.625626	0.313609	0.00784702	-0.176584	0.176584	-0.210006	-0.379337	0.297992	-0.0127402	-0.116478	-0.0267191	0.597284	0.182733	0.313167	-0.114133	-0.0576501	-0.574145	0.480406	-0.294324	-0.0998972	0.0249013
PSPTO_0215	PSPTO_0215	hypothetical protein	0.229659	-0.229659	0.513997	-0.315649	0.245763	-0.317653	-0.301502	0.301502	-0.332995	0.475734	-0.467466	0.178554	0.607972	-0.828672	0.47991	0.776952	-0.906357	0.454701	0.478049	-0.303726	-0.00955287	0.552656	-0.179915	-0.973066	0.165077	-0.0240033	-0.172394	-0.194988	0.310888	0.311107	-0.311107	-0.410141	0.00354973	-0.230467	-0.173353	-0.417187	0.205383	-0.38651	0.00714338	0.020132	0.00628201	-0.551765	0.199104	-0.915028	-1.24808	-0.0956795	-0.0186862
PSPTO_0216	PSPTO_0216	hypothetical protein	-0.0258099	0.0258099	0.698638	-0.251014	0.411659	-0.382931	-0.0664128	0.0664128	0.306746	0.138341	0.537898	0.0149737	-0.57832	0.678326	0.238701	-0.184758	0.423748	-0.0979559	0.0222113	0.0108	-0.135822	-0.15895	-0.292449	0.0811811	0.598128	0.159604	-0.404493	0.0229621	0.264494	0.323825	-0.323825	0.233215	0.0398169	0.228873	0.343431	0.222901	-0.151221	-0.289979	-0.0247333	-0.0336516	0.109527	0.147946	0.0628414	0.43736	-0.482738	-0.166484	1.12149
PSPTO_0218	PSPTO_0218	ammonium transporter	-0.145631	0.145631	-0.173524	0.00604985	-0.441528	0.616162	0.415771	-0.415771	0.21306	0.613921	0.0923513	-0.0654735	0.695314	0.202801	0.123357	-0.0356445	-0.39266	0.283766	0.30334	-0.465545	1.0833	0.153252	0.534793	0.713604	0.468961	0.034863	0.767841	-0.403963	-0.912079	0.339337	-0.339337	0.262204	-0.0238941	0.299486	-0.0570593	-0.16654	0.13637	0.328977	-0.181461	-0.0535406	0.216007	0.175269	-0.0523502	-2.37502	0.0830275	0.303042	-2.49052
PSPTO_0219	PSPTO_0219	hypothetical protein	-0.383209	0.383209	0.02419	-0.0241259	0.254664	-0.0283139	-0.154002	0.154002	-0.429608	0.150328	-0.266245	-0.494777	0.0937892	-0.292231	-0.0438097	-0.432108	-0.954741	-0.202636	-0.184883	-1.1586	-0.425701	-0.78331	-0.364225	-0.585481	-0.776257	-0.120611	-0.822811	-1.07072	0.0906982	-0.110047	0.110047	-0.0431358	-0.83399	-1.19123	-0.241576	-1.46541	-1.22454	-1.30139	-2.5051	-1.41577	-1.3987	-2.15518	-2.48788	-3.27468	-2.98168	-2.5618	-1.2541
PSPTO_0220	PSPTO_0220	hypothetical protein	0.0310131	-0.0310131	0.725514	-0.0126681	0.605382	0.223971	0.189586	-0.189586	-0.160074	-0.147991	0.046668	-0.295334	-0.737023	-0.290744	-0.397384	-1.23917	-0.216937	-0.763883	-1.10404	-0.710712	-0.436235	-0.956717	-1.44688	-1.00642	-2.32423	-2.29779	-0.267664	-1.33506	-0.714841	0.471313	-0.471313	-0.584461	-0.734799	-0.685981	-1.87731	-2.82961	-1.34275	-1.35525	-5.08398	-1.25063	-4.96023	-4.48655	-3.36253	-3.94987	-4.17484	-4.21602	-2.3208
PSPTO_0221	PSPTO_0221	HAD-superfamily hydrolase	-0.362093	0.362093	-0.0397173	0.429991	-0.230485	0.797366	0.259508	-0.259508	0.953553	0.466111	0.318827	0.457484	0.202612	-0.103849	0.421578	-0.0288216	0.478683	0.141189	-0.0121174	0.0971386	0.463489	-0.11687	-0.53648	0.571489	-0.271647	-1.75173	0.0772773	-0.718804	-1.13768	-0.678603	0.678603	-0.50576	-0.862749	-0.451306	-1.04044	-0.0801538	-0.220644	-0.786786	-0.773725	-0.43599	-0.331609	-0.815818	-0.475806	-2.31078	-0.698176	-0.627423	-0.410046
PSPTO_0222	PSPTO_0222	integrase/recombinase XerC	-0.0393006	0.0393006	-0.506562	-0.299026	-1.20226	-1.25856	-0.082071	0.082071	0.108474	0.356904	0.46306	0.050963	0.313043	-0.0303135	0.454698	0.30373	0.250231	0.0966644	0.231673	-1.44334	-0.807313	0.462233	-3.15909	-0.468344	0.0856011	-1.33057	-1.93763	-0.505877	-2.35023	0.306866	-0.306866	0.506025	-0.00492432	0.15504	-0.0956083	-0.304319	-0.0859943	-0.343486	-2.25317	-0.178593	-0.390307	0.256755	-0.57562	-0.160797	-0.021181	1.22994	0.839876
PSPTO_0225	PSPTO_0225	diaminopimelate decarboxylase	0.227453	-0.227453	0.44528	0.462179	-0.339277	0.578752	-0.102533	0.102533	-0.685655	0.404077	0.215535	-0.601441	0.243787	-0.0669251	-0.321486	-0.266131	0.416225	-1.07655	-0.0369115	-0.344303	-1.0147	0.0865862	-0.41657	-0.744124	-0.408766	-0.181875	-0.801572	0.145461	-0.420246	0.357194	-0.357194	-0.523345	0.16873	0.118258	-1.35232	-0.0809969	-0.944993	-0.502191	0.0194423	-0.520223	-0.0537759	-0.670773	-0.269339	-0.348883	-0.584099	-1.11864	0.466067
PSPTO_0227	PSPTO_0227	cyaY protein	-0.122054	0.122054	0.455617	-0.243223	0.0409536	-0.555611	0.0917071	-0.0917071	0.127077	-0.247034	-0.0145807	0.413565	-0.335164	-0.600873	0.411347	-0.69495	-0.277501	-0.316027	-0.784577	0.172991	-0.365637	-0.772689	0.111379	-0.0742202	-0.650223	-0.607352	-0.439757	-1.2019	0.0752332	0.00281565	-0.00281565	0.221305	0.413558	-0.241079	0.144583	0.309862	0.495114	0.324731	0.212588	0.591675	-0.295287	0.0229538	0.593968	-0.67605	0.172612	0.588713	0.346324
PSPTO_0228	PSPTO_0228	hypothetical protein	0.529548	-0.529548	0.566545	0.120212	0.36713	-0.210192	0.43979	-0.43979	-0.0954777	-0.0591837	0.39366	-0.405075	-0.143734	0.401716	-1.19663	-0.0360613	0.155041	-0.494857	-0.729628	0.000137835	-0.635367	-0.681012	-0.505101	-0.796676	-0.344048	0.277728	-0.371203	-1.09005	0.140305	0.090242	-0.090242	-0.337368	0.281841	-0.0782335	-0.514913	-0.490417	-0.795828	-1.00179	-0.416251	-0.28801	-0.521552	0.286314	-0.423787	-0.242868	-1.10476	-1.13704	-0.0314703
PSPTO_0229	PSPTO_0229	regulator of nucleoside diphosphate kinase	-0.39337	0.39337	0.0974578	-0.444667	-0.35341	-0.475884	0.0996959	-0.0996959	0.476639	-0.592121	-0.0376131	0.269495	0.0185132	0.0139518	-0.320612	-0.0796982	-0.189587	-0.0161643	-0.335414	-0.0777417	-0.898031	-0.315045	-0.613529	-0.998445	0.264317	-0.899622	-0.35724	-0.654417	-2.5378	0.0959461	-0.0959461	-0.535777	-0.438696	0.176894	0.129345	-0.792918	-0.864806	0.283573	-0.111715	-0.663241	-0.299605	0.332081	-0.343685	-1.13076	-0.901811	-0.951117	-0.145827
PSPTO_0230	PSPTO_0230	adenylate cyclase	-0.129911	0.129911	0.468692	-0.0769135	0.398	-0.0649877	-0.0152487	0.0152487	-0.0454767	-0.244055	-0.125343	-0.140298	-0.395036	-0.278725	-0.210194	-0.622187	-0.343314	-0.575847	-0.609105	-0.54163	-0.57695	-0.876073	-0.957314	-0.749019	-0.993325	-0.938223	-0.70518	-1.09225	-1.29719	-0.0365545	0.0365545	0.462725	0.341984	0.397324	0.604511	0.746284	0.844643	1.14511	1.1706	1.51161	1.45542	1.43458	1.83741	1.908	2.02346	1.96656	1.95738
PSPTO_0231	PSPTO_0231	hypothetical protein	0.314107	-0.314107	-0.38258	-0.836986	-0.238554	-1.98197	-1.02394	1.02394	1.18464	-0.318765	0.353614	0.180601	-0.636204	0.448235	0.396031	-1.83021	-0.262886	0.600829	-1.51442	-0.77314	-0.27886	-2.00865	-0.819689	0.0577012	-3.4353	0.703338	-2.76277	-0.876462	-0.34819	-0.753125	0.753125	0.497907	0.515171	-0.878125	-0.272758	0.734126	0.290815	-0.478657	0.694174	-0.0425078	-0.29819	0.136109	1.07132	-0.22475	0.509035	1.17487	-2.61655
PSPTO_0232	PSPTO_0232	hypothetical protein	0.0619612	-0.0619612	-0.846045	0.399825	0.295075	0.824054	-0.201783	0.201783	0.252438	-0.163428	0.509561	0.916613	-0.150012	0.336903	0.51613	-0.218222	-0.414493	0.824584	0.387875	-1.09439	0.766509	-0.318785	0.0207561	0.514828	-0.840659	0.578532	0.960052	-3.74995	-0.188037	0.269931	-0.269931	0.396421	0.709932	-0.15548	-1.23739	0.568105	-0.075839	-0.166918	0.268468	-0.105087	0.849243	0.280707	0.208377	0.917754	0.552326	-1.49556	0.32876
PSPTO_0233	PSPTO_0233	proton/glutamate symporter	-0.165682	0.165682	0.456294	0.0355496	0.265588	-0.03026	0.425841	-0.425841	0.235536	-0.181266	-0.208634	0.0256496	-0.0486113	0.000202651	-0.436052	-0.383632	-0.612138	-0.31454	-0.4384	-0.300419	-0.291246	-0.325628	-0.847697	-0.144387	-0.82319	-0.68462	-0.221649	-0.746678	-0.561561	0.00871373	-0.00871373	0.457407	-0.0854252	0.0833641	0.0775681	-0.208945	0.239706	0.0464432	-0.233971	0.0385247	0.34923	0.372123	0.0988117	0.509369	0.410813	0.130973	0.54211
PSPTO_0234	PSPTO_0234	ribosomal protein S6 modification protein	0.0498177	-0.0498177	-0.0158101	-0.244392	-0.034281	-0.0834358	0.2363	-0.2363	0.173487	0.419296	0.592377	0.37527	0.428353	0.807154	0.728343	0.47112	0.796251	0.809417	0.731977	1.10029	1.07598	0.85091	1.35192	1.39503	1.0343	1.53242	1.37788	1.44466	1.61202	0.13351	-0.13351	0.58602	0.64141	0.743516	0.535383	0.935742	0.989894	1.2444	1.09233	1.32689	1.76982	0.924008	1.82174	1.83953	1.93384	1.68768	2.31849
PSPTO_0235	PSPTO_0235	hypothetical protein	0.189394	-0.189394	0.199056	0.200085	0.354991	0.120626	0.219102	-0.219102	0.253862	0.0945191	0.193692	0.242283	0.12923	0.324184	0.457419	-0.0704858	0.00974473	0.431252	0.205189	0.327455	0.476592	0.390582	0.152436	0.164635	0.418353	0.132264	0.14562	0.589387	0.272764	0.187506	-0.187506	0.321013	0.169897	0.240286	0.0773069	0.313964	0.123233	0.485183	0.732165	0.559802	0.90962	0.688006	0.595034	0.838371	1.39824	0.807669	0.823358
PSPTO_0236	PSPTO_0236	EAL domain-containing protein	0.461095	-0.461095	0.254497	-0.221439	-0.183256	-0.143611	0.285781	-0.285781	-0.702662	-0.221511	-0.595756	-1.26963	-0.921268	-0.745948	-2.94581	-1.17169	-0.806302	-2.83402	-0.810067	-0.713784	-2.61657	-0.304488	-3.2604	-5.13948	-0.793779	-1.50389	-2.4801	-0.312234	-3.22309	0.146373	-0.146373	-0.289863	-0.567875	-0.0293175	-0.535757	-0.832019	-1.00819	-0.571225	-0.125973	-0.717066	-0.11215	-1.00614	-5.25748	-1.39641	-0.806021	-2.78577	0.384271
PSPTO_0237	PSPTO_0237	heat shock protein 15	-0.216438	0.216438	-0.388166	0.124566	-0.0851391	-0.0478879	0.467031	-0.467031	0.141773	-0.0977904	-0.408196	-0.0455933	0.280259	0.129448	0.262922	0.193687	-0.0356273	0.0479417	0.517796	0.456299	0.153472	-0.0432912	0.183743	0.0868442	0.131075	0.324481	-0.0139825	-1.46867	0.559269	-0.340086	0.340086	-0.413695	-0.106802	0.374272	-0.0153759	-0.218326	-1.21914	-0.0840412	0.215849	0.150789	-0.718937	0.0826125	-2.45098	-0.858229	-1.10845	-0.29144	-3.94706
PSPTO_0238	PSPTO_0238	chaperonin, 33 kDa	-0.426368	0.426368	0.0680111	1.74639	0.199018	1.91096	-0.170101	0.170101	1.21792	0.65607	1.85808	0.706824	-0.0509681	1.6454	0.965416	-0.258003	2.18493	1.32251	0.49793	1.74133	1.99356	0.995708	1.92909	2.57432	0.745879	1.85997	2.43596	1.07385	2.41165	0.8109	-0.8109	-0.403814	0.0332098	-0.0730921	0.201758	-0.0618623	-0.566846	0.375957	1.35878	-0.658406	0.123056	0.535077	1.07182	0.272241	-0.31563	-0.969984	0.769463
PSPTO_0239	PSPTO_0239	phosphoenolpyruvate carboxykinase	-0.0251664	0.0251664	0.580812	0.243481	0.154523	0.00939819	-0.0980422	0.0980422	-0.663806	-0.988758	-1.06276	-2.38138	-1.96498	-2.35868	-4.06744	-3.42238	-4.73271	-4.93161	-4.36616	-4.3846	-5.31583	-4.5237	-5.93317	-4.62472	-4.09252	-4.82428	-4.0932	-2.59958	-4.0116	-0.0919434	0.0919434	-0.996791	-0.891954	-1.20629	-1.72261	-1.9908	-1.81633	-2.64052	-2.75441	-2.97382	-2.6063	-5.40772	-4.12263	-4.1781	-5.54704	-4.32096	-3.88525
PSPTO_0240	PSPTO_0240	prevent-host-death family protein	-0.518073	0.518073	-0.68773	-0.208353	-1.80221	-0.295591	-0.476252	0.476252	0.0457952	0.755415	0.247816	-0.569622	-0.325249	0.0429198	0.249495	-0.15061	0.874759	0.728313	-0.290454	0.591969	0.917817	0.12517	0.191452	0.346552	0.134822	-1.64415	0.920122	-1.52934	-0.146003	-1.38421	1.38421	-0.466804	0.515017	-1.59433	-0.600826	-1.35037	-2.07779	-1.14752	-1.31028	0.310022	-2.54648	-4.63492	-1.65058	0.0560931	-4.13015	-0.778952	-3.2151
PSPTO_0241	PSPTO_0241	hypothetical protein	-0.485374	0.485374	0.170496	-1.10469	0.41892	-0.554528	0.048438	-0.048438	0.400724	-0.0969973	-0.179901	0.632092	-0.352207	-0.139428	0.755977	-0.112897	-0.0771206	0.638923	-1.04951	0.371336	0.806535	-0.149285	-0.66099	1.02279	-0.801319	0.38539	1.01355	-1.47308	-0.66917	0.358693	-0.358693	0.205707	0.15119	-0.0693399	0.0242347	0.304312	0.210983	0.171879	0.330352	0.427526	0.428535	-0.156317	1.07672	0.527564	0.586461	0.945745	0.835545
PSPTO_0242	PSPTO_0242	hypothetical protein	-0.212927	0.212927	-0.106973	-0.0319751	-0.225906	-0.00677552	0.264427	-0.264427	0.101488	-0.0534248	-0.0456844	0.0784773	0.100672	0.138341	0.028808	-0.0807604	0.189379	0.00220689	-0.383289	-0.129269	0.00216458	-0.128499	-0.247457	0.15761	0.0218331	-0.0106834	0.0598353	0.21212	0.0413326	0.129574	-0.129574	-0.273584	-0.336304	-0.0679238	0.0802913	-0.327976	0.00462492	0.0723753	0.0149835	-0.108167	-0.100069	-0.932802	-0.322571	-0.203812	0.0828071	-0.693769	-0.226501
PSPTO_0243	PSPTO_0243	hypothetical protein	-0.321828	0.321828	-0.456118	-0.140761	-0.275366	-0.180331	0.413301	-0.413301	-0.290908	0.193702	0.176814	-0.333153	-0.194833	-0.10639	-0.339544	-0.577219	0.584302	0.227235	0.171633	-1.00751	-0.0560183	-0.32989	-0.911893	0.492434	0.128152	-0.0801158	0.447743	-0.447134	0.222087	-0.0902294	0.0902294	0.337206	0.581301	0.811481	-0.0630443	0.105255	0.846055	0.465091	0.222321	0.527364	-0.185568	0.287911	-0.169391	0.228039	0.16235	0.56244	0.856586
PSPTO_0244	PSPTO_0244	hypothetical protein	-0.884011	0.884011	0.0853933	-0.388184	-0.474203	-0.224887	-0.047427	0.047427	0.0970064	-0.336831	0.0573671	0.298042	-1.06728	0.0345754	-0.459629	-1.03317	-0.378301	-1.02262	-0.704943	-0.931185	-0.664211	-1.12904	-0.619031	0.239411	-1.02756	-0.308824	-0.90274	-0.51642	0.516999	0.458921	-0.458921	-0.107191	0.0403114	0.129707	-1.37656	0.190522	-0.243368	-1.98997	-0.0174116	-0.177841	0.133698	-0.288312	-1.47636	-1.39146	-0.0504943	-1.41432	-2.30267
PSPTO_0245	PSPTO_0245	GNAT family acetyltransferase	-0.238431	0.238431	0.0937699	-0.0439139	0.115806	0.0137274	-0.368589	0.368589	0.146479	0.0375146	0.15663	0.0565782	-0.170008	0.076758	0.0322154	0.0576978	-0.0209084	-0.211883	0.264804	-0.161546	-0.0775531	-0.129269	-0.255479	-1.24969	0.101027	-0.0497091	-0.334131	0.182578	-0.355361	-0.172173	0.172173	0.32075	0.11722	-0.0924325	-0.0259684	-0.0866803	0.364044	-0.503381	-0.178452	0.135775	-0.0415006	-0.0915125	0.497407	0.158356	-0.0129428	0.460069	-0.49588
PSPTO_0246	PSPTO_0246	hypothetical protein	-0.533205	0.533205	-0.0815839	0.199376	-0.0309977	0.305002	0.404146	-0.404146	-0.026624	-0.0883678	-0.555396	-0.480691	-0.573993	0.120063	-0.0348922	-0.218955	-0.475985	-0.161114	-0.55405	-0.911494	-0.336792	-1.08922	-0.547667	-0.782405	-1.09688	-1.1115	-2.23084	-0.655946	-1.51887	0.37163	-0.37163	0.153864	0.106409	0.181958	-0.227898	-0.107449	-0.17944	-0.123046	0.268468	-0.31264	0.0660106	0.246501	0.278215	-0.391651	-0.950956	0.0008625	-0.647366
PSPTO_0247	PSPTO_0247	haloacid dehalogenase	0.137543	-0.137543	0.0736267	0.272804	0.0202585	-0.029608	-0.227463	0.227463	-0.0211318	0.32801	0.136268	-0.0173679	0.0618823	0.0204297	-0.0170257	0.230181	-0.0120125	-0.217782	-0.115813	0.360081	-0.419309	0.323642	0.355844	-0.0946663	-0.0297845	0.225759	0.011928	0.423405	-0.375985	-0.11561	0.11561	0.528507	-0.184296	-0.0619872	0.63615	0.377357	0.26415	0.368824	0.436155	0.307712	0.208131	0.340708	-0.026446	0.225601	0.577839	0.630601	0.341639
PSPTO_0248	PSPTO_0248	oxidoreductase, FAD-binding protein	0.0584869	-0.0584869	0.0954675	0.235896	-0.148157	0.208575	-0.183057	0.183057	-0.5057	-0.0717449	-0.15909	-0.23677	0.106345	-0.715575	-0.348231	-0.165994	-0.316853	-0.865804	-0.0149953	-0.582068	-0.683687	-0.521699	-0.173791	-0.724618	0.0661655	0.0496612	-0.0332766	0.508617	-0.22161	0.030801	-0.030801	0.158228	-0.265876	-0.51517	-0.272976	-0.0283808	-0.226528	-0.584371	-0.536134	-0.20539	-0.966112	0.0546276	-0.491411	-1.09022	-0.025781	-0.618771	-0.295977
PSPTO_0249	PSPTO_0249	peptide ABC transporter periplasmic peptide-binding protein	-0.114578	0.114578	0.503259	-0.0729678	0.293292	-0.28739	-0.27541	0.27541	-0.37201	-0.032738	-0.311832	-0.153751	-0.27036	-0.221746	-0.192722	-0.000886937	0.794998	-0.310481	-0.736773	0.651467	-0.00647339	-0.57141	1.01065	-0.0300122	0.388587	0.359574	-0.546998	0.828877	-0.431483	-0.0722428	0.0722428	-0.164682	0.807368	-0.202646	0.622427	0.587431	-0.659097	-0.210791	1.08462	0.642328	0.67035	0.78892	1.21665	-2.91479	1.10052	1.56519	0.152157
PSPTO_0250	PSPTO_0250	peptide ABC transporter permease	-0.487214	0.487214	0.299052	0.63425	-0.23063	0.773745	-0.541842	0.541842	-0.348736	0.480378	-0.806892	-0.0760871	-0.215857	0.213504	-0.26943	-0.658588	-0.437183	0.253558	-0.616099	-0.620205	-0.131019	-0.838084	-2.40211	-0.546625	-1.16264	-1.19701	-0.862766	-3.41145	-0.943542	0.163294	-0.163294	0.0264715	-0.126814	0.0907194	-0.276087	-0.537446	-0.00485023	-0.0998961	-0.0278096	-0.499198	0.833982	-0.765189	0.253825	0.0950587	0.576998	0.675013	-0.499861
PSPTO_0251	PSPTO_0251	peptide ABC transporter permease	0.215941	-0.215941	-0.253506	0.177544	-0.264998	0.472877	0.30268	-0.30268	-0.042066	-0.285035	-0.594385	0.147253	-0.329903	0.122991	0.130485	-0.399707	-0.331731	0.268633	-0.0668279	-0.092343	0.560503	-0.678912	-0.0344162	0.372857	-0.765693	-0.472502	0.0152036	-0.745195	-0.357481	-0.122782	0.122782	-0.381523	0.291547	-0.181718	-0.203996	0.155803	0.210602	-0.183761	0.500662	-0.173986	0.124225	-0.184548	-0.2196	-0.0269939	-0.378548	-0.121238	0.244614
PSPTO_0252	PSPTO_0252	peptide ABC transporter ATP-binding protein	-0.0185816	0.0185816	0.169179	0.237327	0.256248	0.112738	-0.0178129	0.0178129	-0.182564	-0.102092	-0.146036	-0.139866	-0.0666524	-0.258913	0.0308858	-0.0356136	-0.268545	-0.361759	-0.232625	-0.392611	-0.470292	0.0351524	-0.640604	-0.358779	-0.479251	-0.412033	-0.330227	-0.486677	-0.37756	-0.0584392	0.0584392	0.0620506	0.266203	-0.0372395	0.0462498	-0.0649498	-0.313701	0.0689115	-0.0738968	-0.0887347	0.218237	-0.622067	0.0985138	-0.30937	-0.287633	0.0642266	0.0713624
PSPTO_0254	PSPTO_0254	pyridine nucleotide-disulfide oxidoreductase family protein	0.0199751	-0.0199751	0.0653805	-0.282762	-0.0983564	-0.487263	-0.0977356	0.0977356	0.0626217	0.373155	0.0622117	-0.12624	0.274124	0.0762488	-0.205506	0.0328577	-0.0336263	-0.384899	0.118099	-0.226505	-0.0507887	0.288392	-0.224391	-0.0868663	0.291033	-0.335352	-0.739766	0.181306	-0.0112712	0.0865741	-0.0865741	0.229751	0.328321	-0.268773	0.0725108	-0.182011	0.034916	0.0145943	-0.252633	0.178327	-0.0960598	-0.661911	-0.228469	0.139667	-0.0721463	0.127348	0.0148316
PSPTO_0255	PSPTO_0255	oxidoreductase, FAD-binding protein	0.491835	-0.491835	-0.415756	0.0340268	-0.50269	0.102766	-0.0845765	0.0845765	-0.145446	-0.119584	-0.0298884	0.0490936	0.00845402	0.312927	0.0428998	-0.31292	-0.179368	0.210441	-0.126331	0.0240706	0.383438	0.0719738	0.368924	0.0127979	0.384859	-0.276663	-0.262042	0.392122	-0.143878	0.0364357	-0.0364357	0.663943	-0.353963	0.148527	0.206307	-0.173179	0.0867017	0.176127	-0.0263253	-0.311541	0.342921	-0.131116	-0.236615	-0.351505	-0.310626	-0.237048	0.107872
PSPTO_0256	PSPTO_0256	acetylornithine deacetylase	-0.179557	0.179557	-0.128434	0.29769	-0.312468	0.423784	0.0716383	-0.0716383	-0.124822	-0.284802	0.0636925	-0.0881857	-0.761048	-0.489365	0.0528891	-0.399679	-0.434666	-0.127631	-0.690763	-0.351253	-0.194515	-0.0445179	-0.14975	-0.757675	-0.68206	-0.633726	-1.06776	-0.0267676	-0.813262	-0.0371459	0.0371459	-0.118049	0.262939	0.243061	0.000335077	0.293462	-0.0468896	0.266663	-0.0960441	-0.188775	-0.0628142	0.048928	0.054531	-0.208276	0.585958	0.328102	0.0554517
PSPTO_0257	PSPTO_0257	succinate-semialdehyde dehydrogenase	-0.582829	0.582829	-0.149004	-0.354597	-0.311178	-0.0519529	-0.108159	0.108159	-0.24085	-0.0574578	0.0780256	-0.304799	0.189575	-0.420592	0.191334	0.40559	-0.370287	0.0550654	0.0868235	-0.182108	0.532204	-0.0913164	-0.233291	-0.101059	0.00282571	0.270434	0.801056	0.323679	-0.233788	-0.250945	0.250945	0.196474	1.39758	0.422873	0.139887	0.593261	0.568022	-0.606698	0.316919	-0.621525	-0.855804	0.136654	-0.703431	-1.03257	0.711989	0.185124	-1.4337
PSPTO_0258	PSPTO_0258	D-isomer specific 2-hydroxyacid dehydrogenase family protein	0.34748	-0.34748	-0.490256	-1.92146	-0.156505	-0.340658	0.343577	-0.343577	0.145106	1.24817	0.205675	0.54306	-0.296462	0.147793	0.748965	0.51908	-0.116977	0.203536	1.03735	0.0180142	0.205987	1.00112	0.636229	0.0799212	0.467856	0.347216	-0.639082	0.747273	1.18847	0.50865	-0.50865	-0.963689	-0.85561	-0.0726455	0.719603	0.174377	-0.0052191	-0.116728	-0.135277	1.17917	-2.58953	-0.63328	-1.99959	-1.77023	0.823624	-0.0698778	-2.83619
PSPTO_0259	PSPTO_0259	4-aminobutyrate aminotransferase	0.0634923	-0.0634923	0.140302	0.168617	0.276	-0.0498257	0.0559614	-0.0559614	-0.163536	-0.132892	0.287304	-0.185642	0.031461	0.0836518	-0.219841	-0.486006	0.358364	-0.00833923	-0.0746097	0.0274305	-0.0872854	-0.0150433	0.0800733	0.0191884	-0.069005	0.153037	-0.714934	-0.0661028	0.266198	0.28306	-0.28306	0.372341	0.253608	-0.114432	0.488233	0.29508	0.162413	0.274175	0.333893	-0.656062	0.400621	-0.905326	0.179529	0.715075	0.726218	-0.811455	0.305435
PSPTO_0260	PSPTO_0260	hypothetical protein	0.0585327	-0.0585327	-0.675291	-0.0800446	-0.750782	-0.35065	-0.155683	0.155683	0.104644	0.101455	0.336541	0.0197929	-0.133214	0.0260593	-0.228679	-0.147024	-0.350214	0.00628442	-0.388823	-0.682424	0.272284	0.479201	-0.568094	-0.208961	0.404248	-1.15088	0.0927676	0.659893	-1.74036	0.0753496	-0.0753496	-1.10588	-0.103255	-0.349192	-0.603976	-0.472708	-0.844787	-0.605789	-0.146448	-0.0796752	-0.925588	-1.45289	-0.761875	-0.692681	-1.6378	-1.35971	-0.126454
PSPTO_0261	PSPTO_0261	AsnC family transcriptional regulator	-0.209084	0.209084	0.245191	-0.334831	0.0356684	-0.0345458	0.115482	-0.115482	-0.0201191	0.166217	0.281664	-0.0304938	0.0385477	0.233291	0.170858	0.363546	0.261672	0.122329	0.13448	0.466949	0.277916	0.129335	0.452804	0.121678	0.100747	0.0662444	0.193406	0.243395	0.292862	-0.0140109	0.0140109	0.303588	0.163883	0.278428	-0.0183016	-0.0392032	-0.119919	-0.0279506	-0.209406	-0.105975	-0.157486	-0.306164	-0.0311123	-0.0449572	0.150056	-0.426899	0.00627237
PSPTO_0262	PSPTO_0262	hypothetical protein	0.0128119	-0.0128119	-0.0162164	-0.109317	-0.127293	-0.027117	0.0820016	-0.0820016	0.327889	0.0385485	0.036689	0.253593	0.0326228	0.109115	0.406201	0.195991	0.22475	0.43242	0.33596	0.230309	0.228706	0.0352461	0.417304	0.104919	0.0712337	0.26921	0.110344	0.191691	0.467524	-0.117174	0.117174	0.223435	0.131993	0.150614	0.257607	0.313477	0.272561	0.346082	0.153707	0.355769	0.368598	0.182466	0.428372	0.676872	0.406876	0.384548	0.964403
PSPTO_0263	PSPTO_0263	methyl-accepting chemotaxis protein	-0.214174	0.214174	-0.204728	-0.501751	-0.104694	-0.547129	-0.316286	0.316286	0.0156221	-0.0253539	-0.249487	0.0246736	-0.201769	0.0331124	-0.148203	-0.444326	0.118929	-0.322069	-0.287406	-0.272723	-0.0988265	-0.239852	0.0430371	-0.784877	-0.324411	-0.300528	-0.587539	-0.366197	-0.438269	0.105434	-0.105434	-0.163025	0.281567	0.157815	0.333252	-0.17782	0.302775	0.0398699	0.0428447	-0.195733	-0.294061	-0.107417	0.185449	-0.13093	-0.0634035	-0.263439	-0.0915707
PSPTO_0264	PSPTO_0264	peptide ABC transporter ATP-binding protein	-0.0201747	0.0201747	0.567367	0.0201927	0.499389	-0.476285	-0.175931	0.175931	-0.0115285	-0.236553	-0.0485788	-0.123276	-0.186176	-0.208242	0.224704	-0.370372	0.0232539	-0.0668813	-0.0829246	0.0632213	-0.228366	-0.322734	0.0293709	-0.321938	-0.0980602	-0.131058	-0.552343	-0.476216	-0.293917	0.236237	-0.236237	-0.00967272	-0.177666	-0.275155	-0.115882	-0.109226	-0.0598243	-0.811703	0.0123349	-0.205187	-0.816493	-0.335735	-0.0850667	-0.451516	-0.144854	-0.264463	0.197435
PSPTO_0265	PSPTO_0265	peptide ABC transporter permease	-0.0414413	0.0414413	-0.101096	-0.0960966	-0.178586	-0.0658634	-0.210376	0.210376	-0.00623725	-0.134486	-0.142521	-0.0929577	-0.153441	-0.131178	0.232593	0.271933	-0.0233003	0.143447	0.265794	0.250467	0.171317	0.213914	0.175471	0.110672	-0.00466397	0.0284429	-0.00846108	0.374482	-0.275309	-0.0112312	0.0112312	-0.115338	-0.0827055	0.110885	0.264931	0.292041	-0.0350706	0.0243193	0.112864	-0.0456954	0.0948088	0.367017	-0.265001	0.1022	0.300395	-0.10955	-0.482954
PSPTO_0266	PSPTO_0266	peptide ABC transporter permease	-0.129705	0.129705	0.0856022	0.0207266	0.0786093	0.0179399	-0.0197598	0.0197598	0.112382	0.0348197	-0.392567	-0.00859677	-0.0343402	-0.37737	-0.138325	0.0609946	0.166138	0.138963	0.220154	0.0427492	0.416254	0.182224	0.159421	0.0531599	0.239504	0.234141	0.469519	0.344827	-0.0658344	-0.0697326	0.0697326	-0.0538459	-0.14856	-0.0593555	-0.215849	-0.157139	0.1566	-0.397956	0.091586	-0.279995	-0.947133	-0.484825	0.257848	-0.383603	0.388996	-0.498536	-0.165224
PSPTO_0267	PSPTO_0267	family 5 extracellular solute-binding protein	-0.0814907	0.0814907	-0.00966328	0.0101163	0.0470838	0.0398267	0.188362	-0.188362	0.082263	-0.0451254	-0.0808152	-0.131571	0.220074	0.0872851	-0.113378	0.101407	-0.295967	-0.0617905	0.00559709	-0.335343	0.176608	0.0995488	-0.176663	-0.0689243	0.115998	-0.325757	0.0504043	0.115263	0.0337874	-0.0979726	0.0979726	-0.0574545	0.259284	-0.0655118	0.0436818	-0.0929509	0.0930203	-0.195387	0.111816	-0.0935525	-0.0332801	-0.202381	-0.140448	-0.13921	-0.0189552	-0.10949	-0.379168
PSPTO_0268	PSPTO_0268	TonB system transport protein	0.200767	-0.200767	0.0424021	-0.150431	0.0185695	-0.131208	-0.0434667	0.0434667	-0.0356505	-0.12591	0.0245865	0.126821	-0.147327	-0.0865754	0.0307507	-0.114633	-0.212155	0.0113353	-0.0231851	-0.436228	-0.0386921	-0.105921	-0.15285	-0.0252187	-0.0847835	-0.17621	0.303024	0.0644214	-0.0498563	-0.0121545	0.0121545	0.193008	0.0330286	-0.0970043	-0.0344395	-0.0511295	0.0364598	0.0226902	0.0688773	0.119955	0.0230563	-0.0456869	-0.0123366	-0.0848575	-0.199302	-0.0485988	-0.0792914
PSPTO_0269	PSPTO_0269	biopolymer transport protein ExbD	0.0236112	-0.0236112	1.54142	-0.677911	1.35247	-0.121504	-0.302434	0.302434	0.15012	-0.480741	0.0243335	0.329062	-0.905663	0.23234	0.359093	-0.383237	0.682743	0.133219	-0.728785	0.688534	0.673585	-0.420602	-0.331108	0.999402	-0.451902	0.15289	1.5372	-1.51091	-0.940186	-0.0792314	0.0792314	-0.39786	0.0832016	0.549367	-0.427846	0.169391	0.303403	-0.141211	-0.318419	0.108151	-0.16277	0.407153	0.62991	-1.04863	-0.193073	-1.28758	-2.73925
PSPTO_0270	PSPTO_0270	biopolymer transport protein ExbB	-0.2009	0.2009	-1.02242	-0.0378129	0.148317	-0.310181	-0.245031	0.245031	-0.0314485	-0.632465	-0.505341	0.208664	0.0451957	-0.0232164	-0.314619	-0.803636	0.258744	0.0678974	-0.210683	0.911255	-0.0971294	-0.543197	-0.677575	-0.508705	0.750064	-0.442175	0.761384	1.07264	0.449982	1.11636	-1.11636	1.00255	-0.0183699	0.0998242	0.305512	-0.667373	0.68699	0.993291	0.179021	-0.539644	0.479407	-1.08544	-0.429348	1.19002	-0.556371	0.72299	1.24692
PSPTO_0271	PSPTO_0271	tonB protein	-0.107732	0.107732	-0.163788	0.374446	-0.168504	0.439671	0.0853626	-0.0853626	0.22185	-0.023097	-0.0542654	-0.197675	-0.225334	0.307972	-0.0574721	-1.10846	0.217682	-0.283384	-1.12982	0.00212277	-0.0697607	-1.02652	-0.361637	-0.0818553	-1.61133	-0.0513786	-0.452177	-1.12685	-0.738786	-0.160346	0.160346	-0.260852	0.0290552	-0.151473	-0.432692	-0.0094328	-0.102272	-0.739328	0.170928	0.00598182	-0.668239	-0.832594	-0.0357123	-0.0130267	-0.214509	0.465529	-0.140265
PSPTO_0272	PSPTO_0272	cysteine desulfurase	-0.0973866	0.0973866	0.195703	-0.126983	0.186721	0.0371694	0.17019	-0.17019	-0.246624	-0.16492	-0.156376	-0.131402	-0.0613855	-0.131197	0.0844352	-0.00625122	-0.192827	0.181884	0.0237864	0.249193	0.265682	0.478647	0.572836	0.569171	0.185521	0.732401	0.482666	0.558256	0.798111	0.137514	-0.137514	-0.0439818	0.0923099	-0.0639281	-0.188029	0.033932	0.00596947	-0.0661455	-0.0733295	-0.0428146	-0.330238	-0.113527	-0.0318724	-0.429164	-0.31895	0.228216	-0.43736
PSPTO_0273	PSPTO_0273	AsnC family transcriptional regulator	0.468601	-0.468601	-0.414732	-0.845206	-0.799786	-1.39015	0.213725	-0.213725	0.587506	-1.13089	-0.120108	0.56015	-1.98135	-0.0351926	0.386763	-1.24808	-1.0862	1.00588	-0.120494	0.0887912	-0.775482	-0.881353	0.310168	-0.461989	-0.326148	-0.377421	0.142644	-0.995273	-0.218875	-0.231599	0.231599	0.56513	0.226162	-0.358365	-0.256874	0.493696	0.205499	-0.0559841	0.703563	0.469324	-0.850874	-0.931285	0.329595	0.213855	0.407091	-1.46317	-1.40506
PSPTO_0274	PSPTO_0274	hypothetical protein	-0.292278	0.292278	-0.199899	0.673202	-0.230725	0.617442	0.653244	-0.653244	0.209594	0.561644	-0.188638	0.374083	1.00648	0.598816	0.0625141	-1.057	0.178041	0.658959	0.43503	0.49724	1.57621	0.419837	1.30104	0.932071	-1.49086	0.902881	0.578561	-1.98605	0.979258	0.288123	-0.288123	-0.493484	-0.195704	-1.305	-0.235498	0.794974	0.0894772	0.644815	0.604273	0.382819	1.17635	-1.0421	0.268354	0.770774	-0.0610195	-1.1025	1.03906
PSPTO_0275	PSPTO_0275	DNA-binding protein	-0.157278	0.157278	-0.301352	-0.169909	-0.163396	-0.396456	-0.170456	0.170456	-0.0139484	0.0477381	-0.0340858	-0.317412	-0.00634265	-0.256804	-0.0337671	-0.112768	-0.429431	-0.250051	-0.233961	-0.311703	-0.297748	-0.06002	-0.126714	-0.726434	-0.189615	-0.26883	-0.445181	-0.0530189	0.136618	0.235689	-0.235689	0.237606	0.202682	0.140433	0.126611	0.307504	0.281648	0.503939	0.553167	0.512299	0.559013	0.387954	0.13788	0.41938	0.466138	0.00660454	0.903095
PSPTO_0276	PSPTO_0276	haloacid dehalogenase-like family hydrolase	-0.282254	0.282254	-0.363692	-0.573331	-0.45243	-0.195051	-0.211087	0.211087	-0.187723	0.120271	-0.155391	-0.407318	0.435728	-0.293185	-0.549507	0.140726	-0.159556	-0.434426	0.316869	-0.157662	-0.378389	-0.0749482	0.188404	-0.57683	-0.0539811	0.100608	-0.0374649	0.154276	0.654483	0.0630692	-0.0630692	-0.275983	0.226196	-0.0169097	-0.300457	0.0954124	-0.198045	-0.399299	-0.623452	-0.356782	-0.836909	-0.250145	0.0379363	-0.881476	-0.0923037	-0.397874	-0.843248
PSPTO_0277	PSPTO_0277	hypothetical protein	-0.16959	0.16959	-1.05179	-0.363246	-0.62094	-0.308697	-0.132725	0.132725	-0.134377	0.324696	0.249671	-0.235732	-0.00295836	-0.0268951	-0.334008	0.00578009	0.00864775	0.0229329	0.455826	-0.731922	0.0653883	0.198926	-0.697675	0.0498404	-0.069005	-0.76579	0.0562406	-0.314314	-0.850193	0.339477	-0.339477	-0.23147	-0.325227	0.181175	0.0636149	-0.0523186	-0.0512139	0.107955	-0.0485318	-0.0999492	0.0141165	-0.662265	-0.35177	-0.178493	-0.284259	-0.400461	-0.129165
PSPTO_0278	PSPTO_0278	hypothetical protein	0.720221	-0.720221	0.306622	-0.0695947	0.00401479	0.474197	0.325136	-0.325136	0.0999079	0.146701	0.306639	0.0841557	-0.323174	0.142768	0.345901	-0.0697064	-0.143453	0.00421844	0.389233	-0.776491	-0.0984864	-0.107443	-0.46106	0.548794	-0.36466	-0.640756	1.01959	-0.276936	-0.582258	-0.151667	0.151667	-0.342422	-0.173545	-0.284018	0.0371778	0.399816	0.23746	0.87402	-0.0763066	0.0511574	0.803733	0.0901608	-0.0911402	1.29984	1.00015	0.314489	0.92145
PSPTO_0279	PSPTO_0279	hypothetical protein	0.480314	-0.480314	0.313487	-0.973988	-0.71177	-0.263797	-0.347068	0.347068	-0.0356575	-0.419868	-0.652847	-0.151884	0.396291	-0.119837	-0.976298	0.497803	-0.183981	-0.511075	-0.40632	0.332007	0.395872	-0.200875	0.341754	0.2098	-0.00483513	-0.281095	-0.313255	-0.0429113	-1.14803	-0.627838	0.627838	-1.07441	0.283905	-0.990023	-0.476331	-0.722405	0.474563	-0.499386	-0.932394	-0.595567	0.168759	-1.15314	-0.156306	-0.761523	-0.550328	-0.413771	-0.504042
PSPTO_0280	PSPTO_0280	methionine aminopeptidase	0.0472418	-0.0472418	0.0391667	-0.150942	0.218298	-0.102444	-0.102388	0.102388	0.155791	0.278758	0.137205	-0.0133716	0.150323	0.128971	0.0851305	0.149768	0.135892	0.0870151	-0.203884	0.201192	-0.00600291	-0.0537111	0.135078	0.388221	-0.240106	-0.00612829	-0.100544	0.256037	0.242131	0.0780342	-0.0780342	0.243957	-0.0947969	0.234557	-0.114866	0.127959	0.395373	0.0872487	0.491575	0.480119	0.168533	0.315145	0.333836	0.161737	0.497134	0.0095672	0.407976
PSPTO_0282	PSPTO_0282	membrane protein	0.0274217	-0.0274217	0.0143554	0.0249868	-0.642498	0.209566	0.241533	-0.241533	-0.0919236	-0.0135141	-0.0686978	-0.221192	-0.00203942	-0.117939	-0.0764496	-0.953059	-0.359924	0.110254	-0.238521	0.283849	0.323306	-0.304837	0.269934	0.432025	-0.180758	0.0404075	0.25584	0.100464	0.688571	-0.00472827	0.00472827	0.708065	-0.0738972	-0.159659	-0.186727	-0.477584	-0.433665	0.234902	-0.526284	0.325461	0.837822	-2.07425	-0.64776	1.17957	-0.718009	-1.55514	1.1406
PSPTO_0283	PSPTO_0283	hypothetical protein	0.143769	-0.143769	0.0979593	-0.0867771	0.0257247	-0.427386	-0.211313	0.211313	-0.257519	-0.0207685	-0.177487	0.014051	-0.201442	0.0189691	-0.301585	0.0672846	0.015844	-0.0962284	0.0325658	0.120174	-0.089172	-0.380125	0.142797	-0.262834	0.0319866	0.192135	0.0298374	-0.43749	-0.869364	-0.0240412	0.0240412	-0.267485	-0.0504358	0.178975	0.172051	-0.379542	-0.372906	-0.585228	-0.00121453	-0.0181055	0.131596	-1.11811	-0.338815	0.287141	0.48484	-0.562015	0.256144
PSPTO_0284	PSPTO_0284	hypothetical protein	-0.154145	0.154145	-0.106578	-0.0197366	-0.403738	0.424988	0.039227	-0.039227	-0.919397	0.090847	0.494842	-0.579184	-0.679776	0.0722536	-0.963303	-0.584656	-0.493328	-1.37539	-0.141474	0.109135	-0.868825	-0.129182	-0.206875	-1.56579	-0.048257	-0.00593157	-0.816005	0.580225	-1.82013	-0.239522	0.239522	0.00114469	-0.373656	0.279913	-0.447693	-1.54166	-0.0498584	-0.429554	-1.42529	0.288405	-0.980444	-1.42046	-0.161563	-0.0627384	0.0743874	-1.74732	0.137659
PSPTO_0285	PSPTO_0285	hypothetical protein	-0.101538	0.101538	-0.0792603	0.165855	-0.344769	0.263629	0.190193	-0.190193	0.0847391	-0.175643	-0.0895169	0.0243676	0.126619	-0.0746332	0.398076	0.275167	0.0335456	-0.189761	0.176798	0.0448937	0.113835	0.16058	0.198828	-0.120125	0.116732	-0.119752	0.276495	-0.157544	0.101447	-0.0435035	0.0435035	-0.242782	-0.248219	-0.141094	-0.117662	-0.184583	-0.0194617	-0.08119	0.0877254	0.18457	0.0359962	-0.305658	0.268352	0.150718	0.142602	0.0838272	0.125448
PSPTO_0287	PSPTO_0287	site-specific recombinase, phage integrase family	0.292989	-0.292989	-0.0408873	0.175955	-0.0259951	0.15654	-0.113734	0.113734	-0.0217613	-0.0135141	-0.00268997	-0.0304938	0.209483	0.127671	0.0865949	0.0921981	0.317043	0.109728	0.0552017	0.201752	0.414315	0.224908	0.494266	0.129752	-0.0906427	0.47061	0.0249084	0.302941	0.42724	0.104052	-0.104052	0.148054	0.113673	0.0897985	0.194895	0.140489	0.0359562	-0.00227663	-0.341063	0.135566	0.206172	0.0115213	0.0808703	0.301566	-0.130462	0.14188	-0.37234
PSPTO_0293	PSPTO_0293	hypothetical protein	-1.03729	1.03729	-0.417901	-0.406177	-0.966079	-0.339474	-0.25382	0.25382	-0.641273	-0.395096	-0.651727	-0.0628509	-1.37127	-0.774277	-0.283228	0.0440183	-0.866854	0.0940258	-0.366977	-0.472732	-0.780769	-0.26126	-0.408723	-1.1189	-1.02133	0.332387	-3.29846	-0.501974	0.555331	0.268191	-0.268191	-0.190741	-0.702866	-0.0227071	-0.569905	-0.0681626	-0.718161	0.0357132	-0.271485	-0.477825	-0.223384	-0.930783	-2.00285	-0.477559	-1.89048	-2.75341	-0.627365
PSPTO_0294	PSPTO_0294	hypothetical protein	-0.437086	0.437086	-0.39608	0.138309	-0.048856	0.474354	0.0223933	-0.0223933	0.633355	0.402205	-0.681684	0.266746	1.03466	0.565677	-0.383498	0.664971	0.532202	0.224281	0.38653	0.966036	0.311393	0.728809	0.303625	0.879196	1.01851	1.27089	1.13831	0.393537	0.410906	-0.121821	0.121821	-0.379241	0.298666	-0.467129	0.558803	-0.454068	0.650945	-0.0495317	0.280028	0.820123	0.703249	-0.533994	-0.494964	1.3847	-0.341857	0.718008	-0.723383
PSPTO_0295	PSPTO_0295	hypothetical protein	-0.640707	0.640707	-1.84958	-0.669738	-1.57415	-0.586221	-0.535302	0.535302	-0.109429	-0.931931	-0.224991	-0.681804	-0.264889	-0.541846	-0.684689	-1.76496	-0.915515	-1.08196	-0.356915	-0.79762	-1.16956	0.143704	-0.580422	-0.565363	-0.373483	0.711614	-1.77813	-1.87191	0.413906	0.227898	-0.227898	0.226714	-1.70746	0.317534	-0.0181228	-0.71764	-0.137035	-0.186909	-0.956922	-1.15292	-0.320207	0.543969	0.957859	1.24063	-1.18719	-1.06072	-1.17456
PSPTO_0296	PSPTO_0296	hypothetical protein	0.301294	-0.301294	-0.21432	0.436032	-1.09117	0.431766	1.04506	-1.04506	0.0397104	0.295466	-0.316938	0.647775	-0.345148	-0.352519	0.812028	-0.0540403	0.458679	0.792283	-0.157195	-0.0106269	1.46181	-0.570672	-0.765081	0.427782	-0.788059	0.404038	1.11175	-1.59975	-0.0623231	-0.584842	0.584842	1.24852	-1.1514	0.372784	0.200508	-0.600538	0.1781	1.241	-1.78676	-0.861133	1.00529	0.836455	-0.0541838	0.567619	-0.31872	-3.37432	1.48782
PSPTO_0297	PSPTO_0297	hypothetical protein	0.704309	-0.704309	0.682757	0.0652574	0.469327	0.267429	0.359064	-0.359064	-0.192074	0.436353	-0.317615	-0.382167	0.706392	-0.316408	-0.220106	0.071649	-0.262685	-0.603658	-0.0379093	-0.692141	-0.566535	0.0640643	-0.848337	-1.51347	-0.23451	-1.44483	-0.91577	-0.399971	-1.10037	0.0773803	-0.0773803	-0.491685	0.153899	0.214184	-0.019948	0.575375	-0.15149	0.118405	-0.0688465	-0.599603	0.392505	-0.882475	-0.353868	-0.0350725	0.0357666	-0.0869962	-0.456105
PSPTO_0298	PSPTO_0298	resolvase	0.322844	-0.322844	-0.514663	-0.0958468	0.241784	-0.0292148	-0.175935	0.175935	0.770812	-0.499349	-0.60393	0.565876	-0.499173	-0.343177	0.363941	0.366973	0.105093	0.563156	-0.4526	-0.258262	0.614243	-0.729651	0.440784	0.467081	-1.47865	-1.60385	0.840495	-2.86759	-1.95591	-0.298018	0.298018	-0.404072	-0.0944439	-0.375491	-0.090725	0.242704	0.366232	0.103693	-0.0751297	0.0719214	-0.079863	-0.790581	0.151384	-0.177726	0.530516	-1.29918	-0.672234
PSPTO_0299	PSPTO_0299	monooxygenase	0.150646	-0.150646	0.204994	-0.308652	0.0650058	-0.23487	0.00794888	-0.00794888	-0.110588	-0.170698	-0.13077	-0.200553	0.213428	-0.351291	-0.0185775	-0.10316	-0.365963	-0.0973743	0.113139	-0.672525	-0.140716	-0.0462783	-0.234754	-0.110591	-0.0402662	-0.357822	-0.207134	0.612087	-0.133642	0.233443	-0.233443	0.158916	0.12806	-0.131064	0.268723	0.243127	0.0479675	-0.0740798	0.00874866	-0.246122	0.0432334	-0.187796	-0.0742146	-0.313868	-0.0390895	0.0921222	-0.715247
PSPTO_0300	PSPTO_0300	succinate-semialdehyde dehydrogenase	0.0145677	-0.0145677	0.632543	0.535769	0.693523	0.524246	-0.0583513	0.0583513	0.1551	0.0211435	-0.0396344	-0.222741	-0.167198	0.0402123	-0.170489	-0.112823	-0.193832	-0.357516	-0.0223414	-0.0188145	-0.202597	-0.0100325	0.0147233	-0.23727	0.00422191	0.150657	0.186143	-0.820751	0.213501	0.15347	-0.15347	0.20314	-0.0436831	-0.194559	-0.340834	-0.262755	-0.487557	-0.267512	0.0275015	-0.140183	-0.0335942	0.163324	-0.332641	-0.994617	0.0666148	-0.891323	-0.380339
PSPTO_0301	PSPTO_0301	4-aminobutyrate aminotransferase	-0.0575538	0.0575538	1.25927	0.853855	1.08532	0.799293	-0.0385353	0.0385353	-0.17682	-0.0876032	-0.0801663	-0.303795	-0.225713	-0.258164	-0.126627	-0.535615	0.0152628	-0.322954	-0.369231	-0.160182	-0.118752	-0.329213	0.0506381	-0.295323	-0.510294	0.0838449	-0.269605	0.0813567	0.037354	-0.0307698	0.0307698	-0.286889	0.172766	-0.0401883	-0.252782	-0.314633	-0.255656	-0.280098	-0.395408	-0.146695	-0.399401	-1.06232	-0.410009	-1.02637	-0.551481	-0.965051	-0.945219
PSPTO_0302	PSPTO_0302	hypothetical protein	0.204689	-0.204689	0.702008	-0.0775536	0.175261	-0.288596	-0.0159242	0.0159242	-0.0256426	0.0971138	0.268097	-0.195192	0.0592669	0.0374327	-0.313685	-0.26166	-0.485032	-0.868288	0.436803	0.118825	-0.523922	0.468808	-0.0838029	-0.684894	-0.285269	-0.87692	-0.762602	-1.10841	-0.379442	0.198602	-0.198602	-0.00296382	-0.321748	-0.246704	0.216884	0.17192	-0.343002	-0.721293	-0.21493	-1.028	-0.350424	-1.38512	-2.02583	-0.501379	-0.601854	0.765261	0.0703219
PSPTO_0303	PSPTO_0303	response regulator	-0.0920208	0.0920208	-0.250605	-0.365784	-0.390434	-0.10359	-0.0233174	0.0233174	0.00400617	-0.263198	-0.0643243	0.00179294	-0.0998313	0.28237	-0.029461	-0.0170017	0.0914457	-0.053336	-0.181657	0.0414779	0.0800516	-0.362723	0.227919	-0.276833	-0.643218	-0.135778	-0.0919772	-0.398025	-0.123218	-0.173344	0.173344	0.206767	0.0670464	-0.0262089	0.121188	-0.190205	0.0943263	0.190235	-0.3278	0.0431348	0.2986	-0.499154	-0.0384168	0.434551	0.235777	-0.22501	0.0281145
PSPTO_0304	PSPTO_0304	sensory box/GGDEF domain protein	0.0334472	-0.0334472	-0.0920247	-0.198544	0.00562121	-0.103665	0.265176	-0.265176	-0.169097	-0.375877	-0.0797538	-0.125436	-0.374723	-0.181624	-0.0865324	-0.291294	0.212603	0.00834204	-0.0142911	-0.103391	-0.0873328	-0.979024	-0.202423	0.267325	-0.920176	0.167933	-0.460649	-0.712103	-0.416867	-0.330633	0.330633	-0.250266	0.289682	-0.235678	-0.255874	0.104268	0.0289684	0.267216	0.275457	0.260319	0.451309	-0.286029	0.101825	0.505692	0.0853198	-0.115982	0.344216
PSPTO_0305	PSPTO_0305	fatty acid desaturase	-0.116976	0.116976	0.0391108	-0.335103	0.169476	-0.441792	0.0986457	-0.0986457	0.0651769	-0.085855	0.0893725	-0.137706	-0.100602	0.0606508	0.0491978	-0.48078	-0.169438	-0.23049	-0.411124	-0.100289	-0.0202618	-0.360123	0.0899968	0.0851557	-0.388181	-0.875936	0.0855003	-0.671186	-0.696921	0.357545	-0.357545	-0.184788	-0.0761095	-0.0531081	0.056174	-0.241744	0.104859	-0.34517	-0.133257	0.750947	0.0125713	-0.451886	0.057635	0.251195	0.352588	0.0905466	0.207084
PSPTO_0306	PSPTO_0306	sensory box/GGDEF domain/EAL domain-containing protein	-0.0835753	0.0835753	-0.0238296	-0.0839516	-0.443674	-0.332928	-0.215171	0.215171	-0.448163	-0.0957031	-0.13732	-0.571706	-0.0670997	-0.0492992	-0.946522	-0.327928	0.0460084	-0.939755	-0.670709	-0.0229578	-0.63808	-0.159841	-0.295335	-0.991151	-0.660267	-0.26323	-1.85921	-0.168415	-0.168685	-0.217457	0.217457	-0.329784	-0.247111	-0.230026	-0.592702	-0.646542	-0.940896	-2.12304	-0.613552	-0.74051	-1.52736	-2.40696	-0.993114	-1.53134	-2.42391	-1.83976	-3.5625
PSPTO_0308	PSPTO_0308	sulfate-binding protein	0.16496	-0.16496	0.316662	0.0279977	0.33875	0.149977	-0.005447	0.005447	-0.0561458	-0.0263724	-0.0729795	-0.0840734	-0.0842563	-0.00564737	-0.011865	-0.481892	0.193811	0.0805981	-0.0920013	0.466036	0.177192	0.0882429	0.0718209	0.0947331	0.0845783	-0.250033	0.636703	0.335186	0.0941892	-0.0186848	0.0186848	-0.0346688	-0.15044	-0.086241	-0.0228036	-0.0463097	-0.0397727	-0.0587103	-0.114344	-0.0710943	0.00848943	0.0553469	-0.455465	-0.540042	0.182292	-0.195006	-0.633936
PSPTO_0309	PSPTO_0309	sulfate ABC transporter permease CysT	0.175787	-0.175787	-0.142877	-0.053552	-0.0347782	-0.0292461	0.0849938	-0.0849938	-0.174366	-0.205708	-0.218073	0.110261	-0.23555	-0.167528	0.0309226	-0.281723	-0.103814	0.0429381	0.00746682	-0.31953	0.0414773	0.0994666	-0.340127	-0.294294	-0.129534	-0.379369	-0.298624	-0.0606225	-0.647221	0.00703912	-0.00703912	-0.36671	-0.184078	-0.262366	-0.132701	-0.250512	-0.243416	-0.179142	-0.785715	-0.174489	-0.346682	-0.594871	-0.370522	-1.04814	-0.259808	-0.0659506	-0.724414
PSPTO_0310	PSPTO_0310	sulfate ABC transporter permease CysW	-0.23506	0.23506	-0.263026	-0.143216	-0.065767	-0.577223	-0.0040702	0.0040702	-0.0245218	-0.172624	0.28845	0.259499	-0.32565	-0.368657	0.198103	-0.303802	-0.195678	-0.040568	-0.27139	-0.487387	0.0984465	-0.0164981	-0.462245	-0.0238561	-0.369451	-0.337474	-0.0656179	0.0689511	0.197247	0.317939	-0.317939	0.45946	0.289517	-0.0470143	-0.132381	-0.239827	-0.0684706	0.228253	0.371858	0.481315	-0.0666062	-0.904775	-0.702243	0.0813254	0.0410662	-0.806122	-0.415946
PSPTO_0311	PSPTO_0311	sulfate ABC transporter, ATP-binding protein CysA	-0.895047	0.895047	-0.759113	0.303169	0.124838	-0.146877	0.112036	-0.112036	-0.571077	-0.552552	0.150195	-0.107412	-0.699682	0.283288	-1.10076	-1.5342	0.807322	-1.22205	-2.32151	0.89989	0.628877	-2.51533	0.61715	-0.887578	-4.08162	0.663475	-2.84626	-2.93734	1.5482	-0.368785	0.368785	0.525789	-1.15597	-0.592636	-0.386381	-0.482734	-0.462362	-0.394145	-0.190973	-1.00627	-0.357772	-5.31747	-0.813791	-0.315285	-0.913962	-1.43063	-1.26045
PSPTO_0312	PSPTO_0312	hypothetical protein	-0.424322	0.424322	-0.582806	0.500009	0.0571118	0.0536519	-0.284896	0.284896	0.0185879	-0.141247	-0.433962	-0.047724	0.234816	-0.678637	-0.735848	-0.250878	-0.208317	-0.518241	-0.0241607	0.262383	-0.29368	-0.379305	1.15135	-1.24198	-0.827577	0.991798	-0.73427	-1.06218	1.11345	0.496962	-0.496962	-0.627377	-0.477348	-0.145462	-0.053243	-0.263183	0.284643	0.0240399	-0.952631	-1.12403	0.366025	0.382342	-0.645001	-0.264174	0.0321758	-0.66123	-1.11663
PSPTO_0313	PSPTO_0313	cyclic nucleotide-binding protein	0.318825	-0.318825	-0.0103819	0.284341	-0.174418	0.389137	-0.14666	0.14666	-0.150608	-0.169824	-0.499222	-0.719953	-0.415822	-0.365061	-0.0730529	-0.187233	-0.741148	-0.412036	-0.0129311	-0.80009	-0.260319	-0.409028	-0.6993	-0.529711	-0.359577	-0.856632	0.355835	-0.378263	-0.39982	-0.204712	0.204712	0.322009	-0.0864724	0.282976	0.0413085	-0.810995	-0.172003	0.321694	-0.0242262	0.559981	0.456526	-0.76243	-0.0549439	0.218525	-1.0404	-0.528349	-0.554355
PSPTO_0314	PSPTO_0314	iron ABC transporter periplasmic iron-binding protein	-0.137572	0.137572	0.466369	0.866907	0.431418	0.88975	-0.0694194	0.0694194	0.262901	0.280855	-0.0983712	0.56031	0.310031	0.292829	0.688678	0.568801	-0.0107352	0.895219	0.321859	-0.462744	1.06419	0.262575	-0.111185	1.13808	0.6001	0.335423	1.23619	0.455651	0.280576	-0.0297659	0.0297659	0.560266	0.565477	0.380299	0.712189	0.4879	0.685601	0.831847	0.467622	1.12977	1.30123	0.455531	0.909655	1.2941	0.695326	1.08024	1.06314
PSPTO_0315	PSPTO_0315	iron ABC transporter permease	0.182184	-0.182184	-0.0611205	0.349721	0.0610056	0.404259	0.0712456	-0.0712456	-0.151103	-0.0476104	0.0267782	-0.0978467	-0.0181484	0.375875	-0.234259	0.271553	0.430905	0.17032	0.2754	0.345328	0.290866	0.727691	0.127517	-0.139218	0.861952	0.423444	0.290075	0.429923	1.11904	0.124243	-0.124243	0.343968	0.0849661	-0.140662	0.414498	0.29959	0.393233	0.601964	0.474041	0.253601	0.523515	-0.662133	0.700323	0.442818	0.673735	0.951505	0.826961
PSPTO_0316	PSPTO_0316	glycine cleavage system T protein	0.578267	-0.578267	-0.0177236	0.295739	0.286835	0.143866	0.0559571	-0.0559571	0.0411356	-0.144454	0.240106	0.438101	0.774148	0.61727	0.668452	0.815934	1.06852	1.1806	1.1354	1.46214	1.35081	1.6756	1.50861	1.73184	2.19466	1.69892	1.95152	2.49977	2.26414	-0.067249	0.067249	-0.297759	-0.15333	-0.342498	-0.285298	-0.0308794	-0.304714	-0.499538	-0.299379	-0.270591	-0.917747	-0.535479	-0.971415	-1.37392	-0.667294	-0.476138	-0.858534
PSPTO_0317	PSPTO_0317	glycine cleavage system H protein	-0.39244	0.39244	0.138967	0.569424	-0.285358	0.478223	0.532671	-0.532671	0.365806	0.0347415	-0.608376	0.163456	0.456983	-0.357927	-0.240115	0.812541	0.198297	-0.0861473	0.0568422	-0.734498	-1.06995	0.124582	-0.0394049	-1.39525	-0.0207928	-1.13269	-0.567083	-0.172094	-1.69188	0.280769	-0.280769	-0.149326	0.48293	0.823714	0.582198	0.32588	0.189834	0.34773	-0.242442	1.0438	0.37852	0.755623	-0.136919	-0.372627	-0.245379	0.271858	-2.65818
PSPTO_0318	PSPTO_0318	hypothetical protein	0.241346	-0.241346	-0.505818	0.11829	-0.686711	0.225947	0.0810626	-0.0810626	0.0401046	-0.0997991	-0.26629	-0.323938	0.0271211	0.0464912	-0.155929	0.137196	0.298632	-0.212217	-0.0463152	0.0138235	-0.0196159	-0.171489	-0.0315684	-0.542963	-0.135477	-0.306457	-0.434619	-0.305723	-0.384898	0.217428	-0.217428	0.219105	0.224695	-0.885255	0.256476	0.0108273	-0.380694	-0.145252	-0.341872	-0.313509	0.154115	-0.506316	-0.785733	-0.475575	0.656787	-0.35564	-0.395995
PSPTO_0319	PSPTO_0319	type IV pilus biogenesis protein	0.0468386	-0.0468386	0.787414	0.212684	0.768589	0.00805032	0.0637421	-0.0637421	0.292698	0.177127	0.107679	0.338119	0.0991421	0.372347	0.53502	0.284459	0.48679	0.416365	0.468421	0.218085	0.935994	0.573335	0.643225	0.840288	1.09358	0.561218	1.10056	1.20747	0.561016	0.00221242	-0.00221242	-0.0775577	-0.132102	-0.016353	0.213105	0.0593865	-0.0435582	-0.111441	-0.294151	-0.542774	-0.65028	-0.951047	0.0376631	0.0878848	-0.456846	-0.749167	-0.883357
PSPTO_0320	PSPTO_0320	hypothetical protein	1.12389	-1.12389	-0.191553	0.643331	-0.476236	0.588866	1.14173	-1.14173	0.394008	0.635442	0.439046	0.106951	1.19366	-0.1771	0.767781	1.49649	-0.673025	0.785667	1.51938	0.066464	0.812399	1.92916	0.0870777	1.36393	2.14847	-0.698043	1.55581	1.93026	-1.80294	-0.656842	0.656842	-0.690322	-0.512596	-0.381169	-1.22419	-0.354957	-1.16109	-0.0816606	-1.47037	-0.0270364	-2.30825	-1.54286	-1.06435	-0.761163	-0.271167	-0.425922	-1.01768
PSPTO_0321	PSPTO_0321	AsnC family transcriptional regulator	0.024332	-0.024332	-0.0942529	0.378308	-0.101008	0.50412	0.0273753	-0.0273753	-0.339283	0.10416	-0.234945	-0.278062	0.0500461	-0.00151871	-0.0270652	-0.0294363	-0.0797891	-0.282177	0.174202	0.420071	-0.592986	-0.284223	0.0446389	-0.642481	0.256199	0.0172059	-0.381273	0.260386	0.0760866	-0.269887	0.269887	-0.701695	-0.0934367	-0.00908875	-0.769575	0.0462473	0.0167429	-0.515538	-0.188309	0.14177	-0.338302	-0.00540867	0.172908	-0.724795	-0.611286	0.0557914	0.0544692
PSPTO_0326	PSPTO_0326	hypothetical protein	-0.172339	0.172339	0.0932951	-0.814918	0.370418	-0.222243	0.344539	-0.344539	-0.298765	-0.0974127	0.476125	-0.200536	0.289133	-0.232604	0.130878	0.169219	0.36806	-0.0502683	-0.119203	0.323381	0.536926	0.245016	0.734562	0.14775	-0.466774	0.3768	0.203146	-0.264116	0.780035	0.18793	-0.18793	-0.294598	-0.0743706	-0.0980921	-0.198611	-0.296071	0.102286	-1.3577	-0.551938	-0.782407	-0.811595	-0.452817	-0.132835	-0.251455	0.38515	-0.186171	-3.55432
PSPTO_0327	PSPTO_0327	S1 RNA binding domain-containing protein	0.125346	-0.125346	-0.00337365	-0.140984	-0.168939	-0.123573	-0.185082	0.185082	-0.143851	0.0410419	-0.239302	-0.0984421	0.00667157	-0.282216	-0.150999	0.0725844	-0.0706265	-0.265485	0.0515748	-0.127116	0.134102	0.120362	-0.173443	0.0237006	-0.292337	-0.0213572	-0.201944	0.348264	0.0477433	0.259836	-0.259836	0.153132	-0.252454	-0.22493	0.0533452	0.0884557	-0.291205	-0.355071	-0.449039	-0.427303	0.17783	-0.0329339	-0.173091	0.087435	-0.335497	-0.188264	-1.15828
PSPTO_0329	PSPTO_0329	osmolarity sensor protein EnvZ	0.230431	-0.230431	0.672928	-0.178315	0.339556	-1.71574	-0.353807	0.353807	-0.0596935	-0.294291	0.164672	0.0286695	0.0124786	0.0996215	0.0367413	-1.36331	0.500145	-1.39739	-2.41738	0.0141228	-0.943275	-1.89373	1.65897	1.13542	-3.41915	1.49995	-0.842144	-2.27421	0.404695	0.515941	-0.515941	0.119614	0.226577	0.470688	1.2021	0.222404	-1.98575	0.724865	0.597759	0.344948	2.23482	1.35337	-0.337847	1.38128	-0.752492	0.453059	0.335084
PSPTO_0330	PSPTO_0330	hypothetical protein	-0.118996	0.118996	0.103663	0.303661	-0.283951	0.243638	0.0271536	-0.0271536	-0.242106	-0.150541	-0.0439288	-0.298148	-0.327315	-0.764043	-0.219662	-0.457234	-0.317046	-0.179646	-0.288086	-0.279873	-0.401785	-0.84862	-0.595458	-0.822603	-0.411004	-0.741882	-0.593439	-0.637552	-0.749092	0.00253664	-0.00253664	-0.401334	-0.115242	0.0903738	0.109029	0.0100232	-0.716196	-0.532584	-0.277434	-0.909405	-0.483521	0.161252	-0.0310836	-1.13793	-0.780863	-0.439061	-0.416596
PSPTO_0331	PSPTO_0331	hypothetical protein	-0.0833033	0.0833033	0.378634	0.0988012	0.231154	-0.0827011	0.273357	-0.273357	-0.124496	-0.141546	0.168445	-0.189953	-0.300751	-0.36917	-0.337481	-0.364196	-0.165912	-0.213374	-0.245262	-0.0969895	-0.228799	-0.0419852	0.405878	0.119539	-0.274082	0.131225	0.272329	-0.0667775	0.364369	-0.348981	0.348981	-0.156478	-0.178254	-0.118259	-0.385203	-0.27472	-0.278684	-0.425321	0.113219	-0.206882	-0.249559	-0.990301	-0.508004	-1.48151	-0.513848	-0.452863	-0.00109934
PSPTO_0333	PSPTO_0333	hypothetical protein	0.484748	-0.484748	-0.0509899	0.0873049	-0.00651692	0.00792694	-0.132332	0.132332	-0.0711878	0.188791	-0.197365	-0.481094	0.0351158	-0.216195	-0.341761	-0.254555	0.2677	-1.07338	-0.181355	-0.184341	-0.495798	-0.393738	-0.520823	-1.13745	0.146585	-1.71672	-1.39488	-0.294101	-0.885555	0.399938	-0.399938	0.579484	0.574327	0.549106	0.0923611	1.08296	0.804276	0.433558	0.748846	0.0861415	0.104198	1.00924	-0.00723039	-0.983424	0.170705	-0.0187725	-0.502538
PSPTO_0334	PSPTO_0334	alginate biosynthesis transcriptional regulator AlgB	-0.0342492	0.0342492	-0.210935	-1.01709	-1.86434	-1.80879	-0.178676	0.178676	0.318178	0.0279562	0.587618	-0.353288	-0.404361	0.776752	0.486845	0.655677	0.655091	0.275674	0.294867	1.03428	-0.654128	0.25487	0.792902	-1.08403	0.0167437	0.379237	-0.656937	-0.825711	0.66465	-0.384515	0.384515	0.251259	0.669438	0.562706	0.49613	0.740137	0.512367	0.0421001	0.109045	-0.192444	-0.0109231	0.306929	0.309906	-0.740082	-0.403874	-2.05703	-0.565788
PSPTO_0335	PSPTO_0335	sensory box histidine kinase	-0.225248	0.225248	0.336146	0.309084	0.466593	0.524857	0.00227497	-0.00227497	-0.110007	-0.0265153	-0.394585	0.0546692	-0.201289	-0.578414	-0.264245	-0.53707	-0.213311	0.020815	-0.492204	-0.342132	-0.158594	-0.394778	-0.090408	0.0909868	-0.664508	-0.107096	-0.332641	-0.613089	-0.579532	0.319076	-0.319076	-0.504655	-0.697915	-0.860468	-0.586817	-1.14718	-1.06356	-1.35321	-2.23858	-1.15378	-2.06668	-2.64863	-2.18622	-1.54802	-2.17697	-1.66173	-1.89149
PSPTO_0336	PSPTO_0336	hypothetical protein	0.535527	-0.535527	0.0310084	0.189241	0.0149382	0.392394	0.0720404	-0.0720404	-0.181459	-0.482649	-0.437337	0.140877	-0.254412	-0.528964	-0.0270652	-0.801434	-0.597527	0.0281463	-0.858921	-0.681867	0.160017	-0.681708	-0.206348	0.312913	-0.474704	-0.0401798	0.456191	-1.01748	0.0884977	0.117227	-0.117227	-0.0236091	0.0633797	-0.269693	0.0331808	-0.0194294	-0.075385	-0.017006	-0.446446	-0.0420056	0.346544	-0.555002	0.0102756	0.264211	0.021218	-0.238317	0.604333
PSPTO_0337	PSPTO_0337	prevent-host-death family protein	0.600794	-0.600794	0.0476675	-0.127645	0.391096	-0.160009	0.245634	-0.245634	-0.307199	0.234671	0.0600245	0.29449	-0.172325	0.1181	0.182041	-0.380532	0.376782	0.282416	-0.185686	0.177466	0.172152	-0.0184981	-0.307625	0.730725	0.330429	-0.467906	0.868161	0.329888	0.220327	0.36821	-0.36821	-0.0415922	0.310794	-0.627874	-0.371939	-0.88323	-0.186874	-0.00119114	0.394333	0.179392	-1.00536	0.408955	0.607381	-0.402824	-0.346976	0.183534	-0.31751
PSPTO_0338	PSPTO_0338	N-acetylmuramoyl-L-alanine amidase family protein	0.0103633	-0.0103633	-0.0222795	-0.26871	-0.0585732	-0.199861	-0.233925	0.233925	0.199349	0.433098	0.0541646	0.13121	0.574069	-0.301802	0.388943	0.337031	0.0378196	-0.0456646	0.278547	-0.227284	0.0621209	0.335025	-0.278645	0.275958	0.0831301	-0.316443	-0.189741	-0.314441	-0.0580697	0.011686	-0.011686	-0.0563031	-0.0935473	0.153106	-0.111591	-0.0684575	0.296982	-0.185376	0.107568	0.146009	-0.246428	-0.184298	0.236282	0.0119936	0.0512346	-0.0882753	0.472643
PSPTO_0339	PSPTO_0339	diguanylate cyclase	0.0208976	-0.0208976	0.0396554	-0.212608	-0.151578	-0.703031	-0.146103	0.146103	-0.00340395	-0.0402625	-0.0654965	0.0778142	-0.34255	-0.226665	-0.0514197	-0.192715	-0.165156	-0.013042	-0.223137	-0.131418	-0.0323926	0.104415	0.197893	0.193198	-0.0961764	-0.111387	0.0861043	-0.127348	0.282503	0.22871	-0.22871	-0.0197499	-0.0381426	-0.303461	-0.217226	-0.253599	-0.343139	-0.373879	0.233255	-0.21757	-0.995079	0.284703	-1.07106	-0.71908	0.019778	-0.908846	-1.17523
PSPTO_0340	PSPTO_0340	endonuclease/exonuclease/phosphatase family protein	-0.503451	0.503451	-0.115762	0.0956794	0.0309783	-0.0289152	0.300686	-0.300686	-0.0304316	-0.270235	-0.0866225	-0.0117222	-0.359847	-0.219239	-0.512159	-0.245958	-0.320352	-0.0141699	0.139135	-0.25965	-0.207908	-0.28839	-0.379045	0.0126511	0.092903	-0.0747472	0.00405214	-0.249789	-0.625004	0.0519674	-0.0519674	-0.327151	-0.11607	-0.633321	-0.403656	-0.488474	-0.486785	-0.666328	-1.04725	-0.184099	-0.766094	-1.56685	-0.483369	-1.73394	-0.616556	-0.633718	-1.05587
PSPTO_0342	PSPTO_0342	hypothetical protein	-0.60262	0.60262	0.262068	1.76551	1.06125	2.27171	-0.412659	0.412659	-0.201715	0.947532	0.410674	-1.38255	1.19585	0.607608	0.193332	1.17503	1.30606	-0.959911	1.81254	2.2763	-0.797526	1.44668	3.12613	-3.91314	0.650779	1.91451	-3.21115	1.27698	1.44715	-0.329919	0.329919	-2.04471	-0.5661	-1.109	-5.16265	0.0459054	-1.02342	0.181918	0.977236	-0.473871	-0.679803	-0.580619	-0.860005	-0.0505876	-0.577553	-3.39247	-3.49243
PSPTO_0345	PSPTO_0345	hypothetical protein	0.188084	-0.188084	-0.312087	-0.603123	0.109582	-0.338262	0.180102	-0.180102	0.119654	-0.0210479	0.0079337	0.247726	0.4975	-0.019156	-0.266227	0.467969	-0.775105	0.0283644	0.430055	1.05367	0.0709186	0.390249	0.290452	-0.308599	0.691095	0.22637	-0.0338109	0.39463	-0.026087	0.394462	-0.394462	0.56929	0.358437	-0.431011	0.148334	0.09277	-0.264721	0.682732	-0.394208	-0.468944	-0.280833	-0.164262	0.0585725	0.51199	-1.00758	-0.939476	-0.46107
PSPTO_0347	PSPTO_0347	LacI family transcriptional regulator	0.229707	-0.229707	-0.00135398	0.0496556	-0.180198	-0.0821396	-0.0918369	0.0918369	-0.100605	0.0318337	0.0464608	0.0236974	-0.0241849	-0.0512219	0.0582022	0.343653	0.119575	0.126607	0.0338581	0.153091	0.147258	-0.267212	-0.0437224	0.291137	-0.363141	-0.0324163	0.0388253	-0.422145	-0.452657	-0.173045	0.173045	-0.263273	0.0680241	-0.113565	-0.537771	-0.37147	-0.488266	-0.386154	-0.552465	0.00642379	0.075904	-0.412102	-0.284158	-0.292116	-0.524153	-0.246482	-0.104948
PSPTO_0349	PSPTO_0349	xenobiotic compound monooxygenase, DszA family, A subunit	-0.211288	0.211288	0.162103	-0.412417	0.0230019	-0.362653	-0.0507833	0.0507833	-0.0860995	0.00156281	-0.0799878	-0.0202655	0.14985	0.0771373	-0.255824	0.155831	-0.236457	0.212667	0.147647	-0.337972	-0.16716	-0.0504786	0.279931	-0.693546	-0.202253	-0.139063	-0.0573104	0.378688	0.365511	-0.432188	0.432188	-0.116557	-0.0406932	-0.236576	-0.316342	-0.170146	0.377453	-0.0974491	0.326859	-0.0262179	-0.371789	-0.408321	0.177314	0.620196	-0.131811	0.164468	-0.131865
PSPTO_0350	PSPTO_0350	alkanesulfonate transporter substrate-binding subunit	-0.322094	0.322094	0.00363983	-0.755657	-0.0224392	-0.401011	-0.0260097	0.0260097	-0.149037	0.435227	-0.105646	-0.274708	0.269524	-0.471093	0.0384061	0.137627	0.379778	-0.0694486	0.161833	0.41461	-0.247396	-0.0680692	0.310875	-0.305042	0.371122	0.315503	0.633805	0.0452311	0.501744	0.114001	-0.114001	-0.124777	-0.22739	-0.173332	0.00995677	-0.059137	-0.184633	-0.0489674	-0.3547	-0.679686	-0.0712164	0.300348	-0.602349	-0.888662	0.0207613	-0.170606	-1.56158
PSPTO_0351	PSPTO_0351	oxidoreductase, aldo/keto reductase family	0.154254	-0.154254	-0.00405967	0.572498	-0.35467	0.392044	0.0369595	-0.0369595	0.185816	0.322511	0.193884	0.00766136	0.334081	0.244358	0.191512	0.194623	0.347778	0.0704452	0.182677	0.304528	0.454497	0.240597	0.257685	0.00429653	0.0404153	0.178286	0.160464	-0.0872303	0.0310556	-0.0239827	0.0239827	0.0404168	0.0214373	0.175535	-0.013963	0.0150904	0.0712864	0.0227179	-0.141753	0.189486	-0.58859	0.19866	0.734129	-0.448792	-0.201999	0.383611	-1.08189
PSPTO_0352	PSPTO_0352	nitrogen regulation protein NR(I)	0.211324	-0.211324	0.711656	0.89806	0.388015	1.05929	-0.32158	0.32158	0.506399	0.348908	0.14881	0.81185	0.327647	0.643109	1.23415	0.662168	0.728182	1.0037	0.412203	0.337187	1.20303	0.400778	-0.0902192	1.27535	0.3996	0.527242	1.88116	0.203839	0.721733	0.240579	-0.240579	0.00101072	-0.162012	-0.0250593	-0.346753	-0.332075	0.221549	0.064661	0.154577	0.269395	-0.0609407	0.349522	0.113135	0.541549	0.182938	0.0252158	0.0143195
PSPTO_0353	PSPTO_0353	nitrogen regulation protein NtrB	-0.366306	0.366306	-0.0217562	0.427366	-0.525343	-0.0292304	0.90104	-0.90104	-0.185368	-0.360762	-0.446931	0.0591152	-0.280742	-0.283535	-0.129033	-0.471575	-0.915768	-0.193962	-0.79168	-0.600578	0.423047	-0.442247	0.0892363	0.0853988	-0.82888	-0.562808	0.0132846	-0.0483671	0.228993	0.238586	-0.238586	-0.520407	-0.515597	0.114125	-0.626497	-0.437348	-0.208122	-0.0522443	-0.195629	0.318403	-0.244928	-0.780769	0.169221	-0.210584	-0.0551853	0.356521	-0.434245
PSPTO_0354	PSPTO_0354	hypothetical protein	0.603237	-0.603237	-0.310871	1.16799	-0.096586	1.08011	0.435093	-0.435093	0.399167	1.17493	0.307507	1.18912	0.720496	0.329547	1.34427	-0.0533168	-0.547818	1.68549	0.187691	-0.0160155	1.3953	1.41566	0.576707	1.77409	0.465757	0.21083	0.977891	0.42639	0.006274	-0.123724	0.123724	-0.152328	0.419235	-0.177997	0.796896	1.11701	0.947	0.12755	1.33044	0.218233	0.365315	0.812149	0.483568	-0.401213	0.329894	0.822828	0.048237
PSPTO_0355	PSPTO_0355	hypothetical protein	-0.0308188	0.0308188	-0.211801	0.542651	-0.437415	0.426746	0.264145	-0.264145	-0.177404	-0.361968	-0.519894	-0.637364	-0.167991	-0.88102	-0.38823	-0.706085	-0.491185	-0.188664	-0.716535	-0.384719	-0.239871	-1.28224	-0.17132	-0.0955126	-1.88922	-0.0761352	0.31261	-0.721224	-0.803262	0.0830932	-0.0830932	-0.111741	0.0388005	-0.0797109	-0.871703	-1.07375	-0.289929	-0.199371	-0.233399	-0.306834	-0.723442	-0.459576	-0.0624929	-3.40128	-0.327806	0.625774	-0.448562
PSPTO_0356	PSPTO_0356	hypothetical protein	-0.109144	0.109144	-0.153108	0.481841	-0.135004	0.490682	-0.271495	0.271495	-0.106253	-0.446491	0.00943363	-0.278343	-0.386	-0.238935	-0.6271	-0.0602984	0.0548304	-0.458166	-0.229262	-0.489658	-0.119517	-0.156076	0.0333663	0.498299	0.418027	0.324107	0.763542	0.627807	0.485335	0.0333844	-0.0333844	0.0101342	-0.0131518	0.063107	-0.741719	-0.501489	-0.285688	-0.575349	-0.935892	-0.108142	-0.121778	-0.809907	0.223643	-0.85219	-0.371438	-0.941341	-0.144805
PSPTO_0357	PSPTO_0357	chorismate mutase	-0.11347	0.11347	0.492809	0.219731	0.465242	0.00212635	-0.265962	0.265962	0.492048	0.374857	0.405513	0.292197	0.728347	0.24309	-0.220877	0.606435	0.594084	0.330463	0.840738	0.017913	-0.306521	0.00741308	1.15812	-0.507606	0.184901	0.691022	0.10107	0.295703	0.950188	0.484717	-0.484717	-0.263419	0.722327	-0.170231	0.144806	-0.336426	0.508813	-0.399074	-0.135572	-0.0403463	-0.594681	0.776197	0.536875	-0.0615215	0.349201	0.188295	-1.19478
PSPTO_0362	PSPTO_0362	DeoR family transcriptional regulator	0.203543	-0.203543	0.574815	1.18105	0.637541	1.43522	0.17769	-0.17769	0.788494	0.204235	0.475696	1.38945	0.344342	0.544706	1.45719	0.853119	0.767342	1.74689	1.00814	1.03441	2.41896	2.05576	1.8614	3.00434	2.04223	1.71589	3.56851	2.84037	2.68411	0.272136	-0.272136	0.852315	0.526174	0.934218	1.11038	1.30291	1.07668	1.58521	1.82149	1.9369	2.10308	1.88027	1.95631	1.98999	1.94609	2.02417	2.23824
PSPTO_0363	PSPTO_0363	sorbitol dehydrogenase	0.581349	-0.581349	-0.196398	0.120304	-0.343942	-0.184074	0.144471	-0.144471	-0.507821	0.551807	0.189077	-0.340495	0.524975	0.0131383	0.186674	0.393306	-0.040986	-0.435367	0.44502	-0.13838	-0.524795	1.02043	0.161108	-1.10814	0.894797	-0.538958	-1.55593	1.56266	-0.483268	0.663513	-0.663513	0.266809	0.577607	0.180592	-0.00408471	-0.115313	0.0209419	0.0381326	-0.272811	1.12922	0.663572	-0.113553	-0.0957001	0.447385	0.0360519	0.628433	0.410622
PSPTO_0364	PSPTO_0364	sugar ABC transporter periplasmic sugar-binding protein	-0.200902	0.200902	0.0856396	-0.0670247	0.104497	-0.0515946	0.333114	-0.333114	-0.380195	0.00535651	-0.0961377	-0.223082	-0.227513	-0.0325659	-0.396683	0.0638162	-0.0222434	-0.774162	-0.15102	0.0301575	-0.65673	-0.209399	-0.201558	-0.505383	-0.0843054	-0.571681	-0.996409	0.00173899	-0.287774	0.0439132	-0.0439132	-0.316379	0.142812	0.289292	0.0558318	-0.204852	0.281604	-0.564461	-0.0450898	0.110283	-0.26194	-0.872873	0.216224	-0.258297	-0.134446	-0.359419	0.0707298
PSPTO_0365	PSPTO_0365	AraC family transcriptional regulator	-0.53018	0.53018	0.722594	0.499958	-0.144855	1.00111	-0.798847	0.798847	-0.00812843	0.807801	-0.405617	-1.32619	0.421795	-1.02684	-0.213334	0.598071	-0.577161	-1.10158	1.47103	-0.358298	0.0103628	1.43521	0.402651	-0.250844	1.70433	-0.462742	-0.374498	2.07218	-0.98872	-0.394717	0.394717	0.489647	0.197112	0.454292	-0.308968	1.22655	0.526618	0.444359	1.15959	0.000388997	0.248728	0.712254	0.876882	0.96943	1.07631	0.90684	0.765901
PSPTO_0366	PSPTO_0366	Na+/H+ antiporter NhaP	0.281194	-0.281194	0.322573	-0.357553	0.187127	-0.553914	-0.0333594	0.0333594	-0.345466	0.00283055	-0.116672	-0.300961	0.0846916	-0.0750384	-0.553953	-0.337956	-0.264764	-0.241125	-0.0463152	0.0492219	-0.257535	-0.0643143	-0.0602915	-0.108378	-0.188581	0.0249438	0.326786	-0.0870616	0.340194	-0.0264748	0.0264748	0.504941	-0.199955	0.0544284	0.0540643	0.256787	0.199709	0.0418658	0.126948	0.511818	0.322382	0.143625	0.183727	0.366754	0.0970686	0.0503581	0.288387
PSPTO_0367	PSPTO_0367	hypothetical protein	-0.395381	0.395381	-0.145147	0.225366	-0.0671292	0.360793	-0.0306138	0.0306138	0.128205	-0.504588	-0.186996	-0.475943	-0.836553	-0.155243	-1.01261	0.526984	0.382014	-0.0349867	0.474849	0.164111	-0.333696	0.0996817	-1.10255	-0.184341	-0.495413	-0.152843	0.382376	-0.417447	-0.0903202	-0.0465941	0.0465941	-0.20239	-0.283791	0.00350699	-0.256217	-0.00460678	-0.34478	-0.827289	-0.754212	-0.207848	-0.330577	0.35082	0.0249975	-1.57549	-0.425768	0.6163	-0.173312
PSPTO_0368	PSPTO_0368	hypothetical protein	-0.32934	0.32934	0.684703	0.0419769	0.671202	0.0156771	-0.148624	0.148624	-0.105641	-0.648205	-0.332681	-0.323009	-0.446117	-0.214165	-0.503258	-0.281624	-0.465221	-0.624284	-0.416883	-0.28899	-0.320697	-0.717845	-0.647516	-0.38905	-0.0995058	-1.22363	-0.79374	0.281268	-1.95991	0.139665	-0.139665	-0.272822	-0.592935	-0.563406	-1.00878	-0.513757	-0.845727	-0.597101	-0.618562	-0.364251	-1.04141	-0.141551	-0.37408	-1.04279	-0.500955	-0.663616	-1.10721
PSPTO_0369	PSPTO_0369	outer membrane porin, OprD family	0.0683436	-0.0683436	-0.0868021	0.0719439	0.151588	0.180734	0.119776	-0.119776	0.0333876	-0.111217	-0.287203	-0.020197	-0.101976	-0.124163	-0.137245	-0.287507	-0.15546	-0.0494463	-0.438127	-0.0318004	-0.0433478	-0.115927	-0.302679	0.100637	-0.360835	-0.28835	0.23206	-0.063696	-0.167987	0.00320384	-0.00320384	0.0254027	-0.0215295	-0.0780979	0.125503	-0.0537824	-0.135317	-0.236995	-0.0588755	-0.10145	-0.0122448	0.169943	0.267033	-0.462746	0.0562854	-0.148684	0.204715
PSPTO_0370	PSPTO_0370	MATE efflux family protein	0.247624	-0.247624	0.258349	0.0161218	-0.328529	-0.169687	-0.0235419	0.0235419	-0.2061	-0.0871177	-0.00720669	-0.483421	-0.256937	-0.462549	-0.680083	-0.528355	-0.374316	-0.631661	-0.354976	-0.3782	-0.469613	-0.334534	-0.850914	-0.709686	-0.638872	-0.939574	-0.987721	-0.772582	-0.8503	0.308259	-0.308259	-0.0680296	-0.0063572	-0.155055	-0.304046	-0.261887	-0.59877	-0.893624	-0.399771	-0.652681	-1.08484	-0.700719	-0.843749	-1.68445	-0.257506	-1.28929	-1.59775
PSPTO_0371	PSPTO_0371	indoleacetate-lysine ligase	-0.0713253	0.0713253	0.462679	0.0671518	0.367262	0.0837394	0.0883717	-0.0883717	0.0749089	0.0580441	0.43149	0.218792	0.479215	0.614688	0.220218	0.171895	0.842689	0.388224	0.275935	0.805502	0.58055	0.427891	0.56463	0.47706	0.401978	0.726936	0.381643	0.357032	0.573804	0.00756112	-0.00756112	0.263466	0.116376	0.418582	0.29466	0.293367	0.443155	0.148646	0.799111	0.486354	0.0454021	0.0249632	0.748384	0.370119	0.753948	0.78328	0.399479
PSPTO_0373	PSPTO_0373	Rhs family protein	-0.262623	0.262623	-0.0438897	0.478129	-0.0423266	0.459377	-0.102018	0.102018	0.00161706	0.106844	-0.0313619	0.118184	0.195626	0.0528251	0.206368	0.0288891	-0.0474073	0.0030521	0.0570632	-0.171505	0.111681	0.237376	-0.0867882	0.490187	0.252539	0.0426984	0.250969	0.0932933	0.120331	-0.117901	0.117901	-0.17431	0.0566662	0.0102891	0.0754703	0.0567877	-0.14068	-0.228497	-0.0943423	0.0368319	-0.572112	0.152041	-0.126653	-0.138292	0.0487317	-0.219777	-0.576797
PSPTO_0375	PSPTO_0375	cation efflux family protein	0.150062	-0.150062	0.248528	-0.171149	0.402649	-0.286381	-0.153492	0.153492	-0.0660249	-0.0854244	0.187319	0.0784385	0.134266	-0.0900762	0.26843	-0.0403527	0.263107	0.0476334	0.151543	0.293068	0.185831	0.157555	0.504926	0.275241	0.028571	0.574231	0.155274	0.194962	0.601545	-0.224164	0.224164	-0.249047	0.0592492	-0.224256	-0.0916253	-0.147985	-0.378607	-0.225062	-0.44963	-0.443652	-0.327619	-0.884026	-0.738219	-0.0905129	-0.142686	-0.277762	-0.94771
PSPTO_0376	PSPTO_0376	cation efflux family protein	0.00112742	-0.00112742	-0.38398	-0.183806	-0.195556	-0.429996	0.1688	-0.1688	-0.122141	-0.0843824	-0.310358	-0.579244	-0.173697	-0.284816	-0.857357	-1.51084	-0.812797	-0.450169	-1.37416	-0.695973	-0.274041	-1.26333	-0.794411	-1.81111	-0.788925	-0.40787	-0.82637	-1.9699	0.464654	0.103601	-0.103601	-0.260418	-0.155291	-0.150004	-0.118756	0.207675	-0.327459	-0.424032	-1.20824	-1.12251	0.186196	-0.615201	-0.357039	-1.83417	-0.433978	-0.543082	-0.855755
PSPTO_0377	PSPTO_0377	metal ion efflux outer membrane protein	-1.19908	1.19908	1.37016	1.37279	1.24732	1.1924	0.354866	-0.354866	0.003632	0.0661785	-0.841437	0.162002	-0.30227	-1.22253	-0.650512	0.175205	-0.351162	0.0926542	0.336269	-0.590678	-0.147036	-0.212114	0.222432	-0.273309	-0.163707	-2.08625	-1.05353	0.122582	-0.337999	0.0889446	-0.0889446	0.0340266	-0.0644278	-0.219939	-0.116888	0.495616	-0.0114474	0.0330086	-1.44336	0.158048	-0.44299	-0.334753	-0.768313	-0.119433	-0.28251	0.0215351	-0.0122696
PSPTO_0378	PSPTO_0378	DNA-binding heavy metal response regulator	-0.0609263	0.0609263	-0.2468	-0.153871	-0.119376	-0.0256451	0.338511	-0.338511	0.282583	0.377323	0.123914	0.723739	0.226148	0.249248	1.05521	0.654301	0.158087	0.599212	0.660093	0.264241	0.893837	0.362513	0.309623	0.591726	0.471645	0.0301214	1.00157	0.625902	-0.663795	0.0961271	-0.0961271	-0.00793401	0.0928146	0.303826	0.349182	0.148602	0.349949	0.00745137	-0.0451636	0.235086	-0.0722205	0.50617	-0.230527	-0.18586	-0.0258289	0.380452	-0.796433
PSPTO_0379	PSPTO_0379	heavy metal sensor histidine kinase	-0.10183	0.10183	-0.284992	0.330033	-0.566258	0.181773	0.102472	-0.102472	-0.0755336	-0.0988133	-0.737037	-0.316044	-0.205098	-0.24283	-1.1155	-0.874796	-0.745586	-0.8343	-0.621616	-1.00472	-1.07566	-0.715532	-0.554674	-1.32695	-1.05761	-0.694428	-1.00618	-0.416241	-1.13183	0.238532	-0.238532	-0.214976	-0.646099	-0.57821	0.111464	-0.472463	-0.603217	-0.380829	-0.572402	0.0447276	-0.558782	-0.738342	-0.187591	-1.26249	-0.671249	0.0906126	-0.585792
PSPTO_0380	PSPTO_0380	hypothetical protein	-0.00597851	0.00597851	-0.181826	-0.196608	-0.236359	-0.27837	0.220306	-0.220306	0.562078	0.136987	0.170855	0.348363	-0.099901	0.00454871	0.195361	-0.849528	0.368139	0.41636	-0.426668	0.349134	0.702967	-0.369425	0.526159	0.0212418	-0.0637371	0.784384	1.07891	0.556371	0.0809107	0.373902	-0.373902	-0.40864	0.232091	-0.137487	0.0755748	-0.718034	0.128699	-0.312466	0.0448236	-1.02541	-1.49177	-1.55253	-0.452732	-0.406519	0.28697	0.631137	-1.96208
PSPTO_0382	PSPTO_0382	NAD-dependent DNA ligase LigB	0.0238859	-0.0238859	0.248932	-0.303763	0.340189	-0.0258498	-0.22895	0.22895	-0.114465	0.205387	0.138017	-0.241409	0.0940681	0.645077	-0.311444	-0.142694	0.401058	-0.0780198	0.135326	0.224467	0.0525597	-0.0338621	0.264219	0.232939	-0.115265	0.184533	0.344231	-0.335975	-0.153259	-0.0227796	0.0227796	0.0433107	0.221589	-0.0530889	0.00633097	-0.160098	0.276004	-0.152304	-0.177726	0.305526	-0.715679	-0.26884	-0.545441	-0.132012	-0.370749	0.17847	-0.42522
PSPTO_0384	PSPTO_0384	ArsR family transcriptional regulator	-0.6032	0.6032	0.372428	1.29572	0.177139	1.13359	0.185385	-0.185385	-0.466263	-0.0221867	-0.125396	-0.661631	-0.65515	-0.0551434	-0.466376	0.325744	-0.446286	-0.629061	0.183314	-1.60388	-0.388109	0.759274	-1.51865	-2.24441	0.610045	-3.17852	-1.6989	0.772066	-2.35562	0.159115	-0.159115	0.444154	-0.51097	0.147798	1.04983	-0.390502	-0.792078	0.12356	0.506862	-0.697069	0.0535016	-1.06937	-0.463562	0.949616	0.620197	-0.0852722	0.155856
PSPTO_0387	PSPTO_0387	phosphoglycerate kinase	-0.745532	0.745532	-0.526816	0.65092	-1.13293	0.54191	0.865155	-0.865155	-0.246638	-0.137647	-0.764728	-0.187314	0.0107525	-0.49824	-1.03272	-0.387014	0.244331	0.0173668	-1.37236	-0.242128	-0.411313	-1.73061	-0.585704	-1.63536	-1.3057	-1.3731	-1.01956	-3.79638	-0.66427	0.377067	-0.377067	-0.410738	-0.243503	-1.54811	-0.290575	0.0904192	-0.226631	-0.798111	0.626661	-1.26517	0.150048	0.872831	-3.27085	0.432592	0.7311	0.5433	-1.25944
PSPTO_0389	PSPTO_0389	lipoprotein	-0.41322	0.41322	-0.68466	0.786759	-0.72331	1.58466	-0.353373	0.353373	0.769075	-0.331839	0.897595	1.41083	0.786954	0.517437	1.98886	1.32599	0.507937	2.86604	2.65044	1.52499	3.66518	2.8264	2.71685	3.5809	3.34212	2.54993	4.50021	3.70633	3.36669	0.606108	-0.606108	0.502025	-0.200128	0.274599	-0.00155587	0.292492	0.577022	0.659998	0.809105	1.2862	0.375382	0.709441	1.60452	1.06736	1.78464	1.96084	1.50369
PSPTO_0391	PSPTO_0391	hypothetical protein	0.349601	-0.349601	0.471719	0.197659	0.40291	0.699176	-0.0430919	0.0430919	0.122679	-0.163378	0.396106	-0.321277	-0.686246	0.0504964	-0.0808675	-0.418235	0.16314	-0.676431	-0.194774	0.600552	0.148369	-1.48455	-0.236297	-0.743636	-1.31701	0.182579	-0.635182	-1.35845	0.136583	0.192695	-0.192695	-0.354154	-0.515188	0.247192	-0.101458	0.333996	0.872536	-0.0865679	-0.305062	-0.130783	-0.304632	-0.940402	-0.256227	0.990496	-0.161747	-1.42337	0.979724
PSPTO_0393	PSPTO_0393	hypothetical protein	0.215012	-0.215012	-0.221488	-0.127863	-0.340086	-0.342757	-0.112326	0.112326	-0.266404	0.298004	0.257067	-0.0667639	0.219469	0.128915	0.4073	0.30424	-0.267326	-0.210766	-0.0348979	-0.622084	-0.314726	-0.706625	-0.474859	0.111528	-0.130314	-0.347924	-0.578441	0.173712	-0.282278	0.314407	-0.314407	-0.223222	0.394787	-0.0863705	-0.389922	0.141393	-0.141596	0.308156	0.503917	0.0383512	-0.41632	0.187186	-0.588238	-1.03286	0.0394751	-0.542966	0.347977
PSPTO_0394	PSPTO_0394	renal dipeptidase family protein	-0.485014	0.485014	-0.0794057	-0.805293	-0.128127	-0.63307	0.135706	-0.135706	0.123577	-0.00670144	-0.078505	0.0203378	-0.264867	0.352791	0.318534	-0.432704	0.312249	0.045028	-0.380971	0.057815	0.175406	-0.189155	0.221832	0.00346124	-1.17455	-0.145215	0.329389	-0.811305	0.103275	0.0782963	-0.0782963	0.288825	0.208784	0.0852673	0.198013	0.48178	-0.0262381	-0.127349	-0.490927	0.000214682	0.00505242	0.074234	0.689294	0.172459	-0.0265266	0.064766	-0.504999
PSPTO_0395	PSPTO_0395	hypothetical protein	0.134217	-0.134217	0.0276843	0.194719	0.0456044	0.0577414	0.0345672	-0.0345672	-0.260381	-0.0155359	-0.282117	-0.122033	-0.128513	-0.316848	-0.28974	-0.0503802	-0.0424859	-0.450443	0.151011	-0.108515	-0.303456	0.121981	-0.573471	-0.194848	0.0200638	-0.371283	-0.484526	0.119622	0.0161991	0.0185787	-0.0185787	-0.116526	-0.0195707	-0.00446105	-0.14711	0.053442	-0.484047	0.00518191	-0.393844	-0.258613	-0.330553	-0.228846	0.0376223	-0.307467	-0.174244	-0.207871	0.340678
PSPTO_0396	PSPTO_0396	NADH:flavin oxidoreductase/NADH oxidase family protein	0.130185	-0.130185	0.085347	-0.305265	-0.26886	-0.191597	0.141673	-0.141673	-0.0204438	0.164808	0.181063	0.187639	-0.0359527	0.456389	0.0473893	0.162915	0.495369	0.348528	-0.0763814	0.474602	0.399286	0.198276	0.356298	0.0680574	0.589965	0.435901	0.201844	0.484801	-0.266136	0.00320458	-0.00320458	0.145042	0.401299	-0.00605293	-0.0360472	-0.174611	0.19498	0.089357	0.038606	-0.132385	0.107619	0.0387134	0.106847	0.212647	-0.123854	-0.0043351	-0.415727
PSPTO_0397	PSPTO_0397	iron-sulfur cluster-binding protein	0.216086	-0.216086	-0.387278	0.447339	-0.580987	0.302262	-0.352959	0.352959	-0.158764	0.0663163	0.116944	-0.450697	-0.00608547	0.433486	-0.781	0.0933285	0.337056	-0.541897	-0.368681	0.116352	-1.64334	-0.0358791	0.414176	-0.926836	-0.398219	0.197898	-0.763899	-0.994853	0.871922	0.0636454	-0.0636454	-0.0377616	-0.218447	0.226657	-0.36589	0.0674312	-0.193444	-0.325353	-0.251669	0.191683	-0.0506101	-0.206325	0.00285047	0.155356	0.367535	0.161636	-0.159569
PSPTO_0398	PSPTO_0398	electron transfer flavoprotein subunit alpha	-0.393231	0.393231	0.739067	-0.528557	0.146976	-0.515633	0.242415	-0.242415	0.0452472	0.271246	-0.210734	-0.285102	0.0416172	-0.174074	-0.547845	-0.383222	-0.574013	-0.872424	-0.31504	-0.788807	-0.755105	-0.618427	-1.12183	-1.16848	-0.571789	-1.14849	-1.11465	0.258997	-1.22269	-0.392891	0.392891	-0.0350829	0.426288	0.00204251	-0.341459	-0.232121	0.243089	-0.388053	-0.244117	-0.488135	-0.83703	0.00420373	0.179911	-0.809317	-0.0472697	-1.17895	-0.423925
PSPTO_0399	PSPTO_0399	electron transfer flavoprotein subunit beta	0.101629	-0.101629	0.0298417	-0.254797	-0.47671	-0.375662	-0.0390867	0.0390867	0.080761	0.361008	0.107926	0.251326	0.329082	-0.124698	-0.0930654	0.617333	-0.313693	-0.148194	0.207673	-0.400516	-0.0520874	0.169981	0.302184	-0.202063	0.0212699	-0.326397	-0.128042	0.313957	0.0560894	-0.0247872	0.0247872	0.143352	-0.346501	0.230054	0.429488	0.260939	0.0988022	0.575911	-0.0603072	0.321773	0.573684	0.280954	-0.0389639	0.498968	0.329728	0.312961	1.2084
PSPTO_0400	PSPTO_0400	chitinase	-0.0721781	0.0721781	0.0287401	-0.0618382	0.0521907	0.100882	0.0113254	-0.0113254	0.0278033	0.0649709	0.0343639	-0.136163	0.0639768	0.0588486	-0.185205	0.0799783	-0.0489583	-0.029851	0.148896	-0.151114	-0.0407811	0.138962	-0.186378	-0.0613598	0.277168	-0.179855	-0.140603	0.426084	-0.154958	0.0826137	-0.0826137	-0.117764	0.264225	0.0856966	0.108384	0.24179	0.0646931	-0.0928551	0.0784489	-0.0796622	-0.106651	0.0480413	0.0735107	-0.367453	0.22972	0.0180424	-0.354059
PSPTO_0401	PSPTO_0401	iron-sulfur cluster-binding protein, Rieske family	-0.323186	0.323186	-0.105848	0.00775786	0.241076	0.00955395	-0.0395925	0.0395925	-0.267721	-0.172529	-0.114285	-0.242098	-0.515843	-0.209848	-0.347537	-0.396724	-0.0608003	0.00878078	-0.245243	-0.0183126	-0.229518	-0.0466023	0.00295334	0.137813	0.064803	0.022589	-0.246101	-0.265142	-0.123218	0.0732224	-0.0732224	0.269244	0.267717	0.202921	0.144581	0.304582	-0.0680326	0.351529	0.0558508	0.120866	-0.121984	-0.363923	0.499344	0.28269	-0.42569	0.48985	-0.477884
PSPTO_0402	PSPTO_0402	iron-sulfur cluster-binding protein	-0.158929	0.158929	0.0428416	-0.0886267	-0.0776305	-0.234279	-0.0142928	0.0142928	-0.2093	0.186697	0.134851	-0.217728	0.29145	0.144988	-0.119411	0.109147	0.235966	-0.224613	0.236995	0.186619	-0.389461	0.252448	0.186091	-0.0880026	0.345128	0.0522924	-0.284688	0.363423	-0.0109427	-0.197335	0.197335	0.20856	0.347376	0.192355	-0.0219867	0.131258	0.174137	0.0490811	0.317568	0.104606	0.0932467	0.279439	0.175042	0.388162	0.226731	0.292318	0.16436
PSPTO_0403	PSPTO_0403	hypothetical protein	0.160238	-0.160238	0.318878	-0.301221	0.427078	-0.375471	0.0649406	-0.0649406	0.175484	0.135829	0.184351	0.314927	0.150874	-0.0945042	0.197069	0.354558	0.0631513	0.305174	0.430419	-0.0465363	-0.321117	0.330073	0.56639	0.106289	-0.30103	0.250863	-0.591051	-0.0872219	-0.606026	0.27613	-0.27613	0.118557	0.365484	-0.0904619	-0.672349	0.965162	0.384918	0.198734	0.893647	-0.214486	-0.148713	0.432338	0.388563	-0.862295	0.428281	0.485419	0.433551
PSPTO_0404	PSPTO_0404	hypothetical protein	0.305239	-0.305239	-0.591293	-0.470146	-0.756049	-0.226206	0.00871631	-0.00871631	-0.259257	0.579611	-0.660108	-0.368745	0.489077	0.533381	-0.392749	0.710879	0.210888	-0.875024	-0.021362	-0.681008	-0.643841	0.638474	-0.342909	-0.886441	0.617013	0.278515	-0.334088	0.305645	0.527411	0.413544	-0.413544	-1.03232	-0.125804	-0.493345	-0.528175	-0.722732	0.506686	-0.41583	-0.0796924	-1.00148	0.0217882	0.0279366	-1.01477	1.04348	-0.675766	-0.00837868	1.48291
PSPTO_0405	PSPTO_0405	peptide methionine sulfoxide reductase	0.376341	-0.376341	-0.468082	0.459069	-0.00983518	0.396691	0.225496	-0.225496	0.0769439	0.10367	-0.0406603	-0.0843358	0.138829	0.261783	0.155009	0.277358	0.441141	-0.0468064	0.253192	0.222448	-0.273494	0.478256	0.137268	-0.0309016	0.561364	-0.0537432	0.419926	0.912635	-0.173269	-0.153042	0.153042	0.381127	0.374701	0.0886268	-0.186298	0.152203	0.0973762	-0.151981	-0.0277315	-0.0947984	-0.674458	-0.114775	-0.263182	0.130435	-0.0366658	0.759642	-0.0567263
PSPTO_0406	PSPTO_0406	sensory box/GGDEF domain/EAL domain-containing protein	-0.0663769	0.0663769	0.833396	1.60828	0.0493512	0.63151	0.09472	-0.09472	1.2119	1.44756	1.47236	1.87506	2.54346	2.6718	3.64784	4.18078	4.79171	5.53566	6.38633	6.73927	7.55082	7.87136	8.45195	9.14357	9.47591	9.95125	10.9647	10.5206	11.307	0.118791	-0.118791	-1.22885	-1.32784	-1.48326	-2.31361	-3.28854	-2.8092	-3.84656	-4.47701	-4.65214	-3.61384	-3.12822	-3.83088	-4.49949	-3.34983	-3.83542	-2.29408
PSPTO_0407	PSPTO_0407	drug resistance transporter, EmrB/QacA family	-0.62733	0.62733	-1.00814	0.0697782	-0.270431	-0.0316236	0.225367	-0.225367	-0.0469294	0.561513	0.611861	-0.0795437	-0.510766	0.306172	1.24284	0.0242559	-0.043163	1.15689	-0.0978423	-0.26671	1.4487	1.31531	-0.0718656	0.98069	0.140853	-0.170983	1.45009	-0.199791	0.0413266	-0.261854	0.261854	-0.391088	-0.107949	0.318333	0.17652	-0.425301	0.386076	-0.122787	-1.06056	-0.119764	-0.594631	0.505079	-0.462399	-0.330909	-0.814596	-0.183647	-0.428331
PSPTO_0408	PSPTO_0408	hypothetical protein	-0.310785	0.310785	-0.195435	0.243901	-0.056622	0.230757	-0.119343	0.119343	0.16368	-0.0827661	0.0880836	-0.0672451	-0.350984	0.129234	-0.263191	-0.383198	0.304327	-0.427035	-0.147004	0.429569	-0.311507	0.054196	0.306954	0.014903	0.467647	0.0675083	-0.15755	0.400531	-0.0714846	0.186721	-0.186721	0.117223	0.0413967	0.091799	0.223313	0.212706	0.0644937	0.228364	0.234443	0.42157	0.465536	0.15098	0.609451	0.699273	0.459991	0.323669	0.811935
PSPTO_0409	PSPTO_0409	TldD/PmbA family protein	0.403126	-0.403126	-0.208822	0.0731085	-0.341861	0.0987243	-0.126648	0.126648	-0.308391	0.0464482	0.0954447	0.0788441	-0.731473	0.284177	0.257431	-0.130429	0.289659	-0.332205	-0.177145	0.462589	0.0645061	-0.0250304	-0.00768041	0.0751988	0.151285	0.345202	-0.415659	-0.202579	0.380791	0.0155324	-0.0155324	0.278581	0.069111	0.287817	0.315277	-0.296741	0.675418	-0.238699	-0.0803538	0.65332	-0.432653	-1.52275	0.456961	0.0972692	-0.119927	0.707448	0.424876
PSPTO_0410	PSPTO_0410	threonine aldolase, low-specificity	-1.06817	1.06817	-0.169074	-0.542898	-0.8206	-0.448149	0.603085	-0.603085	-0.0259181	-0.354584	0.300105	-0.229313	-0.78118	0.28384	0.0779928	-0.538902	-0.669706	0.0188006	-0.870587	-1.03602	0.0193298	-1.26041	-1.34841	0.764587	-1.8892	-1.85491	0.645085	-2.44774	-1.93259	-0.115236	0.115236	0.432663	-0.129316	0.234679	-0.263786	0.182931	0.832443	0.760625	0.402558	0.996579	0.826344	0.250161	1.39426	1.21026	0.655671	2.00818	0.781045
PSPTO_0411	PSPTO_0411	membrane protein	0.637224	-0.637224	-0.252098	-0.231611	-0.225936	-0.380068	0.294046	-0.294046	0.361093	0.114307	0.00652399	-0.0530062	0.0308746	-0.275871	-0.675604	-0.0587879	-0.219084	-0.408867	-0.0988323	-0.558773	-0.386418	-0.296676	-0.215597	-0.259806	-0.562197	-0.38137	-0.332117	-0.372549	-0.39701	-0.196624	0.196624	0.406795	-0.332268	0.0392276	-0.0661214	0.384437	-0.0332457	0.0990768	0.39961	0.0300797	0.467227	0.485821	0.233687	0.323016	0.519408	0.263619	0.15584
PSPTO_0412	PSPTO_0412	hypothetical protein	0.420407	-0.420407	0.0342896	0.0217106	0.0276191	0.222385	-0.099226	0.099226	-0.195256	0.13943	-0.143298	0.22665	0.0605697	-0.0340379	0.481759	0.23536	-0.16092	0.67524	0.168047	-0.352432	0.608728	0.441587	-0.282488	0.204526	-0.141217	-0.0218081	0.931454	0.370582	-0.416659	0.12749	-0.12749	0.141194	-0.0581336	-0.0693864	-0.105157	0.0823372	0.146901	0.0367958	0.364119	0.676534	-0.317194	-0.133554	0.63129	0.483417	0.158876	0.348703	-0.320752
PSPTO_0413	PSPTO_0413	hypothetical protein	-0.104039	0.104039	0.00972564	-0.0890566	0.436537	-0.227417	-0.0320401	0.0320401	-0.0519249	0.227331	0.242151	0.0613168	0.583488	0.306345	0.328187	0.492705	0.347401	0.0823132	0.0434598	0.158913	0.109334	0.207755	-0.493363	-0.645023	-0.141964	0.273082	-0.470549	-0.321259	-0.00672001	0.0578542	-0.0578542	1.52797	1.59184	1.07684	2.78059	2.81586	2.33455	3.87883	4.04432	3.52747	5.20711	5.38243	4.98976	6.13164	6.42323	6.00987	6.90532
PSPTO_0414	PSPTO_0414	formamidopyrimidine-DNA glycosylase	0.198875	-0.198875	-0.0929063	0.0929066	-0.343614	0.17043	-0.0640801	0.0640801	-0.0336032	-0.0135141	0.27577	0.0338008	0.0902212	-0.127495	0.231786	-0.284648	-0.0460361	0.2067	-0.247347	-0.00516222	0.355216	-0.0523784	0.130368	0.157337	0.0956389	0.141703	0.161521	0.645217	0.343655	-0.219046	0.219046	0.178553	0.202693	0.230144	-0.0581436	-0.0767152	0.410237	-0.223825	-0.439953	0.136941	0.424515	0.487929	0.641701	0.163235	0.507079	0.103637	-0.159569
PSPTO_0415	PSPTO_0415	hypothetical protein	-1.52977	1.52977	-0.252491	-1.97047	-0.931235	-2.43402	-0.269632	0.269632	-0.546284	-0.626519	0.852405	0.592196	-0.281748	-1.21012	0.142308	0.535745	0.299521	0.584452	-0.00834129	-0.520983	-1.12068	0.45061	-1.83983	-0.453423	-0.356359	-2.07402	0.42521	-0.91432	-3.00215	0.565263	-0.565263	0.391916	0.275238	0.20019	-1.29503	-1.44193	-1.7999	0.811166	-2.12876	-0.894882	-1.56689	0.53307	-1.37197	-1.07438	-0.477454	-1.9651	-0.0311665
PSPTO_0418	PSPTO_0418	coniferyl aldehyde dehydrogenase	0.0516803	-0.0516803	0.377835	0.0424439	0.0839471	0.158469	0.140684	-0.140684	0.146339	0.144336	-0.153531	0.0362986	-0.0388108	0.315049	0.103174	0.0826559	0.422589	-0.13284	0.0979002	0.2851	-0.0238221	0.246103	0.824414	0.0615201	0.0936579	0.566551	-0.331496	0.513513	0.432721	-0.0242388	0.0242388	0.00181249	-0.096888	-0.142032	0.137155	0.165838	0.188726	-0.0111913	-0.0686178	-0.020518	-0.195205	-0.232751	0.436138	-0.224076	0.0708779	0.108931	-0.226952
PSPTO_0419	PSPTO_0419	TetR family transcriptional reguator	-0.228001	0.228001	-0.121957	-0.0675422	-0.102736	0.0721093	-0.149886	0.149886	-0.122305	-0.39887	-0.064999	-0.0771044	0.145332	6.96528e-05	-0.472055	-0.207635	-0.0247667	-0.301357	-0.823068	-0.650922	-0.353005	-1.33216	-0.558161	-0.400651	-0.732008	-0.108315	-0.484669	-0.832034	-0.801656	0.483723	-0.483723	0.387188	0.196613	0.0328595	0.747076	0.0295051	0.675034	0.582503	-0.176018	0.87578	1.03395	0.874482	0.927028	0.722694	0.441078	1.22262	0.700181
PSPTO_0420	PSPTO_0420	rhodanese-like domain-containing protein	-0.283285	0.283285	0.451028	0.295077	0.501861	0.190661	-0.217729	0.217729	0.288708	-0.0516763	0.153788	0.234718	-0.408905	-0.0778559	-0.0154535	0.152273	-0.0920892	-0.00927582	0.0102892	-0.165324	0.115163	0.391942	-0.161854	-0.224353	-0.0148804	0.303523	0.128349	-0.0181145	-0.311588	-0.041688	0.041688	0.252276	-0.280808	0.358099	0.476128	-0.100144	-0.205355	0.535647	-0.287276	0.216287	0.561434	-0.124746	0.217123	0.0565417	0.0796819	0.0103789	0.597485
PSPTO_0421	PSPTO_0421	alpha/beta fold family hydrolase	0.131858	-0.131858	-0.0886299	-0.0994521	-0.290253	0.0802202	-0.179527	0.179527	0.135742	0.0495518	-0.131943	0.110565	0.202116	-0.0994024	0.10993	-0.11247	0.119306	0.074501	-0.158867	0.111071	0.0587031	-0.208098	0.184797	0.180266	-0.270993	-0.0833158	-0.107045	-0.0620578	0.207656	0.10628	-0.10628	0.234916	0.0234353	0.119294	0.143971	-0.0665964	-0.194347	-0.118182	0.287931	0.192598	0.0945672	-0.126612	0.39962	0.190192	0.192756	0.338994	-0.229599
PSPTO_0422	PSPTO_0422	virulence-associated protein	0.308842	-0.308842	0.655349	-0.68912	0.237333	-1.2374	-0.700532	0.700532	-0.528948	-1.12211	-0.300388	-0.197408	-0.10768	0.561165	0.937137	-0.302718	-0.382446	-1.99674	-3.98466	0.608401	-2.34824	-4.67835	0.4775	-0.851106	-3.08531	0.383317	-1.53853	-1.05903	-2.47709	-0.0671234	0.0671234	0.707853	-0.225507	0.311706	0.0971192	0.284503	-0.262867	0.474703	0.275458	1.39338	0.555236	0.983333	2.12716	0.976357	-0.0473406	0.166556	1.79926
PSPTO_0423	PSPTO_0423	proteic killer protein	-0.390966	0.390966	0.404113	0.0777771	-0.230358	0.0417652	-0.478698	0.478698	-0.112688	-0.144148	0.181056	0.0708828	-0.0294528	0.373424	0.0858809	0.336438	0.781019	-0.0747631	0.202308	1.04486	0.569631	0.216958	1.46203	0.391409	0.125592	1.19176	0.630974	-0.099848	0.502406	0.163557	-0.163557	0.46135	0.426074	0.0425313	0.0491613	0.666732	-0.373056	0.117622	0.168292	-0.501267	0.0170146	0.386678	-0.521446	0.317957	-0.934081	0.0356515	-1.12331
PSPTO_0425	PSPTO_0425	hypothetical protein	-0.0333659	0.0333659	-0.465861	-0.25405	-0.601084	-0.476927	-0.462044	0.462044	0.0483343	0.0645145	0.0613721	-0.50685	-0.35581	-0.186806	-0.570875	-0.588001	-0.687962	-1.10824	-0.98688	-1.00358	-1.4294	-1.44697	-0.888198	-1.33005	-1.3645	-0.991825	-1.23867	-2.15952	-0.912463	-0.0670892	0.0670892	-0.0197499	-0.213521	-0.0543885	-0.204308	-0.303264	-0.295945	-0.607506	-0.246742	-0.0114489	-0.4834	-0.35079	-0.353981	-0.318695	-0.551163	-0.315505	0.00641745
PSPTO_0426	PSPTO_0426	peptidase, M16 family	-0.249336	0.249336	0.0357213	-0.519498	0.291421	-0.448438	-0.0140662	0.0140662	-0.346551	-0.286183	0.00785086	-0.547755	-0.316458	-0.22277	-1.3223	-0.890445	-0.488221	-1.06851	-1.42986	-0.942268	-1.49101	-1.16323	-1.67997	-1.18846	-1.75918	-0.995666	-1.01521	-1.97012	-1.10068	-0.155716	0.155716	-0.59627	-0.179208	-0.612435	-1.21851	-0.219454	-0.770558	-1.13971	-1.40519	-1.04831	-1.16847	-0.964246	-1.02225	-1.38109	-2.71266	-1.52032	-1.41777
PSPTO_0429	PSPTO_0429	putative protein insertion permease FtsX	-0.0319462	0.0319462	-0.83959	-0.861488	-1.08797	-0.939172	0.146372	-0.146372	-0.216517	-0.0354905	-0.0721987	-0.0671408	-0.198651	-0.0686418	0.0189177	0.0917427	-0.0606544	-0.0317596	0.0972183	0.0837665	0.504311	0.192648	0.15293	-0.126639	-0.0269574	0.366411	0.272826	0.316642	0.230552	0.140738	-0.140738	-0.319109	-0.240081	-0.271995	-0.292311	-0.16589	-0.636365	-0.496179	-0.375994	-0.565743	-0.202261	-0.683894	-0.261851	0.0154489	-0.406225	-0.288873	-0.0154361
PSPTO_0431	PSPTO_0431	monofunctional biosynthetic peptidoglycan transglycosylase	0.0736131	-0.0736131	0.37739	-0.881614	0.58536	-0.508063	0.10121	-0.10121	0.40674	-0.671796	0.456023	0.154117	-0.923243	0.568126	-0.22261	-0.257086	-0.00204766	0.0244637	-0.702659	0.255076	-0.00729833	-0.305321	0.327551	-1.08824	-1.60668	-0.217893	-0.857181	-2.00538	-0.445339	0.0128218	-0.0128218	1.31818	-0.270902	0.0526453	0.652897	-0.697308	0.147289	1.2334	-0.389452	-0.376905	0.944652	-1.3928	-0.0919229	1.37558	-1.55571	-0.286618	0.27013
PSPTO_0432	PSPTO_0432	hypothetical protein	0.259396	-0.259396	-0.0615608	-0.186251	0.0940567	0.259492	0.459234	-0.459234	-0.449018	-0.476484	-0.366971	0.0879492	-0.0706707	-0.197044	0.920037	-0.286667	0.0806195	0.355064	0.36701	-0.793803	0.41829	-0.0710549	-1.76771	-0.240102	0.808667	-1.28527	1.18319	1.01656	-2.35444	-0.53517	0.53517	0.474857	0.329446	-0.282899	-0.251669	0.141426	0.0176837	0.680897	0.499176	0.382516	0.133404	0.525913	0.747311	0.980826	0.564458	-0.831676	0.656527
PSPTO_0435	PSPTO_0435	tRNA (guanine-N(7)-)-methyltransferase	-0.359706	0.359706	0.55954	0.760938	-0.0733676	0.500034	-0.193684	0.193684	0.0786833	0.374989	0.522142	0.249556	-0.202554	0.277118	-0.176966	-0.10194	-0.131335	0.159647	-0.0487664	-0.377859	0.282046	-0.0603964	-0.312432	-0.249809	-0.197178	-1.44828	-0.386152	-1.11508	-0.90507	-0.255023	0.255023	-0.382657	-0.496915	-0.635923	-0.572265	-0.981177	-1.0659	-1.81398	-1.16677	-1.35683	-1.84145	-1.82873	-1.61566	-3.57741	-2.37437	-2.46401	-2.52191
PSPTO_0436	PSPTO_0436	hypothetical protein	0.1757	-0.1757	-0.0460239	0.0683419	0.0167175	0.0227961	-0.0486881	0.0486881	0.165143	0.0491878	-0.0112786	0.0593917	-0.121532	-0.00319233	-0.105232	-0.110902	-0.0323617	-0.0453374	0.0951233	-0.0440118	-0.14603	-0.0803434	-0.0595557	-0.146055	0.0213962	-0.239734	-0.162207	-0.0451263	-0.278713	-0.0552575	0.0552575	0.200754	-0.055575	0.0616443	0.115037	-0.0347463	-0.00206102	0.132504	0.105997	-0.281184	0.163029	-0.422532	-0.0313991	-0.146931	-0.0967129	-0.0522588	-0.393516
PSPTO_0438	PSPTO_0438	hypothetical protein	0.166289	-0.166289	0.640862	-0.0689972	0.0212604	-0.130916	-0.0729818	0.0729818	1.04376	0.468212	0.547208	0.872955	0.716637	-0.54449	1.04737	1.03004	0.683909	1.06635	0.983559	0.736752	1.03812	0.898435	0.659853	0.749821	1.08664	1.2387	1.42684	1.08255	1.19933	-0.561631	0.561631	-0.225165	1.07606	0.685714	-0.321378	0.909974	0.910483	0.697253	1.2626	-0.171017	-0.409271	0.866185	0.477843	0.190275	0.985552	0.486517	-2.52396
PSPTO_0439	PSPTO_0439	hypothetical protein	0.236471	-0.236471	0.12853	-0.134111	-0.0431313	-0.3544	-0.266263	0.266263	0.252506	0.377888	-0.226139	0.207903	0.218421	-0.113373	-0.0466685	0.0847475	0.24717	0.173662	-0.24005	0.129265	-0.0525558	0.0243796	0.394867	0.449398	0.339598	-0.162886	0.565341	0.831647	-0.258078	-0.142327	0.142327	-0.471193	-0.097432	-0.134914	0.265674	-0.18646	-0.290082	0.0322781	0.296244	-0.195935	-0.524568	-0.244868	-0.897182	0.0935719	-0.599771	-0.153353	-0.212476
PSPTO_0440	PSPTO_0440	regulatory protein BetI	-0.356777	0.356777	0.294928	-0.306483	-0.426979	-0.209013	-0.282382	0.282382	-0.0248169	-0.0636959	0.267316	0.0788033	-0.431623	0.66717	0.0527933	-0.55695	0.123047	-1.06186	-0.87023	0.172678	-0.371195	-0.75182	0.352858	-1.41639	-2.6287	0.0111606	-0.63228	-1.15293	-0.545143	0.0840982	-0.0840982	-0.858311	-0.564049	-0.684857	-0.395234	-0.13173	0.103886	-0.225671	0.409375	0.293672	-0.494017	-0.00376563	0.499385	0.679038	-0.172454	0.226705	0.506826
PSPTO_0441	PSPTO_0441	betaine aldehyde dehydrogenase BADH	0.00268242	-0.00268242	0.0699444	-0.669334	-0.151879	-0.507838	0.0694328	-0.0694328	-0.558247	-0.0684127	-0.442301	-0.0902708	-0.729518	-0.518053	-0.363032	-0.40582	-0.675373	-0.238395	-0.89533	-0.351428	-1.05949	-0.692064	-0.7	-0.524489	-0.469602	-1.31175	-0.155476	-1.64947	-0.683968	-0.0693293	0.0693293	-0.704701	-0.495768	-0.325893	-1.33214	0.00364175	-0.622394	-1.42554	-0.474008	-0.823561	-2.01877	-0.408472	0.158333	-1.57607	0.318009	-0.72852	-1.08445
PSPTO_0442	PSPTO_0442	hypothetical protein	0.200935	-0.200935	-1.07717	0.207702	-1.10641	0.136562	-0.0540335	0.0540335	-0.191156	0.370842	-0.292305	0.205554	0.547074	-0.337634	0.378327	0.548869	-0.289403	-0.232552	0.0299059	-0.823262	-0.551301	-0.105501	-0.522379	-0.0994137	-0.337602	-0.418143	-0.31404	-1.46703	-0.449831	0.708242	-0.708242	-0.192394	-0.00515992	-0.450051	-0.998739	-0.326328	-0.430023	-0.0958556	-0.699381	-0.498861	-1.02838	-0.131356	-0.625465	-0.577097	-0.474771	-0.619191	-3.29046
PSPTO_0443	PSPTO_0443	choline dehydrogenase	-0.223572	0.223572	-0.262744	0.0170965	-0.00862435	0.0221701	0.147518	-0.147518	-0.23568	-0.300421	-0.287886	-0.199255	-0.221114	-0.0767445	0.0142855	-0.09452	-0.150349	0.0476467	-0.189591	0.0119376	0.0212808	0.0537148	-0.258179	-0.0214872	-0.0152605	0.128814	-0.497447	0.395519	-0.554997	-0.293478	0.293478	-0.135545	-0.0063572	-0.111073	0.144604	0.127251	-0.0429315	0.154685	-0.0497307	-0.0660792	0.202257	-0.122478	0.28766	-0.779223	0.351375	-0.3222	0.358103
PSPTO_0444	PSPTO_0444	RNA polymerase sigma-70 family protein	-0.323156	0.323156	0.178125	-0.417507	-0.557041	-0.0287099	0.366715	-0.366715	-0.00765071	-0.517004	-0.462307	0.451902	-0.417548	0.0497333	0.225559	-1.38575	0.449762	-0.28312	-0.66112	0.346055	-0.863969	-0.698755	-0.224512	-0.818901	-0.651448	-0.201786	-1.05956	-0.92705	-0.319487	-0.00400543	0.00400543	0.0034814	-0.450769	-0.332236	-0.252183	-0.835928	-0.650828	-1.02736	-0.472415	-0.306485	-0.73874	-0.750896	0.141886	-1.00613	-1.76488	-0.681657	-0.469835
PSPTO_0445	PSPTO_0445	regulatory protein	0.240717	-0.240717	-1.28295	0.848483	-0.650547	0.416665	-0.331151	0.331151	-0.915606	-0.182703	0.0423884	-0.543798	-0.393945	-0.209278	-0.32308	0.14934	-0.563955	-0.296706	-0.280178	-0.826245	-0.88601	-0.350426	-1.11938	-0.0636146	0.0964897	-0.168412	0.331886	-0.023157	-0.59999	-0.444805	0.444805	-0.534727	0.420284	-0.0672349	-0.991711	0.365615	0.807938	-0.239064	0.490993	1.05753	-0.991757	0.636416	-0.860949	-4.46977	1.20358	0.732169	-2.69037
PSPTO_0446	PSPTO_0446	membrane protein	-0.401393	0.401393	-0.255082	-0.325829	-0.0683439	-0.0832144	0.300573	-0.300573	0.0627701	0.351578	-0.149658	0.0985135	-0.110422	-0.309573	-0.0144409	0.190875	-0.0450233	-0.46282	0.374845	0.125638	-0.514556	0.235433	-1.00882	-0.202881	0.0453237	-0.311111	-0.379328	0.128724	0.362846	-0.340228	0.340228	-0.0992169	-0.412822	-0.0620128	-0.139357	-0.555783	-0.215393	0.00631327	-0.432903	-0.0571204	-0.0973266	-0.897158	-0.376244	-0.395314	-0.203772	-0.312198	-0.499464
PSPTO_0448	PSPTO_0448	glutathione S-transferase	0.53986	-0.53986	-0.373266	0.339819	0.121463	0.0899128	0.129831	-0.129831	0.137788	0.480635	-1.16351	0.158607	0.378311	-0.830087	0.237527	0.221223	-2.27562	0.183417	0.520188	-3.52018	0.0319203	0.637579	-3.49172	-2.68704	0.962552	-3.08986	-1.37379	1.6773	-2.15758	0.0026616	-0.0026616	0.284911	-0.954743	-0.80782	0.677337	-0.378845	0.200099	-0.880131	0.677206	-0.303027	-1.58899	-0.61483	-1.03172	-3.98895	-0.736017	-2.4166	0.123459
PSPTO_0451	PSPTO_0451	hypothetical protein	1.05214	-1.05214	-0.175323	0.821184	-1.987	0.752611	-0.485869	0.485869	0.0849019	0.0314993	-0.566613	-0.46687	0.205149	-0.852392	-0.196075	0.756129	-0.944013	0.649829	-0.0614081	-0.43992	1.00988	-0.547763	-2.7056	0.480987	-0.137086	-1.8085	0.596893	-2.92442	-1.37078	-0.241838	0.241838	-0.0796787	0.154911	-0.86828	-0.890075	0.108494	-0.666227	-0.146459	-0.113443	-0.957559	-0.680234	0.209142	-1.84773	-0.673842	0.647501	-2.03465	-0.565774
PSPTO_0452	PSPTO_0452	putative acyltransferase	0.0144036	-0.0144036	-0.510358	0.295175	0.101704	0.756944	-0.14988	0.14988	0.228532	-0.655687	-0.957201	0.544234	0.259017	-0.504926	0.343473	-0.416532	-1.09798	0.50656	-1.55412	-5.29828	-0.368604	-0.041519	-0.730034	-1.34684	-1.39316	-1.25958	0.885578	-3.98123	-3.64943	-1.48987	1.48987	0.0315411	-1.54094	0.500089	0.236419	0.00499467	1.3397	-0.687394	-0.493107	0.879412	-0.14312	-0.00502908	0.638363	-0.481074	-0.124877	1.33243	-3.6384
PSPTO_0453	PSPTO_0453	hypothetical protein	0.467835	-0.467835	0.237033	-0.733379	0.34949	-1.42802	0.244628	-0.244628	-0.0351505	-0.478462	-0.445184	0.44	-0.532558	-1.25396	0.0549856	-0.606558	-1.73207	0.217086	-0.361927	-1.67364	0.781305	-0.158808	-1.33131	-0.507556	0.527095	-1.89825	-0.151185	0.818209	-3.43751	-0.187926	0.187926	-0.382792	-0.264757	-0.205449	-0.525847	-0.187681	-0.103398	-0.99747	-0.879909	-0.604819	-0.85361	-1.16087	-0.354184	-0.639496	-0.619121	-0.0938657	-2.21623
PSPTO_0454	PSPTO_0454	hypothetical protein	0.145102	-0.145102	0.185438	0.0968487	0.0318626	0.140397	-0.0332181	0.0332181	-0.263435	0.00893538	0.0280693	-0.211376	-0.0114634	0.078437	-0.0866288	0.006185	0.0590191	-0.303619	-0.115325	0.0493005	-0.0477908	-0.174203	-0.106729	-0.0441426	-0.25958	-0.268752	-0.079672	-0.319476	-0.492441	0.0601345	-0.0601345	-0.0387826	0.0199632	0.0821541	-0.0108267	0.293183	0.177496	-0.0731512	0.112407	0.232842	-0.148971	-0.139749	0.353098	0.178696	0.379223	-0.22923	-0.0115556
PSPTO_0455	PSPTO_0455	glutathione-independent formaldehyde dehydrogenase	-0.183733	0.183733	-0.0505063	0.348563	-0.0124051	0.431136	0.0128961	-0.0128961	-0.443287	0.235544	0.00771265	-0.291209	0.111024	0.108236	0.0595747	0.194702	0.17211	0.117004	-0.00307114	0.137071	0.464076	0.207152	-0.226167	0.49638	0.15111	0.008152	0.585948	0.0161607	-0.354066	0.0254654	-0.0254654	0.115297	-0.345704	-0.13151	-0.338872	-0.366977	-0.383022	-0.405046	-0.41544	-0.227666	-0.0486098	-0.0479619	-0.105371	-0.241228	-0.328411	-0.19659	-0.388599
PSPTO_0456	PSPTO_0456	formyltetrahydrofolate deformylase	0.0878498	-0.0878498	0.253549	0.321288	0.112909	0.0167775	0.0901874	-0.0901874	-0.137448	0.125298	0.156819	-0.196486	0.0773962	0.366562	0.0117287	-0.0260914	0.169889	-0.0976967	0.290646	0.407092	-0.101753	0.33425	0.472623	0.140954	0.273986	0.356914	0.464286	0.105732	0.696811	-0.111207	0.111207	-0.0306334	0.43446	0.199079	-0.0647055	0.0913141	0.173106	-0.331369	-0.290789	0.0902885	-0.0237279	-0.0408679	0.354378	-0.369874	0.0238256	-0.0897047	0.323285
PSPTO_0457	PSPTO_0457	sarcosine oxidase, gamma subunit	-0.0415012	0.0415012	0.186782	-0.437017	-0.155882	-0.207191	0.266499	-0.266499	0.285725	0.179202	-0.176744	0.424538	0.0581684	-0.327295	0.116545	0.260726	-1.00467	0.34333	-0.368225	-1.05375	0.178588	0.00724034	-1.33706	0.518844	-0.825443	-0.672137	0.253836	-0.240224	-0.47022	-0.426296	0.426296	-0.137035	0.367106	0.000961065	-0.0164939	0.0272832	0.62897	-0.665679	0.0611008	0.0198436	-0.310226	-0.212555	-0.15167	0.161759	-0.222948	-0.24698	-0.311993
PSPTO_0458	PSPTO_0458	sarcosine oxidase, alpha subunit	-0.0518285	0.0518285	-0.0504113	-0.0412416	0.0173293	-0.0272283	0.123175	-0.123175	0.0326355	0.203534	0.0478424	0.179527	0.330695	0.284692	0.151705	0.125243	0.0816865	-0.0222962	-0.0463152	0.13245	0.0279194	0.139456	0.292569	0.0146348	0.0928298	0.391589	-0.0107834	0.0276277	0.621928	0.0202648	-0.0202648	0.0857735	0.173793	-0.184763	0.199342	-0.0172927	-0.183559	-0.045451	0.140207	0.262657	0.346891	-0.0836004	0.268035	0.269617	-0.0506762	-0.251751	0.27527
PSPTO_0459	PSPTO_0459	sarcosine oxidase subunit delta	0.417515	-0.417515	0.102752	0.424205	0.0850874	0.285134	0.00147331	-0.00147331	0.110899	-0.340231	0.345334	0.24551	-0.320209	-0.00654889	0.0671062	-0.192199	-0.109383	-0.0142377	-0.34943	-0.101579	-0.322661	-0.000368023	0.432897	-0.172696	-0.40679	0.451783	0.591641	-0.0882731	0.550405	-0.114006	0.114006	-0.620255	-0.0275059	-0.378858	-0.153174	0.1426	-0.0545934	-0.290574	0.282182	-0.421656	-0.324443	-1.15357	0.444492	-0.406306	-0.0954588	0.344988	-0.521477
PSPTO_0460	PSPTO_0460	sarcosine oxidase, beta subunit	-0.000447528	0.000447528	-0.0766671	0.00722505	-0.209641	-0.0733952	-0.00468757	0.00468757	0.263578	0.0399242	0.142153	0.136202	-0.0897173	-0.396162	0.218222	0.169553	-0.314813	0.161693	0.129262	-0.793688	0.327479	0.385115	-1.03544	-0.253048	0.445056	-0.384578	0.0992801	0.439549	-0.553862	0.237706	-0.237706	0.00820945	0.419061	0.133053	0.224966	0.313661	-0.113027	0.14892	0.354971	0.293459	-0.071008	0.364188	0.364682	0.279819	0.649193	-0.0158638	0.322923
PSPTO_0461	PSPTO_0461	serine hydroxymethyltransferase	-0.351208	0.351208	-0.0607534	-0.0288353	-0.175878	0.0680495	-0.145609	0.145609	-0.329165	0.0586981	-0.370534	-0.0956057	0.0777086	-0.260706	-0.199035	0.0608738	-0.455895	-0.375788	0.0960599	-0.474933	-0.167626	0.453454	-0.381584	-0.179454	0.318998	-0.635819	-0.548229	0.558668	-0.878383	-0.310051	0.310051	-0.119188	0.251669	-0.253727	-0.153678	-0.031708	-0.104115	-0.404981	-0.0135282	0.0408798	-0.108881	0.265345	-0.458031	-0.66186	-0.0382799	-0.617301	0.360531
PSPTO_0462	PSPTO_0462	glycine/betaine/L-proline ABC transporter, ATP-binding subunit	-0.0184193	0.0184193	0.497082	-0.521334	0.268682	-0.272613	-0.201176	0.201176	-0.0269545	0.303859	-0.299728	-0.0418517	0.55751	-0.424473	-0.392012	-0.178459	0.404582	-0.36961	0.332412	0.0542178	0.239442	0.62166	-0.747423	-0.160503	0.307043	-0.619046	-0.773572	0.607787	-0.445668	0.252563	-0.252563	0.260723	0.172236	-0.138257	-0.387666	-0.104814	-0.0876744	-0.437119	-0.426823	-1.02224	-0.277096	-0.478354	-0.464236	-1.03846	-0.342025	-1.51079	-0.558052
PSPTO_0463	PSPTO_0463	glycine/betaine/L-proline ABC transporter, permease protein	0.0716641	-0.0716641	-0.0909615	0.0226873	0.4313	-0.229201	0.399244	-0.399244	0.281505	0.14169	-0.148807	0.665309	0.686269	0.394667	0.951713	0.257152	0.514073	1.12745	0.357249	-0.0856207	0.611594	0.84566	0.392791	1.12547	0.518552	0.0286676	0.483412	-0.0144923	-0.194999	0.389311	-0.389311	-0.350485	0.449614	-0.190377	-0.194004	0.00822054	-0.245686	0.287515	0.112183	0.404208	0.233115	-0.060851	-0.00830278	0.186852	0.203714	-0.0111115	0.0844686
PSPTO_0464	PSPTO_0464	glycine betaine/L-proline ABC transporter, periplasmic substrate-binding protein	-0.0143339	0.0143339	0.102883	-0.140034	0.111581	-0.059215	0.253895	-0.253895	-0.173126	-0.26101	-0.399147	-0.224849	-0.341646	-0.612353	-0.163358	-0.30564	-0.359139	-0.38324	-0.182715	-0.356517	-0.450018	-0.330619	-0.305093	-0.0208269	-0.362991	-0.174967	0.185701	-0.127833	-0.41409	-0.160202	0.160202	-0.0411616	-0.235744	-0.0117173	-0.255134	-0.178043	0.11561	-0.294585	-0.148307	-0.10446	0.121852	-0.417857	-0.451299	0.325489	-0.199827	-1.19369	-0.321805
PSPTO_0465	PSPTO_0465	AraC family transcriptional regulator	0.0467978	-0.0467978	-0.135659	0.594602	-0.00693674	0.761505	-0.0402589	0.0402589	-0.43522	0.115723	-0.136626	-0.496465	0.561729	-0.653753	-0.74055	-0.0783828	-0.462295	-0.659153	0.7484	0.479102	-0.792167	-0.178369	-0.11675	-0.660224	-0.534809	-0.577177	-0.263283	0.123152	-1.03317	-0.15056	0.15056	0.214305	0.00962389	-0.360554	-0.113024	-0.324242	-0.455245	-0.191605	0.293259	-0.489641	-0.0842565	-0.515205	-0.167744	0.406048	-0.343911	1.10184	0.176375
PSPTO_0466	PSPTO_0466	methyl-accepting chemotaxis protein	-0.15834	0.15834	0.112988	-0.337466	0.201594	-0.172996	-0.161111	0.161111	0.115956	0.192409	0.296368	0.451509	-0.0867553	-0.174513	0.445144	-0.0309528	0.151539	0.211176	-0.188504	0.184935	0.245395	-0.254061	0.0111314	0.20051	-0.202168	-0.18465	-0.310682	-0.151695	-0.420471	-0.226205	0.226205	0.190667	0.138591	0.405567	-0.0695566	-0.0364689	0.161071	0.159629	-0.144468	0.168929	0.301851	-0.830387	-0.0832255	0.23732	0.0808211	-0.0981571	0.233389
PSPTO_0469	PSPTO_0469	hypothetical protein	-0.379019	0.379019	-0.519543	0.504933	-0.737867	1.05864	-0.143473	0.143473	0.13892	0.316624	-0.198665	-0.184364	-0.30288	-0.276962	-0.433033	-0.415518	-0.0348909	0.203496	-0.651945	-0.629404	-0.495085	-0.450247	0.291134	-0.99559	-0.893864	-0.0646164	-0.687514	-1.22782	-2.37241	-0.0604578	0.0604578	0.29367	-0.625663	-0.360785	0.0134085	0.226509	0.0365007	0.82558	0.218623	-0.643787	1.40781	-2.16003	-0.633486	-0.105436	0.290832	-1.17961	1.38039
PSPTO_0471	PSPTO_0471	nucleotidyltransferase	-0.299528	0.299528	0.322357	0.562498	-0.00167138	0.659405	0.0243996	-0.0243996	0.423394	-0.242281	-0.0127921	0.225499	-0.345814	0.028413	-0.182483	-0.0478818	-0.117941	-0.195195	-0.253341	0.047398	-0.00909699	-0.268282	0.413431	0.305495	-0.185838	0.756147	0.225588	-0.167505	0.321417	0.332799	-0.332799	0.177852	-0.16531	-0.0636174	-0.437839	-0.154843	-1.06106	-0.463154	-0.4436	-0.4212	-0.194776	-0.200713	-1.08004	0.178557	-1.47581	-0.164119	-0.0178696
PSPTO_0472	PSPTO_0472	response regulator	-0.17508	0.17508	0.168871	-0.399871	0.277054	-0.557444	-0.168762	0.168762	-0.114446	-0.06889	-0.413327	-0.0771429	-0.573735	-0.559828	-0.113701	0.0358724	-0.0919876	-0.59611	-0.364656	-0.56552	-0.396574	-0.296613	-0.591134	-0.664245	0.0384017	-0.518462	-1.29959	0.111911	-0.451381	0.277102	-0.277102	0.0180842	0.241831	0.145226	0.345344	0.378408	0.277332	0.0587165	0.499353	1.18584	0.0780456	0.350134	1.07048	-0.113171	0.306607	0.665076	0.973552
PSPTO_0474	PSPTO_0474	type III effector HopAS1	0.0559715	-0.0559715	0.370836	-0.052005	0.276062	-0.872404	0.162693	-0.162693	-0.0287524	0.110831	-0.166446	0.241404	-0.350577	0.0985344	0.418909	-0.164402	-0.0546278	0.575255	0.0134931	-0.231698	0.784243	-0.0694693	-0.406109	0.925098	-0.125	-0.417554	0.678859	-0.29937	-1.06603	0.199696	-0.199696	-0.0197499	0.171176	-0.189056	0.29852	-0.396827	-0.281656	-0.533938	0.567411	0.225315	0.0751623	-0.10772	0.256043	-0.0422789	0.050831	0.0899579	0.226484
PSPTO_0475	PSPTO_0475	hypothetical protein	-0.0870087	0.0870087	0.144564	-0.240058	0.171174	-0.0636426	-0.402906	0.402906	-0.588332	0.204527	-0.136499	-0.393837	-0.201758	-0.0340379	-0.636628	-0.242764	-0.377203	-0.329119	-0.147387	-0.191951	-0.386146	0.0297973	-0.527474	-0.450388	-0.170691	-0.254999	-0.933409	0.168263	-0.319785	0.0721425	-0.0721425	-0.0686497	0.0875768	0.010318	-0.442814	0.0846825	-0.16149	0.037352	-0.519707	0.0277532	-0.0818221	-0.163821	-0.267414	0.0839522	-0.595806	0.392444	0.106978
PSPTO_0476	PSPTO_0476	hypothetical protein	-0.158005	0.158005	0.109046	-0.151827	0.327096	-0.0672009	0.434064	-0.434064	0.24298	-0.0650296	0.0452362	0.387354	0.359924	0.0842511	0.52814	0.0693404	0.601586	0.696679	-0.199499	0.0729162	0.599257	0.0806586	0.21363	0.51869	0.0980044	0.423234	0.294907	-0.0540009	0.26421	-0.180345	0.180345	0.109514	0.324438	0.0579194	0.411846	0.24276	0.122035	0.117723	0.381205	0.212162	0.109144	0.504404	-0.0192961	0.34405	0.520785	-0.563585	-0.15406
PSPTO_0477	PSPTO_0477	hypothetical protein	-0.0970761	0.0970761	-0.119933	-0.343581	-0.240498	-0.0206314	0.50403	-0.50403	-0.113029	0.224919	-0.38886	-0.550894	0.211124	-0.0787698	-0.187583	0.536605	0.17581	-0.176822	0.296829	-0.248676	-0.828907	-0.151045	0.139497	0.551223	-0.542438	-0.157222	-0.288473	-0.575234	-0.329742	0.769369	-0.769369	1.13698	0.743115	0.902482	0.686975	0.824687	0.154225	0.621032	0.613249	0.71289	1.39437	0.12091	0.461152	-0.089832	-1.58965	1.30259	1.06095
PSPTO_0478	PSPTO_0478	hypothetical protein	-0.383034	0.383034	0.295807	-0.0350449	0.158143	0.0679021	-0.064102	0.064102	0.0627186	0.125831	0.0613608	0.0741558	0.295768	-0.244473	0.35985	0.287223	-0.0462213	0.25429	-0.0185611	-0.0162875	0.153972	0.0059107	0.337921	0.389063	0.091981	-0.15507	0.244962	0.153508	0.00244696	0.00831756	-0.00831756	-0.157617	-0.0310414	-0.00985615	-0.36045	-0.0974778	0.047566	-0.34713	-0.0808971	0.0105577	-0.0140754	-0.162271	0.502372	0.0197262	-0.292842	-0.512954	-0.0235236
PSPTO_0479	PSPTO_0479	hypothetical protein	-0.164684	0.164684	-0.131636	0.176578	-0.257217	0.297644	0.0822765	-0.0822765	-0.00274231	-0.0183705	-0.0642126	-0.0852094	-0.222521	0.400538	-0.341924	-0.0701847	0.444955	-0.0776559	-0.358239	0.464072	0.266795	-0.4211	0.668519	-0.175108	-0.505592	0.267809	-0.132491	-0.272872	0.32396	-0.0775055	0.0775055	0.263677	0.150495	-0.0649042	0.208613	-0.0652505	-0.23929	0.345885	0.169139	0.0736442	0.0890937	-0.371463	0.0569825	0.180147	0.216312	0.0603611	-0.459096
PSPTO_0480	PSPTO_0480	malate synthase G	-0.305738	0.305738	0.217162	-0.2834	0.457147	-0.199916	-0.642295	0.642295	0.233064	0.293859	0.0645432	0.355995	0.180432	0.158007	0.156555	0.132344	-0.125183	0.226637	-0.0186794	-0.130127	0.132741	0.339879	-0.422561	0.349264	0.509474	-0.0344447	0.30752	0.50711	-0.184373	0.29902	-0.29902	0.400371	-0.093883	-0.338815	-0.344799	-0.353377	0.279366	-0.293524	-0.120542	0.00294251	-0.545432	0.0249477	0.161301	-0.975691	-0.697978	-0.229222	-0.167134
PSPTO_0481	PSPTO_0481	ACT domain-containing protein	0.086785	-0.086785	-0.62035	-0.191897	-0.286822	-0.035642	-0.346397	0.346397	0.0178034	-0.211879	-0.00653739	0.0810393	-0.236915	0.00405914	-0.115051	-0.280352	0.223581	-0.370067	-0.621469	-0.440246	-0.511551	-0.290406	-0.332708	-0.257281	-0.346894	-0.348747	-0.106492	-0.348563	0.0807065	-0.121066	0.121066	0.0533222	0.513533	-0.32682	-0.531114	0.453434	0.243872	0.0958623	0.756964	-0.217219	0.261945	-0.383049	-0.256624	-0.0487196	0.250113	-0.337767	0.549474
PSPTO_0482	PSPTO_0482	hypothetical protein	-0.279592	0.279592	0.294132	0.143037	0.216836	-0.0139065	-0.105295	0.105295	-0.236528	0.18789	-0.266589	-0.107715	0.147221	-0.00590099	-0.0414577	0.781922	0.263879	-0.270988	0.0907721	-0.0786603	-0.0320492	0.00604905	-0.746351	-0.0846548	0.116119	-0.173739	0.0556241	0.0773205	-0.239828	0.081098	-0.081098	0.142717	0.127576	-0.183322	0.471397	0.314443	0.19069	0.776715	0.515355	0.0948049	0.485932	-0.995004	-0.112019	0.678652	0.0700083	-0.355503	1.09214
PSPTO_0483	PSPTO_0483	rarD protein	0.0880187	-0.0880187	-0.136737	0.541177	-0.257308	0.617183	-0.0831953	0.0831953	-0.177639	-0.0968987	0.0379055	0.0898357	-0.35821	0.36572	0.112249	0.110739	0.0467795	0.214802	0.242803	0.305769	0.225725	0.200107	0.626303	0.466603	0.589426	0.239977	0.727506	0.474394	0.942014	0.0821469	-0.0821469	-0.0936167	-0.0727821	-0.177714	0.120306	-0.122433	-0.170961	-0.0987077	0.338881	0.0908534	0.432085	0.427582	0.0953336	0.650214	0.318148	0.112588	0.0169343
PSPTO_0484	PSPTO_0484	hypothetical protein	0.165653	-0.165653	0.361818	0.179941	0.545188	0.0760622	0.0658981	-0.0658981	0.0245654	-0.331132	-0.368484	0.321469	0.239667	-0.0759025	0.400113	0.492914	0.379088	0.871215	0.457048	0.567088	1.03088	0.353098	0.762599	1.389	0.657087	0.77	1.86756	0.750425	1.23156	-0.0927797	0.0927797	0.493633	0.223629	0.304976	0.422611	0.319695	0.753597	0.45281	0.432532	0.306302	1.0848	0.416004	0.804218	0.61517	1.01077	0.813575	0.908219
PSPTO_0485	PSPTO_0485	LacI family transcriptional regulator	-0.221037	0.221037	0.179112	0.0565542	-0.0353422	-0.0867735	0.198247	-0.198247	-0.0647668	0.0178823	0.0712061	-0.00827422	-0.326878	0.151991	-0.46399	-0.544283	-0.294914	-0.432134	-0.330081	-0.126548	-0.364161	-0.557472	-0.395473	-0.063884	-0.890344	0.0671604	-0.407554	-0.394277	0.0959875	0.069354	-0.069354	-0.27697	-0.871334	-0.169502	-0.526551	-0.225595	-0.409478	-0.576052	-0.689407	-0.0758471	-0.419162	-1.24311	-0.370332	-0.607676	-0.700755	-0.43415	-0.623269
PSPTO_0486	PSPTO_0486	ABC transporter substrate-binding protein	-0.0723666	0.0723666	0.0144731	0.196616	0.0290674	0.132676	-0.0376953	0.0376953	0.086967	-0.00426442	0.122605	0.126238	-0.0357591	0.282648	0.00720525	-0.361294	0.0101915	-0.318243	-0.0180227	-0.0660056	-0.175546	-0.0573667	-0.122177	-0.3008	0.120678	-0.0150834	-0.700988	0.113965	0.154874	0.0565016	-0.0565016	0.388578	0.0349953	-0.0367797	-0.192636	0.0037755	0.0864465	-0.0539405	-0.106254	-0.0580048	-0.277029	-0.236771	-0.487665	-0.549241	-0.251946	0.0225726	-0.350109
PSPTO_0487	PSPTO_0487	ABC transporter permease	0.0573951	-0.0573951	-0.412877	-0.0210442	-0.0505388	-0.218396	-0.095492	0.095492	-0.143751	0.159233	-0.263464	-0.327307	0.0878068	-0.393994	-0.0546515	-0.301915	-0.0833356	-0.0605785	0.0161574	-0.095102	-0.318111	0.440262	-0.0962668	0.119851	0.0599499	-0.289054	-0.65079	-0.24204	-0.152013	0.0938656	-0.0938656	0.00310929	-0.196758	-0.266718	0.211137	-0.193008	-0.0613849	-0.102177	0.172181	-0.595055	-0.560862	0.587897	-0.0550233	-0.0796454	-0.385033	0.0120002	-0.506896
PSPTO_0488	PSPTO_0488	ABC transporter permease	-0.00230273	0.00230273	-0.137631	-0.0106379	0.00843505	-0.031092	-0.344638	0.344638	0.196826	-0.132052	0.0449046	0.30126	-0.0223718	0.0940556	0.388782	0.0356331	0.213895	0.397801	-0.0530313	0.112727	0.534371	0.225888	0.441082	0.364323	0.0823436	0.220101	-0.153622	-0.479118	0.244503	0.0278976	-0.0278976	0.174526	0.0931739	0.425738	0.136773	-0.124689	-0.21453	-0.169719	-0.138713	0.268327	0.0190033	0.660128	0.29684	0.476701	0.697395	0.264563	0.159222
PSPTO_0489	PSPTO_0489	ABC transporter ATP-binding protein	0.0119044	-0.0119044	0.0534592	-0.388908	-0.554531	-0.27512	-0.287356	0.287356	-0.555226	-0.22507	-0.365218	-0.165742	-0.0489654	-0.163364	0.327929	0.052795	-0.363873	-0.0969102	-0.0260232	-0.460396	-0.0611092	0.21683	-0.472754	-0.016513	0.0744626	0.25884	0.451286	0.189105	-0.465481	-0.119666	0.119666	-0.365587	0.118369	-0.0791322	-0.821919	-0.38135	0.155398	-0.68978	-0.174206	0.15669	0.0932001	-1.66747	-0.164056	0.0261755	-0.863015	0.277246	-0.968672
PSPTO_0490	PSPTO_0490	Ser/Thr protein phosphatase family protein	-0.425833	0.425833	-0.289558	-0.135341	-0.351424	-0.181637	-0.145164	0.145164	-0.36861	0.0344731	-0.140546	-0.246352	0.0743082	-0.298985	-0.236499	-0.427986	-0.864192	-0.116119	0.0698338	-0.351469	-0.187464	0.176593	-0.653923	0.0726224	-0.733484	-0.643798	0.473898	-0.339915	-0.0229966	-0.648269	0.648269	0.34775	0.258098	0.256885	-0.235003	-0.0174917	0.111421	0.061936	0.26964	-0.0100536	0.0545372	-0.185364	-0.393214	-0.673376	0.0606269	-0.603091	0.535037
PSPTO_0491	PSPTO_0491	Tat (twin-arginine translocation) pathway signal sequence domain-containing protein	-0.078734	0.078734	-0.0959141	0.281085	-0.291398	0.167506	0.116157	-0.116157	-0.0201382	-0.161566	0.0368173	-0.141103	-0.187988	0.0975057	0.0368763	0.0536591	0.265869	0.0838435	-0.110016	0.523913	0.0909643	-0.0408012	0.294708	0.0452243	-0.0774006	0.213507	0.151518	-0.133743	0.483489	0.0395738	-0.0395738	0.212795	0.182593	0.238206	0.151268	0.0851942	0.127718	0.172783	0.206724	0.222328	0.288916	-0.0327215	0.161751	0.352442	0.185316	0.262337	0.300481
PSPTO_0492	PSPTO_0492	molybdate transport regulator ModE	-0.221499	0.221499	0.344568	-0.109067	0.472227	-0.97851	-0.198066	0.198066	-0.336863	-0.447997	-0.38308	-0.574041	-0.319849	-0.450814	-1.19357	-0.377288	-1.13449	-1.54512	-1.18154	-0.639556	-1.91196	-1.52624	-1.1344	-0.9359	-1.26307	-1.7208	-4.23672	-1.51864	-0.964521	0.453316	-0.453316	0.344057	0.456214	0.369884	0.103222	0.630814	0.530524	0.765965	0.604729	0.482744	1.30218	0.467785	1.07304	1.41067	0.68577	0.174028	1.29997
PSPTO_0493	PSPTO_0493	competence protein ComF	-0.0780337	0.0780337	0.00904401	0.109734	-0.232457	0.128788	-0.144343	0.144343	-0.00735727	0.0552867	-0.169149	0.0884123	-0.590955	0.062708	0.136338	-0.899435	0.449048	-0.0498305	-0.825815	0.496609	0.187217	-0.912184	0.404132	-0.0188512	-0.901755	0.403811	0.170598	-0.646087	0.587465	0.205595	-0.205595	-0.0408679	-0.247574	-0.139333	-0.377911	-0.0241034	-0.300856	-0.280935	-0.100098	0.210527	-0.285194	-0.83498	0.00839098	-0.298605	-0.531841	-0.882257	-0.321104
PSPTO_0500	PSPTO_0500	acyl-CoA dehydrogenase family protein	0.0259861	-0.0259861	-0.321288	-0.738132	-0.2902	-0.774022	0.115938	-0.115938	0.244175	-0.0352294	-0.0132799	0.141477	-0.198147	0.184219	0.0567747	0.0639997	0.324875	0.156323	-0.163999	0.632718	0.260192	-0.0819046	0.771643	0.396006	0.128591	0.773109	0.0320864	0.0193657	0.677463	-0.0963363	0.0963363	-0.105028	-0.202649	0.066964	0.0529382	-0.0286323	-0.124208	-0.350363	-0.160128	-0.0363504	-0.245078	-0.783115	-0.682592	-0.348428	-0.616128	-0.414596	-0.0497933
PSPTO_0501	PSPTO_0501	type III effector HopU1	0.212419	-0.212419	0.308408	-0.211023	0.212246	-0.210154	0.409428	-0.409428	0.134555	-0.538439	0.268181	0.486878	0.412158	-0.572655	1.06783	0.824885	-0.247705	0.0907472	0.607855	-0.608053	0.374949	0.444519	-0.215771	-0.168009	0.370572	-0.957943	0.921316	-1.25669	-0.962708	-0.242127	0.242127	0.659179	-1.14286	0.525406	0.244144	0.0604597	0.557166	0.36063	0.282455	0.216962	-0.581653	0.542382	-0.736648	-0.655928	1.10582	-0.0101621	-2.04623
PSPTO_0502	PSPTO_0502	type III effector HopF2	-0.159098	0.159098	-0.041533	0.162393	-0.356369	0.0629742	-0.244474	0.244474	0.169789	0.199102	-0.501749	-0.0657239	-0.0849829	-0.0804676	-0.118959	-0.207424	0.209379	0.00612009	0.145228	0.14265	0.0884462	0.0355237	-0.0129159	-0.144384	-0.00343314	0.241188	0.568109	-0.259009	0.539368	0.109197	-0.109197	-0.208738	-0.0329484	0.2942	-0.488297	-0.226595	0.130519	-0.551582	-0.0960642	0.214601	-0.757044	-0.737123	-0.188637	-0.584525	-0.0281632	-0.154929	-0.0592955
PSPTO_0503	PSPTO_0503	type III chaperone protein ShcF	0.369026	-0.369026	0.758624	-0.614804	0.594253	-0.0540171	-0.717872	0.717872	0.321878	0.0651417	-0.0737242	-0.0181886	-0.231086	-0.217352	0.215353	0.29631	-0.0649691	-0.40646	0.509407	0.466484	-0.466424	0.226523	0.622011	-1.93814	0.392136	1.27065	0.208575	1.69477	0.788606	0.515216	-0.515216	-0.42602	-0.0210036	-0.095067	-0.321096	0.157254	0.116012	0.654068	0.138987	0.529843	0.291112	-0.234363	0.056467	0.8468	0.562839	-0.21524	0.89498
PSPTO_0505	PSPTO_0505	diguanylate cyclase	-0.167744	0.167744	-0.172853	-0.0197366	-0.214033	-0.286646	0.0738068	-0.0738068	-0.270478	-0.00950974	0.0122299	-0.149113	-0.239926	-0.386955	-0.518155	-0.643294	-0.278811	-0.742492	-1.04102	-0.418061	-0.657554	-0.973349	-0.974119	-1.19847	-1.27698	-1.02908	-0.432837	-1.26975	-1.88762	0.350068	-0.350068	0.230511	0.0671274	0.0975251	0.166369	0.178867	0.456639	0.232764	0.270574	0.17834	0.399999	0.403799	-0.0327775	0.201336	0.207242	0.00838741	0.208531
PSPTO_0506	PSPTO_0506	acyl-CoA dehydrogenase family protein	-0.206558	0.206558	0.112575	-0.0785187	-0.0262423	-0.319407	-0.223007	0.223007	0.166603	0.0254837	-0.011297	0.236482	0.228399	-0.221612	0.357112	-0.135202	-0.347067	0.0536411	0.00982859	-0.0113697	0.365248	0.223198	0.205127	-0.181079	0.257101	0.0596544	-0.0083634	0.0893691	-0.47669	-0.260557	0.260557	0.25697	0.22056	-0.0438427	0.0940207	0.0887758	0.134619	-0.0949924	0.134143	0.0795372	0.0623485	-0.505157	0.169749	0.0356896	0.036673	0.037386	-0.301562
PSPTO_0507	PSPTO_0507	hypothetical protein	-0.543158	0.543158	-0.201463	-0.918248	0.0106712	-0.648066	0.318666	-0.318666	0.0265759	0.401242	-0.261105	0.0211154	0.115503	0.0227267	-0.0203688	-0.205963	0.474755	-0.0734104	0.259582	0.00315145	0.028607	0.217182	0.592614	0.107736	-0.415524	-0.253974	0.279169	1.22903	1.10613	0.0167677	-0.0167677	-0.384205	-0.497191	-0.0039214	-0.766483	-0.100448	0.120697	0.233616	-0.224437	0.279482	-0.885234	1.07245	-0.251695	-0.412977	0.444193	1.05535	-1.09485
PSPTO_0508	PSPTO_0508	hypothetical protein	0.158063	-0.158063	0.045833	0.374178	-0.106641	0.160442	-0.148984	0.148984	-0.0346239	-0.149854	0.0890545	-0.0915368	-0.481119	-0.0496837	-0.127279	-0.0333631	0.209399	0.130418	-0.162848	-0.0752615	-0.0560183	0.233386	0.225352	0.0682935	0.114098	0.0078422	-0.0644987	0.342798	-0.0191795	0.141869	-0.141869	-0.1323	-0.298081	-0.323504	-0.695964	-0.0231765	-0.253702	-0.436656	-0.0591661	-0.390618	-0.299163	-0.0419801	-0.643524	-0.159594	-0.0911096	-0.520995	-0.160073
PSPTO_0509	PSPTO_0509	coenzyme PQQ synthesis protein E	0.242667	-0.242667	0.433994	0.811537	0.171774	0.696518	-0.391472	0.391472	0.0420353	0.52698	0.930932	0.116553	0.437334	0.510889	0.139228	0.902904	0.220361	-0.149828	0.550182	0.652974	-0.680392	0.461701	0.277534	0.288262	0.66184	1.42737	-0.184905	0.032677	1.22034	-0.0842412	0.0842412	0.462732	0.268354	-0.0109464	1.09092	0.272052	-0.34415	1.02742	0.383943	0.482716	0.473977	0.31557	0.476608	0.882949	0.583583	0.378642	-0.950765
PSPTO_0510	PSPTO_0510	coenzyme PQQ synthesis protein D	-0.347361	0.347361	0.700764	-0.0191951	0.382406	-1.05207	0.706649	-0.706649	0.566803	1.16515	0.255699	0.494109	0.983979	0.336434	0.937267	1.45547	0.882966	0.535415	0.312248	0.612903	-0.562114	0.14017	-0.0819374	-0.00334927	0.689767	0.202449	-2.0544	0.907237	0.653054	-0.107703	0.107703	0.330627	0.499929	0.454144	-0.535389	0.523979	-0.226831	-0.46064	0.235761	-0.649567	0.0263883	-0.204122	0.411216	-3.5207	-0.518715	0.656858	0.23178
PSPTO_0511	PSPTO_0511	coenzyme PQQ synthesis protein C	-0.120679	0.120679	0.302588	0.0842164	0.181678	0.264374	-0.0466505	0.0466505	0.249492	0.16906	0.337657	0.136524	0.228596	0.325632	-0.0313341	0.446953	0.39742	0.183197	0.0622311	0.379177	-0.189604	0.244519	0.399372	-0.089051	-0.0267056	0.65067	-0.327915	0.0490675	0.614555	0.0875473	-0.0875473	0.0332035	0.0802488	-0.0994089	0.0669599	-0.259794	-0.153181	-0.399781	-0.429995	-0.403375	0.122202	-0.738631	-0.77894	-0.330395	-0.529116	-0.395814	-0.221435
PSPTO_0512	PSPTO_0512	coenzyme PQQ synthesis protein B	-0.181582	0.181582	0.576056	-0.0235652	0.630233	-0.108645	0.051909	-0.051909	-0.628658	0.177667	-0.480226	-0.019136	0.173108	-0.292336	-0.12454	-0.106724	-0.228065	-0.0253007	-0.0395991	0.10363	-0.268458	-0.251114	-1.27737	-0.902639	-0.0385041	-1.86041	-0.079672	-1.29343	-1.76165	0.296423	-0.296423	-0.206522	-0.276899	-0.181306	0.346484	0.140372	0.334715	0.43981	0.100164	-0.205091	-0.252381	0.136741	-0.518822	0.304103	0.0310451	-0.276852	-1.56365
PSPTO_0513	PSPTO_0513	coenzyme PQQ synthesis protein A	0.0609241	-0.0609241	-0.0952399	-0.324458	-0.571035	-0.329109	-0.119534	0.119534	-0.223441	-0.39105	-0.257251	-0.293233	-0.659003	-0.294533	0.0298202	0.12808	-0.814395	0.222097	0.191511	-0.129337	0.273134	0.128094	-0.736701	0.576123	0.134012	-1.09421	0.559212	-0.500427	-1.19503	0.0510077	-0.0510077	-0.0546205	0.148689	-0.464902	-0.244769	-0.330067	-0.669346	-0.318472	-0.225105	-0.361543	-0.380406	-0.453723	-0.0483616	-0.760874	-0.370533	-0.378988	0.336957
PSPTO_0514	PSPTO_0514	coenzyme PQQ synthesis protein F	0.10015	-0.10015	-0.224193	-0.291556	-0.145215	-0.308137	0.49255	-0.49255	0.0687275	-0.017867	0.507259	-0.0180105	0.0569348	0.319965	0.364921	0.0368216	0.204029	0.217777	0.118219	0.537626	0.525383	0.188252	0.453862	0.261396	0.0236977	0.440933	-0.3365	0.37163	0.826086	-0.180806	0.180806	-0.52053	-0.169718	-0.0542153	-0.245452	-0.379018	-0.0270469	-0.238534	-0.774225	-0.512531	-0.00137039	-0.747319	-0.000208292	0.170844	-0.699108	0.206778	-0.411341
PSPTO_0517	PSPTO_0517	hydrolase	-0.235367	0.235367	0.217625	-0.182896	0.0658638	-0.272958	0.111994	-0.111994	0.137913	-0.116336	0.00165115	0.0569741	-0.0107607	0.231736	0.0925995	-0.294167	0.137151	0.0439608	0.0527915	0.167309	0.184461	0.04074	-0.0767628	0.0364016	-0.279095	0.254959	0.134084	-0.16843	0.0194593	0.0619663	-0.0619663	-0.163692	-0.0629712	-0.00328935	0.0884755	-0.0800493	0.350057	0.0134233	-0.132054	-0.157548	-0.111461	-0.798069	-0.0268896	-0.0760626	-0.344172	0.074473	0.304245
PSPTO_0518	PSPTO_0518	tryptophan 2-monooxygenase	0.153017	-0.153017	-0.133816	0.0296833	-0.273013	-0.0583655	-0.00468757	0.00468757	0.0393969	0.112246	0.0763286	0.120839	-0.0552379	0.109483	-0.0218292	0.26024	0.0403057	-0.0434952	0.00965098	0.256325	-0.0971679	0.13875	0.194474	-0.195922	0.385731	0.37353	-0.0287311	0.472926	0.486591	0.0787424	-0.0787424	-0.108844	-0.223278	-0.127425	-0.401783	-0.084675	-0.236217	0.00559236	-0.122825	0.0923669	-0.255858	0.160578	-0.0848008	0.227057	-0.0736945	-0.667117	-0.622086
PSPTO_0519	PSPTO_0519	AsnC family transcriptional regulator	0.198087	-0.198087	-0.455331	-0.0610748	-0.23407	0.0241395	0.102064	-0.102064	-0.158698	-0.0822266	-0.511774	0.169486	-0.1637	-0.46637	0.0986202	-0.61569	-0.138842	-0.122406	-0.142469	-0.0310572	-0.287435	-0.628309	0.535528	-0.219604	-0.188806	0.244334	-0.462818	-0.506971	0.2374	0.291967	-0.291967	0.0510943	-0.275391	-0.313719	-0.0753015	0.0571314	0.0855325	0.514189	0.232293	0.114628	0.688432	-0.280376	0.772549	0.28868	-0.362328	0.167421	1.88763
PSPTO_0520	PSPTO_0520	membrane protein	0.0577573	-0.0577573	-0.248233	0.157659	-0.110823	0.199082	-0.054026	0.054026	-0.102355	-0.143611	-0.126858	-0.322834	0.100241	0.147225	-0.165107	0.313176	0.147767	-0.231857	0.212053	-0.328018	-0.389468	0.0767795	-0.381785	-0.393858	-0.25393	-0.248908	-0.355381	-0.189981	-0.251265	-0.145658	0.145658	-0.158306	0.169343	0.254476	-0.175685	0.0330923	0.348949	0.0466841	0.185114	0.172284	0.648472	0.231792	-0.214045	0.0397806	-0.195765	-0.212834	0.123536
PSPTO_0522	PSPTO_0522	hypothetical protein	-0.0756018	0.0756018	0.235915	0.426712	-0.0750465	0.388993	-0.268683	0.268683	-0.0156947	0.142719	-0.0907444	0.344653	0.0337895	-0.0700708	0.147956	0.221451	-0.0590575	-0.0390336	-0.387914	-0.0314119	-0.0593878	-0.350605	0.207597	-0.184308	-0.0706644	0.472313	0.293771	0.244846	-0.420498	0.0070785	-0.0070785	-0.337744	-0.0657768	-0.05107	-0.192468	-0.0212443	-0.15483	0.174267	-0.017296	-0.417531	-0.0587121	0.388705	-0.024311	-0.224484	0.156386	-0.400398	-0.359623
PSPTO_0523	PSPTO_0523	Fic family protein	-0.618589	0.618589	0.486131	0.52701	0.152797	0.0451588	0.247279	-0.247279	0.0987768	0.252385	-0.32495	-0.18316	0.492134	-0.604388	-0.362527	0.126885	-0.284682	-0.196703	0.183232	-0.0456657	0.141591	0.177009	-0.708215	0.624418	0.0350849	-0.853183	0.138097	-0.528292	-0.0884935	-0.230442	0.230442	0.470209	0.235367	-0.17175	0.208602	0.0349274	-0.243912	0.269284	0.0391156	-0.0148803	0.061486	0.959999	0.682975	0.344476	0.346595	-0.292997	0.56184
PSPTO_0524	PSPTO_0524	peptidase, M20/M25/M40 family	0.115665	-0.115665	-0.0879148	0.0905283	-0.357062	-0.0430192	-0.0727851	0.0727851	-0.0435535	0.282704	-0.0995907	-0.0356561	0.00870127	-0.0063117	0.0474897	-0.052565	-0.12182	0.0451546	0.0770349	0.273763	0.140894	-0.0219092	0.186759	0.167791	0.0227441	-0.0390323	0.0106158	0.2035	0.239297	-0.0613481	0.0613481	0.162846	-0.0753496	-0.117891	0.0577591	-0.0491674	-0.369065	0.138533	-0.0293455	0.234163	0.126687	-0.374409	0.130177	0.135131	-0.071778	0.134611	-0.183318
PSPTO_0525	PSPTO_0525	lipoprotein	0.0670087	-0.0670087	-0.202062	-0.0128358	-0.00412415	0.0555251	0.102282	-0.102282	-0.0690462	-0.141361	-0.00993528	-0.134481	-0.20492	0.132333	-0.0686248	-0.122331	0.122035	-0.0391001	-0.116278	0.152148	-0.0144318	-0.0238456	-0.0136799	-0.322246	-0.107662	0.29246	-0.0858073	-0.146202	-0.187869	0.0740134	-0.0740134	0.0770428	0.117656	0.197803	0.155152	-0.0354497	0.273033	0.4724	0.0796203	0.0587905	0.176337	-0.0718783	0.201217	-0.140589	-0.125428	0.0683724	0.424818
PSPTO_0526	PSPTO_0526	hypothetical protein	-0.202798	0.202798	-0.0282084	-0.136294	-0.193698	0.0105018	0.076905	-0.076905	-0.147222	-0.0340451	-0.210392	-0.370137	-0.281822	-0.410005	-0.25941	-0.425715	-0.148169	-0.401281	-0.356183	-0.312346	-0.473571	-0.6029	-0.304923	-0.632107	-0.259639	-0.619272	-0.61414	-0.600907	-0.411742	-0.136462	0.136462	-0.235092	-0.269417	-0.0536218	-0.476227	-0.135324	-0.159178	-0.491775	-0.563869	-0.282347	-0.318482	-0.523361	0.0912441	0.0754456	-0.0873624	-0.553328	-0.219935
PSPTO_0527	PSPTO_0527	hypothetical protein	-0.105437	0.105437	0.0746308	0.0297759	0.00254749	-0.174922	-0.0694845	0.0694845	-0.0623879	0.124752	-0.180835	0.15474	-0.0694757	-0.3268	0.0182001	0.217449	-0.286504	-0.0325295	-0.0224401	-0.0232159	-0.142907	0.137858	0.00943636	0.0937703	0.0895122	-0.184966	0.0442945	0.407725	-0.0750274	-0.0442868	0.0442868	-0.131489	0.453799	0.0681063	-0.0972654	0.29859	0.110441	0.175455	0.149815	-0.0607409	0.15184	-0.245138	0.130419	0.0849469	0.425472	0.160611	-0.0139155
PSPTO_0528	PSPTO_0528	hypothetical protein	-0.213458	0.213458	0.405263	0.332814	0.313542	0.533893	0.244573	-0.244573	0.0276768	0.083298	-0.293342	0.0277376	-0.262036	-0.491966	0.246856	-0.198762	-0.279996	-0.0313756	-0.0469118	-0.254527	0.128884	0.0296548	-0.504835	0.0289886	-0.0603928	-0.37809	0.405711	-0.39401	0.252925	-0.326332	0.326332	0.0084157	0.176347	-0.010173	-0.247726	0.111148	-0.0366221	0.05034	0.142398	-0.253129	0.176153	0.0414802	-0.445331	-0.820474	0.137521	-0.233143	0.289889
PSPTO_0529	PSPTO_0529	hypothetical protein	0.126341	-0.126341	-0.0326889	-0.151603	-0.0854409	-0.175683	0.102325	-0.102325	0.102285	-0.0960452	-0.31063	0.161664	-0.0449117	-0.179935	0.191076	0.134753	-0.165553	0.139892	0.0948542	-0.337158	0.127752	0.0834975	0.0370008	0.137996	0.0725188	-0.357175	0.206166	0.182556	-0.528754	0.352054	-0.352054	0.0489158	0.0663133	0.204343	0.0855484	0.064297	0.411004	0.122474	0.0638623	0.538787	0.325847	-0.00409077	0.529462	0.261603	-0.147885	0.276409	-0.374152
PSPTO_0530	PSPTO_0530	hypothetical protein	0.204277	-0.204277	-0.379329	-0.175694	-0.367885	-0.324107	-0.441941	0.441941	-0.116584	0.0152567	0.14003	-0.337057	0.105605	0.0185266	-0.465433	0.0460772	-0.12059	-0.0285957	0.250712	0.00468462	-0.14827	0.43934	-0.337991	-0.00528129	-0.158659	-0.370323	0.213052	0.33863	-0.180108	0.0279339	-0.0279339	-0.228509	0.0670222	0.197422	-0.20339	-0.153057	0.110875	-0.839033	0.00795973	0.0819067	-0.482833	-0.204786	0.455253	-0.453322	-0.0341133	-0.0471353	0.519972
PSPTO_0531	PSPTO_0531	type IV secretion system protein	0.137896	-0.137896	0.290592	0.29656	0.204823	0.139746	0.244498	-0.244498	0.0119494	0.430041	-0.119232	0.00391937	0.551192	0.171966	0.13115	0.513989	0.206588	0.0790269	0.406144	0.163067	-0.167003	0.238506	-0.066349	-0.531953	0.153776	-0.000460042	-0.319412	0.740246	0.310574	0.150379	-0.150379	-0.168263	0.0880432	0.219005	-0.0517094	0.467539	0.158808	0.397497	0.422994	0.195436	0.529694	0.249743	0.409588	0.0695728	0.24409	-0.0398114	0.447406
PSPTO_0532	PSPTO_0532	lipoprotein	-0.234938	0.234938	-0.239194	-0.448121	-0.329501	-0.325736	-0.044851	0.044851	-0.510999	-0.357606	-0.18194	-0.327273	-0.0552379	-0.256685	0.151621	0.0904779	-0.0599462	-0.116651	0.437504	-0.260636	0.0520056	-0.0788837	0.220196	0.662444	-0.363885	-0.223822	0.337586	-0.452642	-0.00941636	0.225105	-0.225105	0.121357	-0.321217	-0.00733948	0.381611	-0.714869	-0.160815	-0.246841	-0.432589	-0.330815	0.279737	-1.04632	-0.39142	-0.067755	-1.0484	-0.0757107	-0.385833
PSPTO_0535	PSPTO_0535	site-specific recombinase, phage integrase family	0.0321998	-0.0321998	-0.068765	-0.262095	-0.104166	-0.118007	-0.0812599	0.0812599	0.112562	0.0412033	0.113656	0.0512719	0.0606742	0.230084	0.0877513	0.159641	0.29274	0.0750161	0.0414347	0.209565	0.0381129	0.161592	0.242478	0.0801893	-0.0311967	0.421384	-0.310954	0.296035	0.456824	0.0130817	-0.0130817	0.0930532	0.209275	-0.0101598	0.359252	0.0220102	-0.14203	0.0130309	0.210973	0.154044	0.214351	-0.0165877	0.0864924	0.376396	0.233881	-0.0591743	0.306649
PSPTO_0536	PSPTO_0536	sensory box/GGDEF domain/EAL domain-containing protein	0.144611	-0.144611	0.348572	-0.0945699	0.103142	-0.426144	0.106769	-0.106769	0.170698	-0.0359456	-0.196454	0.197681	-0.382618	-0.101353	0.117199	-0.244706	0.0693659	0.0621368	-0.111301	0.0522359	0.0294285	-0.428276	-0.118651	-0.292857	-0.432869	0.326079	-0.518434	-0.311566	0.611434	0.125048	-0.125048	0.183194	-0.250078	-0.115763	-0.149998	-0.0572707	0.0485787	-0.0111165	-0.470524	-0.403123	-0.195038	0.110432	-0.00226238	0.309113	-0.0660778	-0.128272	-0.255512
PSPTO_0543	PSPTO_0543	2-amino-4-hydroxy-6- hydroxymethyldihydropteridine pyrophosphokinase	-0.114119	0.114119	0.122175	0.0201227	-0.0646622	-0.211239	-0.118473	0.118473	-0.462888	-0.163022	-0.205015	-0.796171	-0.0215951	0.350534	-0.953481	-0.138048	0.0947747	-0.944699	0.155673	0.292284	-1.21097	-0.275876	-0.228787	-1.2169	-0.736047	-0.119733	-1.00249	-1.13015	0.246203	-0.0422867	0.0422867	0.108651	-0.831088	-0.195224	-0.279611	-0.635393	0.305406	-0.540019	-0.625652	-0.158218	-1.21489	-0.35504	-0.561049	-2.35278	-1.17356	0.0588242	-2.82592
PSPTO_0545	PSPTO_0545	SpoVR like family protein	0.0211987	-0.0211987	0.284675	0.368243	0.332662	0.257132	0.114326	-0.114326	0.234805	0.122296	0.017229	0.151232	0.182254	0.153113	0.00683987	0.211654	0.293041	0.427465	0.352265	0.359533	0.651377	0.499718	0.248659	0.830269	0.821926	0.591815	0.731809	0.844619	0.614867	-0.0820795	0.0820795	-0.0919968	0.0345573	0.0572751	-0.00701436	-0.114239	0.0731281	-0.0343729	0.0471356	0.187064	0.189848	-0.240581	0.236881	-0.166786	-0.0826639	0.286186	-0.661361
PSPTO_0546	PSPTO_0546	hypothetical protein	0.112663	-0.112663	0.152356	0.0569893	0.0103803	0.143607	0.04629	-0.04629	0.024073	0.0117761	0.0951297	0.181017	0.224137	0.0526385	0.121772	0.265912	-0.0358892	0.0487881	0.215759	0.417883	0.549573	0.368936	0.235734	0.222136	0.369965	0.310002	0.442457	0.207542	0.39246	0.107803	-0.107803	-0.00306932	0.0649505	-0.105277	0.0504707	0.42879	0.191166	0.023528	0.0704413	-0.140447	0.0907232	0.223662	-0.16437	0.341262	0.170464	-0.319029	0.188725
PSPTO_0547	PSPTO_0547	hypothetical protein	0.118807	-0.118807	0.194743	0.357027	0.25245	0.360113	0.181374	-0.181374	0.175501	0.0731844	0.116105	0.308812	0.220325	0.31666	0.32784	0.225733	0.22615	0.327184	0.31404	0.177851	0.464247	0.220183	0.353184	0.586102	0.0877184	0.459173	0.806109	0.385438	0.262632	0.0384179	-0.0384179	0.00372812	0.151651	0.00233518	0.156295	0.252965	0.343919	0.273436	0.30364	0.44837	0.319882	0.583433	0.269423	0.549095	0.545159	0.166774	0.550772
PSPTO_0548	PSPTO_0548	thiosulfate sulfurtransferase	-0.424767	0.424767	-0.336943	0.209423	-0.93706	0.238246	-0.0583032	0.0583032	-0.963075	0.236548	0.406931	-0.934098	0.177122	0.249746	-0.320277	1.44534	0.0380784	-0.438238	0.752243	-0.117461	-0.0849034	0.421494	0.321265	-0.0371127	0.301379	1.10307	0.724037	-0.0271311	1.26619	-0.254893	0.254893	0.0772603	0.241946	0.893875	0.49796	0.72834	0.87088	0.199981	0.221826	-0.0545803	-0.773275	0.216165	0.471399	-0.0477104	0.344416	0.887138	-0.160787
PSPTO_0550	PSPTO_0550	apaG protein	0.221623	-0.221623	0.229019	0.309392	0.0798748	0.221552	0.0169471	-0.0169471	0.014688	0.0722105	-0.34723	-0.00644378	-0.0651144	-0.468171	-0.16154	-0.373499	-0.43514	-0.18265	-0.856093	-0.102155	-0.0690339	-1.0915	-0.0587853	-0.233782	-1.069	-0.050668	-0.470849	-1.07325	-0.47813	0.00798056	-0.00798056	0.0730212	-0.0208131	0.263816	-0.389887	0.0732757	0.296823	-0.123389	-0.00395075	0.336129	-0.508627	0.123808	0.244772	-0.312198	0.16148	0.321821	-0.783353
PSPTO_0551	PSPTO_0551	dimethyladenosine transferase	0.440638	-0.440638	-0.575034	-1.23808	-0.676935	-2.18938	-0.249695	0.249695	-0.067391	-0.555136	-0.923983	-1.1391	-0.829781	-1.76604	-0.259367	-0.467304	-2.91631	-0.831634	-1.16916	-1.69206	-1.32489	-0.797957	-2.50395	-0.92126	-0.616029	-2.09098	-0.282001	-0.46318	-1.6543	-0.408086	0.408086	-1.34405	-0.554454	-1.81121	-1.38524	-0.751977	-1.80003	-2.07332	-2.01695	-2.94742	-4.35983	-2.69645	-2.66202	-2.58593	-1.27946	-2.88797	-2.01932
PSPTO_0555	PSPTO_0555	hypothetical protein	0.387003	-0.387003	0.223479	0.329501	0.301733	0.179457	-0.0275777	0.0275777	-0.876724	-0.844804	-0.606984	-1.37188	-1.30105	-1.9012	-2.69176	-1.04317	-2.08669	-1.93152	-1.20946	-2.8828	-1.82507	-1.52643	-2.87465	-2.77798	-1.95602	-2.65438	-2.20043	-1.84651	-2.24317	0.114889	-0.114889	-1.60656	-2.4094	-2.04717	-3.49689	-4.54497	-4.46281	-3.47457	-3.77295	-3.91033	-4.97714	-4.80965	-4.90329	-3.33326	-3.79715	-4.63684	-2.59988
PSPTO_0557	PSPTO_0557	DnaJ-like protein DjlA	-0.0375745	0.0375745	-0.22205	0.405575	-0.352315	0.201039	-0.278868	0.278868	-0.462527	0.0979896	-0.455248	-0.446691	0.160562	-0.647537	-0.130729	-0.497557	-0.499548	-0.281076	-0.447716	-0.236277	0.0920013	-0.46996	-0.0762617	0.12944	-0.614686	-0.191576	0.345426	-0.441049	-0.110088	0.0265332	-0.0265332	-0.229816	-0.201879	-0.0948475	-0.218623	-0.305527	-0.256657	-0.620527	-1.10908	-0.504497	-0.715028	-0.536176	-0.580119	-1.12087	-0.978034	-1.1771	-0.803788
PSPTO_0558	PSPTO_0558	hypothetical protein	0.328739	-0.328739	0.499685	0.634429	0.298507	0.567405	-0.206832	0.206832	-0.263607	-0.261255	-0.37322	-0.456993	-0.446119	-0.183089	-0.267062	-0.400181	0.396976	-0.356103	-0.624716	-0.171487	-0.429973	-0.307809	-0.304093	-1.2119	-0.711471	-0.4029	-0.2308	-0.32715	-0.157198	0.555156	-0.555156	-0.199813	-0.094243	0.457209	-0.481081	0.252171	0.554146	-0.851311	0.0888291	0.878721	-0.702382	-0.200068	-0.21225	-1.41793	0.114566	0.0303849	-1.14828
PSPTO_0559	PSPTO_0559	sensory box histidine kinase	-0.298187	0.298187	0.0167263	-0.0278179	0.0893202	-0.117854	0.0374401	-0.0374401	-0.11904	-0.0135141	-0.187709	-0.248316	-0.385899	0.115162	-0.87631	-0.339395	-0.173213	-0.589337	-0.468535	-0.0469653	-0.346303	-1.14805	-0.197212	-0.736191	-0.648184	-0.266073	-0.718289	-0.798642	-0.159668	-0.105745	0.105745	-0.47151	0.0707582	-0.0493278	0.0450018	0.310331	-0.2033	0.0133951	-0.0890845	0.0391628	-0.0776322	0.0135154	-0.148125	-0.82301	0.20981	-0.952975	-0.447704
PSPTO_0560	PSPTO_0560	LuxR family DNA-binding response regulator	0.147355	-0.147355	0.457136	-1.17577	0.637503	-0.740032	-0.282443	0.282443	-0.183403	-0.183156	-0.261433	0.369128	-0.477681	-0.361161	0.147658	0.119658	-0.220729	-0.0709243	0.504963	-1.17343	-0.178544	0.0558305	-0.205748	0.209355	0.787972	-0.539718	0.280267	0.986945	-0.586034	-0.366103	0.366103	-0.248349	0.113919	-0.0514659	0.710063	0.428191	0.353849	0.0747447	0.196216	0.494578	0.706492	0.706334	-0.219122	0.431727	0.298001	0.343149	0.612101
PSPTO_0561	PSPTO_0561	hypothetical protein	-0.781638	0.781638	0.656755	-0.222702	-0.00764846	-0.259838	0.796312	-0.796312	-0.192934	0.746664	0.0717462	0.0578035	0.352359	-0.0365029	-0.18546	0.537698	-0.147944	-0.265835	0.623083	0.166497	0.233057	0.621053	-0.795772	0.294116	-0.146618	0.217962	-0.969034	0.728533	1.16227	-0.327298	0.327298	0.109578	-0.508499	-0.0730803	-0.0805788	0.265597	-0.0558953	0.717078	0.0814819	-0.392697	-0.293475	-0.519771	0.588838	-1.19213	-0.0207867	1.15499	-0.0146981
PSPTO_0562	PSPTO_0562	polyamine ABC transporter ATP-binding protein	-0.319251	0.319251	-0.764382	-0.293487	-0.84874	-0.799732	0.319936	-0.319936	0.308377	0.036516	0.109509	0.498223	0.0680254	-0.603876	0.555881	-0.259525	-0.974566	0.29114	-0.202659	-1.10006	-0.226544	-0.595515	-0.905883	0.468968	0.600638	-1.14168	-1.26563	0.0670547	-1.40343	-0.120964	0.120964	-0.419286	0.65794	0.447469	-0.225382	-0.377808	0.929636	0.476755	0.156558	-0.324422	0.00479789	-0.422289	0.381916	-0.0566875	0.00386688	0.236886	0.265009
PSPTO_0563	PSPTO_0563	polyamine ABC transporter periplasmic polyamine-binding protein	0.519803	-0.519803	0.574071	-0.170617	0.499614	-0.269441	-0.16589	0.16589	0.06867	-0.190225	-0.177877	0.383327	-0.282272	0.106245	0.343374	-0.26582	0.186688	0.442606	-0.0926899	0.0919016	0.463741	0.0989332	-0.0755629	0.76012	0.0152218	-0.0778385	0.449339	0.0858302	-0.531422	-0.210678	0.210678	0.371662	-0.222552	0.398859	-0.0608341	-0.0057151	0.256365	-0.106235	-0.0411299	0.117436	0.0656493	-0.778588	0.375537	-0.946377	0.107094	0.493427	-0.855688
PSPTO_0564	PSPTO_0564	polyamine ABC transporter permease	0.106936	-0.106936	0.00853166	0.147015	-0.000477228	-0.0248758	-0.018056	0.018056	0.0280013	-0.405806	-0.095825	-0.0133943	-0.451102	-0.524883	-0.259711	-0.73104	-0.0458444	-0.320764	-0.810167	-0.635788	-0.35027	-1.17296	-0.380681	-0.803546	-1.54228	-0.354881	-0.945427	-1.23174	-0.389134	-0.204854	0.204854	-0.40198	-0.519395	-0.455126	-0.48615	-0.798124	-0.760593	-0.469955	-1.21736	-0.751097	-1.04495	-2.02319	-1.22913	-1.49211	-1.03722	-1.07184	-1.3487
PSPTO_0565	PSPTO_0565	polyamine ABC transporter permease	0.0855382	-0.0855382	-0.574791	0.0851473	-0.571492	-1.00295	0.380632	-0.380632	0.375663	0.141528	0.0310045	-0.579276	-0.652842	0.1828	0.930176	-1.40754	-0.495291	-0.325705	-2.04004	0.0452312	0.0593375	-1.92098	-0.098355	-2.4826	-2.66258	-1.03003	-2.19297	-3.90092	-1.37339	-0.173885	0.173885	-0.42248	-0.866971	-0.172144	-2.21072	-0.682484	-1.29208	-1.7717	-0.467685	-1.21919	-0.717581	-1.06641	-0.536929	-0.791056	-0.743533	-1.35581	-0.11861
PSPTO_0566	PSPTO_0566	ribulose-phosphate 3-epimerase	-0.223173	0.223173	-0.180958	-0.94917	-0.211453	-1.3255	-0.341672	0.341672	-0.44427	-0.818194	-1.20696	-0.740151	-1.02829	-1.27764	-0.438885	-1.51418	-0.727296	-0.66794	-1.03107	-0.474428	-0.613666	-1.5282	-0.78027	-0.792813	-0.962895	-0.704442	0.0946135	-0.597215	-0.729112	0.00678375	-0.00678375	-0.777869	-1.57356	-0.979498	-1.43391	-0.419929	-0.624086	-1.37401	-0.4341	-0.677158	-2.04161	-1.26781	-1.54608	-1.14789	-0.777541	0.598842	-0.0894961
PSPTO_0567	PSPTO_0567	phosphoglycolate phosphatase	-0.0501282	0.0501282	0.382963	0.194302	0.0161104	-0.107695	-0.0954821	0.0954821	-0.515778	-0.526873	-0.282846	-0.501287	-0.96416	-0.802002	-1.28817	-1.37469	-1.36645	-1.39407	-1.8629	-1.29034	-1.7172	-2.22968	-2.50917	-1.53055	-3.17643	-3.13407	-1.55107	-3.08566	-2.28097	0.00968026	-0.00968026	-0.504506	-0.202319	-0.0781129	-0.804163	-0.52301	-0.717554	-1.47966	-0.517031	-0.626172	-2.19487	-2.34	-0.834445	-3.73397	-1.38219	-0.673307	-0.789336
PSPTO_0568	PSPTO_0568	anthranilate synthase, component I	-0.160982	0.160982	-0.814014	-1.21415	-3.09437	-2.57252	0.232452	-0.232452	-2.11267	-2.02467	-2.38226	-3.96576	-3.15017	-3.52716	-3.66913	-3.36125	-3.62404	-3.83631	-3.48442	-3.7767	-3.60015	-4.09801	-4.01024	-3.51908	-3.50985	-3.40132	-3.28109	-2.01422	-2.81012	-0.0131291	0.0131291	-3.26555	-3.84106	-3.51655	-4.01741	-3.3853	-3.88539	-3.79792	-3.15716	-3.00436	-4.99244	-2.67317	-3.13812	-3.61453	-3.22702	-3.92132	-2.28389
PSPTO_0569	PSPTO_0569	autotransporting lipase, GDSL family	0.00830599	-0.00830599	-0.00880055	-0.0818423	0.00388478	0.034636	0.139422	-0.139422	-0.0199677	-0.0567346	0.044087	0.0970063	0.172105	0.146403	0.131544	-0.0280366	0.259804	0.176002	0.303512	0.250027	0.0194044	-0.0162092	-0.00182974	0.338251	0.113087	-0.0465495	-0.164462	0.0506543	0.167337	-0.041366	0.041366	-0.00550502	-0.174729	-0.0961178	-0.0615727	-0.0423858	-0.124201	0.124598	-0.15934	-0.111587	0.000744004	0.121865	-0.241841	-0.245863	-0.136909	-0.304021	0.190444
PSPTO_0570	PSPTO_0570	transcriptional regulator PrtN	0.0746409	-0.0746409	0.402496	-1.16578	-0.155795	-2.33044	-0.339061	0.339061	-0.80937	0.187344	-0.545295	-0.781488	0.135314	-1.06938	-0.586809	-0.734644	-0.186339	-0.830577	-1.00621	-0.985875	-0.672216	-1.52865	-0.306179	-0.560015	-2.51996	0.159945	-0.267848	-1.06781	0.258671	0.978651	-0.978651	0.00150145	0.0823967	-0.824479	0.207988	-0.734735	-0.453673	0.210889	-0.19123	0.102801	0.782054	-5.81529	0.191224	-0.390553	0.0540705	0.447017	0.366515
PSPTO_0572	PSPTO_0572	bacteriocin	-0.0451886	0.0451886	0.0908916	-0.0804689	0.137755	-0.0104596	0.119322	-0.119322	-0.0943662	-0.0692724	-0.147109	-0.0936419	-0.252964	0.151091	-0.0333655	-0.0238111	0.119841	0.0133983	-0.212985	0.042227	-0.0608762	-0.340745	-0.0382254	-0.0504152	-0.387918	0.0625013	-0.0799028	-0.0978272	0.00842684	-0.319175	0.319175	-0.167045	-0.0827465	0.102248	-0.238057	-0.0432516	-0.113939	-0.0243005	-0.131962	-0.078363	0.0885003	0.148719	0.0768405	-0.0775815	0.0525431	-0.0166015	0.296577
PSPTO_0573	PSPTO_0573	hypothetical protein	-0.745905	0.745905	0.192352	0.566229	0.227027	0.622491	0.719512	-0.719512	-0.193558	0.269018	0.0186983	-0.183594	0.0420005	0.118093	-1.48923	-0.428502	-0.988257	-1.59264	-0.0344705	-0.61742	-0.94058	0.0882594	-0.689569	-0.680028	0.561494	-0.00971098	0.605261	-1.09356	-2.60337	-0.464494	0.464494	-0.676537	0.229828	-0.648735	-0.424996	-0.644685	-0.991077	0.196284	-0.0942324	-0.518398	-0.419995	-2.66765	0.0373213	-0.292503	-0.529584	-0.2244	-3.53004
PSPTO_0575	PSPTO_0575	hypothetical protein	0.0352563	-0.0352563	-0.401135	-0.168413	-0.567877	0.151295	-0.404163	0.404163	-0.112059	-0.145107	0.00975754	0.268645	-0.128362	0.188739	0.0621086	-0.321729	-0.181351	0.000394133	-0.428946	-0.404961	0.0945688	-0.278355	-0.392695	0.274589	-0.338616	-1.47526	0.201633	0.358275	0.10526	-0.447517	0.447517	0.491478	-0.39688	-0.0301199	0.218061	-0.0618691	-0.231414	-0.143117	-0.0130171	-0.492537	0.0425379	0.239662	-0.602095	0.323866	-0.416816	-0.112685	-0.442469
PSPTO_0576	PSPTO_0576	hypothetical protein	0.0971297	-0.0971297	0.00790391	0.419722	-0.170852	0.399552	0.254622	-0.254622	-0.286484	-0.451209	0.197163	-0.404878	-0.150546	0.245887	-0.481988	-0.099165	0.372096	-0.125526	0.270418	0.337143	-0.254797	0.0820012	-0.0202968	-0.154587	0.0242656	0.342603	0.00737207	0.194823	0.756144	-0.102464	0.102464	-0.315731	0.263961	-0.103352	-0.638621	-0.106485	-0.137529	-0.19605	-0.213513	-0.0683261	-0.184642	-0.52428	-0.21032	-0.439496	0.0620068	-1.92499	-0.0332549
PSPTO_0577	PSPTO_0577	tail sheath protein	-0.508309	0.508309	-0.172473	0.149784	-0.235134	-0.106685	0.200452	-0.200452	0.0708826	0.195004	-0.056128	0.0294255	0.0201015	-0.0512855	0.0841312	0.0680045	0.11725	-0.16803	-0.00340884	0.0232697	-0.0758623	0.0977247	0.12802	0.124211	-0.465021	0.0924905	0.155244	-0.412197	-0.130266	0.0388063	-0.0388063	-0.163624	-0.00328521	0.105513	-0.055787	0.0544142	0.194551	-0.0911471	0.0792855	0.00430356	0.128836	-0.18652	0.0206081	-0.157766	-0.0626346	-0.438171	-0.19379
PSPTO_0578	PSPTO_0578	hypothetical protein	-0.161573	0.161573	-0.0364625	0.168972	0.0154009	0.0314534	0.00849349	-0.00849349	-0.147304	-0.182557	-0.23008	-0.388299	0.39148	-0.125616	-0.101835	-0.648059	-0.294117	-0.408908	0.0417407	0.158715	-0.176355	-0.243301	0.336206	-0.123283	-0.205023	0.250422	0.565209	-0.0512193	-0.297979	0.371239	-0.371239	0.0891513	0.345741	-0.0531646	0.308558	0.147125	0.0229164	-0.0855588	-0.181985	-0.405206	-0.0971556	-0.0336382	-0.571546	-0.809383	-0.104455	-0.752163	-0.17757
PSPTO_0579	PSPTO_0579	sigma factor domain protein	0.232615	-0.232615	0.348093	0.468294	0.364003	0.215742	0.46732	-0.46732	0.594178	0.137363	-0.222721	-0.175124	0.338735	-0.0643643	-0.86229	0.780719	-0.00502814	-0.13605	0.803223	-0.626983	-0.0467099	-0.416169	-1.01817	-0.151402	0.118432	-0.153936	0.507734	0.424247	1.0888	-0.212803	0.212803	-0.38749	0.713222	-0.0541449	0.216256	0.412113	-0.10283	0.564694	0.374026	-0.197246	0.366968	-0.922414	0.560234	0.582174	-0.454517	0.405321	0.695031
PSPTO_0580	PSPTO_0580	tail tape measure protein	-0.173342	0.173342	0.535609	-0.0879919	0.242056	0.133668	-0.240705	0.240705	-0.382883	-0.0996316	-0.359611	-0.362575	-0.129226	-1.00333	-0.372597	-0.177348	-1.00048	-0.445768	-0.385142	-1.20331	-0.652172	-0.255933	-0.949075	0.115802	0.0544615	-0.884938	0.0735313	0.158718	-0.872475	0.108863	-0.108863	-0.652921	-0.584	-0.308232	-0.935927	-0.905266	-0.957169	-0.891686	-0.501329	-0.577131	-0.344647	0.024631	-0.988237	-1.20204	0.0539108	0.137297	-1.63589
PSPTO_0581	PSPTO_0581	DNA circulation protein	-0.0690078	0.0690078	-0.124806	-0.266007	-0.199947	-0.161185	-0.0443611	0.0443611	0.14518	0.00923267	0.016665	0.0743475	-0.119382	-0.0813148	0.0996343	0.070752	0.0653014	-0.0341159	-0.0357842	-0.0572217	-0.0406259	0.0698533	-0.134578	0.0166363	-0.0721525	-0.146124	0.0448591	0.0547238	0.00146076	0.107861	-0.107861	-0.0225078	0.129584	-0.0597062	0.00878978	0.033724	0.199955	0.0541642	0.129928	0.0768125	0.265665	-0.00241849	-0.0242419	-0.228778	0.148774	-0.297687	-0.0788102
PSPTO_0582	PSPTO_0582	hypothetical protein	-0.040554	0.040554	0.0478247	-0.160358	-0.0353422	-0.108372	0.204403	-0.204403	0.218759	0.40765	-0.169593	0.353233	-0.120648	0.238873	0.171328	-0.27841	0.227947	0.0694791	-0.121992	0.321813	0.103848	-0.0932683	0.136659	0.344428	0.0191649	0.519451	-0.0188099	0.435402	0.88562	-0.0323113	0.0323113	0.0842744	0.692288	0.455373	0.172104	0.32466	0.140594	0.379436	0.537032	0.206268	-0.0438207	-1.39025	0.377885	-0.0217675	0.129248	0.271741	0.788097
PSPTO_0583	PSPTO_0583	hypothetical protein	-0.0654	0.0654	0.0108644	-0.318882	-0.149569	-0.374697	0.0491639	-0.0491639	-0.0818319	0.121679	0.393935	0.167187	0.0986981	0.39837	0.160377	-0.150507	0.0972076	-0.151189	0.177621	-0.101464	-0.230196	-0.253249	0.454189	-0.179033	-0.32716	-0.0939969	-0.300736	0.0678943	0.0897388	0.079542	-0.079542	0.469332	0.292186	0.207387	0.10246	0.481757	0.31803	0.195039	-0.409555	-0.231359	-0.230572	-0.307227	-0.980851	0.180928	0.0441431	-0.157054	-1.05289
PSPTO_0584	PSPTO_0584	Sir2 family transcriptional regulator	-0.196342	0.196342	-0.174041	0.0787627	-0.0713808	0.00456283	0.12974	-0.12974	0.133031	-0.129631	-0.0132444	0.160664	0.11121	0.194533	-0.0479477	0.0129287	0.0843315	0.0273803	-0.0429539	0.328905	-0.00478864	0.117131	0.494898	0.201893	0.258317	0.532827	0.25469	0.462852	0.660851	0.0360944	-0.0360944	0.0422729	-0.070439	0.0689041	0.080078	0.0306771	0.0388153	0.0373502	0.0864711	-0.129045	0.00834387	-0.124898	0.0888756	0.459555	0.304048	0.0637405	0.00503715
PSPTO_0585	PSPTO_0585	hypothetical protein	-0.00874519	0.00874519	0.129281	0.0685383	-0.00984412	0.11958	-0.116428	0.116428	0.113926	0.145068	0.265707	-0.256427	0.38125	0.290418	-0.255815	0.379101	0.236666	0.1086	0.290398	0.0810546	-0.145723	0.0389894	0.682262	-0.0835985	0.355213	0.188571	0.233383	-0.425401	0.485904	-0.0809412	0.0809412	0.178464	0.310779	0.113296	-0.0182046	-0.187129	-0.155633	0.541099	0.0798093	-0.0831963	0.62763	-0.16381	-0.132174	0.51399	0.0509604	0.016911	0.193937
PSPTO_0587	PSPTO_0587	site-specific recombinase, phage integrase family	-0.0931893	0.0931893	-0.198124	-0.0900113	-0.215213	-0.135445	0.137004	-0.137004	-0.0120162	0.0659125	0.146134	0.0763196	0.0365066	0.0706689	0.135263	-0.100614	0.0777932	-0.170256	0.114208	0.168978	-0.00947693	-0.318393	0.232849	0.0728221	-0.331279	0.551277	0.242554	-0.0558938	0.388648	0.168835	-0.168835	0.343977	0.0422976	0.118789	-0.305515	-0.162785	0.0554977	0.125799	0.0813555	-0.153609	0.0812167	0.534192	-0.0422683	-0.487333	0.165182	-0.321188	-0.421555
PSPTO_0588	PSPTO_0588	type III effector HopH1	0.20752	-0.20752	0.0805498	-0.159624	-0.348954	-0.470949	-0.00203802	0.00203802	-0.347217	-0.349365	0.258036	0.143414	-0.607055	-0.138661	-0.129211	-0.293041	0.0162259	0.223584	-0.182049	-0.444133	0.84908	-0.0538114	-0.706733	0.10899	0.17906	-0.549395	-0.964735	0.563923	-0.434562	0.216584	-0.216584	-0.97574	-0.861771	0.262617	-0.635777	-0.265921	0.323029	0.262381	0.0219584	-0.686982	-1.16155	-0.898351	0.00851773	0.0482835	-0.0237585	-0.567875	0.857674
PSPTO_0589	PSPTO_0589	type III effector HopC1	-0.34929	0.34929	-0.286526	0.294029	0.0565098	0.250339	-0.135032	0.135032	-0.354197	0.0353635	0.0111478	-0.062935	0.00598205	0.150936	0.67246	-0.0408168	0.55699	0.519371	-0.134088	0.436787	0.0643381	-0.111522	0.616445	0.503971	0.17482	0.797141	-0.229687	0.479516	0.625925	-0.0706702	0.0706702	-0.370065	0.187909	-0.0453665	0.560505	0.0701209	0.373025	0.293352	-0.489099	0.127773	0.496271	-0.0773281	0.0190172	0.368068	0.0994331	0.217126	0.553105
PSPTO_0591	PSPTO_0591	impB/mucB/samB family protein	0.296794	-0.296794	-0.0202451	-0.126903	-0.0836551	-0.169964	0.079883	-0.079883	0.0842619	-0.0302486	-0.017937	0.128556	-0.176999	-0.297451	0.113601	-0.142827	-0.246156	0.149836	-0.349109	-0.270386	0.214694	-0.136647	-0.0386093	0.262606	-0.335032	-0.0181048	0.320774	-0.0933006	0.0227354	-0.0400281	0.0400281	0.341691	0.260614	0.0333635	-0.0106984	0.0796074	0.284989	0.269498	0.0459689	0.281774	-0.112518	0.377559	0.196772	0.117835	0.28298	-0.232783	-0.147032
PSPTO_0593	PSPTO_0593	anthranilate phosphoribosyltransferase	0.143828	-0.143828	-0.56657	-1.06273	-3.32334	-3.61252	0.496072	-0.496072	-3.06971	-2.93532	-2.95651	-6.28336	-6.75305	-6.60705	-6.54025	-6.36519	-6.33908	-6.54699	-6.49345	-6.35683	-6.19803	-5.64287	-5.66503	-4.99184	-5.01697	-4.96127	-3.80877	-3.92175	-3.46895	-0.446877	0.446877	-6.49742	-6.75409	-4.44835	-6.50685	-6.62386	-6.78116	-6.29271	-5.45264	-5.73265	-5.82972	-5.31651	-6.12924	-4.89878	-5.1184	-5.15074	-3.18726
PSPTO_0594	PSPTO_0594	indole-3-glycerol phosphate synthase	-0.133797	0.133797	-0.959681	-2.08355	-2.11104	-5.29531	0.0517083	-0.0517083	-1.93184	-1.99386	-1.93532	-2.99166	-3.77258	-3.32772	-3.7656	-3.17739	-3.8589	-4.24812	-2.79361	-3.95834	-4.69072	-6.10797	-2.97377	-5.45609	-2.17626	-2.63659	-4.25296	-2.75104	-1.45396	0.354666	-0.354666	-1.78418	-2.35626	-3.13622	-2.55255	-1.87268	-2.75957	-2.06854	-1.15005	-2.50234	-2.75286	-2.53853	-2.70785	-2.2348	-1.51335	-5.50972	-3.54871
PSPTO_0595	PSPTO_0595	hypothetical protein	0.0553806	-0.0553806	0.324731	0.0832319	-0.0176062	0.218923	-0.268321	0.268321	0.383357	0.0735453	0.108658	0.405262	0.445152	0.541227	0.140958	0.186047	0.195032	0.236644	0.700002	0.318783	0.353627	0.499116	0.38427	0.0120679	0.0413138	0.198865	-0.00586178	0.670809	-0.438127	0.225995	-0.225995	0.532853	0.154254	0.227303	0.0256951	0.305374	0.443648	0.195667	0.281689	0.0819429	0.559892	0.463332	-0.240277	0.485215	0.149584	-0.590353	0.524061
PSPTO_0596	PSPTO_0596	catabolite gene activator Crp	-0.150524	0.150524	0.878435	1.27044	0.741916	1.1518	-0.0738856	0.0738856	0.339778	-0.0842423	0.123416	0.55019	0.162946	-0.597982	0.287783	0.0756674	-0.545426	0.342905	0.256444	-0.212677	0.375834	0.675282	-0.00640135	0.786038	-0.377717	-0.281307	0.389976	0.265333	-1.18617	0.492504	-0.492504	0.214223	0.657417	-0.435923	-0.0152265	0.620085	-0.100099	0.445887	0.460228	0.0979462	0.609505	0.663336	0.696009	-0.0452491	0.772477	0.550122	0.321983
PSPTO_0597	PSPTO_0597	OsmC/Ohr family protein	0.111823	-0.111823	1.20152	1.59422	1.22791	1.64912	0.212164	-0.212164	-0.0214455	-0.267439	-0.733489	-0.276442	-0.696714	-0.405351	-1.26098	-0.950546	-0.587015	-1.63514	-1.0788	-0.715815	-0.900113	-2.64443	-1.05719	-0.899618	-2.42672	-1.4059	-1.78336	-2.78182	-1.57404	0.381204	-0.381204	-0.000381369	-0.403762	-0.540903	-0.878644	-1.04852	-0.892686	-1.37938	-0.615185	-1.67498	-1.04979	-2.49362	-2.07599	-1.06835	-1.28903	-0.884275	-2.96272
PSPTO_0598	PSPTO_0598	S-adenosylmethionine decarboxylase	-0.557658	0.557658	-0.0845724	-0.323576	-0.218363	0.109858	0.0258213	-0.0258213	-0.258539	-0.598649	-1.18265	-2.12265	-1.89513	-2.25754	-4.20997	-2.49727	-3.21189	-3.43276	-2.52874	-3.37825	-3.55468	-2.27933	-3.29404	-2.63178	-2.22568	-2.2501	-1.3897	-0.671443	-1.05455	0.324906	-0.324906	-0.106348	0.01486	0.122162	-0.398973	0.062677	-0.370548	-0.631232	-1.89243	-0.295951	-1.38224	-2.49875	-0.486613	-1.5182	-1.39713	-0.610634	-1.04196
PSPTO_0600	PSPTO_0600	HIT family protein	0.0257521	-0.0257521	-0.00718003	-0.463291	-0.463745	-0.725802	-0.0769412	0.0769412	-0.26045	-0.473385	-0.393512	-0.503962	-0.0796681	-0.073437	-0.678202	-0.543107	-0.0269583	-1.08609	-0.779165	-0.331155	-0.870777	-0.367472	-0.147198	-1.54915	-1.31521	-0.399453	-0.364626	-0.452895	-0.255435	-0.304591	0.304591	-0.294019	-0.0334902	-0.181411	0.00412559	-0.16816	-0.200116	-0.125992	-0.626097	-0.955393	-0.291455	-4.01449	-1.3128	-0.216194	-1.2336	-1.88599	-1.30305
PSPTO_0601	PSPTO_0601	short chain dehydrogenase/reductase family oxidoreductase	0.166056	-0.166056	0.181237	-0.130466	0.0265717	-0.370713	0.167059	-0.167059	-0.168957	-0.0144694	0.163612	0.0468372	0.109631	0.356467	-0.296192	0.307853	0.3647	-0.60192	0.430117	0.686385	0.202927	0.238576	0.659407	0.100257	0.0913047	0.665897	0.0872761	-0.183744	0.812487	0.168783	-0.168783	0.206904	-0.181223	-0.0392671	-0.278776	-0.0459535	0.0580463	0.0759032	-0.0615526	-0.748534	-0.105332	-0.170378	0.228646	-0.340702	-0.148991	0.907571	0.378892
PSPTO_0602	PSPTO_0602	hypothetical protein	0.0335698	-0.0335698	-0.223381	-0.445499	-0.167359	-0.789349	0.604098	-0.604098	0.0425627	-0.130792	0.138947	0.329954	-0.192006	0.760071	0.414068	-0.384671	0.766311	0.586675	-0.266349	0.615623	0.450507	-0.0463135	0.59735	0.745662	-0.0946451	0.946571	0.658008	0.361699	1.1622	-0.187306	0.187306	-0.150443	0.0618521	0.10866	0.120159	0.441917	0.290077	0.120014	0.245225	0.297386	-0.0347909	0.208814	0.318264	-0.235158	0.603359	0.272893	0.201491
PSPTO_0606	PSPTO_0606	hypothetical protein	0.438423	-0.438423	0.180392	0.61062	0.612076	0.587978	-0.046448	0.046448	-0.782087	-0.972128	-0.839816	-0.463087	-1.55247	-1.16688	-0.501624	-2.02775	-2.04292	-1.43667	-2.29062	-2.36394	-1.15546	-2.90772	-3.62411	-1.0017	-3.24862	-3.33017	-1.31554	-3.94827	-3.4975	-0.285696	0.285696	-1.21437	-1.62678	-1.83683	-2.29962	-3.00675	-3.84607	-4.29995	-2.72873	-2.02346	-3.59321	-5.54088	-1.49577	-5.09457	-4.70097	-5.36722	-3.39261
PSPTO_0607	PSPTO_0607	peptidase, M23/M37 family	0.0726891	-0.0726891	-1.70739	-0.275134	-2.10482	-0.446285	0.386837	-0.386837	-0.79536	-0.533848	-0.897134	-0.716257	-1.0145	-1.03268	-0.405141	-1.04978	-0.95962	-0.711113	-0.557861	-0.323579	-0.919726	-0.388884	-0.160202	-0.452851	-0.911675	-0.826176	-0.372812	-0.97809	0.25159	0.107612	-0.107612	-1.23173	-1.43386	-1.91869	-2.6463	-2.68064	-1.78854	-2.41294	-2.17786	-2.63348	-2.07883	-2.05874	-2.69565	-2.46521	-2.66466	-1.88755	-1.67086
PSPTO_0608	PSPTO_0608	hypothetical protein	0.653227	-0.653227	-0.492355	-2.12999	0.169118	-4.7195	-0.276261	0.276261	-1.27971	-0.0864769	-1.16479	-0.14664	-0.619804	-1.17796	0.0513981	-0.915224	-0.549077	0.0943788	-1.17182	0.719745	-0.646554	-0.381221	-0.0430479	-0.321263	-0.0100603	-0.833845	-0.721287	0.315462	-0.459275	-0.414085	0.414085	-1.37031	-1.89057	-3.55088	-1.07546	-4.9759	-0.698595	-0.447889	-4.60632	-2.85456	-2.55373	-4.56504	-2.13981	-0.357578	-4.16522	-4.30883	0.475703
PSPTO_0610	PSPTO_0610	birA bifunctional protein	-0.112877	0.112877	-0.119069	0.602685	-0.603135	0.267893	-0.322566	0.322566	0.187349	0.192376	-0.127234	-0.396583	0.606489	0.226741	-0.598497	0.282929	-0.581825	0.144244	-0.138803	-0.336313	0.0718425	-0.363588	0.737036	0.724324	0.196762	0.175689	-0.179343	-0.091519	-1.72975	-0.0473143	0.0473143	-1.27445	-0.159854	0.235431	-0.106178	-0.321175	0.695906	-0.655583	-0.347269	-0.515812	-1.15543	-1.88557	-1.18138	-2.36792	-2.08729	0.865088	-2.93564
PSPTO_0612	PSPTO_0612	hypothetical protein	-0.054782	0.054782	0.00832615	-0.411124	-0.382723	-0.492415	-0.025988	0.025988	-0.316267	-0.0591756	-0.213662	0.0586524	0.266423	-0.494913	-0.257309	0.120731	-0.577446	-0.617268	0.0568136	-0.375698	-0.4345	-0.512285	0.0735186	-0.588507	0.965988	-0.1641	-0.340415	0.653417	-1.21663	0.277141	-0.277141	-0.411064	0.372495	-0.0924516	0.423175	-0.407623	0.70745	-0.607597	0.595303	0.195453	0.475201	-0.264478	0.442017	0.68936	-0.945968	0.3889	-0.785143
PSPTO_0653	PSPTO_0653	bacterioferritin	-0.0865804	0.0865804	-0.360613	-0.505702	-0.831731	-0.722458	0.310206	-0.310206	0.0432576	-0.274699	-0.0260096	-0.546187	-0.229159	0.130225	-0.596863	-0.769087	-0.187786	-0.875994	-0.38653	-0.395591	-0.685391	-0.594371	-0.130493	-0.679558	-1.37882	-0.627846	-0.753848	-0.699196	-0.695772	0.122985	-0.122985	-0.29668	-0.450862	-0.20574	-0.605655	-0.644054	-0.735536	-0.8224	-1.11189	-0.557054	-0.692348	-1.23093	-0.627642	-1.17752	-1.33988	-0.985441	-1.53885
PSPTO_0654	PSPTO_0654	excinuclease ABC subunit A	-0.265729	0.265729	-0.114818	-0.225086	-0.223395	-0.208932	-0.0858956	0.0858956	-0.12908	-0.105457	-0.164477	-0.120038	-0.159769	-0.185655	-0.12387	-0.0361824	-0.241003	-0.320055	-0.319337	-0.26336	-0.482451	-0.224382	-0.339009	-0.525902	-0.197976	-0.0797558	-0.355845	-0.310961	-0.366215	-0.134097	0.134097	0.0219923	0.113707	-0.197741	0.0708327	-0.0746391	-0.0522255	-0.14299	-0.335835	-0.318256	-0.0204744	-0.217664	-0.231672	0.309111	-0.0722569	-0.304513	0.404494
PSPTO_0655	PSPTO_0655	major facilitator family transporter	-0.44109	0.44109	0.107503	0.0611345	-0.239898	0.327398	-0.112723	0.112723	-0.150489	0.0126724	-0.269903	-0.335439	0.171975	0.0172949	-0.807533	-0.320422	-0.495054	-0.314054	0.080818	-0.0825558	-0.46627	-0.282553	-0.245235	-0.805594	-0.465001	-0.341415	-0.944814	-0.580851	-1.25044	0.0849004	-0.0849004	-0.14456	-0.360124	-0.110953	-0.0581436	-0.385379	-0.0933859	0.34859	-0.069475	-0.235895	0.284238	-0.0842159	-0.19816	0.397299	-0.527973	-0.763844	-0.808432
PSPTO_0657	PSPTO_0657	hypothetical protein	0.0590307	-0.0590307	0.135515	0.0476882	-0.184982	0.20197	0.0539653	-0.0539653	0.307922	-0.0732265	0.181529	0.0904335	-0.240462	0.213302	0.18371	-0.0325278	0.466635	0.219813	0.316443	0.122219	-0.0971197	0.458908	0.173231	-0.0579949	-0.13654	0.386553	-0.131427	0.62568	0.707955	0.302979	-0.302979	-0.0888546	-0.254283	0.207261	0.205951	-0.0756524	-0.41638	0.0044886	-0.0312009	0.13579	-0.184721	-0.262495	-0.252405	0.259561	-0.667658	-0.116896	0.38544
PSPTO_0658	PSPTO_0658	hypothetical protein	0.0345142	-0.0345142	0.36298	0.123104	0.525006	-0.177607	-0.0682408	0.0682408	0.0927561	0.0745006	-0.242038	0.206081	0.0954485	0.285023	0.309135	0.101253	0.1773	0.120295	0.0813588	0.0795295	-0.0352221	0.165153	-0.0720813	0.443551	-0.0402858	-0.254683	0.271874	-0.140889	-0.113266	0.0689518	-0.0689518	0.0964597	-0.00796883	0.0504968	0.050978	0.178324	0.161657	-0.0730642	0.345628	0.00247014	-0.0743797	0.10321	0.365073	-0.132262	0.341842	0.284855	0.258069
PSPTO_0659	PSPTO_0659	inositol monophosphatase family protein	0.104295	-0.104295	-0.00112108	-0.495158	-0.13783	-0.609279	0.248418	-0.248418	-0.754513	-0.356451	-0.684545	-0.721969	-0.570088	-0.962601	-1.43835	-1.38435	-1.66706	-1.93526	-1.78937	-2.05945	-3.03678	-2.04147	-2.56542	-2.69653	-2.33531	-2.45058	-2.75709	-2.63261	-2.49337	-0.0269569	0.0269569	-0.714601	-0.341942	-0.245668	-0.536632	-0.941263	-0.701609	-0.939083	-0.498453	-1.29507	-1.40894	-0.248192	-0.695141	-1.06897	-0.80107	-0.952799	-1.84487
PSPTO_0660	PSPTO_0660	glycerophosphoryl diester phosphodiesterase	-0.29223	0.29223	0.709832	0.333689	0.649574	0.430016	0.0545975	-0.0545975	0.278375	-0.498166	-0.138032	0.293029	-0.781332	-0.651444	0.576564	-0.323035	-0.722172	0.339604	-0.484485	-0.976176	0.607689	-0.512907	-0.318456	0.051507	-0.899538	-1.27081	0.0195619	-0.21089	-0.957829	-0.205416	0.205416	0.267549	0.107287	0.325019	-0.0493209	0.0397888	0.402906	0.278175	0.567407	-0.0727458	0.339198	0.337569	0.151633	0.340808	0.0806142	0.63928	0.813054
PSPTO_0661	PSPTO_0661	glycerol-3-phosphate ABC transporter, ATP-binding protein	-0.285647	0.285647	-0.0295678	0.0723057	0.0735567	0.22686	0.0969569	-0.0969569	0.29699	-0.0218361	0.162654	0.361915	-0.091067	0.170369	0.201979	-0.524125	0.13312	0.243901	-0.0950179	0.168332	0.207168	-0.201376	0.0761259	-0.139645	0.148634	0.178293	-0.0895278	-0.0839399	0.188159	-0.049205	0.049205	-0.0233169	-0.0640618	0.204394	-0.492091	-0.267289	-0.135076	-0.532033	-0.228888	-0.173539	-1.15086	-0.344437	-0.071294	-0.573765	-0.461943	-0.261949	-0.65093
PSPTO_0662	PSPTO_0662	glycerol-3-phosphate ABC transporter permease	0.0844089	-0.0844089	0.323648	-0.253238	0.117344	-0.319404	-0.107548	0.107548	0.0177346	-0.200266	0.048727	0.374947	-0.283386	0.128448	0.135158	0.145006	0.0652779	0.222562	0.23218	0.123624	-0.00714964	0.456237	-0.0862468	0.0442303	0.66343	0.199501	-0.201901	0.460332	0.217416	0.0568599	-0.0568599	0.192783	-0.0497202	0.166478	-0.0677875	0.125137	-0.276928	-0.075001	-0.582445	-0.0723685	0.0590015	-0.602529	-0.662434	-0.461753	-0.126635	-0.157482	0.108691
PSPTO_0663	PSPTO_0663	glycerol-3-phosphate ABC transporter permease	-0.181158	0.181158	-0.451338	0.142751	-0.211222	0.13812	0.103337	-0.103337	-0.047055	-0.070317	0.370422	0.00297073	0.301786	0.0489553	0.173618	0.402558	0.21976	0.523902	-0.0434759	0.130756	0.569511	0.957679	0.00762773	0.891299	-0.07846	0.624567	0.775535	0.506259	-0.0432545	0.136164	-0.136164	-0.248823	-0.153786	-0.16019	-0.564969	-0.121791	0.104636	-0.601199	0.0187832	0.159694	-0.0249772	-0.527383	-0.806902	-0.654203	-0.0830297	-0.533588	-0.20076
PSPTO_0664	PSPTO_0664	glycerol-3-phosphate ABC transporter substrate-binding protein	-0.157714	0.157714	0.0596277	-0.246858	-0.188551	-0.38556	0.0161868	-0.0161868	0.201783	0.0293254	0.163981	-0.171781	0.12616	0.359791	-0.14426	0.407877	0.630219	0.117637	0.0342706	0.524315	0.0718571	0.0288934	0.331274	-0.111113	-0.184746	0.318743	0.554246	-0.424037	0.39196	-0.135034	0.135034	-0.433694	-0.374776	-0.161543	-0.193721	0.126735	0.347976	-0.179353	-0.0605429	0.148156	0.216869	-0.948522	0.375977	-0.700698	-0.0809574	0.619744	-1.40215
PSPTO_0665	PSPTO_0665	ROK family protein	-0.245979	0.245979	-0.450077	0.494297	-0.262368	0.305298	-0.129624	0.129624	0.0565724	0.294097	0.135647	-0.428011	0.167322	0.655051	0.0187359	0.771366	0.485202	-0.345772	0.709144	0.596857	0.222973	0.586174	0.691758	0.000467055	0.403599	-0.186663	0.527857	0.638051	0.0908154	0.479021	-0.479021	0.0328235	-0.398186	0.0492887	0.234708	0.504727	-0.220548	-0.209025	0.171717	0.35448	0.92098	0.628202	-0.203694	-1.14726	-0.277045	-0.977582	1.20838
PSPTO_0666	PSPTO_0666	hypothetical protein	0.0651741	-0.0651741	0.0891781	0.119825	-0.103455	0.143996	0.0624619	-0.0624619	-0.155017	-0.0938853	-0.154234	-0.0833886	-0.452447	-0.0835284	0.314396	-0.679343	-0.809382	-0.196399	-0.420922	-0.832736	-0.0538142	-0.52428	-0.661958	-0.21496	-0.764637	-0.548899	-0.493774	-0.265013	-0.159947	0.229024	-0.229024	0.241579	-0.235199	0.0539653	-0.447866	0.216868	-0.097162	0.0169226	0.158274	-0.0440647	-0.194745	-0.352995	-0.358824	-0.111262	-0.249785	-0.243513	-0.0428995
PSPTO_0667	PSPTO_0667	short-chain dehydrogenase/reductase family oxidoreductase	0.0836441	-0.0836441	-0.10524	-0.183919	-0.306509	-0.215961	0.00459612	-0.00459612	-0.0259181	-0.0467509	0.0578415	-0.0304938	-0.00940097	0.13061	-0.0812669	-0.148823	0.232025	-0.200603	-0.0901148	0.171979	-0.325143	0.0541235	0.293526	0.000580355	0.0061977	0.341982	-0.211385	-0.232077	-0.163775	0.0221464	-0.0221464	0.158952	0.0798192	0.141025	0.037368	0.345599	0.101772	0.236919	0.374527	0.140275	0.233099	0.200239	0.0842536	0.423241	0.102522	0.220246	-0.421039
PSPTO_0668	PSPTO_0668	hypothetical protein	-0.170812	0.170812	-0.0858232	0.235388	-0.116633	0.114959	0.0135463	-0.0135463	-0.0670715	-0.0189031	0.082533	0.0563808	-0.327739	0.17286	-0.304442	-0.278719	0.0607741	-0.117499	-0.240527	0.0976879	-0.108096	-0.231879	0.222381	-0.0645739	-0.400204	0.0967628	0.100383	-0.39261	-0.0299548	-0.0243715	0.0243715	0.0469506	0.219258	-0.166328	-0.212725	-0.0706717	-0.0174586	-0.0222686	0.0413507	0.177655	-0.208201	0.0526245	-0.104526	-0.28504	-0.249922	-0.189787	-0.163137
PSPTO_0671	PSPTO_0671	TonB-dependent receptor	-0.0800209	0.0800209	-0.0615876	0.120275	-0.176977	0.0826617	0.0204693	-0.0204693	0.0138879	-0.0951163	0.0116941	-0.132941	-0.161915	-0.0985294	-0.0614059	0.0391759	0.0629983	-0.138715	0.0301459	0.0465632	0.00311721	0.0608928	0.143303	0.0360719	0.026963	0.192731	-0.0794409	0.0644046	0.177976	-0.0229873	0.0229873	0.140189	0.0550287	0.0627605	0.000404818	0.0600611	0.259296	0.103812	0.0416688	0.375201	0.241977	0.24367	0.344832	0.314044	0.146607	0.346638	0.462293
PSPTO_0672	PSPTO_0672	TonB system transport protein ExbD	0.557601	-0.557601	0.118155	-0.329568	-0.0182978	-0.202368	-0.131006	0.131006	0.867641	0.0610858	0.0461246	0.90784	0.183476	0.428628	1.03123	-0.00114264	-0.51346	0.626819	0.0826429	-0.904703	0.11363	0.613319	-0.226541	1.38217	0.730453	0.987762	0.590896	-1.20063	-1.86517	0.570219	-0.570219	0.301239	1.70837	0.106189	0.386011	0.505764	1.46293	0.82396	0.936246	0.196047	0.0892141	-3.30121	-0.377211	1.31786	0.161873	-1.53632	0.721531
PSPTO_0674	PSPTO_0674	tonB domain protein	1.43832	-1.43832	0.630841	-0.525998	0.0969305	-0.926582	-0.24881	0.24881	-0.472269	-0.726971	-0.21238	-0.260198	-0.552885	0.287026	0.254048	-0.627851	0.995931	-0.193552	-3.1924	1.14701	-1.6229	-2.84756	1.21423	-1.85452	-4.02097	-0.611671	-2.82581	-2.92253	0.518474	-0.437531	0.437531	-0.386706	1.19586	0.443501	1.13278	-0.0756196	0.555637	1.38753	1.0058	0.0889674	2.15219	-1.18799	1.00797	-3.40321	1.52813	-0.484495	-1.67814
PSPTO_0675	PSPTO_0675	arylesterase	-0.0813535	0.0813535	0.00312507	-0.43832	-0.154679	-0.551232	-0.153137	0.153137	-0.417639	-0.198424	0.0791615	-0.417628	-0.905646	-0.194764	-0.53336	-0.491284	-0.187164	-0.468813	-0.334158	-0.149594	-0.676052	-0.14808	0.403374	-1.15555	0.0720371	0.413692	-0.689793	0.217922	-0.705407	0.0273578	-0.0273578	-0.0292738	0.330293	0.229657	-0.316078	0.104313	-0.0430288	0.0195397	0.0619984	-0.535317	-0.393961	-1.00249	-0.937842	-0.120275	-0.335521	-1.53264	-1.4562
PSPTO_0676	PSPTO_0676	mechanosensitive ion channel family protein	-0.154403	0.154403	-0.0702909	-0.166309	-0.296359	-0.352719	0.107748	-0.107748	-0.302234	0.0661484	-0.107422	-0.175654	-0.140282	-0.130203	-0.340485	-0.282104	-0.277792	-0.0102237	-0.145116	-0.205902	-0.0400969	-0.103839	-0.195887	0.00188215	-0.0101564	-0.31841	-0.290982	-0.202857	-0.344122	-0.101261	0.101261	-0.0605802	-0.263253	-0.271523	-0.0589656	-0.291743	-0.240081	-0.0844838	-0.0382941	-0.162237	-0.303055	-0.339367	-0.548315	0.275939	-0.050089	-0.116896	-0.0695165
PSPTO_0677	PSPTO_0677	lipopolysaccharide biosynthesis protein	-0.0800559	0.0800559	0.658652	-0.790044	0.351896	-0.922887	-0.283376	0.283376	0.139684	-0.103646	-0.35275	-0.114513	-0.971316	-0.422823	-0.509355	-0.0514838	-0.567963	-0.583377	-0.536882	-0.10297	-1.17504	-1.69781	-1.15628	-1.23475	-0.851802	-1.03937	-1.39708	-3.09601	-0.626875	0.0087141	-0.0087141	0.106532	0.671487	-0.0424462	0.267061	-0.159547	0.397139	-0.55793	0.486036	0.110527	0.42441	0.339297	0.388283	0.227607	0.637353	-0.0339588	0.162623
PSPTO_0679	PSPTO_0679	outer membrane protein OmpW	-0.0134912	0.0134912	0.0494327	0.0475844	0.0223974	-0.443427	-0.0626456	0.0626456	-0.337879	-0.13787	-0.230989	-0.206289	-0.643922	0.120055	-0.274871	-0.88656	-0.714424	-0.481012	-0.960397	-0.33688	-0.683005	-1.04125	-0.192911	-0.65347	-0.628889	-0.479803	-0.260757	-0.398633	-0.605665	-0.171838	0.171838	0.00930379	-0.164926	-0.172506	-0.260542	-0.41358	-0.451387	-0.123203	-0.840107	-0.792413	-0.534693	-0.518874	0.033163	-0.42702	-1.07091	-0.569987	-0.19341
PSPTO_0680	PSPTO_0680	lipoprotein	0.0976948	-0.0976948	-0.41504	-0.30639	-0.553025	-0.515774	0.0332225	-0.0332225	0.26537	0.183207	0.0648313	0.157562	-0.0636637	0.271646	0.142482	0.13581	0.199071	0.0321308	-0.0704683	0.590522	0.0848232	-0.624934	0.609604	0.72041	-0.359851	0.44839	0.13219	-0.521179	0.274574	0.103394	-0.103394	-0.159926	0.223063	-0.206443	-0.379553	-0.0716634	0.168721	-0.179152	-0.105409	-0.0490764	0.172799	-0.407654	-0.0310328	-0.269007	-0.248654	0.104584	0.0341053
PSPTO_0681	PSPTO_0681	permease	0.310232	-0.310232	0.044653	-0.0713118	0.0846136	0.120692	-0.0474298	0.0474298	0.15369	0.240799	0.169054	0.220131	0.150323	0.177604	-0.0477452	-0.165537	0.433391	-0.0441388	-0.0882151	0.582937	0.223781	0.163312	0.0201759	0.172288	-0.147914	0.247313	0.0985264	-0.205453	0.402507	0.197905	-0.197905	-0.239107	-0.271899	-0.0763346	-0.135716	-0.153013	-0.144161	-0.277552	-0.190108	-0.299297	-0.429045	-0.299197	-0.622908	-0.36444	-0.191487	-0.276432	-0.208572
PSPTO_0683	PSPTO_0683	hypothetical protein	0.0497455	-0.0497455	-0.178383	0.120208	-0.116461	0.140571	-0.216853	0.216853	-0.288379	-0.065287	-0.067273	-0.0849523	-0.179343	0.0057911	-0.373861	0.103215	0.00732272	-0.304585	0.0683962	-0.0584311	-0.236795	0.389085	-0.227485	-0.0202128	0.00839165	0.195689	-0.456636	0.544095	-0.318289	0.137013	-0.137013	0.267234	-0.0558164	0.523055	-0.72484	0.515627	0.282019	0.159473	0.00949172	0.145612	-0.0875436	0.0182559	-0.212331	-0.017608	-0.150649	0.184126	-0.938493
PSPTO_0684	PSPTO_0684	hypothetical protein	0.117368	-0.117368	-0.286578	-0.28851	-0.269056	-0.487092	-0.0921191	0.0921191	0.0591693	0.0667628	0.00329623	-0.00642035	0.0472325	0.062917	-0.0954263	0.141642	0.401527	-0.328663	0.375808	0.0912394	-0.0213314	0.365032	0.158703	-0.327198	0.403286	0.178184	-0.337559	0.478539	0.271315	0.0907716	-0.0907716	-0.188197	0.285283	-0.0286764	-0.0251584	-0.0893575	-0.417541	-0.0758153	0.0327019	-0.0384713	0.359631	0.0633328	0.0274545	-0.0605606	0.150816	0.270333	-0.357376
PSPTO_0686	PSPTO_0686	thioredoxin	0.222204	-0.222204	0.239218	-0.103684	-0.128517	0.12946	-0.247283	0.247283	0.130944	0.0605711	-0.140762	-0.0976183	0.178757	-0.100573	0.225609	0.158367	-0.0928058	0.170884	0.127009	0.358978	-0.17144	-0.231757	0.000931644	0.065709	0.129023	0.700027	0.321232	0.0731627	0.710714	-0.0746453	0.0746453	-0.164256	0.212673	-0.153156	-1.12684	-0.507068	-0.42748	-0.233069	-0.323753	0.0275121	-0.116659	-0.575996	0.0686487	-0.944868	-0.609651	-0.434331	0.0112577
PSPTO_0687	PSPTO_0687	hypothetical protein	0.526921	-0.526921	-0.0718883	0.169846	-0.241378	-1.1467	0.093521	-0.093521	0.733501	-0.0802141	0.458315	0.970742	0.132008	0.760141	0.220971	-0.394407	1.25241	0.93047	0.709025	0.778483	0.904121	-0.164844	0.966189	-0.0370031	0.449908	0.812665	-1.72186	0.778317	-0.0756651	0.24816	-0.24816	-0.41047	0.0901142	0.738713	0.596021	0.366296	0.446178	-0.287902	0.18539	0.349856	0.0453587	1.18301	0.239659	1.29936	-0.278708	-0.0358498	-0.272637
PSPTO_0689	PSPTO_0689	hypothetical protein	-0.228982	0.228982	-0.56545	-0.805515	0.151494	-0.367396	0.0840277	-0.0840277	-0.022629	-0.436653	-0.587267	-0.437357	-0.61344	-0.760054	-0.574865	-0.509635	-1.25177	-0.130116	-0.431017	-0.530944	-1.55758	-3.09793	-0.416215	-2.10623	-3.72078	-0.663782	-2.54523	-3.71682	-1.50356	-0.0261343	0.0261343	-0.176425	-0.500404	-0.133159	-1.4878	-0.823339	-0.437346	-0.742655	-1.76724	-0.979625	-0.470814	-5.41125	-2.01707	-2.31085	-2.508	-1.98949	-0.563209
PSPTO_0692	PSPTO_0692	bifunctional 3,4-dihydroxy-2-butanone 4-phosphate synthase/GTP cyclohydrolase II-like protein	-0.362022	0.362022	-0.861184	-0.265137	-0.882985	-0.739166	0.202672	-0.202672	0.112173	0.0840325	-0.0276956	0.047437	0.604559	-0.0743495	-0.31949	0.0912335	-0.0336263	-0.254768	0.37795	-0.451802	-0.518003	0.330976	-2.31919	0.217468	0.0439796	-0.538448	-0.497494	0.126709	-1.1779	-0.00761796	0.00761796	0.257181	0.41493	0.223487	-0.00314875	0.204707	-0.176671	-0.480774	0.239874	-1.24581	-0.0467448	-0.912194	-1.874	-0.318638	0.0954574	-0.634281	0.00306038
PSPTO_0697	PSPTO_0697	hypothetical protein	-1.04162	1.04162	0.255562	0.751187	0.281956	0.885065	0.0570487	-0.0570487	0.412247	-1.0382	-0.0302863	0.146413	-0.733111	-0.242461	0.334206	-2.64109	-0.448141	-0.280383	-1.46056	-2.23259	0.210566	-0.168918	-2.78594	-0.376254	0.15097	-3.84697	0.00405347	0.219182	-2.38044	0.329323	-0.329323	0.206847	0.0640251	-0.517716	0.761608	-1.52649	-0.0190317	-0.149095	-0.0990623	-0.710254	0.790145	0.778008	0.490425	0.399643	-0.491842	0.430926	-2.36918
PSPTO_0701	PSPTO_0701	cystathionine beta-lyase	0.0297479	-0.0297479	-0.0943572	0.118858	-0.276899	0.0333223	-0.0613523	0.0613523	-0.37036	-0.185065	-0.167998	-0.231814	-0.256096	-0.247705	-0.615973	-0.143502	-0.474375	-0.358083	-0.373337	-0.544624	-0.526283	-0.0463135	-0.484327	-0.201845	0.167049	-0.289053	-0.443708	0.51356	-0.439146	-0.0680719	0.0680719	0.106399	0.053183	-0.176397	0.0448483	0.0743183	-0.0381042	-0.298101	-0.28946	-0.11957	-0.196796	-0.194291	-0.233838	0.225021	-0.143554	-0.241985	-0.286632
PSPTO_0702	PSPTO_0702	hypothetical protein	-0.380658	0.380658	-0.153572	-0.0528126	-0.114323	0.202874	-0.110779	0.110779	-0.285328	0.130188	0.166221	-0.178704	0.237448	-0.0171828	-0.325845	0.270561	0.340749	-0.0680722	0.283639	0.160929	0.0711366	0.528754	0.32346	-0.0831734	0.255941	-0.182472	0.0619649	0.297559	0.26307	0.0575114	-0.0575114	0.26063	-0.0390517	0.0167074	0.0457931	0.195148	0.0969909	-0.111978	-0.377395	-0.253529	-0.135265	0.449319	-0.480111	0.55681	-0.144621	-0.640464	0.480732
PSPTO_0703	PSPTO_0703	putative S-transferase	0.262002	-0.262002	0.109561	0.238501	0.152543	0.0983148	-0.05418	0.05418	0.0166454	0.0688653	-0.00615552	-0.192274	-0.0499466	0.10221	-0.209716	-0.38849	0.155382	-0.166761	-0.310546	0.0339964	-0.909845	-0.447085	-0.204132	-0.515733	-0.32829	-0.115833	-1.01579	-0.598608	-0.276065	-0.0144973	0.0144973	-0.433197	-0.463998	-0.527963	-0.0558095	-0.187268	-0.227379	0.256892	-0.263396	0.0532263	0.443175	-0.424119	-0.279107	-0.117686	-0.318709	-0.0553805	0.350937
PSPTO_0704	PSPTO_0704	O-antigen ABC transporter, permease protein	0.0593695	-0.0593695	-0.205762	0.056475	0.029076	0.190798	-0.276475	0.276475	0.451472	0.441159	-0.0543382	0.260742	0.554263	-0.0322662	0.469558	0.338842	0.675372	1.06134	0.667693	1.01861	0.97047	0.970288	1.00313	0.918814	1.51571	1.10351	0.653631	1.64016	1.5691	0.213757	-0.213757	0.0904733	0.178806	-0.48883	-0.568867	-0.755934	0.298153	-1.109	-0.393714	0.110276	-1.52616	-1.69789	0.0786907	-2.15711	-1.13228	0.434708	-0.797666
PSPTO_0705	PSPTO_0705	O-antigen ABC transporter, ATP-binding protein	0.315465	-0.315465	0.332831	0.327314	0.118308	-0.197094	-0.0663121	0.0663121	0.00552486	-0.125084	0.000331868	0.142191	-0.0910082	0.385987	0.43442	-0.00156162	0.753631	1.11273	0.39753	1.26767	1.28664	0.935909	1.49866	1.79759	1.04025	2.11025	2.74786	1.72375	2.26644	0.209898	-0.209898	0.11392	-0.137984	-0.147746	-0.629883	0.0153622	0.165711	0.24738	0.0287776	-0.253289	-0.402184	0.685077	0.215388	-0.146824	0.13736	-0.268106	0.269558
PSPTO_0706	PSPTO_0706	lipopolysaccharide biosynthesis protein	0.123779	-0.123779	-0.2918	-0.207207	-0.130357	0.0693849	0.091826	-0.091826	0.120401	0.00549827	0.279353	-0.0304938	0.0627938	-0.153433	0.0803765	-0.0180915	0.00232256	0.148958	-0.197041	0.0161148	-0.0284993	-0.273416	0.205491	0.4148	-0.0381027	-0.0483977	0.0472039	-0.36281	0.0186621	0.00630083	-0.00630083	0.0559201	0.174001	0.00797826	-0.263127	0.424149	-0.14847	-0.15292	-0.249865	-0.0535406	-0.054083	-0.538962	0.0781196	-0.0255133	-0.0639664	-0.144119	0.157079
PSPTO_0707	PSPTO_0707	hypothetical protein	-0.921427	0.921427	0.267195	0.401771	0.12749	0.524835	-0.251429	0.251429	0.125125	-0.4009	-0.576014	0.0743514	-1.20748	0.352856	0.490418	-0.976639	-0.44913	0.637972	-1.05189	-0.458738	1.28425	-1.06056	-0.240763	0.588251	-1.13826	-1.8329	0.947646	-1.48518	-0.0953661	0.376449	-0.376449	0.449135	-0.11903	-0.364836	0.0673919	-1.06139	-1.02912	-0.196807	-1.01675	-0.226805	0.176452	0.153644	0.318398	-0.95552	0.641891	0.262014	-2.93067
PSPTO_0708	PSPTO_0708	HAD-superfamily hydrolase	0.00203983	-0.00203983	0.297133	0.0999164	0.160739	0.105518	0.463482	-0.463482	0.026879	-0.162932	0.018344	0.206346	-0.352214	0.196205	0.272561	-0.056157	0.0531655	0.368225	-0.0539569	-0.297629	0.233817	-0.193909	-0.240691	-0.0794657	-0.646543	-0.00863633	0.179464	-0.2078	-0.122014	0.394657	-0.394657	-0.100804	-0.00664928	0.189128	0.254034	-0.0947257	0.225524	-0.129136	-0.0104471	-0.377111	0.0660835	-0.191426	-0.201409	-0.234756	0.167016	-0.069312	-0.70913
PSPTO_0709	PSPTO_0709	hypothetical protein	-0.16069	0.16069	0.50198	0.185957	0.56132	0.262399	0.071045	-0.071045	0.0531401	-0.0971699	0.0230586	-0.170046	0.0841487	-0.0932175	-0.183831	0.0625434	0.146403	-0.470991	0.10285	-0.120523	-0.226871	-0.0261242	0.102533	-0.338656	0.156275	0.16867	-0.401247	-0.0552214	-0.135107	-0.203356	0.203356	0.00462829	-0.040988	-0.218028	-0.519458	0.125482	-0.0234003	-0.067879	0.377643	-0.00296382	-0.0177665	-0.384702	-0.191116	-0.616337	0.133305	-0.291845	-0.397498
PSPTO_0710	PSPTO_0710	hypothetical protein	-0.314946	0.314946	0.323235	-0.231934	0.374153	-0.494272	-0.589968	0.589968	0.63903	-0.332579	0.0546688	0.324918	0.765827	0.288665	-0.13748	0.379065	0.324135	0.0547479	0.786441	-0.330632	0.705983	0.515885	0.464968	0.322215	0.953444	0.676245	0.0881823	0.393304	0.597935	0.0458279	-0.0458279	-0.693057	-0.250262	-0.732137	-1.14328	-0.825084	-0.103563	-0.682715	-1.05748	-0.321472	-1.28322	-0.156284	-0.843037	-1.04365	-1.29406	-1.16327	-0.842824
PSPTO_0711	PSPTO_0711	hypothetical protein	-0.0254968	0.0254968	0.0122776	-0.059109	-0.0353422	-0.0873609	-0.0232846	0.0232846	-0.311782	-0.00141399	-0.269348	-0.120483	0.0353525	-0.203197	-0.0965038	0.173857	-0.0660657	-0.134473	0.358816	-0.0249864	-0.18245	0.264419	-0.0307627	-0.160788	0.379172	-0.0328609	0.16502	0.224033	-0.200729	0.0979136	-0.0979136	-0.0197499	-0.239122	-0.0293155	0.0265243	0.148018	-0.252026	-0.120498	-0.226067	-0.0793538	0.138687	-0.132056	0.563577	0.245904	0.0778533	-0.0310756	0.179822
PSPTO_0712	PSPTO_0712	hypothetical protein	0.0702822	-0.0702822	0.394015	-0.160233	0.096845	-0.330572	-0.0277568	0.0277568	0.212601	0.0993045	0.267223	-0.0620102	0.278508	-0.0541967	-0.254903	-0.105946	0.0100254	0.0855118	-0.148396	0.188283	0.0220232	-0.0349591	0.373413	-0.137592	-0.0776695	-0.0716017	-0.1952	0.0628921	-0.279252	-0.089138	0.089138	-0.729818	0.0210315	-0.196576	0.0643058	-0.115169	0.537567	0.342188	-0.368094	0.128701	0.494186	-0.592828	0.412104	-0.152612	-0.400046	0.161374	0.0135703
PSPTO_0713	PSPTO_0713	hypothetical protein	-0.0655539	0.0655539	-0.140813	0.258469	-0.0913878	0.0503316	-0.0743678	0.0743678	-0.0422311	-0.0262049	0.1611	0.231866	-0.268995	0.147693	0.119741	-0.00457212	0.0945448	0.328358	0.0532879	0.151958	0.271843	0.0239586	0.325449	0.0744044	0.0711952	0.102477	0.418834	-0.00860484	0.276726	0.236439	-0.236439	0.256839	-0.074618	0.0753063	0.00607165	0.150255	-0.0229545	0.24301	0.342771	0.0638297	0.180857	0.384453	0.175742	0.0925958	0.21203	-0.377849	0.204372
PSPTO_0714	PSPTO_0714	autotransporter	-0.00701085	0.00701085	-0.149642	0.0851703	-0.140261	-0.0320324	0.0543748	-0.0543748	-0.0569082	-0.0377346	0.0729748	0.0806563	-0.246159	-0.0647963	-0.00618273	-0.0460078	-0.0374911	-0.0785743	-0.0892014	0.0146976	-0.0560183	-0.0123489	0.0989538	0.0604053	-0.0283269	0.304087	-0.044359	-0.14998	-0.133867	-0.00439167	0.00439167	0.0851393	0.0302707	0.0257762	0.0309556	-0.0576352	-0.0230407	0.0140699	-0.19271	-0.0535406	0.198285	-0.320667	0.0963312	-0.111262	-0.13771	-0.050406	0.203642
PSPTO_0715	PSPTO_0715	hypothetical protein	0.0673126	-0.0673126	-0.160683	0.681904	-0.0025345	0.491085	-0.256635	0.256635	0.0650996	0.152595	-0.0199675	0.160223	-0.0346136	0.175644	0.188367	-0.202962	0.0691051	0.0749402	0.162145	-0.0789732	0.417121	-0.0516398	0.27718	-0.144379	0.314353	-0.25031	0.887117	-0.378175	0.618293	0.038024	-0.038024	0.106506	0.14086	0.130188	0.299731	0.117689	0.0580422	0.594381	-0.00278566	0.121326	0.0513428	0.133871	0.101975	0.120052	-0.63155	0.460263	-0.325507
PSPTO_0716	PSPTO_0716	DNA-binding protein	-0.0788736	0.0788736	0.062084	-0.0737484	0.313045	-0.278473	-0.224394	0.224394	0.697798	0.300224	0.475894	-0.21432	0.0500885	0.403646	-0.109654	-0.577121	0.67588	0.428078	-0.281647	0.313763	0.0601937	-0.236014	-0.0569729	0.180582	-1.15042	0.636012	0.564749	-1.70066	0.878939	-0.342968	0.342968	-0.436206	-0.302198	-0.221156	-0.172479	-0.241935	-0.0975697	-0.734976	-0.538772	-0.214266	-0.79024	0.217604	0.0240974	0.1226	-0.593582	-0.710192	-0.553258
PSPTO_0718	PSPTO_0718	hypothetical protein	-0.0157929	0.0157929	-0.00613775	0.124956	-0.220355	-0.0908732	-0.238187	0.238187	-0.0266008	-0.252334	-0.559112	-0.284648	0.0159944	-0.735539	-0.00398081	-0.0977624	-0.20016	-0.121923	-0.553539	-0.478236	-0.222628	-0.551002	-0.491471	-0.0934798	-0.1419	-0.591891	0.182009	0.100103	-0.756308	-0.0215162	0.0215162	-0.00714081	-0.505286	0.167952	0.347376	-0.321193	-0.0942823	-0.434338	-0.184921	0.36541	-0.732031	-0.468613	0.230785	-0.630396	-0.00489742	0.251248	-0.53611
PSPTO_0719	PSPTO_0719	hypothetical protein	-0.358123	0.358123	-0.604621	0.109303	-0.181494	0.260586	-0.27768	0.27768	-0.0540745	-0.510689	-0.595701	-0.133195	-0.0747419	-0.148676	-0.274835	0.154211	-0.217119	-0.7311	0.038188	-0.510242	-0.125362	-0.153076	-0.518109	-0.226503	-0.209617	-0.163003	-0.551593	0.159833	-1.97566	-0.425401	0.425401	0.411284	0.0492393	-0.0526526	-0.034256	-0.306328	-0.321297	0.0392129	-0.547994	-0.430874	0.400464	-0.159902	-0.371297	0.141683	0.231508	-0.989401	-0.157304
PSPTO_0720	PSPTO_0720	hypothetical protein	-0.202293	0.202293	0.299311	-0.376876	0.370332	0.575073	-0.286513	0.286513	-0.749631	0.216869	0.187796	-0.662358	0.344554	-0.0350013	-0.367914	-0.14597	-0.291015	-0.671675	0.135134	-0.324205	-1.22549	0.173628	-0.0326444	0.145235	-0.505406	-0.811023	-0.891515	-0.299996	-0.273143	-0.227342	0.227342	0.347612	0.131574	0.37533	0.221069	0.238041	0.686537	0.0533637	-1.03409	0.950856	0.697848	-0.472556	0.955785	-0.227613	-0.0656423	-1.73119	0.626726
PSPTO_0721	PSPTO_0721	transcriptional regulator	-0.124646	0.124646	0.0523582	0.179624	-0.116017	-0.250036	0.0357368	-0.0357368	0.147035	-0.182679	-0.20912	0.0596129	-0.282321	0.226134	0.124755	0.0389707	-0.126246	0.0552344	-0.163932	0.0785517	0.32556	-0.312516	-0.337635	-0.00658418	-0.428507	-0.303733	0.229374	-0.256744	-0.530417	0.246579	-0.246579	-0.362608	0.118049	0.091221	-0.198159	-0.0605463	0.229588	0.102299	-0.350671	0.254001	-0.345378	0.267918	-0.049262	0.320329	0.0264474	0.00237839	0.267043
PSPTO_0723	PSPTO_0723	hypothetical protein	-0.0235619	0.0235619	-0.144899	-0.0585234	-0.283483	-0.359307	-0.0866999	0.0866999	0.0172099	-0.118556	-0.00774309	0.112579	-0.238494	-0.148565	0.386759	-0.450321	0.0165643	0.0608049	-0.160422	0.208406	0.0996633	0.0107773	0.279246	0.428649	-0.0701586	0.288324	-0.0777261	0.00484999	0.522276	-0.101614	0.101614	0.252782	0.269287	-0.137752	0.0180352	-0.0561573	-0.0538385	-0.290104	0.108627	0.28483	-0.664453	0.585892	0.344985	-0.598811	0.280861	0.439989	-1.05282
PSPTO_0724	PSPTO_0724	DedA family protein	-0.140378	0.140378	1.10059	-0.153415	0.858128	-0.73264	0.0621169	-0.0621169	-1.2219	0.301003	0.911963	-1.52804	0.92121	1.53485	-0.477816	0.274718	1.97109	-2.92236	0.229963	2.20218	-3.45675	-0.677568	1.93324	-0.817885	1.19661	2.17321	-2.28257	-0.846454	1.85491	0.15961	-0.15961	0.446194	0.440334	-1.01709	0.301353	-2.04263	-0.489309	-0.264783	-2.58325	-1.29442	-1.44433	-2.94885	-1.10466	-0.754566	0.028757	-0.126019	-0.731905
PSPTO_0725	PSPTO_0725	GNAT family acetyltransferase	-0.142634	0.142634	0.485681	0.285426	0.45049	0.300071	-0.0140111	0.0140111	0.136901	-0.0436657	0.206507	0.137824	-0.285953	0.0787589	0.0163285	-0.0129195	0.0618909	0.500692	-0.103705	0.104064	0.348457	0.196846	0.0790712	0.41908	-0.322329	0.345856	0.270893	0.190436	0.172034	0.0418108	-0.0418108	0.0861239	0.211222	0.194696	0.22022	0.0446988	-0.157174	0.172721	-0.0717085	0.1062	0.533922	-0.143123	-0.0430281	0.504203	0.278943	-0.175416	0.537977
PSPTO_0726	PSPTO_0726	ethanolamine ammonia-lyase, light subunit	-0.224096	0.224096	-0.675701	-0.333711	-0.606075	-0.172712	0.206008	-0.206008	-0.00982886	-0.0372239	0.0595557	0.0463532	0.384374	-0.165264	-0.0061012	0.381173	-0.0580275	-0.281386	0.506552	0.0267765	0.226914	0.86767	0.484379	0.246417	0.82016	0.216414	0.16047	0.724725	0.377101	-0.368884	0.368884	-0.0280139	-0.174325	-0.25022	-0.0458116	-0.245933	-0.0684164	-0.790808	-0.342238	-0.0887026	-0.571836	-1.09265	0.240688	-0.694904	-0.797326	-0.0896764	0.308122
PSPTO_0727	PSPTO_0727	ethanolamine ammonia-lyase, heavy subunit	0.144633	-0.144633	0.13768	0.0228519	-0.147518	-0.439156	0.0619255	-0.0619255	-0.24684	0.233574	-0.218053	-0.138026	-0.0112263	-0.214338	0.0377734	0.206912	-0.312339	0.141484	-0.0253986	-0.0176064	-0.0348161	-0.176521	-0.899833	0.0436913	-0.717779	-0.494524	-0.478095	-0.60875	-0.600025	0.0610959	-0.0610959	0.370148	0.141342	-0.198223	0.203321	0.0780127	-0.00546129	0.198002	-0.116672	-0.0622388	-0.128374	-0.0896549	-0.31572	-0.278648	-0.60487	0.0793118	0.57002
PSPTO_0728	PSPTO_0728	aldehyde dehydrogenase family protein	-0.0363477	0.0363477	-0.428222	-0.145844	-0.515455	0.18447	0.399997	-0.399997	-0.205423	-0.107742	-0.737264	-0.432536	-0.387588	-0.498046	-0.409124	-0.82726	-0.437895	-0.788408	-0.856487	-1.12017	-0.943086	-0.875291	-1.29993	-0.283985	-1.2634	-1.05603	-0.950664	-0.753591	-0.428184	-0.0752237	0.0752237	0.0461096	0.239015	-0.144642	0.253432	0.27065	0.207733	-0.0353657	0.126625	-0.680665	-0.841959	-0.360102	0.224107	-0.0656542	-0.546674	-0.133329	0.303874
PSPTO_0729	PSPTO_0729	UDP-N-acetylmuramate:L-alanyl-gamma-D-glutamyl- meso-diaminopimelate ligase	0.136704	-0.136704	-0.155837	-0.135751	-0.250537	-0.0461186	0.0314869	-0.0314869	-0.136669	-0.505151	-0.0655044	-0.242397	-0.0831528	-0.154193	-0.378616	-0.0258647	-0.110616	-0.280271	-0.0953581	-0.202827	-0.364256	-0.0398777	-0.325091	-0.112903	0.0297647	-0.262295	-0.601016	0.141566	-0.091482	0.0545421	-0.0545421	0.0794347	0.377879	-0.229131	-0.569016	0.325469	-0.143304	-0.284165	-0.102924	0.0584216	-0.0238395	0.230412	0.0515139	-1.93614	-0.428702	-0.207783	-1.55464
PSPTO_0731	PSPTO_0731	lipoprotein	0.0133437	-0.0133437	0.00204627	0.652511	0.183716	0.353298	0.312209	-0.312209	-0.17991	0.583699	0.675062	-0.177781	0.511927	0.28001	-0.285186	0.100608	-0.0650961	-0.353063	0.454894	0.190607	-0.491458	-0.00768192	0.238598	-0.0798763	0.231912	0.141758	0.608572	0.547242	-0.0266706	0.489758	-0.489758	0.128064	-0.509277	-0.0135843	-0.0770117	-0.0798662	-0.403129	-0.417446	-0.0543943	-0.558205	-0.151265	0.0150473	0.0349093	0.0979105	-0.00100316	0.340696	-0.961869
PSPTO_0732	PSPTO_0732	hypothetical protein	-0.0942532	0.0942532	0.254875	-0.627884	0.36192	-0.907086	-0.92811	0.92811	0.0749427	-0.016707	-0.149373	-0.150395	-0.796587	0.158862	0.105378	-0.051321	0.405853	0.172509	-0.672028	0.0700683	-0.0622736	-0.350256	-0.16261	0.804726	-0.132068	-0.547543	0.712621	-0.300045	-1.32475	0.230037	-0.230037	0.256042	0.0337283	0.220595	0.727197	0.541205	-0.0635124	0.673958	0.477437	0.53642	0.801402	0.49904	0.273545	-0.451304	0.914893	0.142164	0.486739
PSPTO_0733	PSPTO_0733	MORN repeat-containing protein	-0.281045	0.281045	0.0247522	0.0236446	-0.0149191	-0.0388315	-0.0882237	0.0882237	0.00667408	-0.304858	0.181505	0.0609996	0.0832078	0.0588522	-0.000792419	-0.0332921	0.111398	-0.0690555	0.202881	0.072062	-0.119707	0.049408	0.193556	-0.068275	0.131509	-0.0153108	-0.144418	0.268959	0.372255	0.257845	-0.257845	0.139985	0.225662	0.0471724	-0.619987	0.00727249	-0.172532	-0.243069	0.0396788	0.112955	-0.257792	-0.937316	-0.191717	-0.270277	0.0509211	0.0212226	-0.271764
PSPTO_0734	PSPTO_0734	MaoC-like domain protein	-0.279118	0.279118	0.0512252	-0.00227701	0.493392	0.0943791	-0.0655908	0.0655908	-0.0369392	0.236854	0.0582858	-0.404166	-0.103324	-0.107507	-0.446279	0.286514	-0.281021	-0.642622	-0.110903	0.31971	-0.317704	-0.138773	0.636164	-1.27371	0.133252	-0.126412	-0.51604	0.434253	0.491319	0.0186273	-0.0186273	-0.426021	-0.227529	0.352414	0.419313	0.124427	0.485064	0.38692	-0.352063	0.711895	-0.748063	-0.0642463	-0.023742	-0.18436	0.615415	-0.744031	-0.824294
PSPTO_0735	PSPTO_0735	LrgA family protein	0.463304	-0.463304	-0.33737	-0.000515022	-1.15866	-0.0878771	0.885644	-0.885644	0.141675	-0.0918472	-0.194109	0.0547556	0.332577	0.292449	0.576798	-0.0730139	0.225575	0.102351	0.059999	-0.689624	0.13682	0.0181819	0.221239	-0.425607	-0.823942	0.529273	0.537675	-0.00228444	0.597246	-0.00439869	0.00439869	-0.0801783	-0.502735	0.245489	-0.587747	-0.672509	-1.11065	-0.751875	-1.16329	-1.63498	-0.145894	-3.29146	-0.582638	-0.762929	-1.65785	-1.94617	-1.80068
PSPTO_0736	PSPTO_0736	membrane protein	-0.217029	0.217029	-0.0924339	-0.453325	-0.517352	-0.663554	-0.119646	0.119646	-0.0755516	0.0757052	0.00095906	0.117947	-0.248796	-0.240707	-0.597034	0.137695	0.0227399	-0.412138	-0.0811221	-0.295937	-0.660255	-0.136327	-0.107041	-0.316281	-0.278438	-0.232406	-0.759363	-0.0717555	-0.298644	-0.184617	0.184617	-0.212409	-0.0605396	-0.0759715	-0.366497	-0.160399	-0.449447	-0.259424	-0.432336	-0.725512	-0.220641	-0.586973	-0.47179	-0.479838	-1.19003	-0.585875	-1.03017
PSPTO_0737	PSPTO_0737	ATP-dependent protease La domain-containing protein	-0.325024	0.325024	-0.212221	-0.0203583	-1.1816	0.226844	0.222399	-0.222399	0.595015	0.0388141	-0.193224	0.467427	-0.468498	0.57766	0.382573	-0.191409	0.242343	0.0297981	-0.0823415	-0.120032	0.170058	-0.0755611	0.773617	-0.138673	-0.680363	0.584753	-1.3137	-2.6168	0.790363	-0.237294	0.237294	0.119723	0.00809875	0.590362	0.355838	-0.131403	0.239054	-0.246763	0.125252	-1.43374	-0.361959	-6.12128	-0.684141	-0.222917	0.140853	0.418906	0.266342
PSPTO_0738	PSPTO_0738	lipoprotein	-0.457988	0.457988	-0.200901	0.515864	-0.23492	0.647251	-0.0279489	0.0279489	-0.457259	0.135572	0.202508	0.354998	0.429504	-0.00149752	-0.207625	0.198407	-1.79581	-0.724672	-0.0463152	-1.48123	-0.4405	0.209444	-1.14527	-1.44646	-0.413364	-2.81965	-1.81853	0.0864062	-1.79617	-0.0117101	0.0117101	0.0728069	0.172514	-0.287972	-0.727979	-0.432946	-0.366982	0.0735844	-0.677239	-0.295051	-0.812721	0.177483	-0.914508	-2.65374	-0.222449	-1.60278	-0.989623
PSPTO_0739	PSPTO_0739	lipoprotein	-0.548986	0.548986	-0.385574	-0.0827993	-0.425585	0.0708633	-0.25391	0.25391	-0.395068	-0.437452	-0.33232	-0.717679	-1.69734	-0.971958	-1.11501	-1.61036	-1.85796	-1.03916	-1.56747	-1.06758	-2.03878	-2.9945	-1.88691	-1.53491	-2.37217	-1.26972	-1.92193	-1.38467	-1.36399	-0.253896	0.253896	-0.605069	-0.601727	-0.0453665	0.0857482	-0.692854	-0.601998	-0.781797	-1.27119	-0.777791	-1.07705	-0.220658	-1.48157	-0.0583714	-1.0453	-1.92525	-1.58748
PSPTO_0740	PSPTO_0740	smtA protein	0.163732	-0.163732	0.0403963	-0.252307	0.0364668	-0.162404	0.194873	-0.194873	-0.334474	-0.199931	-0.388085	-0.262842	-0.511218	-0.305741	-0.284862	-0.0779495	-0.102971	-0.16859	-0.0875374	-0.201892	-0.256101	-0.272418	-0.383362	-0.293793	-0.0580803	-0.0987513	-0.172477	-0.377788	-0.189458	0.166444	-0.166444	-0.153246	-0.0977684	0.0420487	-0.0861964	-0.0777171	0.197309	-0.256109	-0.282438	0.209466	-0.0650818	-0.184298	0.250619	0.194132	-0.204311	-0.480097	-0.10122
PSPTO_0741	PSPTO_0741	hypothetical protein	0.28339	-0.28339	-0.0377109	-0.364252	-0.122358	-0.505869	0.0882122	-0.0882122	0.564709	0.0419922	0.0682427	0.501742	-1.27324	-0.826447	-0.558362	-0.0392209	-0.102023	0.0853753	-0.801931	-0.0627357	0.582045	-0.389177	0.0632011	-0.606326	-3.53878	-0.0732532	0.36185	-0.287349	-0.25527	-0.264582	0.264582	-1.46275	-0.477099	0.786784	-2.68105	0.441969	-0.885707	-2.101	1.05091	-0.858107	-2.5216	0.646475	-1.45949	0.723415	0.368674	0.432894	-2.78551
PSPTO_0742	PSPTO_0742	MaoC-like domain protein	-0.089558	0.089558	0.296071	-0.18367	0.218854	0.102189	0.0891151	-0.0891151	0.167878	-0.0782749	0.0560034	0.315711	0.0474289	0.0223169	0.32211	0.0934005	0.282327	0.204227	-0.0386734	0.104109	0.247551	0.244321	0.57618	0.507597	0.199569	0.364431	0.613897	0.504302	0.596094	-0.117817	0.117817	-0.144254	-0.181844	-0.125977	-0.696235	-0.347489	-0.123305	-0.632362	-0.0743628	0.00092511	-0.545021	-2.00646	-0.0950844	-1.02773	-0.722745	-0.791705	0.0331223
PSPTO_0743	PSPTO_0743	3-ketoacyl-(acyl-carrier-protein) reductase	-0.628974	0.628974	-0.485354	-0.679345	-1.01233	-0.680523	0.405427	-0.405427	-0.0885763	-0.223688	0.115728	-0.07462	-0.175221	0.0581542	0.000802745	-0.983992	-0.0965264	0.360157	-0.427643	-0.251754	-0.552883	-0.247996	-0.728075	-0.961745	0.133939	-0.0204127	-0.275125	-0.791745	0.2846	-0.52576	0.52576	0.148065	-0.0688488	-0.0305735	-0.177916	0.0619685	-0.524904	-0.142714	0.280187	-0.804846	-0.914881	0.657873	-0.178849	-1.97347	0.507912	0.119241	-4.54669
PSPTO_0744	PSPTO_0744	acetyl-CoA acetyltransferase	0.339753	-0.339753	0.0199124	-0.196267	-0.0330778	-0.523215	0.381567	-0.381567	-0.278783	-0.0877248	-0.139063	-0.146609	-0.208911	-0.219968	-0.568584	0.506454	-0.141253	-0.795853	-0.0299564	-0.164888	-0.284116	-0.416642	-0.613123	-1.13139	-0.35633	-3.59254	-1.31485	0.280536	-2.02443	0.187561	-0.187561	0.752686	0.298921	0.396117	0.742496	0.209648	0.730966	-0.244226	-0.611384	0.600011	-0.654509	-0.694031	0.87229	0.374515	-0.444379	-1.77749	-0.711042
PSPTO_0745	PSPTO_0745	hypothetical protein	0.285104	-0.285104	-0.680619	-0.0683817	0.503915	-0.10212	0.0269147	-0.0269147	0.0705767	0.0436469	0.163291	0.575539	0.556257	-0.588993	1.02216	-0.298183	-0.22725	1.0976	-0.543384	-1.29792	0.825887	-0.746827	0.740809	1.19947	-0.919422	0.272137	0.228224	1.05899	-1.37499	-0.52953	0.52953	-1.30103	-0.53641	-0.551231	0.25962	-0.628612	0.616548	-0.747673	-0.922966	-1.28388	0.749886	-0.0191507	-0.499641	0.0575593	-0.371876	-0.629982	0.278429
PSPTO_0746	PSPTO_0746	hypothetical protein	-0.256513	0.256513	-0.598192	-0.309005	-0.997439	-0.621839	0.280336	-0.280336	-0.193753	0.459689	0.033765	-0.0693847	-0.0887952	0.402755	0.625796	-0.0546557	0.314225	0.280346	0.452022	0.0604923	0.599829	-0.10515	0.0855516	0.981029	0.144984	-0.380471	0.204588	-0.882078	-1.1193	0.0224168	-0.0224168	-0.387724	0.0878166	0.150541	-0.475096	0.331433	-0.223879	-0.730719	-0.734561	-0.861123	0.188913	-1.4838	-0.39113	-0.0596286	-1.84403	-0.980797	-1.38167
PSPTO_0747	PSPTO_0747	transporter	0.027639	-0.027639	0.172642	-0.383018	0.175863	-0.457493	-0.186856	0.186856	0.110724	-0.0718318	0.0727829	0.16966	-0.0453614	-0.0593428	-0.450784	-0.576893	-0.0351057	-0.00257629	-0.163554	0.240712	-0.34169	-0.145885	0.102925	0.0550951	0.0697383	-0.0801158	-0.238902	-0.134446	0.0177515	0.0237118	-0.0237118	0.149735	0.097209	0.0341943	-0.4778	0.385796	0.403484	-0.12043	0.810243	0.653265	0.584238	1.0683	0.954033	1.04688	0.989616	1.39162	1.05566
PSPTO_0748	PSPTO_0748	RIO1 family protein	0.16198	-0.16198	-0.173181	0.100685	-0.310109	-0.352886	-0.140648	0.140648	-0.258683	-0.145212	-0.273697	-0.467309	-0.87754	-0.558031	-0.241804	-0.462676	-0.889777	-0.562452	-0.880473	-1.58779	-0.774806	-1.23737	-1.47871	-0.254538	-0.834902	-1.55359	-1.32044	-1.58919	-2.25363	-0.143098	0.143098	-0.403969	-0.351542	-0.866535	-1.40299	-1.35782	-1.43007	-2.24332	-1.79285	-2.636	-2.96989	-1.87064	-4.27656	-2.45454	-3.72301	-3.68106	-2.36923
PSPTO_0749	PSPTO_0749	heavy metal-dependent transcriptional regulator	-0.224048	0.224048	0.173058	-0.147405	-0.0519566	-0.283111	-0.139794	0.139794	-0.317294	-1.001	-0.502184	-0.207858	-0.314798	-0.770789	-0.783491	-0.123375	-1.16912	-0.407885	-0.636918	-1.39268	-0.374709	-1.62127	-1.13938	-0.15416	-0.345071	-1.07422	0.186928	-1.49635	-1.45129	0.104362	-0.104362	0.267939	0.654955	-1.11685	-0.371941	-0.673009	-0.111658	-0.0641271	-1.2181	0.266393	-0.235992	-1.71541	-0.178422	0.63238	-0.588174	-1.56888	-1.25832
PSPTO_0750	PSPTO_0750	copper-translocating P-type ATPase	0.27234	-0.27234	-0.0310477	-0.235551	-0.318281	-0.413811	-0.0475343	0.0475343	-0.32447	-0.0476899	-0.148556	-0.454877	0.00933167	-0.382759	-0.439591	-0.0798802	-0.508914	-0.501856	-0.118594	-0.452163	0.143208	0.216444	-0.269288	-0.171156	0.280796	-0.821504	-0.403958	-0.37614	-0.353589	-0.0194629	0.0194629	0.346166	0.442627	-0.0353376	0.0328158	0.22341	0.348241	-0.456901	0.138017	0.430189	0.235978	0.65944	0.194457	-0.611489	0.516917	0.508001	-0.185004
PSPTO_0751	PSPTO_0751	hypothetical protein	-0.560415	0.560415	0.247465	-0.076482	-0.297642	0.0345366	-0.263673	0.263673	-0.155515	-0.246703	0.112658	-0.34583	-0.275383	0.173987	-0.286961	-0.119475	0.147401	-0.0345655	0.041615	0.310532	0.335724	0.213058	0.263046	0.460719	0.220218	0.246485	0.0865705	0.934255	0.609371	-0.45083	0.45083	-0.903308	-1.17838	-0.889336	-3.9381	-2.61018	-3.82723	-3.73694	-4.47527	-3.13335	-3.78725	-6.07186	-6.89384	-5.6752	-5.89099	-5.91811	-3.96288
PSPTO_0752	PSPTO_0752	copZ protein	-0.463116	0.463116	-0.279867	-1.10916	-0.967102	-0.332716	-0.10544	0.10544	-0.0750495	-0.247949	-0.234592	-0.33439	-0.694027	0.0971129	0.162534	-0.142857	0.069991	-0.454505	-0.604583	-0.000703083	-0.693186	0.405782	-0.108553	-0.833809	-0.0513669	0.219553	-1.10308	-1.44794	0.404656	0.247422	-0.247422	-0.60554	0.0778636	0.143344	0.0847264	-0.372115	-0.762318	-0.200637	0.0516066	-0.264255	0.500168	-1.04401	-0.326561	-0.638848	-0.278189	-0.574765	0.17714
PSPTO_0753	PSPTO_0753	Bcr/CflA family multidrug resistance transporter	0.299927	-0.299927	0.232756	0.706683	0.145221	0.749429	-0.195429	0.195429	-0.20904	-0.230404	-0.455084	-0.286826	-0.023421	-0.0571719	-0.360186	0.108228	-0.393737	-0.226539	-0.263668	-0.252277	-0.566529	0.112225	-0.0530597	-0.606006	0.304462	-0.224472	-1.11546	0.302107	-0.139234	0.0284459	-0.0284459	-0.269747	0.447076	-0.121062	-0.0623996	0.11628	0.052596	-0.00303835	0.286138	-0.40117	-0.210339	-0.220913	-0.482406	-0.193762	-0.308241	-0.260826	-0.0808211
PSPTO_0754	PSPTO_0754	alcohol dehydrogenase	-0.534789	0.534789	0.168838	0.186118	-0.120094	-0.0170765	0.662055	-0.662055	-0.237635	-0.0118579	0.0349856	-0.431969	0.341664	0.227426	-0.737148	0.239094	0.156787	-0.381359	0.393442	-0.137968	-0.750788	0.0436572	-0.784518	-0.200121	-0.507898	-0.260449	-0.206605	0.412065	-0.331857	0.0391023	-0.0391023	-0.549837	-0.384812	-0.397167	-0.0475362	-0.187413	-0.415718	-0.440481	-0.0893442	-0.309505	-0.293263	-0.664433	-1.73832	0.0648035	-1.18597	-1.3611	-2.45723
PSPTO_0755	PSPTO_0755	LysR family transcriptional regulator	-0.238853	0.238853	0.354974	0.563279	0.266556	0.611614	0.0724527	-0.0724527	-0.28043	-0.0960404	-0.382577	-0.0990313	-0.281194	-0.325685	-0.0143598	-0.38567	-0.383115	-0.029898	-0.356423	-0.519642	-0.00750521	-0.00907663	-0.638035	-0.890948	-0.609064	-0.71534	-0.247901	-1.42089	-0.815393	-0.260399	0.260399	0.0233274	-0.0173915	-0.0175962	-0.0581436	0.368312	-0.062489	-0.255398	-0.205269	-0.119444	-0.103147	-1.08237	-0.342727	0.484958	-0.118391	-0.701892	-0.561573
PSPTO_0756	PSPTO_0756	transcriptional regulator	0.0465818	-0.0465818	-0.234304	-0.126239	-0.127413	0.0473826	0.0561729	-0.0561729	-0.357595	-0.0553088	0.00131301	-0.134318	0.133479	-0.0240028	-0.0818087	0.107765	-0.00733895	-0.0208686	0.031271	0.22804	-0.0723342	-0.0463135	0.50434	-0.10027	-0.413413	0.47982	-0.168126	-0.383421	0.427855	-0.16091	0.16091	-0.492901	-0.064369	-0.232712	-0.124667	-0.222606	-0.108694	-0.330904	-0.131589	-0.338558	-0.283711	0.0626382	-0.348486	-0.641818	0.311652	-0.411723	-0.261419
PSPTO_0757	PSPTO_0757	adenosine deaminase	-0.307402	0.307402	-0.00265172	-0.118999	0.00285965	-0.0940243	-0.0766042	0.0766042	-0.140055	0.214959	-0.126418	-0.14912	0.24443	0.23974	0.0736711	0.155159	0.217355	0.16972	0.059	0.201132	0.0438866	0.276574	0.26779	0.342676	0.22301	0.0925577	0.262012	0.554741	0.181764	-0.156683	0.156683	-0.428431	-0.228531	0.0550053	-0.554745	0.0109077	0.143837	-0.307866	-0.327834	0.393812	-0.106456	-0.175489	-0.0604885	-0.176948	-0.480919	-0.240987	0.0935722
PSPTO_0758	PSPTO_0758	2OG-Fe(II) oxygenase family oxidoreductase	-0.182314	0.182314	1.03849	0.329461	1.1244	0.244051	-0.224443	0.224443	-0.493362	-0.356417	0.228904	0.0159081	-0.423368	-0.447081	-0.254353	-0.392365	-0.0315415	-0.0268924	-0.236079	-0.0132136	0.146007	-0.622857	-0.51595	-0.787072	-0.463877	-0.226913	-0.144105	-0.193773	-0.28969	-0.155876	0.155876	0.479083	-0.293271	-0.178124	-0.161483	-0.353995	-0.453357	0.0284233	-0.123666	-0.103142	-0.16275	-1.33505	-0.477354	-0.577728	-0.269564	-0.357326	-0.381134
PSPTO_0759	PSPTO_0759	bmp family protein	-0.147232	0.147232	-0.0212964	0.461644	-0.0543078	0.523061	0.0157546	-0.0157546	0.0598792	-0.123998	-0.00691478	0.0303499	-0.170741	0.0588821	-0.177911	-0.313703	0.171873	-0.299675	-0.25454	0.0490096	-0.206477	-0.118523	0.126969	-0.166429	-0.483416	-0.000518126	-0.0589779	-0.129848	0.201189	0.138081	-0.138081	0.247872	0.194213	0.0637073	0.34827	0.0301252	0.216524	0.0905617	0.332412	0.202475	0.29828	0.461261	0.290313	0.388933	0.0207121	0.316443	0.166639
PSPTO_0760	PSPTO_0760	iron(III) dicitrate transport system, ATP-binding protein FecE	0.121783	-0.121783	-0.149071	-0.288736	-0.193944	0.0172128	-0.0110334	0.0110334	-0.103025	-0.507045	0.302248	-0.177063	-0.398947	0.0500924	0.304616	-0.592622	0.0640077	0.237177	-0.22242	0.196986	0.211743	0.136465	0.229849	0.26474	0.131089	0.368021	0.593915	-0.321398	0.473016	-0.400543	0.400543	-0.513594	-0.0405539	-0.101976	0.470545	-0.42936	-0.0991788	-0.173161	0.461358	0.207299	0.191795	0.156222	-0.280063	-0.35054	-0.028356	0.628678	0.629923
PSPTO_0761	PSPTO_0761	iron(III) dicitrate transport system, permease protein FecD	-0.00728426	0.00728426	0.360238	0.156385	0.28853	0.315436	0.076148	-0.076148	-0.241954	0.0468065	-0.25564	0.0349803	0.0882485	-0.140013	0.263015	0.277403	-0.483815	-0.31495	0.0349086	-0.42901	-0.370704	0.12143	-0.930864	-0.28253	0.479993	-0.148478	-0.16161	0.671962	-0.915996	0.3989	-0.3989	0.353457	0.385431	0.432984	0.584962	0.299278	0.182825	0.62479	0.244814	0.0735334	0.461367	0.161755	0.394721	0.751828	0.558413	0.169715	0.703942
PSPTO_0762	PSPTO_0762	iron-dicitrate transporter permease subunit	-0.263127	0.263127	0.136591	0.0681565	0.514668	-0.114896	-0.166127	0.166127	0.145656	0.0140101	-0.122398	0.137463	-0.566938	-0.603183	-0.118413	-0.330255	0.184343	-0.454496	-0.541853	-0.202437	-0.636717	-0.400973	0.224567	-0.49132	-0.981693	-0.146854	-1.85646	-0.563073	-0.293932	-0.0787867	0.0787867	-0.235166	0.103522	0.0758007	-0.0638201	-0.341581	-0.0657102	-0.22995	-0.158005	-0.215019	-0.827657	-0.449698	0.359358	0.34616	-0.314279	0.310443	-1.10788
PSPTO_0763	PSPTO_0763	iron(III) dicitrate transport system, periplasmic iron-binding protein FecB	-0.0395966	0.0395966	0.00904401	0.0147069	-0.499778	-0.337885	0.131814	-0.131814	0.142382	0.0891711	0.125385	0.364416	-0.189923	-0.126825	0.334633	-0.325793	0.0260596	0.37795	0.180758	-0.0236958	0.4292	0.422368	-0.0733734	0.277299	0.255759	-0.163109	-0.402056	0.317555	-0.17346	-0.0575112	0.0575112	-0.170395	-0.0497775	0.0845831	-0.133809	-0.350845	-0.0491536	-0.47529	-0.0754576	0.30083	-0.262712	-0.939014	-0.0173784	-0.843627	-0.875802	0.402511	-0.420955
PSPTO_0764	PSPTO_0764	calcium/proton antiporter	0.13896	-0.13896	0.298067	0.349604	0.367043	0.373742	-0.0856822	0.0856822	-0.00829676	0.21342	0.194064	0.205124	0.342405	0.177149	0.244912	0.618917	0.0517549	0.0696349	0.492274	0.297847	0.0896885	0.53356	0.282783	0.211398	0.496555	-0.293394	0.329073	0.344701	0.235229	-0.0694032	0.0694032	0.0938367	-0.153219	-0.0574168	-0.0514843	0.0170302	0.0838622	0.0187636	0.286897	0.205119	-0.227281	0.0463265	-0.0154669	0.146922	-0.209313	-0.174549	0.0298924
PSPTO_0765	PSPTO_0765	hydroxydechloroatrazine ethylaminohydrolase	-0.402403	0.402403	-0.099043	-0.232884	0.0195313	0.0516371	-0.132541	0.132541	0.328619	0.126865	-0.000799287	-0.205048	-0.173451	0.314673	-0.293481	-0.735514	-0.0885119	-0.189399	-0.0214478	0.140416	0.0371431	-0.2892	-0.546469	0.485414	-0.00409963	-0.0400287	0.26332	-0.333692	0.161149	0.0803575	-0.0803575	-0.0822352	0.0669671	-0.340457	-0.246584	0.160341	0.20655	-0.0736942	0.123486	-0.636152	0.197459	-0.10581	0.36323	0.382847	-0.460234	0.0900403	0.502212
PSPTO_0766	PSPTO_0766	short chain dehydrogenase	-0.17999	0.17999	0.501635	0.0243613	0.640549	-0.210272	-0.0799511	0.0799511	0.135302	0.379558	0.00415618	0.0280157	-0.0216264	-0.0938839	-0.184279	0.428726	0.364468	-0.212037	0.455679	-0.0862791	0.0159606	0.921323	0.293903	0.214038	0.511554	0.522949	-0.000130469	1.31375	1.02451	-0.133747	0.133747	-0.495435	-0.241051	-0.385885	0.148207	0.104635	0.213197	0.000181452	-0.0582747	0.368415	-0.951139	-0.046527	-0.000734963	-0.167274	0.318727	0.0555277	-0.179331
PSPTO_0767	PSPTO_0767	ABC transporter permease	0.0829367	-0.0829367	-0.615415	-0.110271	-0.0901138	-0.188015	-0.460578	0.460578	-0.168183	0.0630723	-0.00433229	-0.128355	-0.348592	0.12564	0.0405251	0.261187	0.364923	0.100198	-0.521797	0.0590135	0.19038	-0.0579828	-0.0976346	0.152481	-0.233539	0.00124033	-0.167257	-0.430497	-0.348906	-0.0718464	0.0718464	-0.177633	0.0250906	-0.504341	0.100681	0.164467	-0.159528	-0.19849	-0.33499	-0.0291422	-0.0668876	-1.14769	-0.416216	-0.97261	-0.297086	0.052666	0.386344
PSPTO_0768	PSPTO_0768	ABC transporter permease	-0.0260547	0.0260547	0.11355	0.149032	0.112713	0.0607749	0.10593	-0.10593	0.28471	0.0229718	0.449243	0.106298	-0.150673	0.264374	0.445108	0.0230535	-0.103456	0.11452	0.419439	-0.018001	0.373685	-0.250715	-0.256223	0.103048	-0.0907016	-0.45998	0.0960303	0.0617529	-0.150094	-0.213811	0.213811	0.0339046	-0.19035	0.0898384	-0.0281737	-0.279816	-0.177301	0.0562486	0.114433	0.0515232	-0.141116	0.520245	-0.0430427	-0.0255049	0.117966	-0.339526	-0.695956
PSPTO_0769	PSPTO_0769	ABC transporter ATP-binding protein	0.108759	-0.108759	-0.103691	-0.0304583	0.113794	-0.203755	0.166916	-0.166916	0.0587244	-0.0317623	-0.123434	-0.187874	-0.0231132	-0.134761	-0.12618	-0.206957	-0.617573	-0.200124	-0.072121	-0.485671	-0.484588	-0.431522	-0.123593	-1.00994	-0.594738	-0.207666	-0.184705	0.0268378	-1.15824	0.107577	-0.107577	-0.227485	0.0289608	-0.560263	-0.0844067	0.149032	-0.18986	-0.567081	-0.00130229	-0.119816	-0.264874	-1.13703	-0.0515624	0.143366	-0.00877797	0.0246092	0.111019
PSPTO_0770	PSPTO_0770	hypothetical protein	0.838324	-0.838324	-0.390877	-0.822821	-0.166196	-0.824588	0.382868	-0.382868	0.060234	0.526117	0.913227	-0.00508156	0.176194	0.849363	0.374869	-1.51725	0.681822	-0.0725665	-1.18903	0.545989	-1.33728	-0.679761	1.19696	-3.21609	-0.36329	1.07156	-0.923589	-2.11894	0.392563	-0.777551	0.777551	0.461423	0.319855	1.07238	1.17409	0.666178	0.118627	0.86063	0.994784	0.871863	1.29932	0.323804	0.114669	-4.22699	-0.535056	0.200569	1.32806
PSPTO_0771	PSPTO_0771	TetR family transcriptional regulator	0.314526	-0.314526	0.194823	-0.507071	0.267227	-0.510209	-0.0216446	0.0216446	0.0564207	0.384094	-0.076615	-0.318064	0.366409	-0.256547	-0.202883	0.156908	-0.293771	-0.296398	-0.423956	-0.100873	-0.444152	-0.28019	-0.388508	-0.991168	-0.635745	-1.60822	-0.650455	-0.25898	-1.26955	0.0776443	-0.0776443	-0.0852205	-0.258962	0.151624	-0.318051	-0.372221	-0.554013	-0.77739	-0.556773	-0.555659	-0.650276	-1.8132	-1.06883	-0.494192	-1.33293	-2.37208	-0.22552
PSPTO_0772	PSPTO_0772	xanthine/uracil permease family protein	-0.52004	0.52004	-0.0194481	0.57585	0.0913995	0.362832	-0.133297	0.133297	0.0166855	0.259448	0.333559	0.346199	0.0633235	0.541692	0.536745	0.77244	1.03931	0.658503	0.603091	1.03322	0.972454	0.7383	1.16147	1.28436	0.980321	1.36213	1.26678	1.01399	1.73478	0.0033815	-0.0033815	0.107477	-0.172629	0.0816753	0.302864	0.299111	0.156422	0.397379	0.207379	-0.000823624	0.727064	0.500264	0.00210271	0.741188	0.694711	0.367791	0.901511
PSPTO_0773	PSPTO_0773	LysR family transcriptional regulator	-0.404927	0.404927	-0.346295	0.183211	0.0158586	0.330308	0.0079327	-0.0079327	-0.0428801	0.201798	0.0814062	0.247441	0.646624	0.369232	0.507832	0.649294	0.609038	0.972106	0.847441	0.616984	1.26123	1.36884	0.775939	1.43731	1.39667	1.21754	1.92689	2.16975	1.67476	0.233074	-0.233074	0.00515058	0.0741453	-0.0214009	-0.0744895	0.0887781	-0.123135	0.234585	0.470292	0.0481221	0.211604	0.704423	0.607435	0.370597	0.836036	0.662873	0.846433
PSPTO_0774	PSPTO_0774	beta-alanine--pyruvate aminotransferase	0.133763	-0.133763	0.266698	0.207048	0.14971	0.339647	0.105424	-0.105424	-0.0590101	-0.0115609	-0.0534638	0.0280286	-0.230263	0.251962	0.136185	0.117478	0.227769	0.181562	0.314271	-0.0420366	-0.171187	0.61787	-0.0437922	0.220285	0.36222	0.210797	0.356486	0.306915	0.131498	0.00899388	-0.00899388	-0.00058691	0.224026	0.112041	-0.0304783	0.1585	0.17295	0.122491	0.340866	0.360171	-0.104707	0.267832	0.0975962	0.0452455	0.363877	-0.0207859	0.205756
PSPTO_0775	PSPTO_0775	methylmalonate-semialdehyde dehydrogenase	-0.170012	0.170012	-0.0214973	0.0662251	0.117739	-0.080419	0.158791	-0.158791	-0.0317077	0.0995542	-0.342051	-0.0935205	-0.154492	-0.211397	-0.0429277	0.0392181	-0.161431	0.0726675	-0.261601	-0.685947	-0.371992	0.0202455	-0.267695	-0.266867	-0.327235	-0.647342	-0.701558	-0.430681	-0.717489	0.149094	-0.149094	-0.237778	-0.122057	-0.13478	-0.171356	0.00168119	-0.193382	-0.011244	0.0499882	-0.301625	0.0548942	-0.00886969	0.0871605	-0.24192	0.160971	-0.0825059	0.0316737
PSPTO_0776	PSPTO_0776	exodeoxyribonuclease V subunit gamma	0.0502518	-0.0502518	-0.436491	-0.462724	-0.173889	-0.0891368	0.661776	-0.661776	-0.297319	-0.197675	-0.34746	-0.598911	-0.839949	0.398867	0.0559543	-0.00537783	0.108989	-0.24208	-1.19196	-0.00753237	0.615968	-0.156972	-0.583454	0.961283	-0.494916	-0.00740551	-0.154503	-1.83538	0.102051	-0.510922	0.510922	-1.05842	0.345808	-0.407366	-0.130974	-0.198527	-0.752006	-0.0515271	-0.495824	-0.437333	-0.114585	-0.239165	0.154765	1.16557	-1.84994	1.23064	0.319363
PSPTO_0778	PSPTO_0778	exodeoxyribonuclease V subunit alpha	-0.272169	0.272169	0.486318	-0.198975	0.668281	0.477335	-0.451362	0.451362	-0.495473	-0.612664	-1.01199	-0.183142	0.162283	-1.30534	0.148237	0.113776	-0.48072	-0.383892	0.118903	-0.676128	-0.399531	0.373829	0.765762	-0.230559	-0.118797	-0.313789	0.121977	-1.24016	0.394322	-0.30187	0.30187	-0.979595	-0.699146	-0.523123	-1.74295	-0.872605	0.124811	-1.00354	-3.66504	-1.79039	-0.436751	-1.35245	-0.833824	-4.44467	-2.09344	-4.66438	-2.69047
PSPTO_0779	PSPTO_0779	hypothetical protein	0.0834727	-0.0834727	0.0441874	0.0291944	0.23966	0.0582633	-0.0658024	0.0658024	-0.239594	-0.107053	-0.295418	-0.13953	0.218666	-0.208882	-0.189563	0.362606	-0.251145	-0.0715861	0.416064	-0.0314119	-0.0174218	0.463194	-0.0341052	0.127241	0.3449	0.199634	0.310736	0.826466	-0.00066965	0.113091	-0.113091	-0.147128	-0.101797	0.0352325	0.169818	0.152971	-0.158573	-0.00160581	0.175246	0.14707	-0.0388205	-0.162733	-0.273946	-0.0181949	0.250109	-0.508534	0.190704
PSPTO_0781	PSPTO_0781	LysR family transcriptional regulator	0.440048	-0.440048	0.163102	0.255929	0.402555	0.153979	0.00524766	-0.00524766	0.0559943	0.106957	-0.0912348	0.00469643	0.218532	-0.080729	-0.010723	0.24339	-0.398511	0.0600688	0.0723679	-0.422227	-0.153494	0.171083	-0.239977	-0.148449	0.0120158	-0.0565908	0.138741	0.360574	0.494004	-0.385372	0.385372	0.26881	0.148129	-0.0470807	0.147444	0.37391	0.311423	-0.14262	-0.0778245	0.196187	0.158007	0.0879921	0.416524	0.0480654	0.232129	0.508571	0.232145
PSPTO_0782	PSPTO_0782	methylmalonate-semialdehyde dehydrogenase	0.243774	-0.243774	0.496346	0.0250313	0.347882	0.151808	-0.110721	0.110721	-0.0867254	0.0851168	-0.0238995	-0.385898	-0.185478	-0.0577491	-0.264464	0.0463598	-0.317646	-0.115554	-0.153346	-0.148385	-0.389882	-0.0589071	0.342614	-0.313934	0.0314153	0.206229	-0.152712	0.195551	0.526142	-0.0390995	0.0390995	-0.176641	0.129035	-0.0921133	-0.181408	-0.165069	0.20063	0.478188	0.190396	0.125889	0.208498	-0.188048	-0.345939	0.471088	0.107199	-0.158362	0.0260743
PSPTO_0783	PSPTO_0783	3-hydroxyisobutyrate dehydrogenase	0.0913172	-0.0913172	-0.102943	0.335557	0.327918	0.16518	0.00282358	-0.00282358	-0.0522643	-0.153093	-0.0927124	0.381736	-0.651561	-0.202751	0.465341	-0.202593	-0.128141	0.474709	-0.1445	-0.169983	0.200638	0.0784109	0.234824	0.28201	-0.216096	0.421956	0.439847	-0.878601	0.492023	0.032084	-0.032084	0.418148	0.403232	-0.0285475	0.119264	0.283079	0.181707	0.0240343	0.446116	0.652637	0.156618	0.319353	0.275506	-0.310363	0.358976	0.311484	0.581072
PSPTO_0784	PSPTO_0784	TonB-dependent siderophore receptor	-0.0377979	0.0377979	0.171816	0.305799	0.140841	0.183898	-0.0267498	0.0267498	0.0630394	0.0409806	0.245933	-0.0490684	0.093514	0.165716	0.152256	0.396349	0.161209	-0.0795057	0.378926	0.0968256	-0.185434	0.139245	0.150132	0.0881119	-0.039257	-0.0440157	-0.29994	0.100016	0.447301	0.143871	-0.143871	-0.0303236	0.233679	0.166227	0.0737717	-0.00369585	0.246634	-0.206613	0.298402	0.177931	0.082878	0.449138	0.290037	-0.0085002	0.567195	0.0912597	-0.195256
PSPTO_0785	PSPTO_0785	sensor histidine kinase	-0.191405	0.191405	0.356059	-0.400983	0.0436247	-0.990251	0.18349	-0.18349	-0.0260507	0.0481892	-0.373222	-0.353267	-0.00321919	-0.11514	-0.0618728	0.127724	-0.245412	-0.273568	0.360988	-0.141946	-0.377348	0.365603	-0.807897	-0.397993	0.573662	0.115967	-0.590046	0.27524	-0.450187	0.213396	-0.213396	0.638807	-0.0528044	-0.377903	-0.342118	0.173479	0.00224704	0.461778	0.34225	0.281106	-0.156779	-0.315805	-0.116266	0.559078	0.348617	0.280724	0.028475
PSPTO_0786	PSPTO_0786	DNA-binding response regulator	0.0152195	-0.0152195	0.171921	-0.0758457	0.258767	0.0618706	-0.284638	0.284638	0.435405	-0.0188923	-0.130691	0.303633	-0.491067	0.0977104	-0.198388	-0.651628	-0.117154	-0.0133249	-0.444487	0.0149298	0.350023	-0.884492	-0.595213	-0.442452	-1.20721	-0.10968	0.287468	-1.12156	-0.347063	-0.384427	0.384427	-0.1465	-0.0467438	-0.220818	-0.360354	-0.4083	-0.218479	-0.25314	-0.0333172	-0.220423	-0.779192	-0.296671	-0.454302	0.00176701	-0.675731	-0.276981	-0.864884
PSPTO_0787	PSPTO_0787	gamma-glutamyltranspeptidase	-0.154852	0.154852	0.218896	0.134564	0.213767	0.0698555	0.126722	-0.126722	-0.128861	-0.0151566	-0.042272	-0.197729	-0.307759	-0.205108	-0.271382	0.113534	0.0149908	-0.205811	-0.091442	-0.13776	-0.312245	-0.160141	-0.296946	-0.410344	-0.0469359	-0.201578	0.120928	-0.051268	-0.404781	-0.046204	0.046204	0.307204	-0.017156	0.0732919	0.0491776	0.285603	0.0423876	0.236298	-0.0205049	-0.108095	-0.00742641	-0.296321	-0.136096	0.0747004	-0.0841024	0.139292	0.248929
PSPTO_0788	PSPTO_0788	phosphonate ABC transporter, permease protein	0.359285	-0.359285	0.753127	-0.354124	1.02923	-0.368591	-0.0110671	0.0110671	-0.236352	0.0404152	0.622038	-0.263965	0.108129	0.537646	0.0810642	0.132423	0.744161	-0.109928	0.0272177	0.652726	-0.309871	-1.09958	0.545274	-0.299126	-0.103711	0.820502	0.0328502	-0.357988	0.575861	0.435292	-0.435292	0.0442629	0.26141	0.0118625	0.226215	-0.263435	0.130725	-0.528654	-0.582501	-0.0535406	-0.708532	-0.191929	-0.306106	-1.03491	-0.998418	0.30693	0.644668
PSPTO_0789	PSPTO_0789	phosphonate ABC transporter, permease protein	-0.160066	0.160066	-0.0274761	0.226464	-0.157046	-0.026022	-0.0385323	0.0385323	-0.220654	-0.0259184	-0.162901	-0.115265	-0.316285	-0.10803	-0.0118392	-0.353007	-0.217535	-0.204558	-0.273001	-0.493706	-0.328021	-0.245994	-0.321079	-0.210562	-0.0527701	-0.779595	-0.324204	0.080954	-0.377098	0.107135	-0.107135	-0.0477568	-0.266311	-0.113037	-0.273801	-0.280219	-0.25312	-0.295701	-0.238502	-0.4392	-0.292498	-0.620056	-0.363653	-0.311331	-0.243408	-0.408335	-0.302042
PSPTO_0790	PSPTO_0790	phosphonate ABC transporter, ATP-binding protein	0.00105604	-0.00105604	-0.0204856	-0.0868192	-0.0956556	0.00952478	0.413354	-0.413354	-0.338169	0.408921	0.251709	-0.575651	-0.106382	0.00528891	-0.415823	0.177046	-0.730045	-1.23614	0.0349588	-0.80926	-1.53657	0.770385	0.260029	-3.32092	0.690642	-0.780988	-1.696	0.86504	-0.582491	-0.404509	0.404509	-0.480146	0.131028	-0.375786	-1.078	0.21927	-0.358119	-0.409329	-0.48585	-0.140972	0.0724676	-1.40124	0.103829	-0.576848	-0.33868	-0.477693	-0.402166
PSPTO_0791	PSPTO_0791	phosphonate ABC transporter periplasmic phosphonate-binding protein	0.0659152	-0.0659152	-0.08892	0.674118	-0.225735	1.08757	0.205058	-0.205058	-0.304002	0.677453	-0.284045	0.696816	0.162678	0.0967134	1.00308	0.502716	0.0431356	0.279216	0.854075	0.00711685	0.489002	1.28516	-0.285989	-0.330511	0.723976	-0.913742	-0.0410079	1.41614	-2.18973	-0.077829	0.077829	-0.243818	0.215866	0.106535	0.235528	0.0757234	0.357672	0.515892	-0.102726	-0.119185	0.322917	0.264258	-0.625976	0.0173544	-0.0710689	0.315026	0.331462
PSPTO_0792	PSPTO_0792	hypothetical protein	-0.0785816	0.0785816	0.295021	0.204269	0.170736	0.144022	0.324426	-0.324426	-0.203195	0.373022	0.283095	0.0695948	0.163888	0.254497	-0.151536	0.165892	0.259409	-0.141742	0.555261	0.487103	0.277825	0.818102	0.67275	0.0711355	0.865324	0.602146	0.0192016	0.709455	0.515745	-0.497945	0.497945	0.358665	0.542323	0.283108	0.0732063	0.514623	0.137431	-0.0227904	0.189816	-0.0709066	-0.482511	0.62826	0.00295466	-0.522115	0.0973948	0.207642	-0.556719
PSPTO_0793	PSPTO_0793	selenide, water dikinase	-0.14295	0.14295	0.0782769	0.139797	0.129567	0.1266	-0.000967883	0.000967883	0.199482	0.0474718	-0.088247	0.0695162	0.0253581	0.0529941	0.17323	-0.108794	0.0957801	-0.0576843	0.113632	0.0861563	0.10328	0.162026	-0.287344	0.0422244	0.0822848	-0.200192	0.245321	-0.0661194	-0.763238	0.170295	-0.170295	0.200067	0.0642491	0.28489	-0.243906	-0.0608081	0.397677	-0.00329938	-0.330777	0.415468	-0.13089	0.0294632	-0.126719	-0.763284	-0.956389	0.156194	-0.896017
PSPTO_0794	PSPTO_0794	hypothetical protein	-0.0462359	0.0462359	-0.0115141	0.0838969	-0.459464	-0.0118212	0.00404733	-0.00404733	0.20338	-0.151378	-0.251772	-0.16359	-0.58322	-0.50372	0.0788467	-0.727478	-0.471497	-0.086734	-0.547617	-0.47431	-0.178774	-0.583383	-0.290765	0.118581	-0.574584	-0.483784	-0.0758756	-0.379265	-0.465153	-0.0950089	0.0950089	0.128786	-0.0708956	-0.182524	-0.200803	0.190219	-0.0948929	-0.249009	-0.175294	0.107037	-0.231988	0.196226	-0.367053	-0.890094	-0.185379	-0.340812	-0.374182
PSPTO_0795	PSPTO_0795	membrane protein	-1.00219	1.00219	-0.498425	-0.0243143	-1.424	-0.964721	0.748711	-0.748711	-0.421445	0.312465	0.163923	0.313101	0.159677	-1.43953	-0.370668	0.532554	-2.91184	-0.180742	0.14262	-0.488155	1.24096	-1.95714	-3.73606	0.619002	-0.281031	-1.22216	1.36178	-2.74094	-0.153097	0.185662	-0.185662	0.220592	-0.993171	-0.0820882	0.178148	-0.545033	-0.475564	-0.301593	-1.67903	0.231427	0.039289	-1.4682	1.0312	-3.57114	0.0672962	-1.49054	-0.505727
PSPTO_0801	PSPTO_0801	creA protein	0.142035	-0.142035	-0.0699738	-0.138935	0.0666972	-0.422615	0.361304	-0.361304	0.400099	-0.210779	0.0812414	0.344338	-0.239918	-0.13691	0.632695	-0.197726	-0.176202	0.386714	0.136671	0.0383481	0.659997	-0.274981	0.170866	0.613231	-0.37738	-0.43068	1.21065	-0.499942	-0.125311	0.0851838	-0.0851838	0.148442	-0.185145	-0.123625	-0.0155489	-0.103124	0.123387	0.0888932	0.111965	0.357612	-0.424285	-0.241464	0.140174	-0.055103	-0.0191836	0.0324545	-0.0339665
PSPTO_0810	PSPTO_0810	type IV pilus biogenesis protein	0.255219	-0.255219	0.648426	0.292331	1.05177	0.351066	-0.119726	0.119726	-0.862542	-0.156872	-0.121672	-0.406354	-0.272379	-0.24459	-0.418214	-0.727009	0.203313	-0.375884	0.02725	-0.209983	-1.04775	-0.0388475	-0.420918	-1.0125	-1.76774	-0.797828	-0.890803	-0.249664	-0.00386632	0.458436	-0.458436	0.212449	-0.186737	0.131425	0.53413	-0.62603	0.726904	0.509913	0.305143	0.308524	0.911568	-2.12238	-0.0795452	-0.0497555	0.0702883	-0.188564	-0.764064
PSPTO_0811	PSPTO_0811	pillin	0.579077	-0.579077	0.0462339	-0.172089	-0.226564	-0.315343	0.379307	-0.379307	0.0458008	0.742498	-0.0187669	0.212138	0.618888	-0.450697	-0.098233	0.894299	-0.350416	-0.346214	0.546104	-0.578981	0.0964666	0.935793	-0.644977	-1.4844	1.38886	-1.33743	-0.975836	1.14831	-0.316811	0.0330789	-0.0330789	-0.119104	-0.0498875	0.485704	0.27997	-0.85564	0.508324	-0.767569	-0.0595956	0.189839	0.0814797	-5.25975	0.320993	0.351697	0.793026	-0.413123	-0.852313
PSPTO_0812	PSPTO_0812	hypothetical protein	-0.272011	0.272011	-0.359962	0.0152169	-0.203663	-0.388057	0.271998	-0.271998	-0.259401	-0.0281204	-0.316765	-0.701969	0.140483	0.0318835	-0.636251	-0.00463182	0.0839053	-1.13382	-0.252934	0.343288	-1.39832	0.186378	0.236079	-1.39375	0.193458	-0.908727	-0.625815	-0.370128	0.150935	0.654787	-0.654787	-0.20345	0.206822	0.0875747	-0.132162	0.0490281	-0.0983427	-0.00790618	-0.79454	-0.706594	-0.180331	-0.772025	0.132396	-0.215786	-0.0706397	0.33193	-2.28544
PSPTO_0813	PSPTO_0813	hypothetical protein	0.0517861	-0.0517861	0.253021	0.0502157	0.282898	0.084023	-0.0460081	0.0460081	-0.0826221	0.0344655	-0.0297261	0.0451617	-0.141078	0.0996761	-0.297883	-0.1989	0.063634	-0.18042	-0.147804	0.104507	-0.207099	-0.0463135	0.213095	-0.0675465	-0.104926	0.208474	-0.268896	0.0423069	-0.150852	0.0866845	-0.0866845	0.175858	-0.117989	-0.144517	0.0140413	-0.291027	0.0612698	0.0924431	-0.214664	-0.15898	0.0112333	-0.511452	-0.242925	0.000523733	-0.421984	-0.526982	-0.23157
PSPTO_0814	PSPTO_0814	hypothetical protein	-0.390369	0.390369	-0.0128374	-0.0194525	-0.35079	0.111676	0.177645	-0.177645	-0.0952084	0.261987	-0.0963436	-0.131938	-0.000916581	0.226385	-0.0614832	0.0244641	0.283133	-0.18614	0.049554	-0.172966	-1.30124	-0.526142	-0.524348	-0.981432	-0.1804	-0.254683	-0.623	-0.990056	-0.269339	0.119128	-0.119128	-0.683816	-0.846917	-0.545987	-0.366503	-0.43593	-0.684397	-0.457252	-0.316189	-0.400503	-0.34027	-0.75526	-1.35197	-0.0714903	-1.5911	-0.196126	-1.19734
PSPTO_0815	PSPTO_0815	type IV pilus-associated protein	-0.0082455	0.0082455	-0.105964	-0.166451	-0.0942691	-0.149171	-0.0173488	0.0173488	-0.110978	0.0166738	-0.096879	-0.0798497	-0.115794	-0.10408	-0.196827	-0.140085	-0.331195	-0.435719	-0.114955	-0.350698	-0.509162	-0.0463135	-0.308915	-0.572027	-0.0819917	-0.356322	-0.590785	0.0148034	-0.497647	-0.0832466	0.0832466	0.0155818	0.0429654	-0.123562	-0.101973	-0.129141	-0.0146675	-0.338893	-0.200303	-0.162782	-0.0515182	-0.886391	-0.218834	-0.248543	-0.452202	-0.373624	-0.263909
PSPTO_0816	PSPTO_0816	type IV pilus biogenesis protein	-0.0686754	0.0686754	0.330625	-0.597364	0.393762	-1.01963	-0.0249841	0.0249841	0.473339	0.213213	-0.115766	0.401497	0.15553	-0.21945	0.0589336	0.0324357	-0.450232	-0.184471	0.137273	-1.06389	-0.0804322	-0.145641	-0.91064	0.137303	-0.20284	-0.65567	0.156334	0.160904	-0.874491	0.139248	-0.139248	0.21158	0.267958	-0.0911904	-0.55597	0.106459	0.332241	-0.269636	-0.0717962	-0.444787	-0.316211	-0.235783	-0.558786	0.139892	0.0795171	-0.318643	-0.929103
PSPTO_0818	PSPTO_0818	MarR family transcriptional regulator	0.33777	-0.33777	0.128858	0.360194	-0.317478	0.341192	0.323872	-0.323872	0.0540379	-0.857825	0.187855	-0.20527	-0.798267	-0.13685	-0.258198	-0.677729	-0.354752	-0.674444	-0.455895	-0.0598501	-0.502064	-0.490792	-0.363751	-0.218529	-0.468573	-0.264942	-0.36223	-0.297579	0.346426	0.0255996	-0.0255996	-0.522927	-0.1152	-0.177966	0.372354	0.104691	-0.433002	0.277185	-0.292929	-0.393481	0.282507	-0.556303	0.27322	0.448738	0.155958	-1.38008	0.314926
PSPTO_0819	PSPTO_0819	hypothetical protein	-0.600844	0.600844	0.0648214	0.524998	0.416634	0.563644	-0.124926	0.124926	0.189046	0.107821	-0.486612	0.179017	-0.483411	-0.123942	0.145537	-0.412977	-0.0280841	0.0279947	-0.158123	-0.176598	0.275529	-0.137249	-0.104075	0.166077	-0.288343	0.270962	-0.112804	-0.0832782	-0.233442	0.0134822	-0.0134822	0.115802	0.367888	-0.193377	-0.092622	0.135987	-0.387686	0.187133	0.376789	-0.0473134	0.3291	-0.586513	0.20358	0.45683	0.19634	-0.219924	0.97654
PSPTO_0820	PSPTO_0820	AcrB/AcrD/AcrF family protein	-0.368024	0.368024	0.159385	0.282453	0.313602	0.215454	-0.174699	0.174699	-0.0946782	0.379356	-0.0397305	-0.116639	0.241976	-0.0394676	-0.336786	0.230601	-0.0540856	-0.220402	0.0965196	0.350077	-0.128841	0.485148	-0.061448	-0.13456	0.433847	-0.0331986	0.303387	-0.212126	-0.212508	-0.0980789	0.0980789	-0.273338	-0.035837	-0.095539	0.0113035	0.340325	0.0584918	0.0865994	0.374914	0.255295	-0.0706422	0.281971	0.0207239	0.0640996	0.253255	0.453829	0.0220459
PSPTO_0821	PSPTO_0821	RND family efflux transporter MFP subunit	0.17596	-0.17596	0.215966	-0.115575	-0.0109701	-0.237325	0.114103	-0.114103	0.151059	0.0513705	0.419022	0.16258	-0.0383485	0.1442	0.207171	0.00724072	0.275311	0.187321	0.172734	0.282918	0.104882	0.401317	0.290427	-0.311467	-0.136634	0.283243	0.348081	-0.310945	0.227508	-0.0816666	0.0816666	-0.414496	-0.16452	0.225186	-0.43932	0.0595613	0.13927	-0.297748	-0.619943	-0.450124	0.0579289	-1.06819	-0.0229072	-0.375506	-0.0978402	-0.00121606	0.0104612
PSPTO_0822	PSPTO_0822	TetR family transcriptional regulator	0.142063	-0.142063	-0.0497436	0.157647	0.151118	0.0973508	-0.462613	0.462613	0.0658412	0.122399	0.110758	0.151168	-0.000776158	0.0162005	0.00745383	-0.0576499	0.010659	0.0075629	0.309244	0.0102379	0.0827526	0.278109	-0.129881	-0.105566	0.14872	-0.343097	-0.234942	0.20785	-0.00283911	-0.00736248	0.00736248	-0.0651079	0.287159	0.570488	0.368452	0.746988	0.428317	0.532515	0.520699	0.42068	0.742673	0.27855	0.449649	1.16474	0.634464	0.78649	0.650935
PSPTO_0823	PSPTO_0823	type 4 fimbriae expression regulatory protein pilR	-0.0930469	0.0930469	-0.208621	-0.287791	-0.298035	-0.00768582	0.0229098	-0.0229098	-0.0210748	0.130068	0.398872	0.145476	0.40605	0.514614	0.305394	0.138785	0.18276	0.308535	-0.045608	0.189605	0.571235	0.0791679	0.128475	0.294327	0.201729	0.191968	0.524131	0.50246	0.539831	-0.259019	0.259019	0.0132632	-0.313478	-0.271585	0.0957697	0.0716503	-0.0737782	0.165473	0.346498	-0.232977	0.151355	0.178769	-0.277586	0.0763693	-0.0563399	0.095327	-0.354665
PSPTO_0824	PSPTO_0824	sensor protein PilS	-0.379175	0.379175	0.138067	0.0591533	-0.130047	-0.100639	-0.174229	0.174229	0.112693	0.0557001	-0.0910671	0.0623483	-0.219018	-0.145469	0.272508	0.206436	-0.274226	0.173751	0.189203	-0.401858	-0.0299072	0.458231	-0.165375	0.173995	0.168749	-0.316154	-0.047331	0.526127	-0.0912638	-0.0845212	0.0845212	-0.194063	0.0506055	0.0689603	0.217336	-0.228403	0.394443	-0.139766	0.348282	-0.270751	-0.131826	0.446343	-0.0429999	0.358841	0.00718304	0.520008	0.071439
PSPTO_0825	PSPTO_0825	hypothetical protein	0.0484629	-0.0484629	-0.366382	-0.0167946	-0.786634	-0.45389	0.15516	-0.15516	0.350013	-0.181516	-0.609441	-0.0583408	0.144889	-1.0908	0.596434	-0.178208	-1.09976	-0.138637	0.222676	-0.356855	0.38565	-0.822618	-0.745245	0.0217148	-0.53258	-0.855905	0.952042	-0.794087	-1.35922	-0.233781	0.233781	-0.146934	-0.524424	-0.0111713	0.114997	0.0944613	-0.129504	0.139154	0.145104	0.159971	-0.554591	-0.701474	0.442563	-0.402622	0.0745403	0.947963	-0.865462
PSPTO_0827	PSPTO_0827	ribosomal large subunit pseudouridine synthase D	-0.221959	0.221959	-1.02167	-0.426023	0.72964	-0.946929	-0.368891	0.368891	-0.402528	-0.568467	0.0442715	-0.316218	0.106311	0.0217961	0.152926	-1.12406	0.279715	0.273343	-0.314662	0.00638117	0.793009	-1.73833	0.453278	-0.0326205	-0.654119	-0.150467	1.18615	-1.32311	1.14122	0.0919709	-0.0919709	-2.21217	-0.111732	0.0980339	-1.95562	0.00344457	-1.53107	-0.845503	-0.264521	-1.15686	-0.481596	-0.0277425	-0.549055	-0.392365	0.0557704	0.156697	-1.4644
PSPTO_0828	PSPTO_0828	hypothetical protein	0.0142795	-0.0142795	0.206457	0.81393	-0.0572474	0.716395	-0.115404	0.115404	0.165294	-0.0410624	-0.201794	0.447043	0.0639907	0.21192	0.31108	0.0934814	0.378128	0.653537	0.344232	0.714878	0.664183	0.469894	0.937987	0.884475	0.566671	0.718976	1.12252	0.776028	0.765091	0.179763	-0.179763	-0.0276079	-0.18476	-0.350316	-0.212714	0.394664	-0.376728	-0.419345	-0.49954	-0.745149	-0.570562	-0.725009	-0.711414	-0.953208	-0.769361	-1.72123	-0.935056
PSPTO_0829	PSPTO_0829	clpB protein	0.079474	-0.079474	-0.11134	-0.0455666	-0.508633	-0.195897	-0.0815223	0.0815223	0.485863	0.432491	0.202591	0.318368	0.694872	0.509422	0.475526	0.592862	0.577465	0.631302	0.92195	0.649902	0.943507	1.27001	0.824498	1.07037	1.39948	0.668794	1.31728	1.1338	0.833117	-0.0787235	0.0787235	-0.562406	-0.717835	-0.560182	-0.509987	-1.33271	-1.53818	-1.1833	-2.07685	-2.70071	-1.7593	-4.43564	-3.08377	-2.12946	-2.90926	-4.01288	-2.37502
PSPTO_0831	PSPTO_0831	hypothetical protein	-0.138054	0.138054	-0.0160277	0.151418	-0.0472881	0.133403	-0.249842	0.249842	-0.158081	0.0372822	-0.106939	-0.160192	0.0413396	0.161845	-0.169078	0.263546	0.0545221	-0.254306	0.171347	0.0184481	-0.28925	0.109621	0.16098	0.147634	-0.0355252	0.0779312	0.0172175	0.199171	-0.0956919	0.0333893	-0.0333893	0.111676	-0.0107201	-0.0583157	-0.0457021	0.128117	-0.0152725	0.0780326	0.130424	-0.0119338	-0.144569	0.260837	0.25712	-0.30308	0.42685	-0.475575	0.170121
PSPTO_0834	PSPTO_0834	alcohol dehydrogenase	0.0803904	-0.0803904	0.0961582	0.160134	0.0458527	0.133021	0.705126	-0.705126	0.148904	0.334717	0.399164	-0.204494	0.199995	0.927376	0.230351	0.0565136	0.373776	0.0300892	0.0151043	0.704991	0.0199982	0.0552754	0.752125	0.074846	-0.321757	0.941347	0.0167769	-0.24627	0.558121	-0.284383	0.284383	-0.207203	0.360607	0.593982	0.043138	0.27598	0.213919	0.0806316	0.593109	-0.403463	0.566711	0.740102	0.168797	0.10703	0.299672	-0.632858	0.360585
PSPTO_0835	PSPTO_0835	ribD C-terminal domain protein	-0.0698812	0.0698812	-0.130784	0.442457	-0.315275	0.552783	0.299669	-0.299669	-0.18555	0.11948	-0.0152879	-0.182412	-0.082229	-0.183765	-0.268103	0.327526	0.164108	-0.716694	0.0901551	0.0621737	-0.330348	0.0260405	-0.240484	-0.124049	0.084323	-0.167354	-0.652439	0.511556	-0.000527	0.0622175	-0.0622175	-0.0896838	0.0360697	0.203164	0.0836331	0.479251	0.384347	0.00405356	0.336695	0.671139	0.0352269	0.191826	0.112879	-0.619583	0.645374	0.0052133	0.0970006
PSPTO_0837	PSPTO_0837	hypothetical protein	-0.634366	0.634366	0.168631	-0.195822	-0.241047	0.153893	-0.140211	0.140211	-0.278391	-0.541545	0.26246	-0.245416	-1.20432	0.811131	-0.0621711	-0.99682	0.848239	0.0289085	-0.332394	0.343346	0.0956964	-0.0906859	0.891419	0.294352	-0.142384	0.33492	0.59424	-0.109574	1.03184	-0.0460197	0.0460197	0.00482065	0.130138	0.424103	0.471267	0.224241	0.284428	0.595933	-0.0442475	0.251313	0.32569	0.523669	0.0835786	-0.529484	0.487979	0.0980822	0.0117551
PSPTO_0838	PSPTO_0838	major facilitator family transporter	0.156007	-0.156007	0.0456166	-0.00164748	-0.0826422	0.221393	0.242133	-0.242133	-0.124486	0.106003	0.0928261	-0.00863814	-0.223235	0.265803	0.0595416	0.0760019	0.243904	-0.0685445	0.0423989	0.0752682	-0.0924489	-0.14345	-0.0586366	-0.104921	-0.0134984	0.32424	-0.14917	-0.047551	0.343323	0.0699772	-0.0699772	-0.00846399	-0.0174025	0.0509344	0.104593	-0.122762	0.214071	0.109351	0.105927	0.0968476	-0.0687664	-0.127545	0.150925	-0.00633107	0.196539	0.433569	-0.230088
PSPTO_0840	PSPTO_0840	hypothetical protein	0.00836189	-0.00836189	0.163002	-0.28312	0.339285	-0.0412307	-0.172415	0.172415	0.0258397	0.182097	-0.0983503	0.501623	-0.120866	-0.602648	-0.167101	-0.417239	-0.525892	0.262009	-0.070063	-0.392246	0.307686	0.380602	-0.34366	-0.578101	0.382424	0.119174	-0.294789	0.28144	-0.256381	0.274215	-0.274215	0.336941	-0.613864	0.118897	-0.217903	-0.119767	0.454339	0.208736	0.109004	0.0314499	-0.113453	-0.0598671	0.0584919	0.51423	0.115628	-0.354003	0.765097
PSPTO_0847	PSPTO_0847	hypothetical protein	-0.46113	0.46113	-0.162907	0.0975862	-0.375827	-0.106784	0.349682	-0.349682	-0.371891	-0.267898	-0.245323	-0.415397	0.266903	-0.324	-0.260391	-0.243543	0.00983369	-0.356312	0.2782	-0.317851	-0.367774	0.262248	-0.425131	-0.0631822	0.420306	-0.381066	-2.2188	-0.322264	-1.07143	-0.0437848	0.0437848	-0.0966526	-0.307048	0.215567	-0.0795763	0.112182	0.510267	0.718585	0.162982	0.245917	0.367637	0.175925	-0.304622	0.897402	0.280014	-0.281778	0.670572
PSPTO_0848	PSPTO_0848	hypothetical protein	-0.0985446	0.0985446	0.0045056	0.0949619	-0.227073	0.259126	0.286735	-0.286735	0.152193	0.0185854	0.0655465	0.0890366	-0.0431201	-0.113928	-0.175414	-0.309864	0.0380612	-0.0191479	-0.354259	0.229333	-0.168004	-0.206346	-0.129342	-0.0864779	-0.673946	0.150455	0.157957	-0.823793	-0.223265	0.400748	-0.400748	0.424268	0.205267	0.26411	0.0235798	-0.0418595	-0.0598743	0.351038	0.192964	-0.0283842	0.530489	-0.054296	0.41474	0.582358	-0.231938	-0.0512258	0.356452
PSPTO_0849	PSPTO_0849	hypothetical protein	-0.11914	0.11914	0.0806097	0.0705859	0.082627	-0.00972812	0.0305378	-0.0305378	-0.38822	-0.0400333	-0.0397243	-0.361186	-0.266024	-0.152067	-0.358456	-0.372741	-0.448008	-0.413914	-0.0463152	-0.421372	-0.733935	-0.139343	-0.166239	-0.522408	-0.16717	-0.481649	-0.313412	-0.00236484	-0.597542	-0.179282	0.179282	0.0327219	0.0170226	0.106243	0.144869	0.111513	-0.0603818	0.0646167	-0.0361546	-0.0384864	-0.247028	-0.0907109	0.0475755	0.215995	-0.0949462	0.127996	-0.427691
PSPTO_0850	PSPTO_0850	hypothetical protein	-0.357606	0.357606	-0.363829	-1.38048	-0.354031	-0.408041	0.784077	-0.784077	-0.15483	-1.14725	0.171722	-0.227175	-1.15205	0.274696	-0.537962	-1.47698	-1.22314	-0.0500069	-2.30962	-0.393684	-0.116009	-0.575817	-0.551549	-1.13327	-1.25522	-0.141459	-0.746046	-0.924568	-0.347162	-0.0277668	0.0277668	-0.129603	-0.869189	0.466669	0.0663784	-0.779147	-0.863703	0.124346	-0.526674	0.450818	-0.644309	-3.14717	-1.03349	0.155439	-0.798888	-1.71462	-0.732993
PSPTO_0851	PSPTO_0851	hypothetical protein	-0.115448	0.115448	0.31238	0.0151916	0.244817	-0.168154	-0.180094	0.180094	0.086436	-0.0926243	0.00189866	0.0697204	-0.177188	0.0381288	0.38699	-0.154546	0.074263	0.130393	0.00983878	-0.211571	0.0200071	0.0298452	0.499895	-0.231517	-1.08035	0.0769298	0.0403298	-1.49401	-0.814439	0.261183	-0.261183	-0.440036	0.178942	0.0382035	-0.457215	0.0969796	0.126765	-0.15766	0.0316538	0.231384	-0.267794	0.690924	0.0831603	0.325131	0.344429	0.0496772	-1.69244
PSPTO_0852	PSPTO_0852	type III helper protein HopAJ1	0.0201471	-0.0201471	0.23028	-0.417264	0.0782415	-0.477167	-0.156862	0.156862	-0.164249	-0.0613691	0.171938	-0.117832	-7.33059e-05	-0.0211629	-0.333611	0.0908586	0.0531221	-0.166813	0.196671	0.11435	-0.291453	-0.093854	0.378993	-0.170984	0.0616851	0.0573371	-0.387997	-0.231578	0.0475096	-0.0158784	0.0158784	-0.13321	-0.0836588	-0.101337	0.214505	-0.125602	-0.232002	-0.113093	-0.27512	-0.14048	0.0834879	-0.20458	-0.0655942	0.0355879	0.17015	-0.041667	-0.0994598
PSPTO_0853	PSPTO_0853	dnaK suppressor protein	0.242608	-0.242608	-0.137731	0.000283067	0.0577881	0.0651714	-0.0739358	0.0739358	-0.0792036	-0.0236165	-0.222323	-0.0371873	-0.395056	-0.408826	0.223456	0.163338	-0.39429	0.0386651	0.110054	-0.590699	-0.163913	0.192187	-0.188377	-0.117139	0.199968	-0.193492	-0.306353	0.739915	-0.378962	-0.0784243	0.0784243	-0.155837	-0.188813	-0.0129111	-0.338846	-0.294424	-0.351041	-0.27802	-0.292436	-0.597459	-0.449477	0.161511	-0.175686	-0.744838	-0.136313	-0.483564	-0.521502
PSPTO_0854	PSPTO_0854	hypothetical protein	-0.209909	0.209909	-0.486788	0.268493	-0.249438	0.301688	0.0917089	-0.0917089	0.403394	0.519385	0.075649	0.460422	-0.223107	0.595718	0.591948	0.279343	0.756607	0.322799	0.0603409	0.579642	0.685027	0.112752	0.705925	0.697139	0.0606364	0.387523	0.861155	-0.760039	0.363427	0.0250029	-0.0250029	-0.00374982	-0.149388	0.347159	-0.732735	-0.1512	0.467704	0.00108516	-0.308332	0.187877	0.117001	-0.0907824	0.415172	-0.0785063	-0.272556	-0.0317918	-0.0875376
PSPTO_0855	PSPTO_0855	ParA family protein	0.156944	-0.156944	-0.2351	-0.294129	-0.316153	-0.457694	-0.0288982	0.0288982	0.154495	0.430021	-0.197114	-0.0446561	0.0013161	0.346136	0.10132	0.163002	0.405486	-0.193408	0.514613	0.700452	-0.184919	0.704958	0.924134	0.2784	0.248467	0.840172	0.669874	0.244315	1.36983	-0.0619181	0.0619181	-0.535837	0.225294	0.0105704	0.0189369	-0.195881	-0.429849	0.164544	-0.868805	-0.0757389	0.0224932	-0.0603031	-1.22358	0.201536	-0.56467	-0.830744	0.205263
PSPTO_0856	PSPTO_0856	hypothetical protein	0.0290081	-0.0290081	-0.053102	0.0388879	-0.323047	-0.229397	-0.102492	0.102492	-0.258913	-0.148105	-0.176876	-0.226979	-0.127501	-0.214048	-0.495188	0.0308699	-0.0946057	-0.346506	-0.159227	0.0263924	-0.391107	-0.183118	0.164972	0.0153562	-0.30458	0.17981	-0.225647	0.127305	-0.113048	0.201316	-0.201316	-0.233386	0.0230836	0.0842686	-0.434962	-0.134657	0.235353	0.121444	0.123954	0.0443121	-0.207515	0.0177728	0.235752	0.0457254	0.14602	0.285603	0.3471
PSPTO_0857	PSPTO_0857	hypothetical protein	0.132513	-0.132513	-0.318265	0.0134583	0.105428	-0.00947528	0.163772	-0.163772	-0.310871	-0.197497	-0.146847	-0.312506	-0.576025	-0.436612	-0.437458	-0.4053	-0.282845	-0.632774	-0.404205	-0.467417	-0.930176	-0.330135	-0.449666	-1.59521	-0.364928	-0.250283	-0.921243	-0.331045	-0.624148	0.169118	-0.169118	-0.248192	0.457446	-0.249225	0.0374171	-0.235456	-0.385901	0.280389	-0.0397377	-0.258132	0.797658	0.2278	0.354755	-0.137699	-0.00575521	0.904022	0.0425535
PSPTO_0858	PSPTO_0858	hypothetical protein	1.79159	-1.79159	0.550874	-0.0354153	0.325244	-0.487917	-0.278326	0.278326	-0.0940819	1.00123	0.0704021	1.12782	0.948422	0.580903	0.12336	0.512669	0.228611	-0.681214	1.20962	0.929244	0.850931	0.149911	0.930534	0.267442	-0.14102	0.258326	0.817738	-0.385602	0.370988	0.0877209	-0.0877209	-0.712633	0.12245	0.24329	0.405392	-0.054805	0.241222	-0.157055	-1.3619	0.00275288	0.241086	-0.204695	-0.396764	-0.259634	-1.2157	-0.355241	0.37976
PSPTO_0859	PSPTO_0859	hypothetical protein	0.192766	-0.192766	-0.0946427	0.035012	0.0598372	0.202767	0.0278207	-0.0278207	-0.0669638	-0.00825503	0.134747	0.00487769	0.0204566	-0.0655942	-0.158139	0.587949	0.101224	-0.196922	0.284701	0.0424789	-0.203773	0.303265	-0.424911	-0.0841839	0.716033	0.0159579	-0.811285	0.948049	0.328207	-0.0786651	0.0786651	-0.532879	-0.0452837	-0.219088	-0.125789	-0.105846	-0.111115	-0.162364	-0.464156	-0.24153	-0.151174	-0.534322	-0.973583	0.0352507	-0.402434	-0.377613	0.607707
PSPTO_0860	PSPTO_0860	hypothetical protein	-0.137002	0.137002	0.363556	0.172879	0.38669	0.114154	0.0774166	-0.0774166	-0.105184	-0.234828	-0.215426	-0.262556	-0.221921	-0.23215	-0.211086	-0.668455	-0.281313	-0.562263	-0.615887	-0.377598	-0.37559	-0.936091	-0.3129	-0.445138	-0.780343	-0.0618508	-0.457554	-1.40119	0.149202	-0.0766466	0.0766466	-0.115547	0.165244	-0.141959	-0.105255	-0.195209	-0.0787721	-0.484972	-0.57396	-0.505375	-0.0151156	-0.67084	-0.501446	-0.521713	-0.582035	-0.431334	-0.937265
PSPTO_0861	PSPTO_0861	hypothetical protein	-0.199139	0.199139	-0.135463	-0.357777	-0.157489	-0.173125	0.400065	-0.400065	-0.0743856	0.231264	0.0359468	0.074006	-0.481561	-0.119203	-0.364745	-0.16407	-0.160915	-0.00483693	0.165021	-0.247787	0.0555799	-0.0358646	-0.287636	-0.0417094	-0.306936	0.00384636	-0.0232765	0.0387737	-0.557318	-0.147598	0.147598	-0.174734	-0.116987	-0.134195	0.0546279	-0.41628	0.25425	-0.242318	-0.0777611	-0.0440584	0.405733	-0.299872	-0.0698611	0.219325	-0.467557	-0.131344	0.306779
PSPTO_0862	PSPTO_0862	hypothetical protein	-0.268949	0.268949	0.063856	0.1616	-0.0348221	0.0482993	0.33044	-0.33044	0.135988	-0.422566	-0.112167	-0.184582	-1.01843	-0.186229	0.467781	-0.213368	-0.220794	0.0173692	-0.817596	0.098049	-0.113936	-1.28643	-0.637923	0.0240613	-0.576115	-0.876526	-0.344277	-0.507176	-0.200209	-0.347048	0.347048	-0.126013	0.156374	0.166264	-0.0550404	-0.249861	-0.226434	-0.920693	-0.135154	-0.323069	-1.00202	-0.264101	-0.965411	-1.67704	-0.699541	-0.533237	-0.720444
PSPTO_0863	PSPTO_0863	hypothetical protein	0.161808	-0.161808	0.107507	-0.156919	0.000750618	-0.143326	0.0325172	-0.0325172	-0.085282	0.0606287	-0.367636	-0.46873	-0.474767	-0.460787	-0.822102	-1.16456	-0.917462	-0.508483	-1.35634	-0.603172	-0.455972	-0.755868	-1.24147	-0.570387	-2.03481	-0.592533	-0.652057	-1.74629	-1.82886	-0.00938869	0.00938869	-0.135655	-0.211778	-0.221852	-0.305153	-0.191913	-0.48951	-0.430985	-0.0109959	-1.1034	-0.881296	-1.44571	-0.562901	-2.52809	-0.127085	-0.83621	-0.871261
PSPTO_0869	PSPTO_0869	hypothetical protein	2.05117	-2.05117	-0.355454	-0.815954	-0.492064	-0.728829	0.230818	-0.230818	0.478268	1.04735	0.685554	0.146431	0.587126	1.24313	-0.697096	1.23151	1.36425	0.470588	1.07196	0.56765	0.0927002	1.5146	-1.36603	0.0197911	-0.0287931	-0.992924	-0.666442	0.943484	-0.00316174	0.519621	-0.519621	0.964752	-0.466026	-0.435043	-0.290595	-0.0166211	0.470035	0.62955	0.24232	0.457956	0.82282	-1.05248	-0.538368	1.38987	-0.214723	-0.372341	1.24458
PSPTO_0871	PSPTO_0871	macrolide efflux protein	-0.0146378	0.0146378	0.404122	-0.229745	0.473803	-0.273839	-0.199745	0.199745	0.0795863	0.128315	0.0933668	0.176965	-0.0244363	0.138955	0.0788654	-0.210507	-0.107548	0.0429671	-0.187362	-0.0720584	0.345632	-0.3759	-0.451842	0.297351	0.0622896	-0.168091	0.285445	-0.0905763	-0.433378	0.0451964	-0.0451964	-0.0252549	-0.0105349	-0.0727572	0.104719	0.211509	0.0715845	0.117302	0.220692	0.212923	-0.251342	0.330588	-0.100843	-0.164153	0.142651	0.277722	-0.554516
PSPTO_0873	PSPTO_0873	amidinotransferase family protein	0.34476	-0.34476	0.00337633	-0.227081	0.0298847	0.0261001	0.104719	-0.104719	0.138736	0.625917	0.307606	0.545523	0.58754	0.555135	0.391516	0.247429	0.345809	0.306922	0.289274	0.206859	0.248537	0.62355	1.09204	0.341212	-0.0585417	0.23552	0.228075	0.12174	0.214029	0.164375	-0.164375	0.39623	-0.173501	0.0942971	0.144792	-0.0595347	0.307474	0.21743	-0.121259	0.418711	0.447559	-0.0221978	0.539989	0.345289	0.24851	0.223213	-0.541408
PSPTO_0874	PSPTO_0874	nikkomycin biosynthesis domain protein	-0.0612212	0.0612212	0.0382683	0.715005	-0.0584391	0.703393	0.144195	-0.144195	0.226099	0.168457	-0.148439	0.238216	0.537674	0.416929	0.513965	0.557133	0.425164	0.1873	0.72528	0.545568	0.0272582	0.80645	0.487094	0.191368	1.22771	0.423267	0.298465	1.13834	0.714323	0.196456	-0.196456	0.15857	0.401889	0.0322311	-0.358445	0.408834	0.217202	-0.233942	0.326308	0.106113	0.342024	-0.0165306	0.232261	-0.0379363	-0.0219439	0.287985	-0.494701
PSPTO_0875	PSPTO_0875	hypothetical protein	-0.0438828	0.0438828	0.684507	0.606904	0.416386	0.622758	-0.125089	0.125089	-0.228231	0.401459	-0.0808672	-0.009318	0.0426759	0.0845986	-0.022309	-0.115165	0.275647	-0.187329	0.513533	0.350374	-0.074932	0.720937	0.0629097	0.0335081	0.797227	0.441842	-0.361701	0.686909	0.252169	0.100483	-0.100483	0.157809	0.302092	0.144199	0.008469	0.433368	-0.223962	0.323147	0.156393	-0.477994	-0.0932959	0.12845	-0.186632	0.271094	0.554074	-0.429159	-0.413028
PSPTO_0876	PSPTO_0876	type III effector HopD1	-0.146464	0.146464	0.0152582	-0.203219	-0.194735	-0.268752	0.101862	-0.101862	-0.273818	-0.392233	-0.188822	-0.217681	-0.23825	-0.00889299	-0.281536	-0.381678	0.0672989	-0.176403	-0.378513	0.18298	-0.086807	-0.565588	0.21178	-0.30282	-0.18464	0.361809	0.124489	-0.264887	0.326833	0.0922396	-0.0922396	-0.0608675	0.0395434	-0.0453665	0.126747	0.139974	-0.0854586	0.129099	-0.29963	0.125654	0.15039	-0.167018	-0.010456	-0.0559665	-0.0203076	0.278242	-0.183722
PSPTO_0877	PSPTO_0877	type III effector HopQ1-1	0.0913426	-0.0913426	-0.173806	-0.0118704	-0.0589803	-0.00483652	-0.142125	0.142125	0.263886	0.147417	-0.189654	0.288039	0.187562	-0.276952	0.250253	0.331983	-0.207453	0.119757	0.58342	-0.113491	0.457937	0.522315	0.0917333	0.40911	0.556309	0.105625	0.394693	0.218689	0.152647	-0.0211066	0.0211066	-0.0349617	-0.324208	-0.283964	-0.122667	-0.198547	0.0652956	-0.240682	-0.0948805	0.207702	-0.0936566	0.00626815	0.0355173	-0.213928	-0.0063549	0.400201	-0.233322
PSPTO_0878	PSPTO_0878	hypothetical protein	-0.0959422	0.0959422	0.699036	-0.0842276	0.403764	-0.462467	-0.329056	0.329056	0.0012413	-0.431688	0.469095	0.0158834	-0.0151174	-0.241104	-0.344787	-0.639418	0.271984	-0.092082	0.143184	0.528795	-0.275995	0.0794524	0.0648075	0.433507	0.776922	0.526256	-1.22847	-0.962998	0.959647	0.734893	-0.734893	0.723188	0.348154	-0.439083	0.226218	0.95903	-0.022323	-0.570081	0.966591	-0.74781	-0.669012	0.0997807	0.257419	0.595837	1.38793	-0.5464	-2.33103
PSPTO_0879	PSPTO_0879	hypothetical protein	-0.0911557	0.0911557	0.210898	0.260258	-0.0138982	0.196822	-0.0126894	0.0126894	-0.0259181	-0.120223	-0.107264	0.00698697	-0.129753	0.0429856	-0.0416758	0.0136237	0.20289	-0.0381843	-0.107865	0.23611	0.192497	-0.0676877	0.19196	0.188506	-0.0655119	-0.126276	0.0159548	-0.138361	0.132	0.137211	-0.137211	-0.020724	-0.00969293	-0.229803	-0.238057	-0.0337083	-0.15793	-0.184178	0.0687721	-0.14018	-0.115644	0.0283712	-0.00747175	-0.655576	-0.14094	-0.047434	-0.0977137
PSPTO_0880	PSPTO_0880	hypothetical protein	0.0924882	-0.0924882	-0.115069	0.116919	-0.310327	0.173051	-0.057203	0.057203	0.287513	0.00834592	0.158805	0.120561	0.134076	-0.140248	0.252387	-0.0747936	-0.525631	-0.0539608	-0.0308717	-0.453439	0.189219	-0.0790994	0.111062	0.276205	-0.225688	0.0466522	0.0556012	0.11152	-0.118898	0.165149	-0.165149	0.273652	0.0383144	-0.32927	0.352091	0.000836085	0.123074	0.0324874	0.244961	0.320903	0.308268	-0.261671	0.221391	0.101599	0.225336	0.192639	-0.402451
PSPTO_0881	PSPTO_0881	hypothetical protein	0.263993	-0.263993	-0.107743	-0.0561449	-0.653846	0.0767318	0.0235772	-0.0235772	0.216839	-0.16628	0.0448744	0.265632	-0.0361646	-0.0154351	0.285988	0.395468	-0.503694	-0.0827796	0.401405	-0.222245	0.0905822	0.258727	-0.239094	0.232091	0.568394	0.144997	0.711519	0.654907	-0.160526	-0.109026	0.109026	0.161925	-0.0989508	-0.122135	-0.123876	-0.254623	-0.0399389	-0.07664	0.140522	0.234684	0.0390885	-0.152767	0.404459	-0.0608962	-0.261917	-0.237234	0.0388348
PSPTO_0882	PSPTO_0882	hypothetical protein	0.0792252	-0.0792252	0.00711434	-0.034679	0.0203628	-0.0292304	-0.180518	0.180518	0.291362	-0.129282	-0.0925158	0.209383	0.195393	0.0443561	0.139231	0.0726962	0.390969	0.245202	0.382587	0.289187	0.529573	0.520292	-0.417798	0.291835	0.706445	-0.241103	0.375069	0.529594	0.0681033	-0.211215	0.211215	0.102195	-0.0376262	0.220527	0.225111	0.188173	0.226278	0.281758	0.0258346	0.815898	0.47965	-0.249694	0.491431	0.139916	0.363423	0.0871593	-0.520218
PSPTO_0883	PSPTO_0883	type III effector HopR1	-0.0349613	0.0349613	-0.13889	-0.0457001	-0.140396	-0.0845911	0.0955014	-0.0955014	-0.10339	0.0992257	-0.0361376	-0.0283099	-0.01521	-0.0379632	-0.0135796	-0.0839892	-0.00292938	0.0387127	0.0113177	0.0509774	0.00680745	0.0472071	0.0898928	0.0225327	-0.164839	-0.0595625	0.337042	-0.172259	-0.0795222	-0.0548228	0.0548228	0.0104917	-0.0942733	-0.0392766	-0.0104044	0.00971309	0.0919264	-0.0124118	-0.0781187	0.136866	0.134053	-0.277464	0.174775	-0.0016412	-0.0345019	0.0718562	-0.281662
PSPTO_0885	PSPTO_0885	sucrose-6-phosphate hydrolase	-0.155194	0.155194	0.144525	-0.0666303	-0.0602345	-0.0256119	-0.250913	0.250913	0.162121	-0.160524	0.123485	-0.145278	-0.0209922	0.0184641	0.129017	-0.26916	-0.10597	0.065287	-0.256833	-0.0349658	0.0161418	-0.161664	-0.39518	0.19242	-0.183993	-0.267909	0.185335	-0.529852	-0.334208	-0.00651308	0.00651308	-0.181313	-0.0846253	-0.0393309	0.214609	-0.339676	-0.150062	0.110856	-0.529286	0.0593933	0.129088	-0.448337	-0.0990213	-0.0164717	-0.430965	-0.119767	-0.0368324
PSPTO_0886	PSPTO_0886	maltose/maltodextrin ABC transporter ATP-binding protein	0.174056	-0.174056	0.238297	0.214444	0.327712	-0.0585891	-0.221654	0.221654	-0.0153089	0.0217234	-0.122436	0.221763	0.0152989	-0.148121	-0.0529045	0.11719	-0.0507917	-0.146197	0.0878668	-0.12239	-0.158924	0.00493092	0.0511636	0.13391	0.321492	-0.399572	0.361323	0.903608	-0.562309	-0.0212307	0.0212307	-0.0582379	0.090406	-0.20637	-0.351267	-0.0790499	-0.109503	-0.0459036	0.422047	0.0713043	-0.316877	0.440127	0.257229	-0.213496	-0.298175	-0.0408391	-0.159569
PSPTO_0887	PSPTO_0887	sugar ABC transporter permease	-0.149783	0.149783	-0.178417	0.0633325	-0.166329	0.03715	-0.0880259	0.0880259	0.134357	-0.251737	-0.0437463	-0.110628	-0.422301	0.022136	-0.199602	-0.267201	-0.0832625	0.120038	-0.0459068	0.486082	0.197274	-0.485512	0.310468	0.063118	-0.0465516	0.55433	0.192147	-0.226859	-0.136735	-0.130508	0.130508	0.135528	-0.0112289	0.291233	0.0537209	0.202868	0.0932333	0.125754	0.138736	-0.154761	0.243372	-0.761527	0.154477	-0.0948048	0.318857	0.464374	0.212031
PSPTO_0888	PSPTO_0888	sugar ABC transporter permease	-0.14904	0.14904	0.00663492	-0.193049	0.0340351	-0.200669	-0.0641117	0.0641117	0.208559	-0.241821	-0.489117	0.297958	-0.3088	-0.677306	0.305444	0.0321542	-0.175669	0.295116	-0.160313	-0.290468	0.291144	-0.302081	0.251847	0.207655	-0.118953	-0.250079	-0.350964	0.0550673	-0.523558	0.195865	-0.195865	-0.00970042	0.142593	-0.379307	-0.0304853	-0.0780007	0.110756	-0.140918	0.186464	0.153893	-0.182589	-0.161682	0.0996948	-0.150553	0.229206	0.255491	0.353879
PSPTO_0889	PSPTO_0889	sugar ABC transporter periplasmic sugar-binding protein	0.361274	-0.361274	0.127527	0.0334961	0.0410793	-0.0225976	-0.0155688	0.0155688	-0.129696	0.0600049	-0.326678	-0.420921	-0.307908	-0.0192904	-0.108566	-0.11907	-0.0398278	-0.300407	0.226808	-0.0424148	-0.348071	0.333954	0.103341	-0.453849	0.276106	-0.19377	-0.131176	0.37774	-0.23037	0.021147	-0.021147	-0.269626	-0.00207638	0.0143562	-0.229072	0.118174	0.149628	-0.194486	-0.143023	0.0777667	0.0849241	0.00832454	0.12737	-0.03275	-0.0871464	0.120062	-0.0804617
PSPTO_0890	PSPTO_0890	sucrose porin	-0.167629	0.167629	0.183812	-0.0516664	0.0911396	-0.140575	-0.00218082	0.00218082	0.318718	0.0336658	-0.0211683	0.40144	-0.0644647	0.241341	0.186754	-0.165654	0.199667	0.170126	-0.149116	-0.00270326	0.418937	-0.142762	-0.0873839	0.19564	-0.380462	-0.158753	0.472838	-0.521594	0.177531	-0.0680802	0.0680802	0.04277	-0.172694	-0.114435	-0.0539843	-0.184933	-0.073785	0.141131	0.035408	-0.272435	0.215733	0.0313139	-0.181921	0.131329	0.00265784	-0.29201	0.391222
PSPTO_0891	PSPTO_0891	hypothetical protein	0.0875535	-0.0875535	-0.184525	0.220679	-0.658042	-0.198835	0.475039	-0.475039	-0.150174	-0.324223	0.0158252	-0.0820208	-0.699245	-0.57773	0.295337	-0.495285	-1.0162	-0.387712	-0.202942	0.0444237	-0.0840667	0.0657102	0.234926	-0.782476	0.413918	-0.441717	-0.653726	0.00693307	0.0286141	0.0476068	-0.0476068	0.297676	-0.0563129	0.112948	-0.0905248	0.263304	0.69906	-0.0449823	-0.563217	-0.133662	0.818559	0.310228	0.204083	0.490106	0.547685	-1.86635	0.31771
PSPTO_0892	PSPTO_0892	autotransporter	-0.00121987	0.00121987	0.0510788	-0.236291	-0.0995045	-0.208586	0.0530386	-0.0530386	0.0262719	0.0417668	0.0790279	-0.0242293	-0.0219274	0.0501777	0.0579215	-0.101323	0.185232	0.000461292	-0.0823597	0.352234	0.00837977	-0.0229877	0.111293	0.253073	-0.07947	-0.0282345	0.100688	-0.020739	0.00678718	-0.0541554	0.0541554	0.00228478	0.0564985	-0.0803605	-0.0922605	-0.0126582	0.0541677	0.00398741	-0.0600203	-0.0832814	0.176413	0.165005	-0.132782	0.0762349	0.0505109	0.103235	0.170578
PSPTO_0893	PSPTO_0893	outer membrane protein P1	-0.243369	0.243369	-0.0118507	0.0713435	0.10644	0.165732	-0.00256556	0.00256556	0.137711	0.0121889	0.0664667	0.0779409	0.0872586	0.0957907	0.313875	-0.0788753	0.129217	0.244332	-0.205811	0.280198	0.498254	-0.180013	0.464663	0.80337	-0.00640035	0.398311	0.755347	-0.319216	0.104991	0.149079	-0.149079	-0.00349495	0.359359	0.280349	0.0782125	0.269982	0.172779	0.19618	0.21412	0.337157	0.531426	0.458563	0.434677	0.164307	0.806166	0.310866	0.151617
PSPTO_0895	PSPTO_0895	hypothetical protein	0.304481	-0.304481	0.420354	-0.25905	-0.0254468	-1.13713	-0.0963003	0.0963003	0.660953	0.877393	0.926104	0.574443	1.20811	0.597837	0.788093	1.04824	0.592376	0.878532	1.4741	1.01828	0.519645	1.37425	1.21397	-0.282616	1.2952	0.17759	0.59393	0.663409	1.00849	0.306556	-0.306556	0.697823	0.216561	-0.259792	0.449792	0.596916	-0.332782	0.837234	0.192386	-1.31853	1.02594	-0.528762	-0.0510858	1.44777	0.322558	0.333122	-0.107902
PSPTO_0896	PSPTO_0896	sensor histidine kinase/response regulator	-0.0324894	0.0324894	0.112765	-0.0408341	-0.0795189	-0.0250593	0.00844282	-0.00844282	-0.00833059	0.177974	-0.0141473	0.0302325	0.358847	0.303944	0.0470663	0.141494	0.363089	0.0834921	0.0949844	0.407738	0.130931	0.187462	0.337116	0.364877	0.13587	0.425429	0.263113	0.0871631	0.629883	-0.0361868	0.0361868	0.118384	0.0235502	0.00761408	0.0197299	0.105765	0.00642964	-0.0137788	0.0528671	0.167995	0.187208	0.185491	0.612348	0.0447503	0.356374	0.574053	0.489469
PSPTO_0897	PSPTO_0897	LuxR family DNA-binding response regulator	0.207652	-0.207652	0.401157	-0.310676	0.6494	-0.0882681	0.13138	-0.13138	0.225306	0.0920112	0.544602	0.305779	0.189603	0.662466	0.431448	-0.168866	0.687978	0.470447	-0.0110818	0.823097	0.00104903	-0.192976	0.944574	-0.219277	0.429289	0.815282	0.380551	0.0433296	0.188138	-0.124774	0.124774	0.0458735	0.253967	-0.296241	-0.158827	0.160421	-0.0290236	-0.248698	0.766656	0.00282017	0.0653488	0.306275	0.134693	-0.626482	-0.152964	-0.673971	0.965384
PSPTO_0898	PSPTO_0898	sensor histidine kinase/response regulator	0.25408	-0.25408	0.231108	0.167233	0.213493	-0.0896969	0.0676386	-0.0676386	-0.0261144	0.0376946	0.114044	-0.0372623	-0.0397057	-0.011689	0.0132374	0.0240225	-0.187582	0.0422054	0.0153371	-0.0389729	-0.0965268	-0.0687506	-0.224618	0.0210479	0.0464852	0.082646	0.210828	0.266264	0.0203985	0.0173298	-0.0173298	-0.0276332	0.0372373	-0.142685	-0.116716	-0.0338095	-0.200164	-0.13048	-0.383762	0.0327891	-0.00163894	-0.320965	0.0196501	-0.26992	0.00830749	0.0282892	-0.149935
PSPTO_0899	PSPTO_0899	hypothetical protein	-0.241452	0.241452	0.161596	0.0239412	0.323652	0.061985	0.0608026	-0.0608026	-0.250784	-0.174728	-0.144478	-0.108826	-0.359298	0.136831	-0.00109625	0.136426	0.120595	0.0529721	-0.140802	-0.171449	0.216839	0.0233594	-0.343493	0.252661	-0.331464	-0.168118	0.28804	-0.0610943	-0.0722278	0.049752	-0.049752	0.114649	-0.0343828	0.0136552	-0.0411212	0.0333987	-0.285836	0.193279	0.0297432	-0.0833416	0.161186	0.097509	0.203682	-0.00234341	0.159188	0.0875648	0.440455
PSPTO_0900	PSPTO_0900	hypothetical protein	0.449761	-0.449761	-0.572282	0.304408	-0.24688	0.371072	0.35649	-0.35649	-0.902494	-0.863079	-0.605522	-1.1287	-0.253613	-1.25255	-0.979208	-0.794587	-0.407331	-1.79783	-0.994302	-0.0621165	-1.58654	-0.45418	-0.508681	-2.74549	-1.11949	-0.569259	-2.20707	0.177631	-0.761928	0.650885	-0.650885	0.169562	0.542034	-0.692602	-0.874894	-0.11697	-0.243261	-0.572592	-0.151048	-0.115257	-0.313925	0.0587861	0.24529	-1.9492	-1.29198	-3.16595	-1.39133
PSPTO_0901	PSPTO_0901	type III effector HopAG1	-0.129111	0.129111	-0.279997	-0.617379	-0.262158	-0.260617	-0.489138	0.489138	-0.358915	0.0912979	0.46503	-0.192967	-0.650105	-0.428254	-0.21634	-0.390604	-0.122096	0.162475	0.828606	0.428771	0.669644	0.318432	0.277473	1.04504	0.70543	0.709146	1.43243	0.56681	0.275332	-0.379937	0.379937	-0.15489	0.694628	0.752127	0.231232	-0.00989249	0.322531	0.869348	0.760302	0.684354	0.278232	-1.29537	-0.36997	1.2955	0.776534	-0.395211	1.54431
PSPTO_0905	PSPTO_0905	type III effector HopAH1	0.0413654	-0.0413654	0.104188	0.436808	0.245563	0.366529	-0.110935	0.110935	0.134744	-0.0318905	-0.305854	-0.256043	-0.131525	-0.231065	-0.161693	-0.108327	-0.37212	-0.172794	-0.0289082	-0.637122	-0.185937	-0.136348	-0.536909	-0.128691	-0.100894	-0.163489	0.231964	0.091781	-0.170646	-0.197059	0.197059	0.0123999	0.23164	-0.00569519	-0.217342	0.211757	-0.123242	0.0727675	-0.287794	0.0101667	0.0397058	-0.452973	0.138803	-0.0004123	0.104456	-0.00375113	-0.712335
PSPTO_0906	PSPTO_0906	type III effector HopAI1	-0.423895	0.423895	0.619797	0.292735	0.154721	-0.00454965	0.225877	-0.225877	-0.377947	0.0497024	-0.147933	-0.0757856	-0.414365	-0.0493596	-0.461653	-0.311185	-0.651446	-0.322177	-0.353255	-0.66801	-0.48923	-0.438774	-0.104614	-0.405143	-0.0944467	-0.529857	-0.659775	-0.686694	-0.183955	-0.0285784	0.0285784	0.103796	-0.0642558	0.0954061	-0.423516	-0.251607	-0.0616382	-0.287026	0.248528	0.133998	-0.638764	-0.279804	0.0892892	-0.0530783	0.0723041	0.188289	-0.436234
PSPTO_0907	PSPTO_0907	hypothetical protein	-0.0703915	0.0703915	0.0345759	-0.0935241	-0.0771942	-0.360428	-0.131776	0.131776	-0.00117166	0.033335	-0.105979	-0.0304938	-0.0351709	0.251279	-0.14198	-0.0725082	0.183711	0.198451	0.0823854	0.513593	0.290949	0.239847	0.346547	0.0831715	0.191955	0.159183	0.142551	0.24824	0.365624	-0.0659931	0.0659931	0.040376	-0.154356	-0.00929865	0.274708	0.346567	0.149422	0.174628	0.0225073	0.275333	0.254283	0.0754077	0.520656	0.330751	0.13754	-0.160263	-0.060747
PSPTO_0908	PSPTO_0908	protein-glutamate methylesterase CheB	-0.0151738	0.0151738	0.0395178	-0.104005	-0.41406	0.0252729	-0.179181	0.179181	0.186763	0.167767	-0.191493	-0.0410462	0.624726	-0.58251	-0.491033	0.692493	0.177076	-0.550055	0.353698	-0.468296	0.307063	0.368561	-0.893047	-0.14411	-0.108686	-0.651176	0.024326	0.473081	-0.629227	0.295181	-0.295181	0.126398	0.0589169	0.107565	-0.0274077	0.188776	0.468982	0.755076	0.152158	0.0502166	0.475314	0.0217612	-0.060455	-0.583612	-0.182448	-0.400932	0.384724
PSPTO_0909	PSPTO_0909	chemoreceptor glutamine deamidase CheD	0.0584927	-0.0584927	-0.158982	-0.718346	-0.448292	-0.346987	0.261841	-0.261841	0.255386	0.437133	0.137793	-0.0265701	0.232366	0.397444	0.255213	0.272865	0.324869	0.276883	-0.0290317	0.633349	0.439356	-0.0988213	1.23153	0.610124	0.580022	0.822541	-0.606551	0.412058	0.942244	-0.383816	0.383816	-0.0297338	0.0664161	-0.898356	0.454613	0.123066	0.521077	0.341923	-0.000262678	0.683122	0.228165	0.0366628	0.477186	0.190484	0.308665	0.40971	0.763222
PSPTO_0910	PSPTO_0910	chemotaxis protein methyltransferase CheR	0.362431	-0.362431	0.236647	0.236754	-0.0285141	-0.489643	0.0265776	-0.0265776	0.0569373	0.294997	0.0303369	-0.0762618	0.453069	-0.323107	0.297853	0.523974	-0.283464	0.0284287	0.445284	-0.485747	-0.0991053	0.399232	-0.804674	0.210546	0.432467	-0.605532	0.55013	0.883265	-0.792486	0.16135	-0.16135	0.156845	0.249118	0.0671667	0.329668	0.0404712	0.109745	0.340449	-0.198011	0.0746852	0.35381	0.751967	0.533577	0.150461	0.70744	0.25928	0.870044
PSPTO_0912	PSPTO_0912	methyl-accepting chemotaxis protein	-0.0937353	0.0937353	0.018344	-0.188806	-0.236147	-0.249706	-0.0826353	0.0826353	-0.344026	-0.144138	-0.694595	0.0152836	-0.193713	-0.26915	5.37496e-05	-0.747537	-0.109847	0.0701619	-0.454744	-0.204551	0.18885	-0.358871	-0.187307	-0.0568857	-0.541058	-0.399566	-0.222668	-0.0470631	-0.134652	-0.2957	0.2957	0.116948	-0.0375027	-0.300936	0.328755	-0.188297	-0.0281541	0.28815	0.222749	0.122671	0.199535	0.212397	0.308837	0.252214	0.0583519	0.322209	0.662603
PSPTO_0913	PSPTO_0913	chemotaxis sensor histidine kinase CheA	0.0706609	-0.0706609	0.0403459	-0.266596	-0.10965	-0.173817	-0.292346	0.292346	0.054355	-0.0898755	-0.0364262	0.187934	0.0023177	0.0900222	0.0274099	0.186999	-0.0745722	0.0501497	-0.0666514	-0.241878	-0.020738	0.19884	-0.279465	0.190533	0.315161	-0.555568	-0.12558	0.468913	-1.30456	-0.14081	0.14081	-0.0693809	0.102509	-0.116572	-0.254684	-0.0290859	0.0201233	-0.233865	-0.0210802	0.249435	-0.209547	-0.446056	-0.0583432	-0.568378	0.000761667	-0.458232	-0.565316
PSPTO_0914	PSPTO_0914	STAS domain-containing protein	0.745101	-0.745101	0.234613	-0.746052	0.865358	0.388377	-0.69946	0.69946	-0.0705681	-0.804762	-1.35574	-0.806133	0.624576	-1.16663	-1.11074	0.752412	-3.75586	-0.827857	0.0840618	-1.314	-0.815296	0.0995695	-3.42886	-1.8797	-1.0785	-3.0981	-1.81089	-0.123085	-2.22568	0.596938	-0.596938	0.479963	1.29545	-0.66008	-0.0196643	0.159535	0.0964066	-1.58752	-0.33713	0.52813	-1.861	-3.57032	-0.514837	-0.92912	1.16509	-0.0844674	-2.17127
PSPTO_0916	PSPTO_0916	methyl-accepting chemotaxis protein	0.371301	-0.371301	1.28543	0.0363804	1.43249	0.49185	0.0749103	-0.0749103	0.0541598	0.333992	1.08217	0.651281	0.829871	0.981317	1.11679	0.180451	0.420951	0.908149	0.27875	0.643647	0.829677	0.848536	-0.830942	-0.0582654	1.02179	1.23054	0.752073	0.242107	0.907107	-0.483926	0.483926	-0.0197499	-0.831257	0.258018	-0.88497	-1.26319	0.777276	-0.316215	-0.477358	-1.10555	-0.970346	-2.90705	0.335634	-0.127552	-0.38828	-3.03636	0.0246065
PSPTO_0917	PSPTO_0917	NADH dehydrogenase	0.0399202	-0.0399202	0.172945	0.141706	0.138562	0.0468868	0.0707027	-0.0707027	-0.102712	-0.0884878	0.280796	-0.0891414	-0.0946931	0.341355	-0.00731063	0.574465	0.11815	0.0578158	0.29097	0.232239	-0.154133	0.419451	0.424392	0.166591	0.591769	0.326246	0.229423	0.54142	0.648214	0.0889817	-0.0889817	0.165493	-0.036871	0.11465	0.3394	-0.104276	0.321854	-0.340548	-0.195689	0.340162	0.0864126	-1.24703	-0.078367	-0.408986	-0.333911	-0.00470455	0.155842
PSPTO_0919	PSPTO_0919	MOSC domain-containing protein	-0.133692	0.133692	-0.980311	1.22569	-1.01528	1.45511	-0.559892	0.559892	-2.2269	-0.275834	-0.640913	-1.24435	0.489475	-2.23086	-1.0177	0.236409	-0.80887	0.0277823	0.0714827	-0.87736	0.347506	0.273416	-0.989034	0.232363	-0.196048	-1.31317	-1.11017	-0.478834	-3.09812	0.296265	-0.296265	-1.44068	1.13277	-1.51149	0.0752918	0.251224	1.52883	0.932297	1.11481	0.708982	1.35417	0.133129	-0.824273	0.546047	-0.202979	0.25858	0.85093
PSPTO_0920	PSPTO_0920	hypothetical protein	0.245118	-0.245118	0.0628661	-0.280608	-0.412493	-0.425433	-0.110289	0.110289	0.494475	-0.563911	-0.0899361	0.336253	-0.274771	0.0250853	0.899554	-1.75451	-0.137188	-0.0576843	-0.509194	0.15302	0.230054	-0.876334	-0.194769	-0.0579795	-0.630102	-2.72068	0.106409	0.867035	-0.592839	-0.149394	0.149394	0.485263	0.414605	0.349177	-0.617798	-0.358463	0.190398	0.923344	0.0397868	0.471018	-0.0176985	1.29645	-0.0198173	-0.0537187	0.910465	-0.0446024	0.226721
PSPTO_0921	PSPTO_0921	hypothetical protein	-0.147303	0.147303	-0.270946	0.248164	-0.280301	-0.232884	-0.752607	0.752607	-0.346331	0.406375	0.237506	-0.392089	0.523624	-0.165445	0.617249	0.808502	0.455034	-0.457784	0.0814865	-0.105203	-0.495152	0.502163	-0.149837	-1.15209	0.0843246	0.46052	-0.281731	0.20838	0.69056	0.0567683	-0.0567683	0.20823	0.903448	0.501363	0.880024	0.0782806	-0.054106	0.508064	0.833455	0.739355	-0.20105	0.628362	0.591834	0.696772	0.411626	0.243219	-0.123919
PSPTO_0922	PSPTO_0922	hypothetical protein	0.144684	-0.144684	-0.467247	-0.527963	-0.0872444	-0.624249	0.428545	-0.428545	-0.66332	-0.159172	0.154439	0.200448	-0.0193395	1.2381	0.162319	-0.178141	1.45385	0.855434	-0.0558819	1.32851	1.17315	-0.244403	0.621486	0.388501	-0.441779	0.907427	-0.278018	-0.0704798	0.16393	-0.00405343	0.00405343	0.211129	-0.0508748	0.722096	0.581997	0.191995	-0.385808	-0.102256	1.14877	-1.3123	0.461952	0.523415	-0.417858	1.63969	1.14567	-0.542189	1.56462
PSPTO_0924	PSPTO_0924	type IV pilus prepilin peptidase PilD	0.255051	-0.255051	0.217456	-0.503793	0.128287	0.0118827	0.0432346	-0.0432346	-0.345811	-0.113922	0.527366	-0.212074	-0.255656	0.181746	0.272393	-0.318532	0.257691	0.0495322	-0.0625541	0.436722	-0.00462347	0.145686	-0.103072	0.0422779	-0.319432	0.073184	0.00882797	-0.208392	0.134923	0.0467312	-0.0467312	0.457721	0.266388	-0.268223	-0.560966	-0.118535	-0.513274	0.0757157	0.228249	-0.601402	-0.189557	-0.174473	-0.752896	-0.432166	-0.291589	-0.539429	-0.510772
PSPTO_0925	PSPTO_0925	type IV pilus biogenesis protein PilC	-0.0393054	0.0393054	-0.480723	-0.15477	-0.190122	0.297746	-0.087349	0.087349	0.00142069	-0.0673338	-0.23764	0.172072	0.336051	-0.245394	-0.119567	0.0413548	-0.01008	-0.148633	0.0762656	-0.00501611	-0.455217	0.334544	0.270207	-0.386431	-0.0490166	-0.199222	-0.564159	-0.689007	0.392556	0.148292	-0.148292	0.294403	-0.0534079	-0.219477	0.257462	-0.0341817	0.0643739	0.184597	-0.134311	-0.0816356	0.111323	-0.468577	-0.217386	0.77787	0.316292	-0.204742	0.514746
PSPTO_0926	PSPTO_0926	type IV pilus biogenesis protein PilB	-0.0643243	0.0643243	-0.00627048	-0.173394	0.14601	-0.22635	-0.0895591	0.0895591	-0.0511693	-0.0548039	-0.079925	-0.00417101	-0.0119039	-0.148585	0.0977938	-0.103268	-0.333564	-0.144121	-0.108151	-0.403092	-0.0488696	-0.101255	-0.22589	-0.0763505	-0.103702	-0.453365	-0.112939	-0.284513	-0.660769	0.00429256	-0.00429256	-0.0349917	-0.0199774	-0.0965625	-0.0683383	-0.0746276	-0.0150162	-0.145558	-0.215993	0.0355959	0.0107166	-0.147935	-0.049126	-0.386191	-0.326967	0.194235	0.204214
PSPTO_0927	PSPTO_0927	type IV pilus biogenesis protein	-0.252058	0.252058	-0.174883	0.415402	-0.3971	0.448422	0.340992	-0.340992	0.172696	-0.26677	0.105504	-0.00271052	-0.254058	0.201666	-0.563964	-0.772509	-0.0275586	0.0155647	-0.000601676	-0.199275	-0.287592	-0.347558	-0.656261	-0.329959	-0.841961	-0.34863	-0.418863	-0.670938	-0.843451	-0.137489	0.137489	-0.0330026	-0.30406	0.070376	0.396721	-0.164082	-0.152723	-0.163139	-0.365098	0.315812	-0.64377	-0.942663	0.583931	-0.953836	0.220027	0.389537	0.62406
PSPTO_0928	PSPTO_0928	hypothetical protein	-0.323757	0.323757	-0.478678	0.194842	-1.2956	0.110445	0.725331	-0.725331	-0.223192	0.312737	0.214937	-0.886321	0.31454	0.614671	0.515489	-0.132022	0.172198	0.447623	-0.845685	0.907678	-0.0408156	-1.91963	0.645376	-0.224396	-0.895828	0.35084	-0.929533	-2.30912	-1.00428	-0.36006	0.36006	-0.257899	-0.178183	-0.419822	-0.393479	-0.72053	0.165821	-0.0928339	-0.925304	-0.370298	-0.788623	-1.21626	-0.273837	1.19966	0.468345	-0.767808	0.963558
PSPTO_0929	PSPTO_0929	glutathione S-transferase	0.201574	-0.201574	0.0356745	0.0647723	-0.254464	0.281201	0.135014	-0.135014	0.0488419	-0.198604	-0.0675009	0.135711	-0.11791	0.299181	0.359725	0.190684	0.147824	0.192477	0.264961	-0.557327	-0.075188	0.506263	-0.489649	0.250726	0.226634	0.288686	-0.538913	0.347504	-0.0147536	0.0402239	-0.0402239	-0.0626268	0.149976	0.27222	-0.233841	0.251925	0.379668	-0.0841138	0.106443	-0.283711	0.106918	0.205736	-0.0538735	0.67496	0.561148	0.113903	0.706067
PSPTO_0930	PSPTO_0930	hypothetical protein	-0.0939611	0.0939611	0.2984	-0.265455	0.236994	-0.233106	0.0765968	-0.0765968	0.0768403	-0.0734604	0.111523	0.144533	0.0535248	0.135715	0.184171	-0.0736326	0.379734	0.192321	-0.0283416	0.156042	-0.119413	0.275523	0.260413	-0.0669559	-0.178334	0.384682	-0.560653	0.22549	0.219924	0.167288	-0.167288	-0.0443211	0.335446	0.0884432	-0.0740529	0.0867406	0.375675	-0.186292	0.400125	0.261162	-0.0776322	0.115019	0.119919	-0.175341	0.447848	0.382343	0.409134
PSPTO_0931	PSPTO_0931	hypothetical protein	-0.410458	0.410458	-0.138874	0.191579	-0.216487	0.0648893	-0.0515188	0.0515188	0.370576	-0.334071	-0.048141	0.455204	-0.717211	-0.258465	0.698057	-0.927331	0.133854	0.580763	-1.0175	-0.26136	1.43799	-0.547438	-0.736783	1.81836	0.065747	-0.449985	0.881504	-0.96547	-0.454633	-0.382178	0.382178	-0.4377	-0.182905	-0.389969	-0.359582	-0.0170199	-0.416241	-0.0916819	-0.357013	-0.0592237	0.557821	-0.496498	-1.68462	-0.446225	-0.600835	-1.16477	-0.575535
PSPTO_0932	PSPTO_0932	hypothetical protein	-0.155332	0.155332	-0.133913	0.241285	-0.262422	0.004666	-0.0598281	0.0598281	0.0780899	0.0195074	0.337451	0.141738	-0.133941	0.0966224	-0.0459101	-0.173428	0.227261	0.0823143	-0.275256	0.0476922	-0.231859	0.0528377	0.252238	-0.562866	0.235355	-0.0807616	-0.791942	-0.223376	-0.0549295	0.23713	-0.23713	0.294409	0.0224037	0.00157011	-0.468193	0.330796	0.47606	-0.0513897	0.173271	0.123086	0.0667586	-0.339338	0.301644	-0.636255	-0.207077	0.0670284	-0.147537
PSPTO_0933	PSPTO_0933	hypothetical protein	0.086621	-0.086621	0.434586	-0.137295	0.367198	-0.334965	0.00822102	-0.00822102	0.0660713	0.206252	0.263403	0.00945809	-0.0680853	0.00952162	-0.293835	-0.118001	-0.233834	-0.266082	-0.119831	-0.00673151	0.049342	-0.0243094	-0.140664	0.121532	-0.124436	-0.149565	-0.545518	-0.372993	-0.442245	-0.393018	0.393018	-0.237671	-0.0568103	-0.342608	-0.635501	0.0202644	0.140948	-0.293657	-0.214106	0.0973988	-0.244918	0.0307428	-0.0378353	-0.277814	-0.674193	0.227229	-0.159569
PSPTO_0934	PSPTO_0934	trypsin domain-containing protein	0.240373	-0.240373	0.271116	-0.291468	0.105552	-0.18604	0.192138	-0.192138	-0.0910899	-0.174017	0.456001	0.0313405	-0.425647	0.285073	-0.0594929	-0.30659	0.290609	0.0652626	-0.188175	0.217174	-0.149574	-0.331042	0.194881	0.2308	-0.568566	0.472207	0.567087	-0.190738	0.711574	-0.132917	0.132917	0.119197	0.253929	0.246024	-0.0586463	0.234119	0.293042	0.161371	0.288822	0.315109	-0.71769	0.194605	0.376206	0.364522	0.0384661	-0.151286	-0.254245
PSPTO_0935	PSPTO_0935	hypothetical protein	0.349374	-0.349374	0.465655	0.203548	0.291291	0.007155	0.377973	-0.377973	-0.241027	-0.263011	-0.16363	-0.268205	0.0199615	0.206032	-0.109365	-0.263078	0.026392	-0.707995	-0.20948	0.288257	0.0104609	0.0740975	0.416111	-0.538076	0.00310062	0.238058	-0.516581	0.0127697	0.19413	-0.180931	0.180931	-0.360439	-0.00442498	-0.188261	0.0377931	-0.337282	-0.445516	0.157289	-0.736212	-0.182252	-0.294136	0.253763	-0.157928	-0.224166	-0.412848	0.0234384	-0.263841
PSPTO_0936	PSPTO_0936	hypothetical protein	0.790623	-0.790623	-0.335717	-0.150153	0.13168	-0.457137	0.101814	-0.101814	-0.429214	-1.04213	-0.0945136	0.236951	-0.798972	-0.501884	0.0509768	-1.268	-0.249422	-0.670794	-0.586952	-0.905395	-0.402578	-0.675155	-1.09426	-0.549433	-0.996464	-0.21891	-1.46941	-3.29282	-0.40731	-0.33322	0.33322	-0.474161	-0.91589	-0.885275	-0.526691	-0.215157	-0.405755	-0.351515	-0.306305	-0.405905	-0.542338	-0.779453	-0.237981	-0.947129	-0.433328	-0.279619	-4.02205
PSPTO_0937	PSPTO_0937	hypothetical protein	0.0798831	-0.0798831	0.00631937	-0.413559	0.0345546	-0.481884	-0.0567452	0.0567452	0.0377721	0.284068	-0.461236	-0.232584	0.0781743	-1.01078	-0.243802	-0.550163	-0.501074	-0.662943	-0.956239	-1.92551	0.232985	-1.71443	-1.25938	-0.398949	-1.28453	-1.68119	-1.41942	-0.483038	-1.64913	0.0707088	-0.0707088	0.36576	-0.186303	0.0391118	-0.131936	0.314116	-0.129948	0.482022	0.161552	0.681901	-0.830991	0.257246	0.90683	-1.14323	0.239126	0.542478	-1.9977
PSPTO_0938	PSPTO_0938	hypothetical protein	-0.152128	0.152128	-0.0027717	-0.213429	-0.10787	-0.237821	-0.326168	0.326168	0.223132	-0.144639	0.114287	-0.032092	0.0692066	-0.131965	-0.0875192	-0.0913444	0.154594	-0.194495	-0.0811588	-0.0818737	-0.416099	-0.155983	-0.119178	-0.104333	-0.0494241	-0.0850309	-0.136581	-0.954825	-0.857105	0.120857	-0.120857	0.106599	-0.254569	-0.3985	-0.233029	-0.534677	-0.137224	-0.0994862	-0.666004	-0.308951	-0.0632816	-1.78366	-0.555607	0.109553	-0.686813	-1.82277	-0.308181
PSPTO_0940	PSPTO_0940	tellurium resistance protein TerZ	-0.0306674	0.0306674	-0.404143	-0.407605	-0.247808	-0.367556	0.489233	-0.489233	0.188861	0.322784	0.368014	0.662967	0.549035	0.141246	0.372208	1.24371	-0.385523	0.377173	1.00794	-0.0235115	0.276335	0.951476	0.519246	0.310509	1.04357	0.229107	0.247616	1.51928	0.0834426	-0.134934	0.134934	-0.333878	0.276725	-0.212648	0.0349782	-0.0364689	0.332959	-0.457338	0.504585	-1.13882	-2.06507	1.05692	0.111267	-1.77357	0.132092	0.460371	-0.803336
PSPTO_0941	PSPTO_0941	tellurium resistance protein TerA	0.0722676	-0.0722676	-0.417558	0.104046	-0.313929	0.15197	-0.129482	0.129482	0.042596	0.0984227	0.121695	0.112829	0.0283741	-0.146537	0.241685	-0.352002	-0.465788	0.244568	-0.0600726	-0.0681428	-0.0714487	-0.186524	0.0152356	-0.0753654	-0.093682	0.0711443	0.046373	-0.133793	0.138862	0.162191	-0.162191	-0.0990694	0.381593	0.261547	-0.390519	-0.082795	0.315529	-0.677313	-0.175598	-0.186319	-0.418587	0.00715867	-0.115078	-0.719241	-0.540243	-0.771925	-0.352657
PSPTO_0942	PSPTO_0942	tellurium resistance protein TerB	0.267692	-0.267692	0.493616	-0.847554	0.25501	-1.39289	-1.70441	1.70441	-0.442233	1.11576	-0.857669	-1.61522	-0.080193	-2.77604	0.482424	1.77138	-2.54992	-0.376189	1.35056	-4.74851	-1.41936	-0.1226	-4.33616	0.203888	0.333934	-2.81549	0.662081	-0.349252	-3.14167	0.515666	-0.515666	-0.720568	0.538541	-0.686349	-0.287321	-0.745765	-0.17743	-0.756127	0.99718	-2.2895	-2.30504	0.660225	-4.92947	-4.42107	-0.376892	-1.19726	-0.946158
PSPTO_0943	PSPTO_0943	tellurium resistance protein TerC	0.485169	-0.485169	-0.639273	-0.100045	-1.16063	-0.164033	0.0686615	-0.0686615	-0.700299	-0.735998	-0.732634	-1.80659	-0.863339	-0.567653	-2.14906	-1.4988	0.287972	-0.916132	-2.14904	0.349578	-1.37803	-1.804	0.36347	-0.518231	-3.0542	1.52812	-2.33496	-2.65875	2.99801	-0.151691	0.151691	-1.46817	-1.74956	-2.12017	-1.85743	-3.51102	-2.09683	-1.72468	-1.28524	-1.77115	-2.91298	-1.48332	-1.69501	-1.33383	-2.05733	-1.94626	-0.971881
PSPTO_0945	PSPTO_0945	tellurium resistance protein TerE	0.836862	-0.836862	0.621363	-1.58975	0.386935	-1.50315	-0.0161738	0.0161738	-0.210961	0.454256	-0.101442	0.0213074	-0.15624	0.485829	-0.143347	0.271328	0.22275	-0.10921	-0.486884	0.717986	0.133421	0.165231	0.00882704	0.716786	0.655623	-0.514619	1.01928	0.154776	0.178802	-0.0775466	0.0775466	0.0553983	0.942566	0.212552	-0.10879	-0.575656	0.0662016	-0.100339	-0.970093	-0.579928	-0.0488541	-4.88646	-0.123322	1.05258	-0.0736945	-0.940908	0.508358
PSPTO_0946	PSPTO_0946	tellurium resistance protein	-0.0807906	0.0807906	-0.162969	-0.344052	0.00181815	-0.124319	-0.161128	0.161128	0.22495	0.122102	0.230216	-0.156985	-0.0626451	0.164392	-0.227592	0.0792624	0.293738	-0.421357	0.250936	0.00263041	-0.274303	0.39848	-0.118689	-0.321281	0.132505	-0.122118	-0.492692	0.241659	-0.162174	0.00464987	-0.00464987	0.0190246	0.0580186	0.0743906	-0.352087	0.0854964	0.198921	-0.0417653	-0.376128	0.0639151	-0.0557865	0.0263407	0.333758	-0.228675	0.00849021	-0.191869	-0.05074
PSPTO_0947	PSPTO_0947	hypothetical protein	0.256028	-0.256028	-0.066731	0.10775	-0.75457	0.112884	0.26434	-0.26434	0.0550391	0.0225317	0.131665	0.205373	0.0407679	-0.228396	-0.160184	0.0279873	-0.181968	0.10686	-0.0796108	-0.082646	-0.158334	0.493313	-0.36061	-0.047847	0.248901	-0.0445788	-0.28766	0.449211	-0.148058	0.297636	-0.297636	-0.242486	0.0224171	0.103556	0.181553	0.138154	0.033266	-0.497651	0.400105	-0.0843847	-0.350266	0.184784	-0.423654	-0.186511	-0.138841	-0.547753	0.287293
PSPTO_0948	PSPTO_0948	nicotinate-nucleotide pyrophosphorylase	0.24014	-0.24014	-0.40086	-1.02089	-1.624	-2.59205	0.363716	-0.363716	-1.38155	-1.29161	-1.50172	-1.95121	-1.93294	-2.07003	-1.39041	-2.79933	-1.59104	-1.32239	-2.3955	-1.52038	-0.939549	-3.54887	-1.38434	-2.59081	-1.38012	-0.385589	-0.72617	-0.848705	-0.566703	0.292962	-0.292962	-1.55963	-1.50526	-1.39909	-4.51454	-3.8045	-3.22481	-5.64738	-2.28716	-1.79946	-7.10295	-1.31342	-1.64079	-3.79118	-4.24083	-3.77149	-4.4674
PSPTO_0949	PSPTO_0949	hypothetical protein	0.238189	-0.238189	-0.150662	0.190621	-0.235463	-0.0365153	-0.073156	0.073156	-0.258893	0.0426292	-0.191688	-0.190223	-0.45385	-0.306415	-0.306311	-0.378353	-0.147875	-0.141003	-0.434286	-0.262447	-0.528549	-0.621426	-0.465946	-0.511168	-0.675699	-0.469182	-0.159541	-0.17353	-0.183521	0.221626	-0.221626	-0.0314746	0.328525	0.0897913	0.450474	0.434981	0.249765	0.691111	0.65285	-0.291163	0.393461	0.0333828	0.349025	0.867189	0.567444	0.576255	0.148251
PSPTO_0950	PSPTO_0950	N-acetyl-anhydromuranmyl-L-alanine amidase	0.11973	-0.11973	-0.0074364	-0.0397563	0.0449784	0.0349591	-0.166846	0.166846	-0.213868	-0.00980886	-0.19908	-0.233716	-0.10179	0.0151345	-0.140503	-0.291548	0.0589967	-0.471658	-0.0637016	-0.0627587	-0.382788	0.180881	0.104121	-0.0220955	-0.590579	0.210585	0.0839054	0.114587	-0.123218	0.0857472	-0.0857472	-0.115692	0.00747906	0.0208258	-0.417704	-0.236826	-0.368941	-0.339329	-0.561294	-0.178124	-0.2265	-0.916496	-0.125657	-0.00800287	-0.397389	-0.564574	-1.14866
PSPTO_0951	PSPTO_0951	AmpE protein	-0.258932	0.258932	-0.124241	-0.102508	-0.395042	-0.352794	-0.0295474	0.0295474	0.256709	-0.0774773	0.237686	-0.0686236	-0.0544087	-0.134425	0.158711	-0.385391	-0.338186	-0.0632562	-0.338391	-0.226064	0.152021	-0.872865	-0.257768	0.0868409	-0.655215	-0.0353869	-0.235405	-0.562364	-0.84534	-0.179002	0.179002	0.188607	0.074747	-0.046042	-0.23689	0.00160033	0.0374325	-0.0958851	-0.265679	0.0176207	0.328902	-1.24614	-0.382317	0.0323918	0.0145081	-0.0606658	-0.461613
PSPTO_0952	PSPTO_0952	TatD family hydrolase	0.27517	-0.27517	-0.0654237	0.154363	-0.383318	-0.0482969	-0.0679388	0.0679388	-0.203778	-0.29226	-0.318015	-0.281548	-0.642318	-0.210479	-0.212431	-0.482448	-0.364548	-0.363389	-0.541719	-0.493728	-0.217092	-0.39031	-0.401172	-0.377422	-0.480595	-0.482531	0.129216	-1.20114	-0.393564	0.0180373	-0.0180373	0.087552	0.0392908	-0.073744	-0.566006	-0.0398438	-0.28252	-0.376901	-0.0560616	-0.175006	-0.780451	-0.092771	-0.365319	-0.637975	-0.402806	-0.345153	-0.126383
PSPTO_0953	PSPTO_0953	DNA-binding transcriptional regulator FruR	0.119804	-0.119804	0.110968	0.0218048	0.259034	0.0804819	0.00923569	-0.00923569	0.489998	-0.015904	0.431915	1.03099	0.322222	0.601227	1.18535	0.786493	0.72107	1.55714	1.11996	0.963196	1.93536	1.33347	1.26838	1.84271	1.62038	1.54689	2.23364	1.62899	1.94652	-0.0655597	0.0655597	-0.00266475	0.479409	0.26415	0.0861518	0.433068	0.827101	0.799136	0.839692	0.534747	0.975793	0.626225	1.17068	1.24777	1.24177	1.27507	1.86788
PSPTO_0954	PSPTO_0954	phosphoenolpyruvate-protein phosphotransferase,EI/HPr/EIIA components	-0.196869	0.196869	-1.90564	-1.14098	-4.3977	-2.53941	0.272128	-0.272128	-2.09024	-1.96006	-3.38612	-5.58013	-5.95138	-6.66028	-6.60631	-6.34084	-3.97036	-6.09465	-6.524	-5.60529	-4.86212	-5.66983	-5.6568	-3.46078	-5.00348	-3.60886	-3.86429	-3.96906	-3.55336	-0.239037	0.239037	-5.46298	-3.76001	-4.84704	-3.37807	-7.02989	-5.08465	-3.6637	-6.35055	-3.6808	-6.29904	-5.74722	-6.55468	-2.4205	-5.55026	-5.64018	-3.59951
PSPTO_0955	PSPTO_0955	1-phosphofructokinase	0.104118	-0.104118	-0.820003	-0.0904744	-0.60365	-0.033223	-0.180773	0.180773	-0.0559235	-0.380658	0.334641	-0.10903	-0.0634673	-0.214831	0.20251	-0.301415	-0.570353	0.483628	-0.559586	-0.249833	0.327381	-0.735651	-0.415272	-0.612025	-0.867012	0.0803091	0.0250744	0.434844	-0.0282885	0.155384	-0.155384	-0.373277	-0.427272	-1.39141	-0.846837	-0.659805	-0.374027	-0.390784	-0.417108	-0.0895583	-0.195918	-2.90704	-0.350219	0.552063	-0.408667	-1.22509	-1.27659
PSPTO_0956	PSPTO_0956	phosphotransferase system, fructose-specific IIBC component	-0.265321	0.265321	-1.25546	-1.81251	-2.5687	-3.81939	0.0403599	-0.0403599	-2.01556	-2.42654	-2.52356	-5.17775	-4.5352	-4.40625	-4.686	-4.96511	-4.43325	-5.05206	-4.7154	-3.98873	-4.48009	-3.91554	-3.52537	-3.61289	-4.18817	-3.72274	-2.90601	-2.73247	-2.85327	-0.188022	0.188022	-4.7989	-3.91134	-3.74665	-5.06151	-4.4295	-3.97847	-5.5591	-4.7635	-4.23739	-5.17403	-4.11008	-4.31686	-4.84745	-5.06871	-3.83317	-3.08004
PSPTO_0957	PSPTO_0957	acetyl-CoA acetyltransferase	-0.475056	0.475056	-0.0283894	-0.253128	0.400914	-0.170071	-0.125786	0.125786	-0.723285	-0.100845	-0.465905	-0.458739	-0.392941	-0.570027	-0.818855	-0.714104	-0.258173	-0.76798	-0.334034	-0.754681	-1.08506	-0.888078	-0.841551	-0.902844	-0.834833	-0.956337	-0.765299	-0.741813	-0.439997	0.147252	-0.147252	-0.0739933	0.0942107	0.218489	-0.316553	-0.340456	0.282054	-0.952253	-0.416163	0.219697	-0.967588	-0.557055	-0.299568	-0.810114	-0.524216	-0.442578	-0.644418
PSPTO_0958	PSPTO_0958	hypothetical protein	-0.130648	0.130648	-0.269256	-0.149876	-0.206057	-0.599811	0.0309991	-0.0309991	-0.328166	-0.36825	-0.383597	-0.516141	-0.626184	-0.248846	-0.415492	-0.528083	-0.314941	-0.714195	-0.285058	-0.535538	-0.855384	-0.728052	-0.77614	-0.669864	-0.0864092	-0.253542	-0.921666	-0.188345	-0.722085	0.41429	-0.41429	0.0664779	-0.400743	-0.203601	-0.430623	-0.303643	-0.398825	-0.440965	-0.47398	-0.215451	-0.733943	-0.642523	-0.55809	-0.91395	-1.08241	-1.42221	-0.914467
PSPTO_0965	PSPTO_0965	sensor histidine kinase	-0.158395	0.158395	0.023564	-0.210406	-0.171272	-0.641315	0.0639582	-0.0639582	-0.287178	-0.43986	-0.446679	-0.507375	-0.25155	-1.0185	-1.08176	-0.448648	-1.08125	-0.771212	-0.920535	-0.834168	-0.454682	-1.05163	-1.01108	-1.17572	-1.25222	-0.612739	-0.942318	-0.966893	-0.581545	-0.167102	0.167102	-0.915941	-0.64884	-1.9086	-1.30105	-0.996781	-1.43669	-1.61711	-1.75915	-1.50626	-2.13646	-1.28398	-1.55624	-2.49862	-1.60367	-1.32879	-1.15651
PSPTO_0966	PSPTO_0966	hypothetical protein	0.438762	-0.438762	-0.859056	-0.575011	-2.08963	-1.22777	-0.878337	0.878337	0.431866	-0.974276	-0.598384	-0.816018	-1.54215	-1.62067	-0.938117	-1.25629	-2.58692	-1.43372	-1.00251	-2.13007	-0.530536	-0.640299	-5.35442	-0.0861415	-1.96107	-2.95879	-0.752319	-0.9388	-2.02937	0.011527	-0.011527	-0.416361	-0.955917	-1.43942	-2.48606	-0.556095	-2.16415	-3.45155	-0.326753	-0.0788055	-2.81642	-0.505838	-0.752112	-4.61793	-0.588207	0.153518	-1.07759
PSPTO_0967	PSPTO_0967	glutamyl-Q tRNA(Asp) synthetase	-0.140006	0.140006	-0.120347	0.10295	0.0867289	0.214906	-0.292263	0.292263	-0.105967	0.0349158	-0.131839	-0.542523	-0.191515	-0.559335	-0.106256	0.200988	-0.243378	-0.800207	-0.183863	-0.0526649	-0.518817	0.229307	-0.366213	-0.835608	-0.0485103	-0.119512	-0.677558	0.531371	0.0663146	0.11024	-0.11024	0.0349812	-0.0388864	0.204091	-0.327071	-0.636988	-0.245043	0.00207557	-0.470419	-0.0500659	-0.0232875	-0.176008	-0.330185	-0.233084	-0.822034	-0.908537	0.446606
PSPTO_0969	PSPTO_0969	dnaK suppressor protein	0.334061	-0.334061	-0.661688	-0.78506	-1.25097	-0.838888	0.587537	-0.587537	-1.54344	-0.679958	-1.06447	-2.14906	-3.12612	-2.28469	-2.26689	-2.47959	-2.32574	-2.58728	-3.99702	-2.74072	-1.28814	-5.78526	-2.9045	-1.32744	-5.10352	-3.48484	-1.26517	-4.07459	-3.29354	-0.143194	0.143194	-2.27074	-2.32349	-1.81148	-2.44756	-2.40282	-1.46383	-1.66497	-1.91613	-1.87428	-2.84297	-1.3021	-1.63107	-1.26908	-1.42225	-0.827063	0.257643
PSPTO_0970	PSPTO_0970	class I and II aminotransferase	-0.106471	0.106471	-0.00914873	-0.252803	-0.202566	-0.326045	0.153531	-0.153531	0.137421	-0.0857436	0.349499	0.141782	-0.0123845	0.608845	0.169555	0.22204	0.731546	0.162153	0.471685	0.731071	0.537871	0.606079	0.451847	0.70148	0.885499	1.01565	0.399809	0.948203	1.11913	-0.139911	0.139911	0.40185	0.265409	0.179732	0.650667	0.442793	0.282362	0.605086	0.495379	0.0711992	0.386546	0.618491	0.100589	0.684092	0.820698	0.343543	1.02901
PSPTO_0971	PSPTO_0971	sugar fermentation stimulation protein	-0.453624	0.453624	-0.466574	0.598859	-1.11504	0.239469	-0.36335	0.36335	0.493588	0.0578036	0.374675	0.439086	-0.275236	0.0420577	0.00166943	0.247479	-0.109702	-0.0743365	-0.254786	-0.184723	-0.154907	0.219574	-0.550437	-0.536805	0.184478	-0.824068	-1.17546	-0.507667	0.447946	-0.319737	0.319737	0.148561	-0.322898	-0.572188	-0.515036	-0.270973	-0.172087	-0.108534	-0.881018	-0.667253	-0.449731	-1.21311	-0.733129	-1.10517	-0.488241	-1.19178	-0.489465
PSPTO_0972	PSPTO_0972	iron-sulfur cluster-binding protein, Rieske family	-1.04149	1.04149	0.514534	0.610639	0.314162	0.00616486	-0.361252	0.361252	-0.0157347	0.363473	0.300359	-0.119534	-3.76771	0.201988	0.0195426	-0.629793	-0.400684	-0.06377	-3.21069	0.125454	0.24219	-3.05387	-0.0847357	1.28606	-3.37512	-2.19086	0.718625	-2.82006	-2.58804	0.160626	-0.160626	1.10856	0.406381	0.0732569	0.58128	0.444326	0.014561	-0.051789	0.32709	1.08032	0.331497	-0.38692	1.06305	-3.10563	0.41057	-0.312919	-1.24193
PSPTO_0973	PSPTO_0973	deoxyribose-phosphate aldolase	0.122725	-0.122725	-0.0733908	0.0937219	-0.272247	-0.274161	0.0585196	-0.0585196	-0.093575	0.0862963	-0.129298	0.132634	0.41703	0.230902	-0.012821	0.173578	-0.0412239	-0.0313662	0.425049	0.00521929	0.52846	0.469992	0.0887519	0.645185	0.00975589	0.230381	0.735057	0.160768	-0.113248	-0.0134412	0.0134412	0.0327863	-0.198208	-0.185679	-0.205363	-0.15219	0.136539	-0.220194	-0.296613	-0.201586	-0.0495409	-0.57923	0.0260547	-0.653201	-0.163599	-0.797613	0.404761
PSPTO_0975	PSPTO_0975	pentapeptide repeat-containing protein	0.151852	-0.151852	-0.0284458	0.236236	0.0754744	0.0868194	0.151945	-0.151945	-0.0734688	-0.202257	-0.0837094	-0.139448	-0.231289	-0.234149	-0.330063	-0.199799	-0.122761	-0.450017	-0.566662	-0.380694	-0.286321	-0.379976	-0.159826	-0.456077	-0.353599	-0.313085	-0.670313	-0.0528377	-0.304677	-0.0296639	0.0296639	0.0494408	0.132396	0.0960159	-0.202816	-0.186179	-0.00723601	-0.51229	-0.349963	-0.0476335	-0.353877	-0.326244	-0.0162474	-0.421483	0.108916	-0.0158084	0.0529561
PSPTO_0976	PSPTO_0976	hypothetical protein	-0.200676	0.200676	0.340843	0.247884	0.166367	0.21381	-0.127738	0.127738	-0.165773	-0.411887	-0.108222	-0.398615	-0.485541	-0.282951	-0.222321	-0.2628	-0.266862	-0.0898266	-0.713959	-0.000111042	-0.155412	-0.936314	0.134651	-0.864956	-0.515476	-0.312151	-0.656608	-0.160343	-0.154514	0.0350475	-0.0350475	-0.0284142	-0.216398	-0.388659	-0.204847	-0.478307	-0.387821	-0.496768	-0.426427	-0.306661	-0.311209	-1.35505	-0.336446	-1.17183	-0.755665	-0.706505	-1.35788
PSPTO_0977	PSPTO_0977	penicillin-binding protein	0.0237354	-0.0237354	-0.395246	-0.236979	-0.553947	-0.178631	-0.0331475	0.0331475	-0.167309	0.00506998	-0.184706	-0.193776	0.0328711	-0.0838206	-0.167648	0.0334005	-0.135372	-0.407849	-0.0109709	0.063662	-0.33547	-0.0617694	-0.0797278	-0.512228	0.102356	0.204498	-0.281465	0.122896	0.0830069	-0.160115	0.160115	-0.00802514	-0.0364101	-0.0659387	-0.229933	-0.207911	-0.324765	-0.581406	-0.397986	-0.294082	-0.600054	-0.670345	-0.446705	-0.522452	-0.39696	-0.942426	-0.642214
PSPTO_0978	PSPTO_0978	hypothetical protein	-0.387218	0.387218	0.0246938	-0.648985	0.000308337	-0.956125	0.377014	-0.377014	-1.06592	0.0595658	-0.476175	-0.630759	0.244214	-0.283353	-0.526004	0.361547	-1.35112	-0.257632	0.433775	-0.562798	-0.49888	0.704452	-0.806401	-0.200828	1.23662	-0.726931	-1.42722	0.760312	-1.01863	0.36948	-0.36948	-0.515604	-0.31591	-0.632715	-0.754639	-1.01352	-0.388325	-0.48916	-2.51405	-0.763649	-1.58635	-0.942642	-0.530735	-0.808294	-2.8306	-1.71848	-1.40573
PSPTO_0979	PSPTO_0979	hypothetical protein	-0.10646	0.10646	-1.0096	-0.351686	-1.23312	-0.111729	0.174616	-0.174616	-0.091789	0.708048	-0.219885	0.0676182	0.187559	0.161582	0.237006	0.317758	0.0268532	0.0624158	0.208741	0.427952	0.156303	0.0734318	0.779667	-1.38572	-0.87515	-0.976906	-2.79165	0.863956	-1.90117	0.325032	-0.325032	0.0420342	-0.0374359	-0.60607	0.467263	-0.329263	-0.423838	-1.64014	0.692225	-0.236522	0.19878	-0.249053	-4.20265	0.276542	-0.520839	0.211653	1.03015
PSPTO_0980	PSPTO_0980	hypothetical protein	0.0483438	-0.0483438	-0.0222693	0.274766	-0.472227	0.434416	0.0128105	-0.0128105	0.0689188	0.116075	-0.32627	-0.147951	-0.162448	-0.122795	-0.474791	0.341037	0.295878	-1.14804	0.489131	-0.219353	-0.576168	0.408781	-0.12822	-0.966929	0.288669	-1.20361	0.17511	0.179861	-0.511369	0.0689215	-0.0689215	-0.0855087	-0.0813657	0.203581	-0.137805	0.374937	0.0975267	-1.58894	0.368454	-0.46101	-0.759485	0.587539	-0.468959	-0.61118	0.691483	0.149807	-0.2754
PSPTO_0981	PSPTO_0981	acetolactate synthase large subunit	-0.171837	0.171837	-1.35611	-2.07537	-2.64303	-4.36194	-0.0916521	0.0916521	-2.2868	-2.03663	-2.59875	-4.2211	-4.39733	-3.92394	-4.1327	-5.32522	-4.13214	-3.44903	-4.51658	-3.70362	-3.37236	-3.57106	-3.9251	-2.4205	-2.66431	-3.0821	-2.04816	-3.48405	-3.04404	-0.00469752	0.00469752	-3.3282	-3.56182	-3.41637	-3.53091	-3.62653	-4.92426	-3.92233	-3.89158	-3.98179	-3.53139	-4.97262	-4.75683	-3.52122	-4.10032	-3.49442	-2.8353
PSPTO_0982	PSPTO_0982	acetolactate synthase small subunit	0.100735	-0.100735	-0.807546	-1.03671	-3.4354	-2.14712	-0.312897	0.312897	-2.04197	-2.06014	-2.97698	-6.79006	-4.77447	-5.60648	-6.55496	-4.55863	-6.34792	-6.59226	-6.44848	-6.38607	-6.20802	-5.6071	-5.15834	-4.98117	-4.92622	-5.01281	-3.79927	-3.87428	-3.50508	-0.30076	0.30076	-6.43618	-4.02728	-7.11118	-7.06664	-7.16757	-7.38076	-6.88642	-5.19967	-6.31109	-6.45047	-5.91683	-6.6916	-5.49501	-4.51507	-5.79309	-3.75868
PSPTO_0983	PSPTO_0983	ketol-acid reductoisomerase	-0.0836493	0.0836493	-1.51142	-1.94295	-4.03809	-2.77168	-0.129143	0.129143	-2.206	-2.1734	-2.76615	-4.55458	-4.3526	-4.52772	-4.10193	-5.67955	-4.97133	-4.48722	-4.47053	-4.08051	-4.10497	-3.44396	-3.75393	-3.79528	-4.10907	-3.43118	-3.72826	-3.9294	-3.30104	-0.098043	0.098043	-4.00255	-3.11452	-4.72262	-4.88948	-4.31918	-4.71972	-4.86218	-5.19643	-3.97947	-4.74672	-5.26712	-4.72049	-4.69077	-4.2066	-3.58488	-3.05825
PSPTO_0984	PSPTO_0984	CDP-diacylglycerol--serine O-phosphatidyltransferase	-0.169882	0.169882	-0.65136	-0.0886778	-0.713031	-0.278488	-0.108608	0.108608	-0.0768062	-0.339477	-0.209934	-0.70658	-0.285235	-1.17472	-0.4609	-0.266658	-1.34295	-0.605761	-0.445474	-1.86053	-0.0469092	-0.0439675	-1.32474	-0.955887	-0.404836	-1.27991	-0.979157	-0.294946	-0.242297	0.300024	-0.300024	-0.672404	-1.25404	-0.417276	-2.0718	-1.46105	-0.531343	-0.724725	-1.08855	-1.28506	-0.517824	-0.393611	-1.73708	-0.671386	-0.540096	-1.57706	-0.543548
PSPTO_0985	PSPTO_0985	hypothetical protein	-0.127462	0.127462	-0.320074	0.0112499	-0.233904	0.0808278	0.164994	-0.164994	0.0229907	0.0379533	-0.0722916	0.0577911	0.0241538	0.102093	-0.0390552	0.289727	-0.153022	-0.179009	0.140829	-0.302028	-0.413172	0.203818	-0.351793	-0.342938	0.21385	0.0294509	-0.164179	0.121791	0.257096	0.160915	-0.160915	-0.202268	-0.246646	0.049277	0.0655668	-0.132288	0.126372	-0.20311	0.0279495	-0.089384	-0.272843	0.0785178	0.463471	0.136351	0.486302	0.389729	-0.215989
PSPTO_0986	PSPTO_0986	membrane protein	-0.0501103	0.0501103	0.0831564	-0.0343459	-0.0584496	0.0540876	0.0383226	-0.0383226	0.135482	0.0343762	-0.139952	0.279046	0.0294812	0.287741	-0.0270652	-0.0984049	-0.0276952	0.0216965	0.0473305	-0.18414	-0.00395699	0.218456	0.00428461	-0.199736	-0.118918	-0.0443371	-0.118013	0.248148	-0.0718869	-0.00112354	0.00112354	-0.0876693	0.192492	0.0235931	0.0154538	0.133815	-0.124825	0.0744431	0.332016	0.0850218	0.0766287	0.130372	0.095337	0.541163	0.258564	-0.167186	0.193501
PSPTO_0987	PSPTO_0987	hypothetical protein	-1.13546	1.13546	0.930692	0.526201	0.673518	0.980493	0.283414	-0.283414	0.122795	-0.229029	0.27023	0.171956	0.356082	-0.446103	0.757643	-0.574456	0.0260687	0.808325	-0.0651815	-0.429363	1.14533	-0.000481342	0.28944	-0.0602733	-0.0998402	0.153223	1.26879	-0.59122	0.344811	-0.773817	0.773817	-0.0306714	-0.288787	-0.0542552	-0.717661	-0.264845	-0.663141	-0.443978	-0.250039	-1.24711	-2.7087	-0.308538	-0.480529	-1.56753	-0.780498	-2.31376	-0.00356605
PSPTO_0988	PSPTO_0988	hypothetical protein	-0.367613	0.367613	-0.307768	-0.133122	-0.53932	0.0228672	-0.172412	0.172412	-0.0230978	0.0842321	0.0120293	0.0932997	-0.270438	0.0647008	-0.131752	-0.128756	0.26698	0.118366	-0.0901953	0.155601	0.0906952	-0.0644937	0.384573	0.34414	0.270524	-0.014026	0.205945	0.0324607	0.128159	0.136535	-0.136535	0.0511874	-0.103145	-0.0880053	0.0381936	-0.259985	-0.189038	-0.243077	-0.0661062	0.0384429	0.289098	0.0571754	-0.361782	0.0840433	0.169683	-0.225767	-0.0481302
PSPTO_0989	PSPTO_0989	hypothetical protein	-0.105796	0.105796	0.914326	0.110737	0.800447	0.0493472	0.296437	-0.296437	-0.80935	-0.0548593	-0.034899	-0.579181	-0.889978	0.0549011	-0.681684	-0.388598	-0.17138	-0.648933	-0.531469	-0.0980497	-1.02572	-0.458753	-0.0381649	-0.487534	-0.669466	-0.284609	-0.469613	0.342747	0.166123	0.0796894	-0.0796894	-0.412957	0.195864	-0.194134	0.160433	-0.168374	-0.171575	-0.311456	0.139251	0.234573	-0.00641373	-1.48217	0.152308	0.103127	-0.388941	-0.68566	-0.743115
PSPTO_0990	PSPTO_0990	hypothetical protein	-0.0810921	0.0810921	0.0840694	0.136797	-0.025703	0.0801562	0.0877094	-0.0877094	-0.445595	-0.592264	0.00594596	-0.442505	-0.45179	0.0243009	-0.550527	-0.36001	-0.486493	-0.926244	-0.394268	-0.12001	-0.771612	-0.420262	-0.0143749	-1.08766	-0.566876	-0.378205	-0.973181	-0.524703	-0.165381	-0.140558	0.140558	0.15077	-0.0245064	-0.10505	-0.179047	0.0395497	-0.156729	-0.523592	-0.0082486	-0.0179841	-0.0255545	0.418121	0.112984	-0.442494	0.013529	-0.490667	-0.350872
PSPTO_0992	PSPTO_0992	ribosomal-protein-alanine acetyltransferase	0.284165	-0.284165	-0.272719	0.594756	-0.0450717	0.324029	-0.525267	0.525267	0.192548	0.183072	0.110395	-0.142734	-0.104052	-0.00676854	0.453688	-0.0232069	-0.0507688	-0.386733	-0.356112	0.272539	-0.18025	-0.249818	-0.584126	-0.371328	0.336726	-0.0123005	0.207069	0.143129	0.637988	0.0813098	-0.0813098	0.249458	-0.0063572	-0.130468	0.475081	-0.242231	-0.130066	-0.106793	0.307241	-0.312579	-0.152645	0.805977	0.420239	0.223664	0.275022	0.927804	0.570879
PSPTO_0993	PSPTO_0993	hypothetical protein	0.565618	-0.565618	-0.653766	-0.413977	-0.764413	-0.765992	0.0859609	-0.0859609	0.593868	0.341482	0.0756182	0.266681	-0.632799	-0.425607	0.178573	1.08008	-0.446474	0.648806	0.200212	-1.51199	0.408718	0.15414	-1.49829	0.793981	0.0663378	-3.0398	0.494866	-0.0733702	-1.30456	-0.236672	0.236672	0.644547	0.749658	0.0416549	-2.76481	-0.307393	-0.395931	0.157518	0.416042	-0.112675	0.151508	-0.329364	0.000617797	-3.83943	0.0178088	0.677325	-2.80225
PSPTO_0994	PSPTO_0994	carbonic anhydrase	-0.0664499	0.0664499	-2.28609	-0.456412	0.426996	-0.542489	-0.960239	0.960239	-1.04082	0.0495437	0.890495	-0.0728488	0.370671	0.00652588	-0.465996	0.953778	0.703867	-1.8023	-0.266876	0.924889	-1.18538	-0.754554	1.37574	-0.308189	0.519016	2.04923	-1.00975	0.820824	1.59552	-0.203366	0.203366	0.354653	0.93638	-0.0531331	0.272761	0.782073	0.896709	-1.99202	0.735658	-1.06646	-0.948035	0.764719	1.15233	-3.80307	-0.16375	1.48906	-2.0594
PSPTO_0995	PSPTO_0995	methyl-accepting chemotaxis protein	-0.165239	0.165239	0.338706	0.0225048	0.190758	-0.29004	0.114065	-0.114065	0.108858	-0.0276976	-0.0935475	0.0145544	-0.00415992	-0.324459	-0.0989376	0.127611	-0.173123	0.20504	-0.259944	-0.322704	0.32774	-0.584215	-0.18837	0.250332	-0.249152	-0.626297	0.206577	-0.340817	-0.423296	0.112985	-0.112985	0.0390554	-0.0102283	-0.0156636	0.108786	0.174712	0.0129923	0.028527	-0.233684	0.0106724	0.0534009	0.241975	-0.20874	0.0659695	0.268645	0.0104919	0.0818276
PSPTO_0996	PSPTO_0996	HD domain-containing protein	-0.311696	0.311696	0.271254	-0.297786	0.509146	-0.243851	0.244539	-0.244539	-0.300489	0.169248	-0.69111	-0.437629	-0.370154	-1.38022	-0.277896	0.712887	-0.787044	-0.703278	-0.336186	-0.762914	-0.977568	-0.234854	-2.03048	-1.08174	-0.789601	-0.73302	-0.323242	-0.458634	-1.32484	-0.0222422	0.0222422	-0.280878	-0.148694	0.166776	0.225788	-0.296599	0.276066	0.0943824	0.337099	0.301548	-0.394641	0.451863	-0.43204	-0.931094	-0.0551427	-0.753751	-0.223871
PSPTO_0997	PSPTO_0997	acyltransferase family protein	0.00490793	-0.00490793	0.0283372	0.0723616	-0.0680142	-0.0896229	0.000807681	-0.000807681	-0.00956819	-0.00910931	-0.0775498	0.139037	-0.0433553	-0.0538116	0.125974	0.190064	0.0310082	0.0343918	-0.0781185	0.0566897	0.209322	0.139268	0.325645	0.208456	0.197779	0.15558	0.129571	-0.00405813	0.259237	0.128267	-0.128267	0.0162372	-0.105094	0.061538	-0.156003	0.00168973	0.0144783	-0.0267445	-0.0922986	-0.0535406	-0.190709	-0.251105	-0.0592652	0.0595206	-0.162606	-0.333587	0.284573
PSPTO_0998	PSPTO_0998	alkylphosphonate utilization operon protein PhnA	0.472892	-0.472892	0.653108	-0.0250554	0.689312	0.0854244	0.157663	-0.157663	0.0851979	-0.0761722	-0.561614	0.0456429	0.225563	-0.22736	0.504713	-0.250775	-0.339782	0.376337	-0.117761	-0.105819	0.146642	-0.491155	-0.216839	0.586444	-0.0387047	-0.587871	0.557089	-0.0937164	-0.502795	0.206577	-0.206577	0.363203	0.138606	0.153265	0.355915	0.105609	0.303875	0.383637	0.136805	0.266598	-0.445331	-0.284381	0.547996	-0.0834589	0.0468371	0.623698	-0.108724
PSPTO_0999	PSPTO_0999	major facilitator family transporter	-0.0361853	0.0361853	0.466953	0.0809198	0.334537	-0.153901	0.150478	-0.150478	-0.170432	-0.23554	-0.123006	0.0259906	0.352456	0.157937	-0.102522	0.150697	0.169255	0.00746469	-0.0886325	0.148735	-0.0729021	-0.0653075	-0.238522	-0.182218	-0.298315	-0.120869	-0.142876	-0.257069	0.284071	0.204605	-0.204605	0.135105	0.237789	0.0601894	0.0300969	0.316514	-0.255033	0.210197	0.49622	-0.268711	0.498559	0.0924801	0.292477	0.270612	0.121729	-0.448913	-0.00516264
PSPTO_1000	PSPTO_1000	CDP-alcohol phosphatidyltransferase	-0.10209	0.10209	-0.222481	0.0449373	-0.317769	0.0562439	-0.0767234	0.0767234	-0.0112278	-0.197072	0.0558819	-0.0554267	-0.0133281	0.0511372	0.103377	-0.0808987	-0.0178337	-0.0345081	-0.118133	-0.0969341	-0.0998059	0.0416207	-0.133562	-0.013599	0.127409	-0.226008	0.0639985	0.480749	-0.2293	-0.0106331	0.0106331	0.048432	0.263988	-0.128027	0.0590294	-0.0165145	0.115299	0.360851	0.143102	-0.123212	0.0602356	0.12553	-0.0703737	0.372577	0.298072	0.10374	0.360361
PSPTO_1001	PSPTO_1001	hypothetical protein	-0.25878	0.25878	0.203031	0.280848	0.133307	0.307372	0.161736	-0.161736	-0.0109234	0.000524362	-0.139362	-0.0279317	-0.0385201	-0.0533411	0.140268	0.126814	-0.166552	-0.117195	0.0817557	-0.123327	-0.213335	0.291973	0.0876735	0.235323	0.250092	-0.126873	0.0491243	-0.16056	0.144993	0.0824647	-0.0824647	0.0305818	0.0145021	-0.145433	-0.0849672	-0.299258	-0.249706	-0.0912757	-0.490475	-0.342119	-0.128625	-0.497614	-0.488133	-0.51065	-0.299226	-0.462733	0.0840962
PSPTO_1003	PSPTO_1003	GNAT family acetyltransferase	0.213786	-0.213786	-0.317642	0.641563	-0.472638	0.519758	-0.0646808	0.0646808	0.433551	-0.138041	-0.0207633	0.483742	-0.28598	0.274311	-0.17575	-0.665487	0.0648492	0.119234	-0.842081	0.582318	-0.0560183	-0.168394	0.153088	-0.288454	-0.307845	-0.0693612	-0.079672	-0.610137	-1.68254	0.171677	-0.171677	-0.548619	0.53168	-0.315822	-0.426	0.857069	-0.148474	-0.516961	0.944686	-0.440728	-0.472341	-3.19663	-0.529314	-0.7102	1.09498	-0.9873	-0.282312
PSPTO_1004	PSPTO_1004	diguanylate cyclase	0.0483389	-0.0483389	0.149738	0.105912	-0.0285315	0.144236	0.157677	-0.157677	0.11878	0.142753	0.0910964	0.10765	0.147086	-0.134086	0.140124	0.301747	-0.0704919	0.0235435	0.261003	-0.114728	0.204191	0.148148	-0.202281	0.376642	0.199059	0.041886	0.528417	-0.0405155	-0.266791	0.0889386	-0.0889386	-0.221518	0.111545	0.0652767	-0.0759951	0.14505	-0.125174	-0.207746	-0.197093	-0.135417	-0.676727	-0.104209	0.03217	-0.4915	-0.319879	-0.267335	-0.920355
PSPTO_1005	PSPTO_1005	GDP-mannose 4,6-dehydratase	-0.0144285	0.0144285	0.117354	0.12383	0.123711	0.0727867	0.130711	-0.130711	-0.149537	-0.0305628	-0.155948	-0.00712674	0.374896	-0.156392	-0.0775684	0.0419003	-0.0486713	-0.0327096	-0.334811	-0.228808	-0.124641	-0.246243	0.0927981	0.129478	-0.32134	0.128197	0.158545	-0.250731	-0.409383	0.251077	-0.251077	-0.0599331	0.1132	-0.0216313	0.274008	0.135039	0.0871569	0.19219	0.297728	0.0256818	0.434251	0.458923	0.244279	0.451719	0.109846	0.590278	0.602383
PSPTO_1007	PSPTO_1007	GDP-6-deoxy-D-lyxo-4-hexulose reductase	-0.444159	0.444159	0.0181679	0.338679	-0.731347	-0.0880481	0.0878628	-0.0878628	0.0548782	0.558915	-0.28424	0.258978	0.641111	-0.661986	0.0743471	0.616672	0.220235	0.229616	0.891073	-0.468659	-0.0121113	1.52302	-0.231748	-0.350498	1.30056	-0.666532	0.102306	1.5666	-1.03555	0.303734	-0.303734	0.134773	0.32991	-0.0490976	-0.257912	-0.0406635	-0.382873	-0.0482114	-0.0587154	-0.124681	0.0661073	0.175081	-0.586487	-0.430257	-0.455228	-1.183	-1.68197
PSPTO_1008	PSPTO_1008	methyl-accepting chemotaxis protein	-0.00244716	0.00244716	-0.0152921	0.278108	0.0206894	0.247403	-0.216119	0.216119	0.0801038	-0.100259	-0.0150539	0.0612344	-0.360894	0.304264	0.133177	-0.282557	0.366386	0.0169728	-0.0968666	-0.0256656	-0.245566	-0.0530522	0.0960861	0.0133385	-0.0886603	0.0215068	0.345482	-0.396686	-0.263515	0.082874	-0.082874	-0.0422334	-0.010327	-0.0453665	0.00195649	0.0928017	0.13873	0.0916976	0.363727	0.120998	0.176568	0.387184	0.26308	0.343011	0.0343922	-0.167076	-0.241342
PSPTO_1009	PSPTO_1009	isochorismatase family protein	0.0682343	-0.0682343	-0.34469	-0.359504	-0.681222	-0.15365	0.216852	-0.216852	0.982342	1.23545	-0.0137085	0.125727	1.42051	0.212393	0.257012	0.986035	-0.131994	0.452904	1.02012	0.165772	0.589906	1.48425	0.313216	0.22377	1.8683	0.0276329	-0.762376	2.13412	0.287409	0.524347	-0.524347	-0.349896	-0.543711	-0.197196	0.0457172	-0.151391	-0.76954	0.0340649	0.517892	-0.572136	-0.735563	-0.404161	-0.213439	-0.850931	0.33494	-0.296515	0.237129
PSPTO_1010	PSPTO_1010	alkaline phosphatase D	-0.0254968	0.0254968	0.180789	0.247938	0.129292	0.203082	0.0296184	-0.0296184	0.00864413	-0.142919	0.0737367	0.00980798	0.0198031	0.114054	0.0113095	-0.0188889	-0.0170726	-0.119201	-0.25911	0.227594	-0.0594558	-0.0013567	-0.0345422	0.171617	0.498433	0.159489	0.154782	0.202475	0.0857584	0.018821	-0.018821	-0.201818	0.0555373	0.229675	0.044335	0.0828949	0.310455	0.20127	-0.126526	0.247284	0.0907176	0.0472697	0.103169	0.207056	0.191704	0.152082	-0.182123
PSPTO_1011	PSPTO_1011	GNAT family acetyltransferase	-0.146754	0.146754	0.00202818	0.124552	0.0255714	0.320141	0.0570707	-0.0570707	0.668841	0.569735	0.55063	0.873149	0.502935	-0.171151	1.26726	0.181713	-0.786735	0.627101	-0.0911131	-0.281788	0.392496	-0.330126	-1.39093	0.763787	-0.724937	-0.546243	0.632893	-0.234377	-0.418299	-0.174276	0.174276	0.224199	0.00196176	-0.153751	0.234791	0.340777	0.0207326	0.0455932	-0.0538644	0.00858319	0.408616	0.21065	0.0612518	0.959219	-0.793114	-0.19904	1.15083
PSPTO_1012	PSPTO_1012	TonB system transport protein	0.106353	-0.106353	-0.344253	-0.0248971	-0.166535	0.214346	-0.206974	0.206974	0.142318	0.258964	-0.397267	-0.0392323	-0.347393	0.11543	-0.13226	-0.183124	-0.023581	0.0259375	-0.380727	-0.0405952	-0.274289	-0.0456971	-0.397429	0.129027	0.638616	0.0668659	0.771469	-0.331999	-1.57551	-0.250792	0.250792	0.609613	0.351109	0.168771	0.00668195	0.504856	0.766925	0.585044	1.02308	-0.852539	0.426563	0.365771	0.339367	1.05368	0.793463	0.581365	0.782366
PSPTO_1013	PSPTO_1013	tonB domain protein	0.181102	-0.181102	-0.362304	0.474627	0.578083	0.230817	-0.00468757	0.00468757	-0.00212789	-0.528994	-0.320514	-0.418228	-1.1444	0.00947974	-0.407577	-1.01627	-0.105282	-1.53335	0.072582	-0.00165237	-1.32777	-0.119888	-0.272048	-0.631267	-0.98452	0.0449868	-2.24949	-1.262	-0.355635	-0.178582	0.178582	0.3388	-0.352207	-0.27926	-0.848994	-1.34472	-0.837728	-2.27642	-0.154304	-0.936291	-2.00359	-1.64074	-0.853814	-4.94902	-1.42945	-2.14848	-3.21819
PSPTO_1014	PSPTO_1014	TonB-dependent receptor	-0.012645	0.012645	0.0430197	0.133497	0.0972955	0.129879	-0.0582105	0.0582105	0.113438	-0.0613625	0.123694	0.0641002	-0.224868	0.261855	0.132112	-0.0595268	0.215263	-0.000358316	0.0730816	0.280349	-0.0224288	0.151893	0.0842591	0.129245	0.0134051	0.291143	0.0367955	-0.160765	0.360172	0.0438719	-0.0438719	0.136208	-0.00525492	0.0744734	0.144178	0.0278162	0.0889801	0.0952309	0.114048	0.224357	0.11551	0.144849	0.123592	0.271542	-0.119507	0.281815	-0.0645423
PSPTO_1015	PSPTO_1015	integrase/recombinase XerC	0.205094	-0.205094	0.00904401	1.0085	-0.100826	1.17653	0.373555	-0.373555	-0.632306	-0.813114	-0.389509	-1.42811	-0.62733	-0.758422	-1.34098	0.153285	-1.82446	0.596709	0.694879	-2.68189	0.0532465	0.361958	-3.71323	-0.929068	0.633177	-4.66233	0.0710014	1.03035	-3.77644	-0.214264	0.214264	1.34044	1.20972	-0.0959424	0.599435	0.109334	-0.996442	0.0105596	1.69993	1.37383	0.600146	1.27568	1.60102	-0.273897	0.798726	1.65809	-0.30147
PSPTO_1023	PSPTO_1023	MotA/TolQ/ExbB proton channel family protein	-0.588932	0.588932	0.633818	0.599596	0.354571	0.794193	-0.484287	0.484287	-0.126163	-0.0781653	-0.429677	0.258753	-0.9138	-0.496756	-0.0469237	-0.744307	-0.58018	-0.454932	0.0457956	-1.12995	0.284271	-0.170514	-0.202859	-0.492217	-0.552392	-0.7198	-0.408833	-1.81027	-1.31078	0.307542	-0.307542	0.317147	0.321713	0.0689966	-0.340266	-0.197344	0.574803	0.545479	-0.144572	-0.537558	0.49637	-0.356824	-1.25981	1.41325	-0.227095	-0.494441	-1.24767
PSPTO_1024	PSPTO_1024	phospholipase D	-0.0299801	0.0299801	0.173308	0.22403	-0.0795626	0.222776	-0.00778925	0.00778925	-0.180947	0.293774	-0.0209076	0.0481742	-0.0743112	-0.0576736	0.146574	0.196856	-0.187929	-0.289241	0.0443294	-0.0237538	0.112604	-0.0399942	0.291845	0.103018	-0.377741	-0.252412	0.00381208	0.214366	-0.123218	0.03185	-0.03185	0.012414	0.167915	-0.10808	-0.033816	0.0137223	-0.101083	-0.0468832	0.148451	0.25783	-0.06968	-0.438545	0.0356593	-0.0423887	-0.202154	-0.165474	-0.774778
PSPTO_1025	PSPTO_1025	transglycosylase	-0.105857	0.105857	-0.0640905	-0.437035	-0.393942	-0.416469	-0.138028	0.138028	0.168929	0.292058	-0.017008	0.263943	0.153221	0.016213	0.399202	0.172997	-0.0847477	0.330224	0.514063	0.482485	0.165445	0.267489	0.0325713	0.210817	-0.141637	0.253133	-0.597851	0.0223881	-0.376238	0.190342	-0.190342	-0.104902	0.188989	0.126345	0.290551	0.15902	0.360602	-0.106981	0.378712	0.0756192	0.0143664	0.549595	0.432647	0.0167764	0.366061	0.0959629	0.515409
PSPTO_1026	PSPTO_1026	cell morphology protein	0.0981681	-0.0981681	-0.444967	-0.167734	-0.493379	-0.00443187	-0.0444952	0.0444952	-0.1213	0.220354	0.411011	0.207223	0.0279993	-0.395059	0.504536	0.171663	0.121235	-0.105015	0.42255	-0.331866	-0.515672	0.340025	-0.260095	-0.527082	0.301304	-0.0804563	-0.728292	0.500257	-0.00634597	0.231951	-0.231951	0.057592	0.00358323	0.0150116	0.0879683	0.33836	-0.344351	-0.0977683	0.563895	0.136652	-0.151666	0.836714	-0.230285	0.774191	0.735034	-0.414917	-0.768582
PSPTO_1027	PSPTO_1027	cellulose synthase, catalytic subunit	-0.195847	0.195847	0.0271578	0.0646515	0.214796	0.158563	-0.0508552	0.0508552	-0.0395973	-0.00243163	0.0222757	0.0337717	-0.0879654	0.0636997	0.0552779	0.245076	-0.0361444	0.026205	0.0103458	-0.201984	-0.041997	0.100598	-0.124937	0.0942035	0.0446628	-0.0531341	0.212697	0.0677893	-0.00807188	-0.0554504	0.0554504	0.0899411	0.0566788	0.0255491	-0.0803403	0.0309538	-0.0335036	-0.0248988	0.284744	0.150314	0.0714067	0.215355	0.088271	-0.197094	-0.106918	0.284314	0.181108
PSPTO_1028	PSPTO_1028	cellulose synthase regulator protein	-0.0708594	0.0708594	0.275252	0.198571	0.268111	0.278131	-0.000495953	0.000495953	0.236328	0.123253	0.240087	0.272371	0.225222	0.286163	0.190181	0.219834	0.329633	-0.0586262	0.375109	0.348266	0.0270956	-0.0697599	0.684482	-0.0612935	0.55012	0.789074	-4.90159e-06	0.49808	1.3647	-0.0930053	0.0930053	-0.193762	0.0263393	0.281574	0.143628	0.211071	-0.00906234	-0.340331	0.23163	-0.0135738	-0.498507	0.0597854	-0.0621781	-0.409237	-0.193743	-0.485938	-0.0995912
PSPTO_1029	PSPTO_1029	endoglucanase	-0.0780704	0.0780704	-0.172014	-0.234195	-0.253207	-0.232586	-0.315285	0.315285	-0.0189579	-0.448476	-0.313413	0.565104	-0.698375	-0.260123	0.428536	-0.491242	0.28458	-0.0313273	-0.553555	0.142863	0.000525427	-0.507565	-0.335049	0.160247	-0.262221	-0.408382	-0.318735	-0.0183126	-0.235455	-0.117857	0.117857	-0.145158	-0.0767346	-0.265688	-0.4585	-0.168843	-0.399273	0.041412	-0.175652	-0.277526	-0.512048	-0.507963	-0.375878	-0.948763	-0.342182	-0.518388	-0.541007
PSPTO_1030	PSPTO_1030	cellulose synthase operon protein C	-0.116947	0.116947	0.0862118	0.102088	0.140771	0.064867	0.158584	-0.158584	0.0387676	0.0460372	0.0546503	0.0862694	0.2175	0.051614	0.0949804	-0.0217243	-0.0428337	0.007606	-0.0102682	-0.0452629	0.011148	-0.0463135	-0.0128755	-0.0636146	-0.186226	-0.0936417	-0.144966	-0.317469	-0.428809	-0.112426	0.112426	-0.00711008	-0.0442553	-0.0588907	-0.0268768	-0.115615	-0.214283	-0.0632947	0.239741	0.0676786	-0.0694796	-0.192454	0.0792396	0.046573	0.0680001	-0.0854003	-0.318623
PSPTO_1031	PSPTO_1031	cell morphology protein	0.227618	-0.227618	-0.259238	-0.280795	0.233533	0.0793294	0.210064	-0.210064	0.00484207	-0.0834813	-0.451522	0.186605	-0.13082	-0.0769816	0.087661	-0.222553	-0.23085	0.253015	-0.300473	-0.196983	0.0826746	-0.249828	-0.309957	-0.317255	-0.395335	-0.376337	-0.0357412	-0.711568	-0.0800084	0.108983	-0.108983	-0.0723589	-0.0985709	-0.390029	-0.0478353	-0.122868	-0.433249	-0.0690948	-0.490061	-0.134678	-0.159356	-0.864928	-0.00506302	-0.00315643	-0.458887	0.111777	-0.61508
PSPTO_1032	PSPTO_1032	cell morphology protein	0.422484	-0.422484	0.0246581	-0.123078	0.2223	-0.0779246	-0.0923616	0.0923616	-0.176911	-0.137066	0.151204	-0.237165	-0.103511	-0.0470378	-0.244193	0.0584836	-0.209811	-0.367734	-0.308799	-0.544579	-0.419367	-0.218503	-0.191699	-0.240297	0.205094	0.0277144	-0.0837347	0.0162554	-0.0856737	0.152189	-0.152189	0.220564	-0.056682	0.101627	-0.0160501	-0.179718	0.0430299	-0.320587	-0.0106135	-0.00308481	-0.279337	-1.10413	0.124872	-0.245893	-0.655117	0.263591	-1.0381
PSPTO_1033	PSPTO_1033	cellulose acetylase, subunit WssH	0.0608973	-0.0608973	0.132279	-0.189826	0.244879	-0.200261	-0.0310836	0.0310836	-0.0428586	-0.0310638	0.0762657	0.0937269	-0.00919961	0.0640614	-0.0650863	-0.0621196	-0.0935926	-0.176122	0.0977847	-0.0963363	-0.0875361	0.0841358	-0.0370308	-0.239606	-0.0702999	0.0777375	-0.098486	-0.229625	0.175346	-0.0625431	0.0625431	-0.0739127	0.149557	-0.133037	-0.0715012	-0.0278512	0.0593035	0.104922	-0.106144	0.0586984	-0.324187	-0.230224	-0.0357827	-0.0534799	0.0302719	-0.202324	-0.130064
PSPTO_1034	PSPTO_1034	cell morphology protein	-0.710516	0.710516	-0.159228	0.575956	-0.145437	0.684823	-0.158297	0.158297	-0.689099	0.348436	-0.0573711	-0.552965	0.582029	-0.690431	-0.827454	-0.133422	-0.364919	-0.673949	0.171469	-0.96746	-0.495711	0.909725	-0.930575	-0.610578	-0.0220429	-0.868207	-0.975362	-0.914561	-0.0332848	0.0548854	-0.0548854	-0.34817	-0.219087	-0.00193133	-0.390673	0.0788108	0.724628	-0.495313	-0.422788	0.304731	-0.338659	-0.457792	-0.289316	-2.06518	-0.865245	0.155929	-1.14884
PSPTO_1035	PSPTO_1035	colicin/pyosin nuclease family protein	-0.000290754	0.000290754	0.0984722	-0.194524	0.271457	-0.263107	0.218664	-0.218664	0.0345946	-0.0986736	-0.0175897	-0.0283412	-0.21075	-0.153525	0.105357	-0.0648651	0.0552871	-0.161169	-0.0255262	0.00321675	-0.0547527	-0.236301	-0.222459	-0.270303	-0.169773	-0.142027	0.0534189	-0.251419	-0.317613	0.23725	-0.23725	0.070236	0.119754	0.0586777	-0.0158149	-0.0324913	-0.193604	0.0416045	0.208691	0.0687897	-0.11836	-0.371607	0.200624	0.0978996	0.194929	-0.0666533	0.228518
PSPTO_1036	PSPTO_1036	hypothetical protein	0.83804	-0.83804	-0.238153	-0.569281	0.190707	-2.451	0.356073	-0.356073	-0.0491815	0.644147	-0.130168	0.745396	0.586578	-1.71308	-0.351849	-1.00871	-0.900715	-0.125825	-0.317586	0.10468	0.412677	-2.38375	0.0100328	1.23586	-1.76353	-1.91184	1.92725	-3.05707	-0.662798	-0.298629	0.298629	-0.289451	0.579178	0.589697	-0.00515955	0.409642	0.514573	0.61895	0.561897	0.496926	1.36078	0.677933	-0.522209	-0.0417812	0.586639	0.119967	-0.116372
PSPTO_1037	PSPTO_1037	hypothetical protein	-0.0607851	0.0607851	-0.512121	-0.358598	0.276903	-0.0589786	0.248261	-0.248261	0.354353	-0.317958	-0.156556	0.258264	0.0442584	-0.0765966	0.598335	-0.0555373	-0.448355	0.556285	-0.673313	-1.01039	0.729298	0.0382321	-0.90974	-0.206123	-0.0915699	-1.65297	0.439321	-0.250459	-0.926594	0.10798	-0.10798	0.553571	0.774921	0.656869	0.583083	0.713127	0.5524	0.315011	1.23282	0.268953	0.175574	-0.312563	1.02067	0.148776	-0.230407	0.677025	-0.845139
PSPTO_1038	PSPTO_1038	hypothetical protein	-0.129851	0.129851	0.19078	0.538491	0.0249027	0.973477	-0.398266	0.398266	-0.486589	0.374489	0.0281622	-0.912427	-0.649498	-0.486116	-0.134783	-0.7872	-0.0697397	-0.0924049	-1.16189	-1.56852	-0.099271	-0.22609	-0.541984	-1.80627	-1.43441	-0.0201271	-1.28583	0.10614	-1.4676	0.649831	-0.649831	0.915854	-0.999606	0.298311	-0.0863734	-0.584229	-1.95378	-0.0662536	-1.02223	-0.0933594	0.0395548	-4.06937	-0.30656	-0.374045	-2.96299	-1.33283	-0.264184
PSPTO_1039	PSPTO_1039	response regulator	-0.168715	0.168715	0.15582	0.711918	0.0331168	0.62759	0.253344	-0.253344	0.430966	0.725105	0.33145	0.554878	0.934492	0.230839	0.746523	0.339665	0.20022	0.19432	0.608488	0.598551	0.46403	0.479425	-0.149268	0.59203	0.966936	0.783158	-0.27151	-0.609814	1.21481	0.137842	-0.137842	0.292487	-0.60566	0.386073	-0.235674	-0.0584769	0.348139	-0.789563	0.43393	0.29325	0.0356367	-4.1267	-1.72462	-1.20859	-0.488638	0.282097	-2.75904
PSPTO_1040	PSPTO_1040	sensory box protein	0.0776097	-0.0776097	-0.217309	-0.748483	-0.468846	-0.105512	-0.0363261	0.0363261	0.0443778	0.187274	0.196926	0.3314	0.425981	0.00832463	0.262596	-0.298058	0.0897738	0.0563069	-0.238171	0.545621	0.257604	-0.301136	0.284885	-0.0678957	0.423709	0.34757	0.28708	-0.998633	0.523397	0.125765	-0.125765	-0.234456	-0.23709	-0.398995	-0.0121737	-0.526196	0.155131	-0.872688	-0.867938	-0.834637	-1.76795	-1.53427	-0.807032	-1.15755	-1.45447	-2.67795	-0.658947
PSPTO_1042	PSPTO_1042	transcriptional activator ChrR	0.22061	-0.22061	1.02204	0.905334	0.446907	-0.570671	-0.181201	0.181201	-0.429987	0.116882	-0.19519	-0.859714	0.443753	-0.742071	-0.0872948	1.8804	1.34737	1.66372	3.51865	1.97464	2.82525	4.33229	2.96229	3.89569	5.31912	3.80619	5.36556	5.86996	4.45245	0.565883	-0.565883	-1.4862	-1.18922	-1.3675	-0.0133261	-7.20819	-1.56747	-2.05321	-6.50625	-3.43741	-2.62832	-1.04429	-3.2684	-2.02821	-1.3424	-5.90994	-3.90287
PSPTO_1043	PSPTO_1043	RNA polymerase sigma factor RpoE	-0.05269	0.05269	0.293275	0.0946045	0.260529	0.206573	-0.150162	0.150162	0.16532	-0.250464	0.172967	0.063671	-0.255112	0.271183	0.256872	-0.145664	0.458225	0.293025	-0.399298	0.593953	0.272642	-0.361984	0.513647	0.115803	-0.291782	0.473278	0.340723	-0.809646	0.533861	-0.224727	0.224727	-0.0657134	0.0736019	-0.0574987	0.0810877	-0.0427527	0.118072	0.0462195	0.0418472	0.180725	-0.000345144	0.555904	0.666023	-0.198379	0.0231577	0.26327	-0.348205
PSPTO_1044	PSPTO_1044	hypothetical protein	-0.317674	0.317674	-0.901109	0.0994522	-0.956168	0.0787522	0.534582	-0.534582	-0.868367	0.400078	0.0789088	-0.184111	0.430487	-0.150559	-0.269777	0.541897	-0.566655	-0.439889	0.489236	-0.658322	-0.415618	-0.0490689	-3.13784	-1.18935	-0.709279	-0.939165	0.924704	0.568109	-0.834547	0.53461	-0.53461	0.367739	0.961611	0.395739	0.370117	0.833943	-0.102206	0.215075	0.229198	-0.337864	1.05303	0.0996418	0.683755	-1.22362	-0.94616	-1.44288	-1.78885
PSPTO_1045	PSPTO_1045	virulence-associated protein	-0.329322	0.329322	0.373266	0.25815	0.287729	0.266993	-0.525837	0.525837	0.264958	-0.227254	0.0571661	-0.0767626	-0.33529	-0.245985	-0.414755	-0.098583	-0.531284	-0.298617	-0.165937	-0.00649562	-0.55534	-0.111259	-0.165979	-1.92515	-0.111448	0.0999782	-0.274971	-0.149644	0.0610808	0.13207	-0.13207	-0.312973	-0.326261	-0.0549466	-0.146595	0.310906	-0.178184	-0.0675029	0.800489	-0.560148	0.415546	-0.491397	-0.707685	0.781935	0.106265	-1.20747	0.240764
PSPTO_1047	PSPTO_1047	hypothetical protein	-0.284541	0.284541	-0.0177206	-0.483962	-0.200832	-0.603116	-0.631749	0.631749	0.192329	-0.0064912	-0.084738	-0.152264	-0.131998	-0.199786	0.227269	0.194075	0.361435	-0.4954	0.376388	0.262994	-0.632627	0.537999	0.325443	0.0726738	0.572308	-0.52739	-0.650194	1.16653	-1.44646	0.199506	-0.199506	0.371713	0.751101	-0.411682	0.318783	0.722671	-0.291966	-0.0207984	0.938997	0.30287	-0.110367	1.30826	0.19602	-0.520487	1.21114	0.670566	-3.05243
PSPTO_1048	PSPTO_1048	membrane protein	0.429654	-0.429654	0.444487	0.270357	0.493603	0.197682	-0.159089	0.159089	-0.434624	-0.0805808	-0.0469241	-0.334392	0.043556	-0.279222	-0.527591	0.207656	-0.38292	-0.333308	0.388148	-0.34671	-0.476441	0.157331	-0.108873	-0.163717	-0.0801254	-0.0404065	-0.381506	-0.503585	-0.738891	0.0479598	-0.0479598	-0.105421	0.476268	-0.288936	0.048084	-0.226321	0.670094	0.40769	0.518697	0.319402	0.265296	1.02981	0.478243	-0.10707	0.0660652	0.407505	-0.415528
PSPTO_1049	PSPTO_1049	TRAP dicarboxylate transporter subunit DctM	0.176094	-0.176094	-0.390596	-0.263814	-0.872266	-0.0480996	0.0500741	-0.0500741	-0.09224	0.0776191	-0.245982	-0.0849115	-1.00714	-0.0324298	-0.0860493	-0.756913	-0.181719	-0.0612617	-0.476729	0.0728416	-0.108579	-0.756666	0.170896	-0.574898	-0.568287	-0.0338506	-1.3209	-1.00428	0.190684	-0.0924153	0.0924153	0.340901	0.321965	0.0794708	0.0709029	0.0952821	-0.166768	0.151432	0.0829228	-0.16181	-0.114753	-0.45348	0.366453	-0.027979	0.223803	0.0321187	-0.601123
PSPTO_1050	PSPTO_1050	TRAP dicarboxylate transporter, DctQ subunit	0.318526	-0.318526	0.400338	-0.736172	0.625852	-0.808921	0.317829	-0.317829	-0.318467	-0.588056	0.0229875	-0.029038	-0.329943	-0.56557	-0.496521	-0.749818	-0.586816	-0.182439	-0.753948	-1.08024	-0.422405	-1.1759	-2.2552	0.154314	-1.23622	-1.68307	0.123494	-0.960858	-1.93099	-0.465048	0.465048	-0.641182	-0.0710593	0.115149	-0.771038	-0.77124	-0.0347456	-0.0304961	-0.459862	0.359884	-0.103129	-0.217532	-0.0561363	-0.877732	-0.17489	-0.279016	0.327066
PSPTO_1051	PSPTO_1051	TRAP dicarboxylate transporter subunit DctP	0.13543	-0.13543	0.146707	-0.27898	0.337271	-0.527445	0.104859	-0.104859	0.166762	0.0920793	0.182187	0.0263316	-0.0786505	0.100435	0.276477	0.0963484	0.120297	-0.106778	0.283401	-0.0870918	0.170527	0.515424	0.0470241	0.495456	0.411808	-0.488764	0.165435	0.186955	-0.117476	-0.0173341	0.0173341	-0.289525	0.503213	-0.214957	0.105587	0.164751	0.258138	0.168997	0.0331837	0.182635	0.258116	-0.82677	0.0912756	-0.0653633	-0.158483	-0.0593454	0.392171
PSPTO_1052	PSPTO_1052	senescence marker protein-30 family protein	0.231602	-0.231602	-0.260216	0.155988	-0.315413	0.137356	0.111564	-0.111564	-0.0992065	0.0155241	-0.13758	-0.117956	-0.60865	0.268382	0.297279	-0.749289	-0.218681	0.27316	-0.85385	0.0731255	-0.260317	-0.6256	0.339212	-0.0815135	-1.14852	-0.21333	0.390214	-2.17597	-0.557617	-0.0810818	0.0810818	-0.640218	-0.308388	-0.222949	-0.120252	-0.67486	-0.309763	-0.623652	-0.476715	0.0155725	-0.575492	-0.479714	0.196326	-0.728372	-0.192606	-0.120551	-0.523605
PSPTO_1053	PSPTO_1053	hypothetical protein	-0.305181	0.305181	-0.162071	0.0492259	-0.059548	-0.102267	0.176098	-0.176098	-0.0728857	-0.218249	-0.0190163	-0.0903255	-0.460581	0.278017	-0.0478671	0.0165808	0.442883	-0.249232	-0.408039	0.479492	-0.311977	-0.541924	0.405704	-0.148971	-0.214067	0.188244	-0.267588	-0.66824	0.175401	0.180754	-0.180754	0.168809	0.131808	0.0902574	0.571481	0.577841	0.14468	0.19937	-0.0890889	0.390704	0.634015	0.400898	0.286994	0.145789	0.523572	0.939307	-0.509104
PSPTO_1054	PSPTO_1054	outer membrane porin, OprD family	-0.286291	0.286291	-0.163704	0.0186758	-0.305719	-0.199798	0.0580108	-0.0580108	-0.0423215	0.227749	0.0676628	0.104358	-0.0405834	0.377008	0.0163455	-0.0191656	0.212484	0.17212	-0.046479	0.428431	0.29219	-0.00699018	0.626895	-0.0256344	0.000720956	0.385364	-0.0921093	-0.0146823	0.359476	0.0461662	-0.0461662	-0.0540833	-0.0293946	0.124362	0.143071	0.263697	0.122112	0.00980807	0.309052	-0.15849	-0.0397529	0.156639	-0.147914	-0.0924214	0.00241952	-0.337043	-0.0202978
PSPTO_1055	PSPTO_1055	hypothetical protein	0.233747	-0.233747	1.21572	0.278491	1.29374	-0.0280854	-0.203343	0.203343	0.0513237	0.278545	0.278684	-0.275707	0.0062832	0.0666249	-0.288238	0.340993	0.668124	0.136903	0.709264	0.402461	-0.132286	0.388895	-0.296183	0.596459	0.580384	-0.258557	-0.189771	0.15961	0.0240025	0.0665203	-0.0665203	-0.326586	0.0261606	-0.0490524	-0.0565419	0.801666	-0.326937	0.332218	0.210675	0.0554312	0.61453	-0.310613	0.270335	0.320253	0.958787	1.08171	-0.761708
PSPTO_1056	PSPTO_1056	short chain dehydrogenase/reductase family oxidoreductase	0.564433	-0.564433	-0.288734	0.0942174	-0.0526699	0.288031	-0.395628	0.395628	0.391802	-0.00405751	-0.0649402	0.411198	0.0183472	0.0590818	0.237421	-0.418079	0.419485	0.485096	0.510221	0.499858	0.760217	-0.0789627	0.497615	0.766532	0.427431	-0.272103	0.793024	0.21299	-0.0794985	0.0220214	-0.0220214	-0.119821	0.128443	0.232814	-0.448278	-0.314932	0.046051	-0.293639	-0.00302063	-0.411269	-1.18734	-0.790739	-0.0924524	-1.04195	0.201262	-0.545024	-0.214842
PSPTO_1057	PSPTO_1057	hypothetical protein	0.300363	-0.300363	0.108734	0.492413	-0.16508	0.670951	-0.414552	0.414552	0.248717	-0.368419	0.0980318	0.0256858	0.327687	0.344124	-0.237623	0.359794	0.6997	0.136355	0.0337671	0.693072	-0.437394	0.268328	1.16511	-0.439853	-0.303692	0.964347	0.293452	-0.0784186	0.866752	-0.057434	0.057434	0.0162912	0.165391	-0.12771	0.0929659	0.174077	-0.454116	0.0301765	0.318401	-0.298152	0.183615	-0.9802	-0.43208	0.340603	0.0712712	-0.334769	-0.422998
PSPTO_1058	PSPTO_1058	hypothetical protein	-0.148014	0.148014	-0.312764	-0.458485	-0.752905	-0.298622	0.0621267	-0.0621267	-0.797147	0.143078	0.209592	-0.14888	-0.0669564	-0.160284	-0.34924	0.162546	0.594816	-0.528496	0.389424	0.119293	-0.830856	0.884554	0.760564	-0.649121	0.623566	0.365823	-0.760489	0.787093	-0.223421	-0.0452673	0.0452673	-0.16852	0.419072	-0.127999	-0.080316	-0.0925052	0.293799	-0.222212	-0.157431	0.16086	0.0886837	0.732362	0.41163	-1.3416	-0.394308	0.144814	-0.033745
PSPTO_1059	PSPTO_1059	methyl-accepting chemotaxis protein	-0.0104623	0.0104623	-0.125187	0.553418	0.167006	0.396209	-0.0218261	0.0218261	0.272718	-0.259468	-0.204497	-0.370895	0.0247517	-0.291775	-0.0918669	-0.340945	-0.218531	0.0284439	0.111234	-0.257682	0.0119785	0.129503	0.196597	-0.118259	0.021088	0.0418447	0.763897	0.211789	0.491058	-0.167529	0.167529	0.226029	0.0451765	-0.0631327	0.00929064	-0.0653901	-0.00601388	-0.081707	-0.0920384	-0.546089	0.39512	0.460371	-1.19613	-0.913109	-0.207951	-1.7966	-1.01672
PSPTO_1061	PSPTO_1061	methyl-accepting chemotaxis protein	0.101073	-0.101073	0.0121964	-0.0828159	-0.126562	0.235648	0.0253299	-0.0253299	0.238491	-0.0129155	-0.17676	-0.0884237	0.0736605	-0.386801	0.0375905	-0.0878678	-0.279319	0.00354307	-0.281696	-0.723827	0.145864	0.188288	-0.196156	0.118558	0.39045	-0.232893	0.232283	0.308227	-0.878479	0.212108	-0.212108	0.140627	0.0457839	0.111199	0.396024	-0.236089	-0.219088	0.596486	-0.186663	0.356357	0.530578	-1.1126	0.188027	0.210978	-0.61472	-0.407551	0.528473
PSPTO_1065	PSPTO_1065	DnaJ domain-containing protein	-0.20465	0.20465	0.227416	0.000920661	0.315927	-0.0297072	0.0697057	-0.0697057	0.0256322	0.0620591	-0.33283	-0.123471	-0.243599	-0.536617	-0.0460044	-0.236188	-0.347261	-0.483351	-0.234295	-0.636384	-0.422312	-0.260657	-0.610422	-0.205274	-0.312638	-0.976127	-0.464154	-0.29166	-0.42294	0.0547901	-0.0547901	-0.168438	-0.157867	-0.00507104	-0.0206324	0.2378	-0.0717675	0.0419058	0.0803509	0.241607	-0.187369	-0.0968324	0.201475	0.221396	-0.0437905	-0.0215718	-0.131675
PSPTO_1066	PSPTO_1066	methyl-accepting chemotaxis protein	0.299514	-0.299514	0.101148	-0.0499091	0.218095	-0.086149	-0.0961162	0.0961162	0.222708	0.135837	0.0294471	0.142214	0.214817	0.248246	-0.0779866	0.225741	0.0127434	-0.0593369	0.0713123	0.028211	0.0755457	-0.290653	-0.0273942	0.169248	-0.0825723	0.143052	0.242627	-0.316901	-0.356954	0.229323	-0.229323	0.321592	0.0969103	0.192049	0.523381	0.156794	0.145263	0.118343	0.237766	-0.0148437	0.0902155	0.0595059	0.0338828	0.569635	0.382139	0.369057	0.499648
PSPTO_1067	PSPTO_1067	glycosyl transferase family protein	-0.216543	0.216543	-0.0784776	-0.0831839	-0.355828	-0.106862	0.102241	-0.102241	-0.00897771	0.242739	0.328353	-0.123677	0.0197602	0.200349	0.16454	0.379985	0.0291909	-0.144091	0.846396	0.479119	0.0698664	0.933968	0.663918	0.254113	1.08193	0.865211	0.523581	1.59485	0.906411	0.0377382	-0.0377382	-0.473052	-0.24352	0.00892188	-0.715259	-0.553495	-1.14549	-1.1203	-1.0197	-1.13294	-1.0562	-1.20381	-1.33351	-2.20053	-2.02448	-1.67759	-1.04151
PSPTO_1068	PSPTO_1068	membrane protein	0.0158189	-0.0158189	0.347713	0.211492	0.320602	0.333578	-0.0244241	0.0244241	0.214535	0.181284	0.243784	0.106259	0.157108	0.222949	0.0935228	0.351266	0.183412	0.185119	0.252982	0.0913657	0.289335	0.291858	0.278368	0.0231213	0.396369	0.0600116	-0.221338	0.346694	0.176121	-0.0516388	0.0516388	0.1152	-0.122516	0.0690493	0.214457	-0.043687	0.00146775	0.3726	0.205741	0.227361	0.161133	0.311147	0.511642	0.12012	0.179719	0.0123957	0.522138
[truncated: 3,579 more rows]
[truncated: 5 more columns]

## Sheet: Table legends
Column A and B	locusId/sysName	gene identifier
Column C	desription	annotations of protein-coding genes
Column A	Fitness scores for each gene from expeimental condition indicated in coumn header.
	Header example: set13TCH583 Passage1	setXXX: illumina sequencing experiment identifier
		Time0/Liq/Control/Passage: assay type, Time0: Time0 samples, Liq: liquid growth assay, Control: motile selection (MS) series, Passage: non-motile selection (NMS) series
[truncated: 3 more rows]
