# Supplementary material for: Genome-wide identification of novel flagellar motility genes in Pseudomonas syringae pv. tomato DC3000
Source: Front Microbiol. 2025 Jan 28;16:1535114. doi: 10.3389/fmicb.2025.1535114 (PMC11813219; doi:10.3389/fmicb.2025.1535114)
Supplement: Supplementary file 1 [file Supplementary_file_1.zip › Table S4.XLSX]

## Sheet: NMS_MS_DFGs
sysName	desc	T0	NMS1	NMS2	NMS3	NMS4	NMS5	NMS6	NMS7	T02	MS1	MS2	MS3	MS4	MS5	MS6	MS7
PSPTO_0003	DNA replication and repair protein RecF	0	0.034594	0.00214276	0.0538941	0.0582659	-0.113779	0.039331	0.0206112	0	-0.213089	-0.355025	-0.313844	-0.272737	-0.640069	-0.573494	-0.529959
PSPTO_0008	HsdR family type I site-specific deoxyribonuclease	0	-0.107728	-0.0976943	-0.0480478	-0.180981	-0.111474	-0.156837	-0.222024	0	0.114445	0.169335	0.104976	0.264879	0.239673	0.26686	0.196901
PSPTO_0016	hypothetical protein	0	-0.209191	-0.0833694	-0.0612562	-0.318006	-0.329255	-0.240895	-0.592761	0	0.122296	0.214848	0.297195	0.24638	0.350245	-0.0616828	0.0960028
PSPTO_0022	DNA-binding protein	0	0.10014	-0.488139	-0.923016	-0.712257	-1.00914	-0.255318	-0.137747	0	0.477558	0.704324	0.866492	0.95033	1.08592	0.213071	0.644514
PSPTO_0062	citrate transporter	0	0.161096	-0.270356	-0.163242	-0.268662	0.149043	-0.25681	-0.291576	0	0.195058	0.306101	0.20006	0.416998	0.309054	0.231848	0.113548
PSPTO_0064	hypothetical protein	0	0.286106	0.396354	0.47188	0.425101	0.643761	0.793676	1.05469	0	-0.299554	-0.269506	-0.355215	-0.920925	-1.13425	-0.702836	-1.06547
PSPTO_0066	oxidative stress regulatory protein OxyR	0	-0.0817815	0.152041	-0.00154427	0.105003	-0.0673319	0.246649	0.308961	0	0.380616	0.346698	0.862344	1.27625	1.48338	1.61756	1.96412
PSPTO_0070	hypothetical protein	0	0.0694508	0.257504	0.0709756	0.237144	0.293339	0.430798	0.763649	0	-0.17609	-0.33919	-0.323567	-0.200766	-0.193739	-0.086173	-0.500397
PSPTO_0074	DNA-directed RNA polymerase subunit omega	0	-0.123812	0.765672	1.11919	1.52786	1.99929	1.85375	2.41554	0	-0.0326532	-0.860849	-1.07241	-0.348366	-0.438303	-1.49149	-0.771511
PSPTO_0079	exodeoxyribonuclease III	0	0.969537	1.48799	1.5215	1.91197	2.27909	2.39754	2.42424	0	1.08875	0.653461	0.451638	0.742951	0.962541	1.15817	1.36815
PSPTO_0081	hypothetical protein	0	0.117215	-0.191186	-0.151226	0.080407	-0.261781	-0.141211	-0.0662357	0	-0.299338	-0.52159	-0.294316	-0.386038	-0.473745	-0.599755	-0.735342
PSPTO_0083	phosphomannomutase	0	0.0585295	0.227035	0.0968758	0.269001	0.396248	0.448287	0.486932	0	-0.0442016	-0.242185	-0.617624	-0.582241	-1.00322	-0.598535	-1.08026
PSPTO_0087	family 5 extracellular solute-binding protein	0	0.3987	0.459366	0.452036	0.472654	0.521665	0.378365	0.48972	0	0.01952	-0.320905	-0.0968118	0.226595	-0.269432	0.194622	0.0792212
PSPTO_0088	hypothetical protein	0	0.557379	1.08909	0.724258	0.8207	0.390736	0.378391	0.0371484	0	0.405566	-0.803618	-0.374917	-0.679043	-1.05631	-1.72173	-1.74328
PSPTO_0092	aldehyde dehydrogenase family protein	0	-0.190936	-0.23831	-0.201963	-0.259282	-0.327093	-0.295711	-0.299569	0	0.166953	0.156587	0.198493	-0.342659	-0.0407355	-0.012517	0.109349
PSPTO_0098	hypothetical protein	0	-0.832465	-1.97966	-2.50639	-2.42789	-3.05663	-2.38309	-2.21299	0	-0.261875	-0.954355	-1.45808	-1.93542	-1.82977	-1.71151	-1.13139
PSPTO_0105	DNA-binding protein	0	0.0113212	0.00549176	-0.124081	-0.199957	-0.140048	-0.314996	-0.376399	0	-0.00534529	-0.4505	-0.765022	-0.500051	-0.707855	-0.696669	-0.925229
PSPTO_0112	xanthine phosphoribosyltransferase	0	0.834495	0.383955	1.13736	0.936099	0.485059	0.0141663	0.085921	0	-0.730405	-0.0633552	-1.84028	-1.84992	-1.45127	-1.1456	-0.936294
PSPTO_0114	GGDEF domain/EAL domain protein	0	0.0626274	-0.116855	-0.0315881	0.277948	-0.0229807	-0.158753	0.455964	0	-0.505347	-0.586514	-0.961289	-0.90809	-1.12095	-1.62413	-1.58999
PSPTO_0115	multidrug efflux protein NorA	0	0.156983	0.101181	0.142115	0.0980354	0.187903	0.255219	0.508501	0	-0.503228	-0.73564	-1.00058	-2.20453	-1.53846	-3.3799	-2.16911
PSPTO_0116	LysR family transcriptional regulator	0	-0.0674666	-0.203784	-0.164123	-0.23291	-0.308389	-0.202514	-0.805744	0	0.781916	1.51396	2.62921	3.99304	4.91142	5.89525	6.4788
PSPTO_0117	methyl-accepting chemotaxis protein	0	0.081294	0.16393	0.235886	0.270946	0.380749	0.303535	0.256389	0	-0.803606	-1.41997	-2.3568	-2.63501	-3.6125	-3.33616	-2.38614
PSPTO_0118	Na/Pi cotransporter family protein	0	0.0797665	0.233255	0.165362	0.0146464	0.201786	0.127402	0.0251707	0	-0.110973	-0.317531	-0.756447	-1.48024	-0.901186	-0.526479	-1.03053
PSPTO_0121	membrane protein	0	-0.0466028	0.0349603	0.179108	0.323088	0.510049	0.275963	0.50399	0	-0.648073	-1.29299	-1.60357	-3.25661	-2.76873	-2.21706	-1.73687
PSPTO_0134	transcriptional regulator AlgQ	0	-0.0325511	0.0968626	0.0472808	0.209732	0.247766	0.39945	0.486375	0	-0.236868	-0.183347	-0.268105	-0.332976	-0.0793735	-0.346487	-0.269384
PSPTO_0144	oligopeptidase A	0	0.0811394	-0.0890109	0.0112285	0.0776358	0.219325	0.124331	0.227355	0	-0.0621234	-0.226661	-0.35566	-0.521976	-0.246404	-0.731619	-0.435326
PSPTO_0147	hypothetical protein	0	-0.495146	-0.923608	-0.918754	-1.42889	-1.39236	-1.69537	-0.956507	0	0.069382	-0.197001	-0.519314	-0.630395	-0.423058	-0.726826	-0.468485
PSPTO_0148	oligopeptide transporter	0	-0.169524	-0.163373	-0.242827	-0.330471	-0.235237	-0.185726	-0.213515	0	0.143329	0.0630887	0.0255223	-0.00599004	-0.0395324	0.00926132	0.0882967
PSPTO_0161	hypothetical protein	0	-0.23444	-0.345122	-0.883279	-0.535225	-0.846855	-1.65573	-1.04085	0	-0.202058	0.525756	0.317382	0.830783	0.568319	0.0630386	0.907907
PSPTO_0167	hypothetical protein	0	0.0162381	-0.0361163	0.192948	0.0642769	0.126005	-0.103317	-0.0644357	0	0.193824	0.0907894	0.181362	0.271229	0.318692	0.156943	0.0335224
PSPTO_0176	LysM domain-containing protein	0	-0.167752	-0.157002	-0.28153	-0.38371	-0.796739	-0.52568	-0.554885	0	0.274436	0.413729	0.0718699	0.157429	-0.425898	-0.318021	-9.85617e-05
PSPTO_0182	lipid A biosynthesis lauroyl acyltransferase	0	-0.570885	-0.587482	-0.808909	-0.594485	-1.10468	-0.409917	-0.874308	0	-2.03923	-1.78804	-2.51979	-3.22243	-3.38252	-1.85854	-0.741553
PSPTO_0206	hypothetical protein	0	-0.312174	-0.597667	-0.793888	-0.927077	-1.14099	-1.44935	-1.06768	0	-0.0327636	-0.00638197	-0.0317045	-0.172783	-0.139954	-0.824123	-0.657792
PSPTO_0212	DNA-binding transcriptional regulator LysR	0	-0.200653	-0.263012	-0.265289	-0.2708	-0.37094	-0.526178	-0.439367	0	0.0935929	-0.069502	0.253921	0.26031	0.149155	-0.314551	0.12274
PSPTO_0213	proteic killer protein	0	-0.0208585	0.0509582	-0.273029	-0.0529837	-0.224908	-0.215626	-0.105465	0	0.166473	0.19851	0.151069	0.0369355	0.370296	0.240939	0.344079
PSPTO_0219	hypothetical protein	0	-0.181842	-0.231073	-0.476886	-0.515372	-0.524412	-0.494116	-0.600943	0	-0.689451	-0.977175	-1.74075	-2.01392	-2.93939	-2.75822	-1.37795
PSPTO_0221	HAD-superfamily hydrolase	0	0.579497	0.185416	0.29048	0.0754034	-0.0632871	-0.483963	-0.593069	0	-0.606605	-0.447081	-0.6655	-0.541077	-1.21212	-1.69193	-1.6866
PSPTO_0230	adenylate cyclase	0	-0.138292	-0.271353	-0.391898	-0.575527	-0.803446	-0.893522	-1.03154	0	0.400678	0.731812	1.27578	1.5758	1.966	2.13325	2.32524
PSPTO_0234	ribosomal protein S6 modification protein	0	0.395053	0.536925	0.665238	0.880561	1.09294	1.32058	1.47818	0	0.656982	0.82034	1.22121	1.50519	1.82035	2.19283	2.40631
PSPTO_0238	chaperonin, 33 kDa	0	1.24402	0.767084	0.964114	1.18726	1.63945	1.72672	1.97382	0	-0.147899	-0.142317	0.358778	0.576651	-0.337791	-0.184434	-0.333531
PSPTO_0240	prevent-host-death family protein	0	0.349675	-0.283984	0.324548	0.343276	0.411479	-0.387594	-0.251741	0	-0.515372	-1.34299	-0.715929	-2.94399	-1.61767	-3.34499	-2.3185
PSPTO_0256	acetylornithine deacetylase	0	-0.115311	-0.446199	-0.260485	-0.389882	-0.129594	-0.691154	-0.635931	0	0.129317	0.0823025	-0.00605216	0.0135483	0.235262	0.143679	0.19957
PSPTO_0275	DNA-binding protein	0	-9.8713e-05	-0.19352	-0.191989	-0.265238	-0.161494	-0.39496	-0.120527	0	0.193574	0.238588	0.523135	0.361616	0.297374	0.719547	1.1045
PSPTO_0309	sulfate ABC transporter permease CysT	0	-0.199383	-0.0976055	-0.118205	-0.0897085	-0.0663945	-0.267732	-0.335489	0	-0.271052	-0.208876	-0.379782	-0.437358	-0.457968	-0.671567	-0.64392
PSPTO_0314	iron ABC transporter periplasmic iron-binding protein	0	0.148462	0.387724	0.415581	0.251445	0.405193	0.6912	0.657471	0	0.502014	0.628563	0.809745	0.888806	1.02322	1.09624	1.46412
PSPTO_0316	glycine cleavage system T protein	0	0.0455962	0.60984	0.850968	1.25938	1.51167	1.87514	2.23847	0	-0.264529	-0.206964	-0.356502	-0.808214	-0.839118	-0.853509	-0.512943
PSPTO_0319	type IV pilus biogenesis protein	0	0.192501	0.269869	0.435423	0.367624	0.717518	0.831696	0.956349	0	-0.0753375	0.0763111	-0.316122	-0.521221	-0.372709	-0.464326	-0.0998007
PSPTO_0320	hypothetical protein	0	0.489499	0.374503	0.530415	0.790504	0.942877	0.938117	0.561041	0	-0.528029	-0.91341	-0.526356	-1.63849	-0.486084	-0.473945	-0.93847
PSPTO_0333	hypothetical protein	0	-0.0265872	-0.220724	-0.109539	-0.479691	-0.47012	-0.90253	-0.858179	0	0.567639	0.659866	0.422848	0.368737	-0.277164	-0.0248704	0.0880676
PSPTO_0335	sensory box histidine kinase	0	-0.177036	-0.241678	-0.338209	-0.271174	-0.214593	-0.226872	-0.508421	0	-0.687679	-0.932518	-1.58185	-2.30051	-1.79557	-2.87729	-2.02147
PSPTO_0352	nitrogen regulation protein NR(I)	0	0.334706	0.594202	0.874832	0.584365	0.504528	0.734066	0.935576	0	-0.0620202	-0.152426	0.162877	0.133905	0.249901	0.236985	-0.346842
PSPTO_0357	chorismate mutase	0	0.42414	0.421211	0.326547	0.396371	0.286337	0.122772	0.448987	0	0.0962254	0.105731	-0.191664	0.239464	0.158658	-0.318532	0.316682
PSPTO_0375	cation efflux family protein	0	0.0119565	0.0408761	0.163728	0.164081	0.282771	0.292681	0.31726	0	-0.138018	-0.206072	-0.372781	-0.649954	-0.17032	-0.581779	-0.0669892
PSPTO_0389	lipoprotein	0	0.444944	0.905075	1.27426	2.34715	3.06948	3.15765	3.85774	0	0.192166	0.289319	0.918433	0.896449	1.60428	1.74631	2.07701
PSPTO_0406	sensory box/GGDEF domain/EAL domain-containing protein	0	1.37727	2.36344	4.20678	6.22042	7.95804	9.52358	10.9308	0	-1.34665	-2.80378	-4.32524	-3.52431	-3.89491	-2.45924	-2.10423
PSPTO_0408	hypothetical protein	0	0.0563325	-0.0963318	-0.114021	-0.0481566	0.0165477	0.183353	0.0571658	0	0.083473	0.166838	0.294792	0.408656	0.494311	0.327092	0.501959
PSPTO_0413	hypothetical protein	0	0.139186	0.31705	0.389431	0.0948952	-0.0587579	-0.171302	-0.266176	0	1.39888	2.64367	3.81688	5.1931	6.18824	6.87778	7.53337
PSPTO_0419	TetR family transcriptional reguator	0	-0.195391	0.0227656	-0.234819	-0.591782	-0.747776	-0.413658	-0.70612	0	0.205554	0.483871	0.427422	0.945155	0.795464	0.965454	1.02934
PSPTO_0429	putative protein insertion permease FtsX	0	-0.108069	-0.111478	0.0166686	0.0497417	0.283296	0.0709381	0.27334	0	-0.277062	-0.364855	-0.479305	-0.382669	-0.22655	-0.750504	-0.0640377
PSPTO_0435	tRNA (guanine-N(7)-)-methyltransferase	0	0.325271	0.10804	-0.136747	-0.0889926	-0.0302609	-0.631756	-0.802102	0	-0.505165	-0.873115	-1.44586	-1.76195	-2.80526	-1.74568	-1.91464
PSPTO_0472	response regulator	0	-0.198888	-0.403569	-0.0566053	-0.508762	-0.428107	-0.381435	-0.546352	0	0.135047	0.333695	0.581302	0.499554	0.286171	0.633135	0.382596
PSPTO_0477	hypothetical protein	0	-0.0923234	-0.139513	0.174944	-0.0428895	-0.280152	-0.0494792	-0.397816	0	0.927525	0.555296	0.649057	0.65881	-0.125629	0.534499	0.693473
PSPTO_0485	LacI family transcriptional regulator	0	0.00810719	-0.0610537	-0.434396	-0.296254	-0.439035	-0.295689	-0.235281	0	-0.439269	-0.387208	-0.447102	-0.677535	-0.580861	-0.551569	-0.668751
PSPTO_0492	molybdate transport regulator ModE	0	-0.389313	-0.448235	-0.901782	-1.12207	-1.5242	-1.30659	-2.23996	0	0.390052	0.42152	0.617813	0.947669	0.756821	0.146959	0.840197
PSPTO_0505	diguanylate cyclase	0	-0.0892525	-0.258665	-0.480087	-0.733857	-0.868341	-1.16818	-1.19674	0	0.131721	0.267292	0.227226	0.257007	0.138988	0.212215	0.287563
PSPTO_0508	hypothetical protein	0	-0.0318077	-0.207446	0.0162522	-0.0358974	0.13424	0.0634112	0.0863734	0	-0.251295	-0.324281	-0.29548	-0.328223	-0.257233	-0.141082	-0.456142
PSPTO_0511	coenzyme PQQ synthesis protein C	0	0.25207	0.230251	0.271013	0.208202	0.151429	0.178305	0.111903	0	0.00468117	-0.115338	-0.41105	-0.465123	-0.418442	-0.088509	-0.259341
PSPTO_0514	coenzyme PQQ synthesis protein F	0	0.18604	0.11963	0.201924	0.291208	0.389166	0.242009	0.287072	0	-0.248154	-0.217172	-0.50843	-0.249633	-0.107162	-0.796558	-0.185102
PSPTO_0523	Fic family protein	0	0.00873725	-0.0984712	-0.173441	-0.0197123	-0.129872	-0.0645602	-0.159563	0	0.177942	-0.000127548	0.0978398	0.568153	0.132691	0.422286	0.0894035
PSPTO_0527	hypothetical protein	0	-0.0394903	-0.0805116	-0.0169515	-0.0260618	0.00146233	-0.000561195	0.125664	0	0.130139	0.103922	0.0881763	0.0123736	0.223676	0.196811	0.378409
PSPTO_0529	hypothetical protein	0	-0.101463	-0.0210611	0.0534256	-0.034137	0.0827501	-0.0488867	-0.0466774	0	0.106524	0.18695	0.241708	0.283739	0.130042	-0.021305	0.215386
PSPTO_0550	apaG protein	0	-0.086777	-0.17991	-0.323393	-0.380299	-0.406439	-0.45115	-0.674076	0	0.105341	-0.00659588	0.0695964	-0.0466822	0.0570343	-0.240792	-0.212487
PSPTO_0564	polyamine ABC transporter permease	0	-0.157876	-0.329793	-0.345532	-0.588906	-0.634638	-0.900234	-0.855435	0	-0.458834	-0.681622	-0.812806	-1.43242	-1.20039	-1.49651	-1.38885
PSPTO_0569	autotransporting lipase, GDSL family	0	-0.0108718	0.138505	0.121104	0.24318	0.00045515	0.13493	0.0178432	0	-0.0921174	-0.0760533	-0.0487765	-0.039744	-0.228931	-0.273571	-0.150397
PSPTO_0598	S-adenosylmethionine decarboxylase	0	-0.679947	-2.09177	-3.30637	-3.11325	-3.04268	-2.36919	-1.03856	0	0.0102248	-0.235615	-0.939871	-1.45587	-1.17532	-0.64521	0.590402
PSPTO_0601	short chain dehydrogenase/reductase family oxidoreductase	0	-0.00660482	0.170978	0.125453	0.171527	0.36697	0.28582	0.238673	0	-0.00452882	-0.0888945	-0.244728	-0.015688	0.139293	-0.0858188	-0.234737
PSPTO_0608	hypothetical protein	0	-0.843661	-0.648134	-0.470967	-0.119232	-0.356941	-0.38839	-0.288366	0	-2.27059	-2.24999	-2.63626	-3.08619	-2.94387	-2.15706	-2.36524
PSPTO_0653	bacterioferritin	0	-0.085817	-0.21504	-0.517912	-0.552705	-0.470085	-0.895409	-0.716272	0	-0.317761	-0.661748	-0.830447	-0.850308	-1.16762	-1.71002	-1.58876
PSPTO_0660	glycerophosphoryl diester phosphodiesterase	0	-0.119275	-0.379915	-0.156214	-0.373686	-0.0745577	-0.706281	-0.383052	0	0.233285	0.131125	0.257612	0.276133	0.353567	-0.0922845	0.464447
PSPTO_0661	glycerol-3-phosphate ABC transporter, ATP-binding protein	0	0.145936	0.147072	-0.0630084	0.105738	0.0273059	0.0624273	0.00489698	0	0.0390052	-0.298152	-0.311486	-0.522197	-0.432552	-0.792093	-0.370339
PSPTO_0680	lipoprotein	0	0.171136	0.121848	0.159121	0.184062	0.0231644	0.26965	-0.0381384	0	-0.0477685	-0.0941651	-0.111213	-0.0886293	-0.137692	-0.081173	-0.10172
PSPTO_0681	permease	0	0.187848	0.182686	0.0733698	0.150194	0.135756	0.0905626	0.0985271	0	-0.19578	-0.144297	-0.255652	-0.450383	-0.277453	-0.401859	-0.927108
PSPTO_0704	O-antigen ABC transporter, permease protein	0	0.279431	0.260913	0.494591	0.91588	0.981295	1.17934	1.28763	0	-0.0731836	-0.342216	-0.464147	-1.04845	-0.951562	-0.604042	-0.55601
PSPTO_0710	hypothetical protein	0	0.120373	0.459803	0.188573	0.170186	0.562279	0.650635	0.359807	0	-0.558485	-0.690644	-0.687222	-0.760848	-1.167	-2.37627	-1.22382
PSPTO_0728	aldehyde dehydrogenase family protein	0	-0.350143	-0.43939	-0.558093	-0.921689	-1.03944	-0.867807	-0.710813	0	0.0468274	0.243938	-0.196469	-0.325984	-0.248553	-0.0217246	-0.143439
PSPTO_0735	LrgA family protein	0	-0.0480937	0.226594	0.24312	-0.175758	0.125414	-0.240092	0.377545	0	-0.112475	-0.790303	-1.18338	-1.34	-1.45565	-1.37476	-1.02525
PSPTO_0742	MaoC-like domain protein	0	0.0485354	0.128486	0.232613	0.0898874	0.356017	0.357199	0.571431	0	-0.150692	-0.38901	-0.235267	-0.88219	-0.847394	-0.668486	-0.177383
PSPTO_0750	copper-translocating P-type ATPase	0	-0.173572	-0.276101	-0.342795	-0.357538	0.0301213	-0.237288	-0.377896	0	0.251152	0.201489	0.0371017	0.363292	0.13781	0.465595	0.371129
PSPTO_0751	hypothetical protein	0	-0.0965198	-0.149075	-0.0863451	0.105861	0.27061	0.309141	0.543399	0	-0.990343	-3.4585	-3.78185	-5.58431	-5.8281	-4.09529	-2.76757
PSPTO_0759	bmp family protein	0	-0.0236778	-0.0271697	-0.10658	-0.168402	-0.0660105	-0.216788	0.00412107	0	0.168597	0.198306	0.208483	0.349951	0.242029	0.195879	0.260518
PSPTO_0761	iron(III) dicitrate transport system, permease protein FecD	0	-0.150262	-0.00559482	0.0188676	-0.23635	-0.39338	0.0163284	-0.135215	0	0.390624	0.355688	0.314379	0.339281	0.493319	0.452172	0.594677
PSPTO_0771	TetR family transcriptional regulator	0	0.1213	-0.0694003	-0.113249	-0.273742	-0.37095	-1.07838	-0.726329	0	-0.0641862	-0.414762	-0.629941	-1.17744	-1.39973	-2.18101	-1.49238
PSPTO_0821	RND family efflux transporter MFP subunit	0	0.207151	0.0894774	0.163241	0.214324	0.265542	-0.0549529	0.0882148	0	-0.117943	-0.080163	-0.455938	-0.34439	-0.158188	-0.221417	-0.175862
PSPTO_0822	TetR family transcriptional regulator	0	0.0996662	0.0555307	-0.013179	0.109015	0.0769936	-0.099981	-0.00997698	0	0.26418	0.514586	0.491298	0.490291	0.861898	0.597106	0.135128
PSPTO_0829	clpB protein	0	0.373649	0.507554	0.548618	0.734385	1.01267	1.04621	1.09473	0	-0.613474	-1.12696	-1.98695	-3.0929	-3.0172	-2.33116	-2.18077
PSPTO_0849	hypothetical protein	0	-0.155993	-0.259759	-0.393068	-0.293867	-0.346506	-0.390409	-0.30444	0	0.0519958	0.0653333	-0.00334142	-0.0967211	0.0830149	-0.0701763	-0.192664
PSPTO_0854	hypothetical protein	0	0.332809	0.277678	0.542633	0.320927	0.501235	0.381766	0.154848	0	0.0646738	-0.138743	-0.03979	0.14713	-0.127618	-0.346309	-0.580026
PSPTO_0855	ParA family protein	0	0.129134	0.100932	0.22327	0.340552	0.481391	0.45568	0.761342	0	-0.0999908	-0.202264	-0.26	-0.420464	-0.397959	0.102319	-0.114606
PSPTO_0916	methyl-accepting chemotaxis protein	0	0.490107	0.820823	0.572729	0.610182	0.282424	0.731353	0.633763	0	-0.197663	-0.456961	-0.633041	-1.18059	-1.18406	-0.478527	-1.14851
PSPTO_0937	hypothetical protein	0	-0.0464651	-0.388397	-0.43168	-1.18156	-0.913607	-1.12156	-1.18386	0	0.0728563	0.0174105	0.441825	0.111028	-0.120541	-0.720137	-0.376391
PSPTO_0943	tellurium resistance protein TerC	0	-0.722977	-1.07919	-1.11996	-0.905198	-0.939523	-0.681439	-0.66523	0	-1.7793	-2.48842	-1.59369	-2.03044	-1.77914	-1.84009	-0.987326
PSPTO_0948	nicotinate-nucleotide pyrophosphorylase	0	-1.39163	-1.98473	-1.92693	-1.74609	-1.95759	-1.45217	-0.713859	0	-1.488	-3.84795	-3.24466	-3.35239	-3.9345	-3.65532	-2.67876
PSPTO_0949	hypothetical protein	0	-0.135984	-0.316829	-0.277513	-0.279245	-0.53864	-0.552016	-0.172197	0	0.128947	0.378407	0.350932	0.258623	0.670296	0.537807	1.02359
PSPTO_0953	DNA-binding transcriptional regulator FruR	0	0.302003	0.651479	0.897637	1.21343	1.5124	1.67	1.93638	0	0.246965	0.448774	0.724525	0.924234	1.25487	1.36888	1.87872
PSPTO_0971	sugar fermentation stimulation protein	0	0.308689	0.0686357	0.0464821	-0.171282	-0.161923	-0.392132	-0.411729	0	-0.248841	-0.319365	-0.552268	-0.798656	-0.928398	-0.447776	-0.999228
PSPTO_0996	HD domain-containing protein	0	-0.274117	-0.729335	-0.117351	-0.600792	-1.08097	-0.868121	-0.702237	0	-0.0875985	0.0684185	0.244343	-0.124939	-0.579996	-0.119031	0.220137
PSPTO_1009	isochorismatase family protein	0	0.734694	0.586211	0.370351	0.546265	0.795791	0.706568	0.55305	0	-0.363601	-0.291738	-0.00672654	-0.451054	-0.270835	-0.487428	-0.519445
PSPTO_1023	MotA/TolQ/ExbB proton channel family protein	0	-0.211335	-0.383934	-0.457137	-0.513027	-0.0297007	-0.588136	-1.17663	0	0.235952	0.0123974	-0.0455503	-0.37342	0.23057	-0.531815	-0.838277
PSPTO_1028	cellulose synthase regulator protein	0	0.19989	0.261252	0.246549	0.221583	0.213939	0.425967	0.620924	0	0.0380504	0.115212	-0.0407583	-0.166967	-0.362973	-0.1163	0.0131021
PSPTO_1037	hypothetical protein	0	-0.0400538	0.0753085	0.031481	-0.375804	-0.0474032	-0.65022	-0.245911	0	0.661787	0.616203	0.605596	0.294559	0.198465	-0.262534	-0.232183
PSPTO_1040	sensory box protein	0	0.142859	0.255235	0.0181038	0.121252	0.0804508	0.234461	-0.0627185	0	-0.29018	-0.127746	-0.858421	-1.36975	-1.76332	-1.92945	-2.24386
PSPTO_1042	transcriptional activator ChrR	0	-0.169431	-0.386011	1.04683	2.38567	3.37328	4.34033	5.22932	0	-1.34764	-2.92966	-3.99896	-2.31367	-3.09352	-2.57561	-2.68367
PSPTO_1048	membrane protein	0	-0.187376	-0.190019	-0.234285	-0.0972899	-0.142661	-0.0947497	-0.541327	0	0.027304	0.163952	0.415263	0.591117	0.122167	0.323089	-0.182934
PSPTO_1067	glycosyl transferase family protein	0	0.187372	0.032144	0.191239	0.393808	0.555918	0.73375	1.00828	0	-0.235883	-0.804748	-1.09098	-1.19784	-1.96753	-1.21259	-1.12821
PSPTO_1072	DegT/DnrJ/EryC1/StrS family aminotransferase	0	0.128639	0.0743044	0.128722	0.184695	0.137077	0.100317	-0.110261	0	-0.0980406	-0.108839	-0.105191	-0.0679197	-0.228449	-0.177117	-0.218124
PSPTO_1074	glycosyl transferase family protein	0	0.0666774	0.0920282	0.308154	0.433343	0.642468	0.832774	1.03258	0	-0.235183	-0.373312	-0.544123	-0.597793	-0.63095	-0.87774	-0.613535
PSPTO_1075	O-antigen ABC transporter, ATP-binding protein	0	-0.153244	0.0846891	0.485325	0.822549	0.888692	1.44262	1.70424	0	-0.781202	-0.854303	-1.3443	-2.21648	-2.38475	-2.56851	-0.761
PSPTO_1076	O-antigen ABC transporter, permease protein	0	0.0627696	0.0849774	0.566624	0.963967	1.54723	2.02975	2.30185	0	-0.847072	-1.52545	-1.7943	-3.025	-2.90815	-1.82837	-1.1213
PSPTO_1077	dTDP-4-dehydrorhamnose 3,5-epimerase	0	0.326995	0.0231237	0.114337	0.479007	0.822803	1.20961	1.08892	0	-0.725925	-0.911985	-1.34063	-1.76499	-0.538426	-1.40457	-0.85205
PSPTO_1078	lipopolysaccharide biosynthesis protein	0	0.202073	0.170301	0.547173	0.807387	1.061	1.24242	1.50807	0	-0.0820785	-0.466551	-1.04414	-0.943155	-1.62713	-0.762548	-0.953122
PSPTO_1107	TPR domain-containing protein	0	-0.40547	-0.662716	-0.660339	-1.12117	-0.977347	-0.986443	-2.06368	0	-1.21291	-2.35757	-2.88977	-2.32919	-3.30555	-2.81763	-2.57087
PSPTO_1118	amine oxidase, flavin-containing protein	0	-0.145399	-0.0859966	-0.152737	-0.196569	-0.244709	-0.176582	-0.356516	0	0.00943941	0.0648441	0.0306761	-0.00663913	0.089805	0.225059	-0.147423
PSPTO_1130	uracil phosphoribosyltransferase	0	-0.00879094	0.119948	0.212735	0.135689	0.0784141	-0.00189273	-0.180098	0	-0.133479	-0.0863584	-0.265223	-0.382418	-0.593583	-0.625999	-0.492642
PSPTO_1138	lipoprotein	0	-0.104787	-0.0563518	0.159962	0.21076	-0.0144901	0.22706	0.284183	0	-0.387453	-0.324177	-0.0677366	-0.565706	-0.306281	-0.53409	-0.0852904
PSPTO_1146	ribosomal RNA small subunit methyltransferase C	0	0.243391	0.422744	0.511825	0.422126	0.363568	0.133901	-0.199445	0	0.0977293	-0.337491	-0.537959	-0.674489	-1.38356	-1.9585	-2.32429
PSPTO_1173	oxidoreductase FAD/FMN-binding protein	0	-0.11282	-0.162498	-0.396483	-0.478746	-0.538003	-0.715214	-0.912314	0	0.247189	-0.0458269	0.182445	-0.00511234	0.271701	0.0686091	-0.616267
PSPTO_1203	RNA polymerase sigma-70 family protein	0	-0.0050375	-0.105916	-0.26378	-0.232029	-0.362135	-0.275237	-0.242938	0	0.0355034	-0.00765262	0.0594254	-0.0146976	-0.0166051	-0.0419089	-0.0254673
PSPTO_1215	D-isomer specific 2-hydroxyacid dehydrogenase family protein	0	0.125127	0.00291525	0.053079	0.014603	-0.0664558	-0.0670331	0.0714634	0	-0.403231	-0.358539	-0.382209	-0.302579	-0.554378	-0.655948	-0.259656
PSPTO_1224	hypothetical protein	0	0.288603	0.658059	0.563289	0.722888	0.376977	0.236463	0.200602	0	-0.0347405	-0.32687	-0.500477	0.231447	0.00955363	-0.242026	-0.623593
PSPTO_1233	alginate biosynthesis protein AlgF	0	-0.0747803	-0.147502	0.0326907	-0.362144	-0.472928	-0.680664	-0.861272	0	-0.143037	-0.478773	-0.20831	-0.511329	-0.636291	-0.985518	-1.08297
PSPTO_1245	polysaccharide deacetylase family protein	0	0.0611014	-0.662317	-0.628745	-0.661259	-0.175655	-0.420767	-1.08428	0	-1.37254	-2.28629	-2.08926	-3.32969	-2.62128	-1.99488	-1.37373
PSPTO_1265	nucleoid-associated family protein	0	-0.00595055	0.518408	0.949415	1.09012	1.59651	2.11137	2.52038	0	0.55928	0.650099	1.13203	1.81595	2.34296	2.75557	3.25137
PSPTO_1277	glycine cleavage system H protein	0	0.0638905	-0.367496	-0.331926	-0.398454	-0.54298	-0.672716	-0.292864	0	-0.342061	-0.652996	-1.26715	-1.28768	-1.49484	-1.81326	-1.39242
PSPTO_1278	sensory box protein/response regulator	0	0.110659	0.249484	0.29861	0.197768	0.197675	0.340324	0.168673	0	-0.019608	-0.0402106	-0.0745228	0.0603676	-0.311706	-0.202414	-0.348207
PSPTO_1280	transcriptional regulator TyrR	0	-0.220545	-0.464389	-0.430096	-0.472877	-0.812456	-0.855509	-0.97252	0	-1.05281	-1.54565	-2.51725	-3.5838	-3.17052	-2.60307	-1.95767
PSPTO_1281	hypothetical protein	0	-0.190135	0.302544	-0.0491474	-0.255256	-0.377848	-0.355554	0.280562	0	0.339291	0.491983	0.189582	-0.0741712	-0.0998317	0.319262	0.500076
PSPTO_1289	glucokinase	0	0.178846	0.384742	0.45859	0.631206	1.02528	1.19355	1.36415	0	0.563275	0.884754	1.05237	1.61092	1.67782	1.92007	2.28328
PSPTO_1292	glucose ABC transporter, periplasmic glucose-binding protein	0	-0.0348842	0.293104	0.481583	0.761411	1.1377	1.4707	1.70627	0	0.446155	1.13188	1.56045	2.07538	2.523	2.72081	2.99767
PSPTO_1293	glucose ABC transporter permease	0	0.269309	0.492303	0.816169	1.17522	1.37913	1.66839	1.9197	0	0.45442	0.912472	1.41813	1.7477	2.2294	2.59052	3.04059
PSPTO_1294	glucose ABC transporter permease	0	0.461104	0.538202	0.844306	1.14893	1.53229	1.61029	1.93351	0	0.537858	1.0708	1.47783	1.93395	2.28991	2.58738	3.1003
PSPTO_1295	glucose ABC transporter ATP-binding protein	0	-0.208861	-0.184432	0.302076	0.421354	0.756449	1.05467	1.20528	0	0.64803	1.08623	1.30026	1.28644	1.85841	2.21612	2.54088
PSPTO_1323	chemotaxis protein CheV	0	0.500321	0.590687	0.299103	0.046585	-0.118838	0.579936	-0.132085	0	-0.92907	-1.30837	-1.99103	-2.37365	-3.27558	-2.47913	-1.70556
PSPTO_1331	acetyltransferase	0	-0.302426	-0.286701	-0.507666	-0.296402	-0.475996	-0.308482	-0.259547	0	0.347469	0.34402	0.462124	0.428226	0.754102	0.736336	0.692023
PSPTO_1342	hypothetical protein	0	-0.0235676	-0.00145854	0.0213284	0.0838535	0.0768431	-0.138101	0.112474	0	-0.290039	-0.294683	-0.174388	-0.238308	-0.299447	-0.295805	-0.0850759
PSPTO_1346	sensory box/GGDEF domain protein	0	-0.17669	0.216021	0.0930866	-0.261956	-0.195318	-0.382417	0.104648	0	0.200537	0.25712	0.371699	0.259928	0.583091	0.0836744	0.611735
PSPTO_1367	GNAT family acetyltransferase	0	-0.109217	-0.289495	-0.266917	-0.169402	-0.0422369	-0.0466333	-0.232923	0	0.184881	0.135945	0.261545	0.426586	0.30328	-0.00759892	0.535557
PSPTO_1368	lipoprotein	0	0.0756489	0.0684224	0.110214	0.0699275	0.0266246	0.0169022	0.110816	0	0.228999	0.451589	0.412715	0.247571	0.296598	0.239324	0.43224
PSPTO_1374	type III chaperone ShcM	0	0.421732	0.414052	0.688455	0.700999	1.03021	1.04154	1.26839	0	-0.324213	-0.484398	-0.906757	-0.245808	-0.455811	-1.77655	-1.48804
PSPTO_1376	type III chaperone ShcE	0	-0.405843	-0.392151	-0.710059	0.00501484	-0.562709	-0.0169082	-0.735107	0	0.230111	0.127793	0.585984	1.36779	1.31538	1.51484	1.50208
PSPTO_1381	type III helper protein HrpA1	0	0.749614	1.6097	2.21027	2.8838	3.50527	4.05541	4.82773	0	0.550828	1.11789	1.58101	2.22658	2.64949	2.98071	3.28445
PSPTO_1392	type III secretion protein HrcU	0	-0.0343038	0.0756822	-0.0644474	0.101286	0.0490052	-0.0602781	0.0834055	0	0.14784	0.130605	0.416504	0.476978	0.395647	0.260106	0.453965
PSPTO_1409	hypothetical protein	0	0.0250822	0.0877081	0.0615584	0.110761	0.0642408	0.0897686	-0.0138683	0	-0.00657457	-0.16771	-0.133502	-0.0204111	-0.317822	-0.112515	-0.208763
PSPTO_1436	hypothetical protein	0	0.0259179	0.158752	0.0642632	0.289163	-0.344638	0.0965795	0.338821	0	-0.27864	-0.656339	-0.916822	-1.27092	-1.37217	-2.05433	-0.748053
PSPTO_1437	PQQ enzyme repeat domain-containing protein	0	-0.37939	-0.623159	-1.00512	-0.933951	-1.42909	-1.61632	-1.44275	0	-0.189304	-0.261109	-0.547315	-0.42389	-0.976447	-0.746208	-0.249099
PSPTO_1456	multicopper oxidase	0	0.359002	0.54894	0.729959	1.06969	1.25671	1.54891	1.71142	0	0.103556	-0.003882	0.445464	0.649366	0.988627	0.750315	1.14101
PSPTO_1470	hypothetical protein	0	-0.00400906	0.0799878	-0.0302794	0.0601741	0.0790452	0.187474	0.193784	0	-0.255215	-0.380105	-0.643084	-0.705093	-0.628261	-1.25682	-1.19164
PSPTO_1486	hypothetical protein	0	0.253419	0.483969	0.398054	0.477101	0.26726	0.194051	0.669117	0	0.146813	-0.511238	-0.460483	-0.0491005	0.079508	-0.502645	-0.17809
PSPTO_1487	hypothetical protein	0	-0.0130481	-0.39058	-0.458034	-0.407276	-0.214297	-0.372062	-0.343257	0	0.0332383	0.618194	0.161464	0.73583	0.530981	-0.0955308	0.396114
PSPTO_1493	methyl-accepting chemotaxis protein	0	0.301213	0.25659	0.140537	0.106322	0.273819	0.418911	0.594805	0	-0.286589	-0.287572	-0.431025	-0.389206	-0.872688	-0.678531	-0.349662
PSPTO_1496	chemotaxis protein CheW	0	0.666544	0.42684	0.546231	0.773325	1.06991	1.36038	1.42875	0	-1.07601	-2.08592	-3.11785	-3.52878	-4.21066	-1.78307	-2.27928
PSPTO_1498	protein-glutamate methylesterase CheB	0	0.736606	0.913089	1.8367	2.66608	3.59368	4.37919	5.4446	0	-0.530359	-1.40638	-1.55185	-2.13049	-1.91004	-1.82875	-1.25515
PSPTO_1527	cysteine sulfinate desulfinase	0	-0.321587	-0.591098	-0.618286	-0.616712	-0.822256	-1.04114	-0.998167	0	-0.945734	-1.00475	-1.39399	-2.05592	-2.17276	-2.87123	-1.66835
PSPTO_1563	protein-L-isoaspartate O-methyltransferase	0	0.204843	0.571959	0.308376	0.398314	0.58737	0.412415	-0.0710084	0	-0.115007	-0.739348	-0.406351	-0.00531294	-0.672151	-0.347728	-0.699455
PSPTO_1565	RNA polymerase sigma-38 factor	0	0.176596	0.00351791	0.0992806	-0.149363	-0.356808	-0.402485	-0.411649	0	-0.316096	-0.663017	-0.873057	-0.94765	-1.63797	-1.61933	-0.864164
PSPTO_1581	hypothetical protein	0	-0.128285	-0.36799	-0.225429	-0.305936	-0.670669	-0.443402	-0.502424	0	0.231833	-0.0372582	0.359674	0.141581	0.17546	0.756868	0.835312
PSPTO_1582	short-chain dehydrogenase/reductase family oxidoreductase	0	-0.0355457	-0.0496513	-0.0690262	-0.0867622	-0.114001	0.086074	-0.174075	0	0.149055	0.0230138	-0.0383678	0.193976	0.0831196	0.201964	0.0727138
PSPTO_1589	lipoprotein	0	-0.237194	-0.404326	-0.0856743	-0.311098	-0.380547	-0.209434	-0.309174	0	0.0188554	0.111043	0.217866	0.166969	0.15585	0.541688	0.00306699
PSPTO_1591	hypothetical protein	0	0.0118681	-0.664622	-0.295393	-0.593067	-0.755909	-0.761514	-1.92087	0	0.583711	-0.366963	0.481091	0.249901	0.0240118	-0.544725	-1.38201
PSPTO_1602	cytosine deaminase	0	0.108965	-0.0306252	-0.495705	-0.348877	-0.536748	-0.214728	-0.678572	0	0.68908	0.138736	0.477921	0.692211	-0.23374	1.18851	0.184895
PSPTO_1623	hypothetical protein	0	0.152639	-0.151299	-0.104834	-0.28373	-0.451684	-0.52969	-1.00249	0	-0.276605	-1.10225	-1.03547	-1.55332	-1.6511	-2.26226	-1.14823
PSPTO_1632	GNAT family acetyltransferase	0	0.0969458	0.0729219	0.388316	0.139164	0.210521	-0.20349	-0.108735	0	-0.406821	-0.55562	-0.404623	-0.300309	-0.402315	-0.606237	-0.297077
PSPTO_1643	hypothetical protein	0	0.0387697	0.300012	0.349195	0.364708	0.400158	0.413053	0.229591	0	-0.294734	-0.190198	-0.206466	-0.0913769	-0.41544	-0.247288	0.0362629
PSPTO_1645	MarR family transcriptional regulator	0	-0.308188	-1.43425	-1.50203	-2.61968	-1.08981	-2.90516	-2.07018	0	0.399867	0.273989	-0.418522	-2.00587	0.230106	-0.71787	-0.396106
PSPTO_1647	lipoprotein	0	0.654759	0.701163	0.575826	0.54419	0.643574	0.700602	0.923316	0	-0.432395	-0.0112376	-0.396442	-0.266809	-0.738332	-0.128129	-0.906762
PSPTO_1653	hypothetical protein	0	-0.0423347	0.0498651	-0.0521802	0.200328	0.0626647	0.132867	0.121785	0	0.078741	0.199578	0.128095	0.255771	0.296813	0.266184	0.199414
PSPTO_1655	hypothetical protein	0	-0.142357	-0.27159	-0.251739	-0.515665	-0.850296	-0.365774	-0.656715	0	0.318932	0.273907	0.881488	0.266409	0.581623	0.88729	-0.239301
PSPTO_1660	helicase/SNF2 family domain protein	0	-0.0812048	-0.0238457	-0.0742926	-0.0292368	-0.125309	-0.208348	-0.145691	0	0.0568752	0.18026	0.0788187	0.156281	0.117078	0.0446148	0.0776395
PSPTO_1678	hypothetical protein	0	-0.0578761	0.106289	0.182353	0.250161	0.0788895	0.126924	-0.139541	0	0.475458	0.473014	0.366541	0.725868	0.907695	0.592553	0.689065
PSPTO_1679	transcriptional regulatory protein PhoP	0	-0.932661	-1.15428	-0.756716	-0.691231	-1.49636	-1.65219	-2.00657	0	0.0513656	0.299909	0.612927	1.59737	1.45549	1.59829	1.51752
PSPTO_1680	sensor protein PhoQ	0	0.0983485	-0.154545	-0.194249	-0.183801	-0.328906	-0.205577	-0.245259	0	0.201329	0.445377	0.70392	0.851074	0.964392	1.05998	1.14235
PSPTO_1693	23S rRNA m(5)U1939 methyltransferase	0	-1.03684	-1.45089	-1.81253	-2.2741	-3.16427	-2.92872	-3.22968	0	-0.98138	-0.369553	-0.549336	-0.115117	-0.980672	-1.38409	-1.46503
PSPTO_1694	GTP pyrophosphokinase	0	0.0430023	0.407517	0.687227	1.14905	1.6461	2.06548	2.38244	0	-0.289188	-0.522255	-0.808228	-1.06572	-0.843119	-0.774937	-0.40992
PSPTO_1698	hypothetical protein	0	0.172406	0.182424	0.280976	0.187651	-0.00588048	0.276853	0.157556	0	-0.305714	-0.783529	-1.0684	-1.84069	-1.64665	-1.59455	-1.14221
PSPTO_1718	transporter	0	0.0547402	0.175478	0.0939849	0.17359	0.274452	0.0834304	0.0740237	0	-0.132132	-0.134171	0.0140461	-0.160469	-0.138934	-0.234104	-0.21128
PSPTO_1720	outer membrane protein	0	0.0723678	0.359466	0.792818	1.10867	1.43099	1.84642	2.07889	0	-0.213375	-0.56103	-0.637787	-1.32257	-1.37968	-1.56437	-1.36442
PSPTO_1727	hypothetical protein	0	-0.812122	-0.562124	-0.729046	-0.624091	0.0210244	0.0644686	0.0577023	0	-1.70123	-4.92885	-5.4999	-6.42275	-5.72972	-3.90975	-2.53116
PSPTO_1732	hypothetical protein	0	0.0300846	-0.283399	-0.641427	-0.333319	-1.6145	-0.720407	-1.90017	0	0.886641	1.88464	4.14361	5.1068	6.36651	7.49437	8.07961
PSPTO_1734	putative rhodanese-related sulfurtransferase	0	-0.298707	-0.20326	-0.190017	0.133523	0.469632	0.570594	0.786087	0	-1.55004	-2.19716	-2.30404	-2.51145	-2.66758	-1.90083	-1.40359
PSPTO_1737	sensory box/GGDEF domain/EAL domain-containing protein	0	0.093166	0.107794	0.24201	0.27872	0.431111	0.286219	0.533953	0	-0.11474	-0.250603	-0.353575	-0.534594	-0.680825	-0.627066	-0.648813
PSPTO_1751	integration host factor subunit beta	0	-1.8682	-4.01292	-4.39544	-3.96525	-4.08338	-3.64168	-2.87884	0	-0.490618	-2.19683	-1.77371	-2.67585	-3.03695	-2.10232	-1.043
PSPTO_1755	glycoside hydrolase family protein	0	-0.338477	-0.22916	1.06268	1.8732	2.44406	2.82779	3.37096	0	-1.39088	-0.988188	-3.80131	-3.5802	-3.62866	-1.7683	-0.3678
PSPTO_1756	nucleotide sugar epimerase/dehydratase WbpM	0	0.0929117	0.229373	0.748838	1.18287	1.67847	2.04761	2.47775	0	-0.601245	-0.979708	-1.56313	-1.59846	-1.84336	-2.32628	-1.58899
PSPTO_1770	LysR family transcriptional regulator	0	-0.707686	-0.636125	-0.774041	-1.21979	-0.562987	-0.461914	-0.602588	0	0.373202	0.48823	-0.089252	0.383545	0.424731	-0.345051	0.727046
PSPTO_1771	hypothetical protein	0	-0.695168	-0.326268	-0.399096	-0.560799	-0.375764	-0.68546	-0.517131	0	1.14625	1.5453	1.56759	1.5305	1.34241	1.80883	1.02936
PSPTO_1778	heat shock protein HtpX	0	0.609368	0.868374	1.45162	1.72885	2.29491	2.64246	3.00822	0	0.0330944	0.387445	0.709957	0.645513	0.845431	1.30988	1.35309
PSPTO_1792	rhodanese-like domain-containing protein	0	-0.147894	-0.174501	-0.117618	-0.263191	0.00234323	-0.0381228	-0.041583	0	0.0977308	0.316745	0.199975	0.407409	0.439127	0.790538	0.64705
PSPTO_1793	hypothetical protein	0	-0.158772	-0.170935	-0.43966	-0.286776	-0.526943	-0.360609	-0.201666	0	0.28032	0.106783	0.100283	0.339198	-0.325589	0.230141	0.337857
PSPTO_1808	hypothetical protein	0	0.527893	0.477295	0.328274	0.785895	0.599187	0.709405	0.198397	0	-0.262314	-0.503452	-0.186079	0.18747	0.219438	-0.826063	-1.69412
PSPTO_1817	aromatic amino acid permease	0	0.105607	-0.0125122	-0.000953943	0.0867366	0.056584	0.163138	-0.0711548	0	0.232118	0.25673	0.265913	0.42675	0.196543	0.498181	0.501405
PSPTO_1826	arginine/ornithine ABC transporter, periplasmic arginine/ornithine-binding protein	0	0.25733	0.083723	0.0969622	0.0772738	0.18731	0.106351	0.251973	0	0.268113	0.346893	0.503008	0.443021	0.483286	0.470367	0.519097
PSPTO_1843	aspartate kinase	0	0.231537	0.0884205	0.401089	-0.0367046	-0.605046	0.59495	-0.220508	0	-0.304974	-0.6577	-2.00842	-2.3284	-2.34722	-2.32707	-0.971187
PSPTO_1848	hypothetical protein	0	0.788094	0.888484	1.18433	1.31742	1.47599	1.43843	1.07801	0	-0.104045	-0.908167	-1.76489	-0.446616	-1.44694	-1.13297	0.10182
PSPTO_1854	hypothetical protein	0	-0.223849	-0.258452	-0.558165	-0.0487179	-0.277754	0.0888173	0.0461414	0	0.134638	0.057591	-0.0743675	0.471804	0.395428	0.357209	0.881386
PSPTO_1855	TonB-dependent receptor	0	0.104483	0.173608	0.176944	0.155716	0.204294	0.433711	0.43616	0	0.231108	0.268298	0.294672	0.518858	0.547911	0.624779	0.637751
PSPTO_1871	cytosine/purines uracil thiamine allantoin permease	0	-0.0877859	-0.019876	0.242714	0.010463	-0.0533692	0.0659479	0.0149169	0	0.159357	0.363656	0.431249	0.556624	0.543265	0.379621	0.289954
PSPTO_1882	peptidase, M20/M25/M40 family	0	-0.185139	-0.275358	-0.437472	-0.336022	-0.358571	-0.596261	-0.410072	0	0.214801	0.00173586	0.0997859	-0.264887	-0.106181	0.0825373	0.0349739
PSPTO_1884	hypothetical protein	0	-0.0926065	-0.102513	-0.263293	-0.0866883	-0.0971674	-0.0176089	-0.400716	0	0.220839	0.128043	0.32425	0.454424	0.355432	0.390681	0.432258
PSPTO_1896	cytochrome b561 family protein	0	-0.224787	-0.374475	-0.408778	-0.672189	0.0850195	-0.149871	0.230023	0	0.0846756	0.17249	0.125658	0.948593	0.655836	0.69989	1.01056
PSPTO_1905	hypothetical protein	0	0.686585	0.496572	0.543892	0.81796	0.676413	0.731253	1.33004	0	0.117577	-0.252675	-0.243277	-0.90746	-0.0538786	-0.29261	-0.246487
PSPTO_1911	response regulator/TPR domain protein	0	0.237296	0.516206	0.517177	1.19439	1.1361	1.16935	1.19494	0	-0.807024	-1.63954	-3.72287	-3.83136	-3.14341	-2.73065	-2.04958
PSPTO_1912	sensor histidine kinase	0	0.404693	0.515303	0.446218	1.08485	1.26171	1.43607	1.45732	0	-0.695516	-1.31191	-1.72968	-3.40841	-4.95487	-2.24857	-2.71273
PSPTO_1914	short chain dehydrogenase/reductase family oxidoreductase	0	0.337587	0.230385	0.423043	0.52684	0.66272	0.629763	0.776414	0	-0.0546234	-0.1243	-0.57953	-0.373787	-0.915115	-0.258171	-0.932657
PSPTO_1915	transferase, hexapeptide repeat protein	0	0.313101	0.396237	0.63076	0.781829	0.916654	1.13857	0.91874	0	-0.290222	-0.981955	-1.19947	-0.941232	-0.948313	-1.06026	-1.78259
PSPTO_1921	glutamine synthetase	0	-0.352187	-0.473567	-0.583062	-1.12713	-1.25048	-1.14547	-1.45832	0	0.0679904	-0.0836346	0.240824	0.0195296	-0.457993	-1.01813	-0.171038
PSPTO_1927	chemotaxis protein CheV	0	-0.22043	-0.574875	-0.623048	-0.75252	-0.905029	-1.09968	-1.03248	0	-0.880333	-1.33141	-1.8663	-2.18216	-2.33237	-1.88804	-1.70908
PSPTO_1935	basal-body rod modification protein FlgD	0	-0.62769	-1.30951	-1.50588	-1.17629	-1.63112	-1.30203	-1.15707	0	-0.218159	0.335607	0.978722	1.83625	2.48393	3.55796	3.89045
PSPTO_1946	glycosyl transferase family protein	0	0.0172207	0.0309628	-0.0336344	-0.0537823	0.0833965	-0.0905199	-0.0532159	0	-0.459956	-0.792622	-1.23571	-1.46961	-1.95313	-1.36546	-1.08077
PSPTO_1948	3-oxoacyl-(acyl-carrier-protein) synthase III	0	0.381075	1.07605	1.27851	1.41697	1.83816	2.13201	2.43914	0	0.08388	-0.401151	-0.316802	-0.387345	-0.92945	0.226721	-0.201875
PSPTO_1956	sigma-54 dependent transcriptional regulator/response regulator FleR	0	-0.163427	-0.810184	-1.22575	-1.42876	-1.27772	-1.45669	-2.10003	0	-1.11049	-2.51667	-3.00435	-3.28007	-3.17153	-2.67675	-2.55765
PSPTO_1980	chemotaxis protein CheY	0	0.182824	0.467249	0.976583	2.00401	3.03244	3.5666	3.69518	0	-2.89565	-4.53642	-5.62933	-5.33071	-4.51827	-2.90726	-1.62869
PSPTO_1982	chemotaxis sensor histidine kinase CheA	0	-0.370769	-1.06361	-1.08391	-0.951943	-0.467732	-0.568042	-1.2449	0	-3.33178	-3.93545	-5.14594	-5.34351	-3.63121	-2.98053	-2.39738
PSPTO_1986	ParA family protein	0	-0.0374423	-0.445951	-0.294729	-0.0238356	0.188249	0.386897	0.514573	0	-1.32564	-2.09177	-2.69165	-4.62563	-3.31515	-3.03659	-1.95269
PSPTO_1987	chemotaxis protein CheW	0	0.343673	-0.0363224	-0.057888	0.0510101	0.112692	-0.0529071	-0.978094	0	-1.70586	-2.36234	-4.90589	-4.41348	-4.92945	-2.32317	-2.61547
PSPTO_1993	oxygen-independent coproporphyrinogen III oxidase	0	0.14262	0.25042	0.524813	0.540944	0.604578	0.643131	1.01215	0	0.510494	0.794819	0.913643	1.23818	1.44701	1.38695	1.67688
PSPTO_2009	hypothetical protein	0	-0.101699	0.1492	-0.245626	0.0889657	0.165319	-0.259613	0.0847336	0	0.372861	0.152054	0.325015	0.473134	0.604481	0.712674	0.801849
PSPTO_2033	lipoprotein	0	0.0592499	-0.193201	-0.0850457	-0.205346	-0.307043	-0.0762151	-0.310169	0	0.25758	0.269871	0.168428	0.242325	0.141406	0.0956241	-0.0066889
PSPTO_2038	hypothetical protein	0	0.69007	-0.000116932	0.0293031	-0.183105	-0.689394	-0.475106	-1.67085	0	-0.671813	-1.53336	-1.98051	-1.57383	-2.80501	-3.11013	-1.92972
PSPTO_2040	HemK family modification methylase	0	0.0864913	0.163955	0.283239	0.248847	0.479401	0.386152	0.813496	0	0.544809	0.721813	0.963127	1.46527	1.80359	1.74039	2.23607
PSPTO_2057	hypothetical protein	0	-0.370946	-0.432809	-0.519314	-0.447913	-0.268287	-0.438805	-0.0810701	0	-0.133948	-0.108797	-0.0189903	-0.193721	-0.109911	-0.393101	0.0944164
PSPTO_2059	hypothetical protein	0	0.158821	0.0497055	0.151182	0.158729	0.1274	0.147852	0.0715849	0	0.236655	0.433832	0.336902	0.413588	0.480788	0.386619	0.202702
PSPTO_2060	hypothetical protein	0	-0.769266	-0.820928	-1.64715	-1.00361	-1.21316	-1.47794	-1.48541	0	0.0203898	-0.239409	-0.319202	-0.568554	-0.851373	-0.610657	-0.316554
PSPTO_2076	hypothetical protein	0	0.268351	0.4623	0.319807	0.534817	0.603208	0.536629	0.478118	0	-0.143635	-0.0878041	-0.0675529	-0.308676	0.216342	0.00781713	0.0168572
PSPTO_2080	hypothetical protein	0	0.218271	0.284679	0.147967	0.362715	0.600492	0.690021	0.870452	0	-0.234914	-0.187075	-0.419668	-0.419034	-0.298969	0.0760751	-0.613037
PSPTO_2123	sensor histidine kinase	0	-0.101764	-0.220248	-0.267903	-0.922436	-0.795646	-0.491351	-0.408419	0	0.618394	0.150663	0.25144	0.763118	0.162475	0.39108	-0.0433825
PSPTO_2129	sensory box histidine kinase/response regulator	0	-0.243946	-0.203308	-0.239773	-0.185269	-0.243353	-0.271487	-0.0500894	0	0.156395	0.326482	0.536692	0.814615	0.610976	0.346993	0.49425
PSPTO_2132	hypothetical protein	0	-0.106892	-0.322717	-0.377846	-0.336217	-0.207505	-0.441607	-0.652408	0	-0.0464233	0.0444361	0.0285042	-0.0171397	0.0498396	0.284384	-0.0469422
PSPTO_2141	cation ABC transporter substrate-binding protein	0	-0.0696439	-0.246793	-0.240595	-0.159626	-0.116404	-0.462886	-0.263105	0	0.265034	0.476633	0.208299	0.584759	-0.00484957	-0.197141	0.559353
PSPTO_2164	excinuclease ABC subunit B	0	0.237516	0.284372	0.0586964	0.100237	0.182498	0.0590332	0.0390257	0	-0.124759	-0.33113	-0.596889	-0.744748	-0.901233	-1.10823	-1.13025
PSPTO_2173	isopropylmalate isomerase large subunit	0	-0.167886	-1.32032	-0.745546	-2.02144	0.170283	-0.301861	-0.187202	0	-3.98114	-4.05593	-3.92648	-4.05955	-4.02152	-2.25321	-0.902209
PSPTO_2212	sensor histidine kinase/response regulator	0	0.018215	0.0113977	0.123799	0.0551597	0.141478	0.0151095	0.106013	0	-0.037577	-0.0772172	-0.242877	-0.347917	-0.103583	-0.391786	-0.179953
PSPTO_2222	sensor histidine kinase	0	1.49624	3.17247	4.6104	5.92924	7.28302	8.44639	9.68607	0	2.022	4.22024	7.5063	9.47167	11.5484	13.5853	15.1738
PSPTO_2225	autotransporter	0	0.0451356	0.100556	0.0854746	0.140923	0.018451	0.144121	0.14506	0	-0.113294	-0.203616	-0.115113	-0.101418	-0.185384	-0.417293	-0.455379
PSPTO_2232	hypothetical protein	0	-0.0976215	-0.103118	-0.114052	-0.249547	-0.226094	-0.26075	-0.35514	0	0.158206	0.074463	0.016269	0.146273	0.18783	-0.0446111	0.189493
PSPTO_2253	hypothetical protein	0	0.283916	0.387076	0.099173	0.293372	0.305776	0.278535	-0.0260334	0	-0.105973	-0.14685	-0.219321	-0.429692	-0.434883	-1.12975	-0.515635
PSPTO_2257	DoxD-like family protein	0	-0.462329	-0.0741955	-0.638637	-0.666101	-1.57582	-1.41925	-0.760966	0	0.267878	0.294875	0.578202	-0.316415	0.374885	-0.426023	0.285477
PSPTO_2270	ErfK/YbiS/YcfS/YnhG family protein	0	0.0487903	0.27591	0.172664	0.171911	0.313589	0.464209	0.333934	0	0.14993	0.484057	0.825216	1.14177	1.191	1.42717	1.52914
PSPTO_2275	phospho-2-dehydro-3-deoxyheptonate aldolase	0	-1.23096	-2.60623	-5.42247	-6.71778	-6.11589	-5.50725	-4.26397	0	-0.438059	-1.08417	-2.07048	-1.49302	-2.8165	-3.68784	-1.92747
PSPTO_2286	GntR family transcriptional regulator	0	-0.0702782	-0.0161046	0.548651	0.236609	0.495117	-0.0695211	-0.059129	0	0.740692	0.591377	0.899506	0.62908	0.778634	1.03925	0.278097
PSPTO_2287	methylisocitrate lyase	0	-0.283246	-0.29363	-0.38569	-0.416379	-0.469749	-0.316847	-0.402528	0	0.0925049	0.164911	-0.0217389	0.0968272	-0.174662	0.232253	0.130211
PSPTO_2297	membrane protein	0	-0.0586902	0.214629	0.225684	0.26733	0.646281	0.334321	0.305211	0	-0.615584	-0.679447	-0.757395	0.247147	-0.652345	-0.755821	-0.655301
PSPTO_2311	23S rRNA m(2)G2445 methyltransferase	0	-0.18229	-0.222921	-0.150909	-0.176678	-0.286069	-0.470952	-0.628215	0	0.300249	0.00887784	-0.0283354	0.0712204	0.158559	0.244995	-0.250029
PSPTO_2314	D-alanyl-D-alanine carboxypeptidase	0	0.313519	0.618913	0.470927	0.9098	0.815939	0.754098	0.581539	0	-0.304085	-0.26784	-1.24437	-2.57853	-1.82082	-2.09434	-0.66185
PSPTO_2317	hypothetical protein	0	0.200589	0.239309	0.285253	0.175622	0.182875	0.272541	0.159865	0	-0.0534722	-0.171338	-0.0259404	-0.431518	-0.367444	-0.241928	0.105128
PSPTO_2333	hypothetical protein	0	-0.733554	-1.05152	-0.927812	-1.31754	-1.24384	-1.37024	-0.974545	0	0.170283	-0.775683	-0.070461	0.645904	0.284605	0.54078	0.237741
PSPTO_2334	hypothetical protein	0	0.319265	0.0711889	0.084227	-0.0996815	0.0839283	0.0379742	-0.380702	0	-0.205853	-0.413692	-0.236435	-0.491176	-0.153609	-0.520818	-0.414257
PSPTO_2335	exopolysaccharide production protein ExoZ	0	0.0117689	-0.244063	-0.381209	-0.454432	-0.388711	-0.612665	-0.395559	0	0.218846	-0.0818038	0.21106	0.226396	-0.12004	-0.209305	0.0882007
PSPTO_2341	3-carboxy-cis,cis-muconate cycloisomerase	0	-0.2455	-0.19748	-0.0476766	-0.307729	-0.304933	-0.334249	-0.128709	0	-0.52696	-0.683055	-0.795111	-1.08059	-0.913647	-1.0546	-0.894855
PSPTO_2343	outer membrane porin, OprD family	0	0.286664	0.117346	0.211973	0.226281	0.0468957	0.166713	0.414997	0	0.0364726	-0.0211084	-0.0853704	-0.273523	-0.0669392	-0.319273	0.132345
PSPTO_2351	molybdopterin-guanine dinucleotide biosynthesis protein MobA	0	-0.294561	-0.322044	-0.211676	-0.342694	-0.197183	-0.631493	-0.864055	0	-0.893582	-1.62689	-2.59657	-3.68341	-3.07477	-3.35079	-2.27941
PSPTO_2352	molybdenum cofactor biosynthesis protein B	0	-0.269139	-0.12559	-0.600882	-0.329903	-1.05278	-1.27401	-1.28001	0	-1.36668	-1.50552	-2.64652	-3.07126	-3.58247	-4.22201	-2.45372
PSPTO_2362	methionine aminopeptidase	0	0.121786	0.16417	0.0621992	0.143586	0.0814934	0.222086	0.324693	0	-0.0166933	-0.153345	-0.225975	-0.37879	-0.444873	-0.24399	-0.603721
PSPTO_2364	endonuclease I	0	0.326871	0.160279	0.398307	0.373224	0.306267	0.101576	0.0298812	0	0.030515	0.175982	0.0656418	0.264585	-0.0379591	-0.223801	-0.214281
PSPTO_2374	hypothetical protein	0	-0.148237	-0.170227	-0.0768966	0.15514	0.0577488	0.00984665	0.117768	0	-0.222713	-0.528618	-0.70064	-0.608898	-0.852344	-0.955325	-0.769379
PSPTO_2376	cold shock domain family protein	0	0.317552	0.236532	-0.437041	-0.288179	0.137457	0.106479	-0.0317935	0	-0.571974	-0.85202	-1.36924	-1.97485	-1.64977	-2.13799	-0.975358
PSPTO_2377	hypothetical protein	0	0.0050879	-0.192087	-0.49135	-0.0609227	0.227722	-0.0337875	0.306455	0	-0.927773	-1.06318	-3.33859	-5.05193	-3.22883	-2.6902	-2.91251
PSPTO_2399	ribose ABC transporter periplasmic ribose-binding protein	0	0.299007	-0.208458	0.615995	0.689724	0.6464	0.753215	0.58369	0	-0.357185	-0.364146	-0.341839	-0.7409	-0.434218	0.104626	0.11969
PSPTO_2413	urease accessory protein UreE	0	0.668077	0.713755	0.370929	-0.00474926	0.275928	-0.478686	-0.180808	0	-0.781455	-1.1425	-0.639435	-3.83726	-1.69187	-2.41683	-0.808855
PSPTO_2421	amidase	0	0.164608	-0.0238369	-0.0816466	-0.11752	-0.277274	-0.164493	-0.201831	0	0.0307681	-0.239621	-0.17635	-0.243603	-0.536366	-0.521581	-0.534005
PSPTO_2425	monooxygenase, NtaA/SnaA/SoxA family	0	0.089794	0.100727	0.054844	-0.0258798	0.136566	0.089911	0.289363	0	-0.263269	-0.131868	-0.142035	-0.448084	-0.472501	-0.698161	0.0822209
PSPTO_2430	pyridoxal-phosphate dependent enzyme family protein	0	0.443327	0.245014	0.443886	0.436106	0.342111	0.251977	0.282707	0	-0.271873	-0.444751	-0.0865364	0.0654844	-0.2701	-0.89919	-0.443588
PSPTO_2442	chemotaxis protein CheW	0	0.0682924	0.19654	0.305322	0.247401	0.232505	0.20888	0.0439139	0	-0.184002	-0.154375	-0.224045	-0.0924508	-0.231975	-0.623339	-0.345596
PSPTO_2444	GNAT family acetyltransferase	0	0.238265	0.169409	0.221044	0.296873	0.185552	0.216503	0.07791	0	-0.0589579	-0.0619444	-0.160006	-0.329485	-0.187459	-0.260408	-0.302761
PSPTO_2447	LysR family transcriptional regulator	0	0.126375	0.09115	0.0528138	0.0456803	-0.0117106	0.21915	-0.0133449	0	-0.100881	-0.367006	-0.406953	-0.867347	-1.05496	-0.947695	-0.827241
PSPTO_2448	methyl-accepting chemotaxis protein	0	0.230824	0.282469	0.141615	0.287993	0.231451	0.336654	0.203624	0	-0.0134598	-0.0753489	-0.0541679	-0.0861301	-0.263185	-0.306601	-0.109756
PSPTO_2450	sarcosine oxidase, alpha subunit	0	-0.0954133	-0.0730279	-0.00579149	-0.0900722	-0.0722864	0.107389	0.116514	0	0.243831	0.15316	0.175481	0.0425214	0.175258	0.147391	0.340733
PSPTO_2452	sarcosine oxidase, beta subunit	0	0.128389	0.188284	0.24474	0.444311	0.17689	0.364408	0.295829	0	-0.188618	-0.0683868	-0.371994	-0.696214	-0.542872	-0.261212	-1.08227
PSPTO_2469	hypothetical protein	0	-0.367323	-0.67843	-0.926921	-1.27862	-1.51193	-1.219	-0.964777	0	0.52201	0.415732	-0.403333	0.857585	0.271416	0.513909	-0.140199
PSPTO_2472	methyl-accepting chemotaxis protein	0	0.0904459	-0.0694212	0.122158	0.130595	0.255742	0.251327	0.190327	0	0.381032	0.620283	0.647195	0.688806	1.03965	0.59966	1.1429
PSPTO_2473	periplasmic substrate-binding protein	0	-0.125728	-0.153921	-0.218533	-0.0039291	-0.0602254	-0.245654	-0.442587	0	0.100271	0.487885	0.661979	0.546741	0.98517	0.980021	1.45927
PSPTO_2474	DNA/RNA non-specific endonuclease	0	-0.0170855	-0.0845766	-0.0645118	-0.167932	-0.151494	-0.0309808	0.0126476	0	0.38322	0.484285	0.719325	0.677112	0.97638	0.896397	1.30999
PSPTO_2490	ABC transporter ATP-binding protein/permease	0	-0.0483565	-0.154416	-0.132786	-0.00860473	-0.215346	-0.306184	-0.0613393	0	0.0102257	0.105773	0.0456853	0.125805	0.0742179	0.177383	0.178789
PSPTO_2496	major facilitator family transporter	0	0.119704	0.0759605	0.0299828	0.206115	0.214477	0.0107985	0.140589	0	0.00690589	-0.0655584	-0.11489	0.0167478	0.0617816	-0.0670055	-0.225682
PSPTO_2504	efflux protein, LysE family	0	0.159146	0.181743	0.3467	0.357389	0.42568	0.24305	0.318143	0	-0.163289	-0.150835	-0.0640132	-0.103658	0.0451101	-0.126924	0.111483
PSPTO_2516	molybdenum cofactor biosynthesis protein A	0	-0.237652	-0.14432	-0.614835	-0.616712	-0.279545	-0.168781	-0.91641	0	-1.19651	-1.86632	-1.65762	-3.57763	-4.37679	-3.47604	-2.5339
PSPTO_2529	FKBP-type peptidyl-prolyl cis-trans isomerase	0	0.22753	0.422403	0.400761	0.340416	0.439525	0.679658	0.219644	0	0.105624	-0.0132921	-0.530933	0.0114683	-0.33357	-0.187452	-0.400038
PSPTO_2544	hypothetical protein	0	0.0769079	0.0967332	0.142007	0.128839	0.063977	-0.133641	-0.0642306	0	-0.269089	-0.115218	-0.0882478	-0.0285236	-0.300539	-0.115189	-0.439604
PSPTO_2548	clpB protein	0	-0.0823959	-0.153405	-0.264127	-0.178675	-0.231591	-0.220604	-0.234174	0	0.0306783	-0.00976804	0.0301577	0.0317062	-0.000414998	0.105161	0.339005
PSPTO_2569	amidase family protein	0	0.115624	0.106935	0.0528982	0.163117	0.204992	0.034602	0.187851	0	-0.0584649	-0.199732	-0.00177206	-0.257756	-0.394467	-0.206442	-0.19638
PSPTO_2576	peptide ABC transporter periplasmic peptide-binding protein	0	0.219999	0.300312	0.392699	0.290432	0.281227	0.311798	0.533976	0	0.0256295	-0.0354551	-0.0608579	0.00921126	0.129058	0.0751479	0.250721
PSPTO_2587	hypothetical protein	0	0.506184	0.753742	0.593333	0.931423	0.198763	0.298337	-0.161164	0	-0.792092	-0.424704	-0.259521	-1.20055	-2.08836	-0.804964	-1.03766
PSPTO_2588	luciferase family protein	0	-0.281515	-0.293251	-0.33395	-0.129878	-0.453653	-0.194484	-0.0376163	0	-0.0788544	0.162779	-0.0935798	0.129847	0.29405	0.389321	0.292597
PSPTO_2591	diguanylate cyclase	0	-0.369008	-0.420665	-0.582697	-0.828428	-0.926374	-1.08708	-1.182	0	0.211196	0.652357	0.674293	0.879083	1.05126	1.34208	1.34095
PSPTO_2592	aliphatic isothiocyanate resistance protein SaxG; AcrB/AcrD/AcrF family	0	-0.230909	0.00333571	-0.081462	-0.0826333	-0.237908	0.0517566	-0.121875	0	0.285666	0.501017	0.428434	0.412198	0.418729	0.0932462	0.0540267
PSPTO_2616	methyl-accepting chemotaxis protein	0	0.0867366	0.0823067	0.0829368	0.136278	0.135967	0.177138	0.119925	0	-0.311674	-0.402932	-0.607671	-0.500491	-0.930784	-1.02022	-0.821072
PSPTO_2624	hypothetical protein	0	-0.160684	-0.191951	0.113216	0.0249388	-0.0365895	0.0313743	0.0575962	0	-0.284036	-0.589166	-0.554687	-0.325097	-0.403074	-0.829577	-0.38197
PSPTO_2636	aldose 1-epimerase	0	-0.0998012	-0.235319	-0.141114	-0.235916	-0.152088	-0.400349	-0.257595	0	0.376185	0.334211	0.345433	0.373698	0.333194	0.691902	0.780615
PSPTO_2665	spermidine/putrescine ABC transporter permease	0	-0.0611971	0.629431	0.134438	0.0112661	-0.127494	-0.327631	-0.571403	0	-0.890676	-0.517009	-0.513393	-0.396286	-1.86775	-2.59829	-1.91263
PSPTO_2708	transcriptional activator MltR	0	-0.300403	-0.383471	-0.481527	-0.431828	-0.469926	-0.426817	-0.354663	0	-0.00817758	-0.136815	-0.15487	-0.253228	0.0464897	-0.0814814	0.168478
PSPTO_2713	chemotaxis protein methyltransferase CheR	0	0.00714007	-0.33447	-0.0345291	-0.276813	-0.145768	-0.18596	-0.123583	0	-0.827007	-1.90316	-2.16256	-2.24274	-2.67604	-1.90741	-1.48451
PSPTO_2715	sensor histidine kinase/response regulator	0	-0.0889365	-0.480575	-0.258679	-0.510855	-0.560776	-0.88583	-0.889919	0	0.135129	0.284381	0.456976	0.501835	0.376482	0.553683	0.844408
PSPTO_2745	acyl-CoA dehydrogenase family protein	0	-0.0802127	-0.29809	-0.421109	-0.551909	-0.916422	-0.905125	-0.945997	0	0.351293	0.219269	0.31849	0.0781806	0.510854	0.423817	0.25358
PSPTO_2755	AcrB/AcrD/AcrF family protein	0	0.0646152	0.322135	0.725962	0.632183	0.786472	1.04956	1.00343	0	0.00645765	-0.132954	-0.221005	-0.696606	-0.282976	0.0367358	0.435005
PSPTO_2756	outer membrane efflux protein	0	-0.000682936	0.171923	0.508643	0.345324	0.828854	0.895247	1.01589	0	-0.177664	0.0341704	-0.339081	-0.594016	-0.346697	-0.0431434	-0.226053
PSPTO_2757	GGDEF domain/EAL domain protein	0	-0.0594396	-0.0296941	0.154991	0.062971	-0.0713313	0.015316	-0.318783	0	0.208205	0.302082	0.110119	0.282962	0.158038	0.352409	0.0602007
PSPTO_2763	autotransporter	0	0.106384	0.101908	0.152043	0.0969267	0.122857	0.177439	0.0750111	0	-0.125424	-0.173308	-0.264251	-0.162861	-0.104268	0.0111869	0.027592
PSPTO_2767	lipopolysaccharide core biosynthesis domain protein	0	-0.041708	0.261671	0.563991	0.844225	1.03662	0.961152	1.12342	0	-0.131375	-0.272777	-0.319887	-0.654546	-0.435781	-0.713481	0.278803
PSPTO_2771	GNAT family acetyltransferase	0	0.0832827	-0.0268303	0.169959	0.334111	0.515359	0.700541	0.803314	0	-0.307738	-0.299099	0.0372545	-0.38434	-0.204213	-0.240073	-0.31388
PSPTO_2780	IclR family transcriptional regulator	0	0.234205	0.406238	0.520674	0.500523	0.615677	-0.287337	0.629096	0	-0.573577	-0.964418	-1.2638	-0.158957	-0.547144	-1.30448	-1.1292
PSPTO_2783	UvrD/REP helicase family protein	0	0.173367	0.27905	0.310007	0.431433	0.177106	0.267261	0.447769	0	0.0298605	-0.0502061	0.125055	0.0779174	0.060124	-0.0284273	0.00117412
PSPTO_2856	site-specific recombinase, phage integrase family	0	0.21661	0.257654	0.503753	0.412531	0.285209	0.474059	0.200285	0	-0.156408	0.0561391	0.00696264	0.204712	-0.0382005	-0.19294	-0.147245
PSPTO_2858	hypothetical protein	0	-0.111068	-0.0878292	0.140757	0.459883	0.237378	0.191975	0.314291	0	-0.491484	-0.577852	-0.804056	-0.257904	-0.409097	-0.459727	-0.4699
PSPTO_2879	lipoprotein	0	0.0388525	-0.00597878	-0.142007	-0.170572	-0.331893	-0.463316	-0.562886	0	0.33798	0.33552	0.270689	0.431677	0.343189	0.283673	0.818607
PSPTO_2906	transcriptional regulator VanR	0	0.504092	1.08211	0.677537	0.991587	0.979358	1.22181	1.49086	0	-0.240611	0.27914	0.30707	0.493951	0.227274	-0.00433563	0.445212
PSPTO_2917	LamB/YcsF family protein	0	0.411773	0.123552	0.127043	0.153488	0.255803	0.329384	-0.0792169	0	-0.562315	-0.508577	-0.792382	-0.795875	-0.563153	-0.579095	-1.33584
PSPTO_2936	LamB/YcsF family protein	0	0.139457	0.07511	-0.185041	-0.287347	-0.238543	-0.543991	-0.389378	0	-0.177298	-0.277019	-0.55641	-0.733943	-1.05425	-1.09562	-0.759742
PSPTO_2945	MarR family transcriptional regulator	0	-0.976786	-1.82474	-2.5648	-2.65298	-3.21375	-2.72993	-2.36018	0	-0.616115	-0.421482	-0.48395	-2.2711	-1.30612	0.111898	-0.730208
PSPTO_2947	major facilitator family transporter	0	0.00367647	0.0502726	-0.0148133	-0.170434	-0.0743757	-0.117606	-0.191115	0	-0.355432	-0.42119	-0.334564	-0.315091	-0.436789	-0.235227	-0.388045
PSPTO_2956	esterase	0	-0.0785995	0.207561	-0.305344	-0.205499	-0.25379	-0.093147	-0.0551373	0	-0.554934	-0.417718	-1.19797	-0.427299	-0.918867	-0.834176	-1.02697
PSPTO_2974	molybdate ABC transporter permease	0	0.176606	0.334641	0.557721	0.401592	0.354752	0.664183	0.496977	0	-0.756579	-0.978731	-1.23023	-3.06355	-1.88864	-1.99319	-1.22717
PSPTO_2975	molybdate ABC transporter ATP-binding protein	0	0.023109	-0.1801	0.225105	0.139361	0.346916	0.12285	0.431338	0	-0.283506	-0.662244	-0.16067	-0.857394	-0.950137	-1.38437	-0.784496
PSPTO_2977	hypothetical protein	0	-0.24796	-0.231349	-0.32904	-0.185103	-0.0777892	0.168368	-0.33276	0	0.729041	0.701926	0.731885	0.599645	0.642337	0.151849	-0.0239246
PSPTO_2985	acyl-CoA dehydrogenase family protein	0	0.0129707	0.07629	0.0541643	-0.158447	0.124033	-0.190336	0.0400831	0	-0.226434	-0.0550045	-0.598388	-0.713988	-0.966461	-0.63979	-0.508318
PSPTO_2989	branched-chain amino acid ABC transporter permease	0	-1.03072	-1.9626	-1.87518	-3.021	-3.37552	-2.13307	-2.8279	0	0.155208	0.696651	0.461881	-0.775966	0.731126	-1.04976	-0.718254
PSPTO_3011	TonB-dependent sideophore receptor	0	0.0396275	0.164336	0.165816	0.299125	0.319242	0.241051	0.241226	0	-0.169606	-0.269838	-0.20742	-0.128249	-0.265847	-0.28651	-0.272641
PSPTO_3023	excinuclease ABC subunit C	0	-0.013738	0.131803	0.178351	-0.0142641	0.0734816	0.0349005	-0.0320811	0	-0.100647	-0.214039	-0.498098	-0.870335	-0.617031	-0.744118	-0.30991
PSPTO_3033	twitching motility protein	0	0.358201	0.197579	0.468833	0.298951	0.699902	0.0107702	0.126114	0	-0.662102	-1.28415	-1.88093	-1.91527	-3.21763	-2.69937	-1.70529
PSPTO_3044	ISPsy12, transposase OrfB	0	0.0196833	0.019624	0.0879753	-0.0557689	-0.0256697	-0.0752352	0.0229131	0	-0.14514	-0.218855	-0.220182	-0.235641	-0.426468	-0.532929	-0.558817
PSPTO_3055	hypothetical protein	0	-0.241556	-0.390311	-0.406948	-0.766466	-0.786333	-1.00716	-1.06918	0	0.085528	-0.283112	-0.160492	-0.180048	-0.416444	-0.571435	-0.402857
PSPTO_3058	glycine betaine transporter periplasmic subunit	0	0.192592	0.0994694	0.0654221	0.370414	0.304316	0.189277	0.33571	0	-0.0986235	-0.144659	-0.0684347	-0.14647	-0.00711503	-0.0783753	-0.0757601
PSPTO_3065	hypothetical protein	0	-0.123016	-0.139045	-0.18436	-0.0608098	-0.0849858	-0.12153	-0.15723	0	0.0807455	0.0322812	0.241879	0.228327	0.206028	0.0958354	0.455968
PSPTO_3100	aliphatic isothiocyanate resistance protein SaxF; AcrB/AcrD/AcrF family	0	-0.0178386	-0.0888469	0.0343822	-0.0655033	0.0640106	0.0087421	-0.0130354	0	0.223701	0.368704	0.426937	0.395408	0.412515	0.495516	0.616796
PSPTO_3102	TPR domain-containing protein	0	-0.515468	-0.241957	-0.496807	-0.25865	-0.246473	-0.468964	-0.0798393	0	0.187121	0.158952	0.423423	0.342088	0.446967	0.591773	0.378231
PSPTO_3103	transcriptional regulator	0	0.0146564	-0.715222	-0.892753	0.0316094	-0.547658	-0.510438	-0.165159	0	0.30929	0.582084	0.37966	1.22936	0.743889	1.12246	2.10339
PSPTO_3131	hypothetical protein	0	-0.233263	-0.529931	-0.471545	-0.689662	-0.595562	-0.30233	-0.559851	0	-0.896847	-0.862004	-1.6155	-2.04289	-1.95799	-1.4361	-1.89238
PSPTO_3132	hypothetical protein	0	0.155383	-0.0582596	0.179449	0.0721214	0.317918	0.0941343	-0.319466	0	0.830513	0.350516	0.409221	0.897502	0.85704	0.683818	0.332312
PSPTO_3165	lipoprotein	0	-0.130345	-0.205778	0.16207	0.221818	-0.215436	0.039846	-0.670928	0	-0.529395	-0.42947	-0.350325	-0.449631	-1.12003	-0.819767	-0.806141
PSPTO_3179	PqiB family protein	0	0.00240734	0.0183406	0.157806	0.056278	-0.155314	-0.144211	0.0358057	0	-0.138454	-0.229582	-0.224589	-0.233957	-0.498637	-0.628731	-0.0736354
PSPTO_3198	luciferase family protein	0	0.0157602	-0.0276765	0.142621	0.0121477	0.163168	0.0169386	-0.0739632	0	-0.210633	-0.377354	-0.245386	-0.557657	-0.356103	-0.445051	-0.110949
PSPTO_3205	isocitrate/isopropylmalate family dehydrogenase	0	0.205437	0.246957	0.353179	0.420319	0.466603	0.441056	0.203609	0	-0.146288	-0.390886	-0.559826	-0.179055	-0.228943	-0.42794	0.103421
PSPTO_3229	filamentous hemagglutinin, intein-containing	0	-0.0251922	-0.121193	-0.284236	-0.366756	-0.443275	-0.726169	-0.654104	0	0.804928	2.03901	4.54783	5.59109	6.91205	8.03837	8.61158
PSPTO_3230	hemolysin activator protein, HlyB family	0	-0.156529	-0.514084	-0.420017	-0.50861	-0.75607	-1.14635	-1.23603	0	0.979812	2.48479	5.05198	6.15032	7.57829	8.74525	9.33108
PSPTO_3231	LysR family transcriptional regulator	0	-0.501942	-0.0449672	-0.0405338	-0.514476	-0.93808	-0.982681	-0.350382	0	0.231189	1.02926	1.94856	2.23091	2.93801	2.69575	2.98927
PSPTO_3237	methyl-accepting chemotaxis protein	0	-0.0183733	0.0406503	0.138163	0.234219	0.217954	0.294335	0.204305	0	0.312776	0.40893	0.427611	0.717525	0.702914	0.564406	1.17059
PSPTO_3238	tonB protein	0	0.263373	0.33066	0.368857	0.4323	0.713749	0.386372	0.735279	0	-0.0777897	-0.0252075	0.157794	0.143623	0.16501	-0.0461006	0.0979623
PSPTO_3251	dipeptide ABC transporter ATP-binding protein	0	-0.108248	0.251496	0.168411	-0.0780021	0.130269	0.379993	0.0307956	0	-0.599978	-0.797639	-1.01406	-1.28083	-0.622817	-0.416901	-0.993249
PSPTO_3261	hypothetical protein	0	-0.0475966	-0.211453	-0.167949	-0.257718	-0.384824	-0.257808	1.60033e-05	0	0.246628	0.393473	0.158215	0.429675	0.247378	-0.225025	0.28231
PSPTO_3262	nitrite reductase [NAD(P)H], large subunit	0	-0.0194581	0.0736474	-0.0310476	0.0372374	-0.0685696	-0.210089	-0.161156	0	0.121556	0.207592	0.171849	0.219762	0.0441048	0.202996	0.208524
PSPTO_3266	phosphate transporter ATP-binding protein	0	-0.621468	-0.466116	-0.471181	-1.14628	-1.1347	-0.889706	-1.52994	0	-0.0957994	0.396189	0.251967	-0.115931	-0.125615	-0.438077	-0.362526
PSPTO_3287	D-isomer specific 2-hydroxyacid dehydrogenase family protein	0	0.270771	0.0640891	0.273922	0.133899	0.119379	0.242505	0.228442	0	-0.0793337	-0.324788	-0.112159	-0.0918736	-0.476107	-0.543011	-0.257533
PSPTO_3290	outer membrane porin, OprD family	0	0.205054	0.0780553	0.164846	0.149994	0.308477	0.113559	0.170732	0	-0.0347366	-0.0817908	-0.0243946	-0.266143	-0.166053	0.00485696	-0.218688
PSPTO_3291	methyl-accepting chemotaxis protein	0	0.127455	0.090619	0.0717317	0.0989146	0.343664	0.248479	0.326167	0	-0.106046	-0.124777	-0.502447	-0.5789	-0.432246	-0.669973	-0.975545
PSPTO_3295	pyrazinamidase/nicotinamidase	0	-0.203894	-0.233423	-0.256291	-0.361344	-0.380856	-0.345389	-0.503269	0	0.121353	0.0160019	0.125369	0.0272491	-0.108828	-0.108505	0.000543385
PSPTO_3299	3-hydroxyacyl-CoA-acyl carrier protein transferase	0	-0.0122998	-0.0452349	-0.0382279	0.145277	0.0141801	0.0492411	0.146377	0	0.160828	0.162096	0.0493086	0.292937	0.19808	0.140837	0.200536
PSPTO_3321	phosphinothricin N-acetyltransferase	0	0.26473	0.410513	0.3703	0.631031	0.889367	0.756411	0.755678	0	0.0722029	-0.0404998	0.03319	-0.189417	0.246744	0.15004	-0.0127083
PSPTO_3322	LysR family transcriptional regulator	0	0.0627215	-0.0402797	0.041317	-0.0386438	-0.154581	-0.0753098	0.158841	0	-0.412881	-0.713635	-0.447385	-0.725633	-0.186193	-0.949363	-1.04406
PSPTO_3349	cell division protein FtsK	0	-0.353408	0.216159	-0.278542	-0.333641	-0.33491	-0.52785	0.122805	0	-0.69265	-1.65968	-2.92547	-2.59424	-3.02024	-1.9591	-0.850002
PSPTO_3354	hypothetical protein	0	-0.287146	-0.177089	0.166754	-0.449905	-0.650012	-0.243248	0.149967	0	-0.55235	-0.989544	-0.552832	-1.68561	-1.81944	-0.651292	-0.859935
PSPTO_3363	type II and III secretion system family protein	0	-0.0480522	-0.185397	-0.407646	-0.473169	-0.269578	-0.77454	-0.212757	0	0.359003	0.237877	0.245026	0.417722	0.319396	-0.0644642	0.0575199
PSPTO_3371	NADH:ubiquinone oxidoreductase subunit H	0	-2.13359	-3.33082	-3.89866	-2.64533	-3.32176	-2.30085	-1.40872	0	-1.39123	-2.15172	-3.06218	-2.00662	-2.0706	-0.134227	0.299376
PSPTO_3385	site-specific recombinase, phage integrase family	0	-0.0965801	-0.158595	0.0359376	-0.0225392	-0.0698144	-0.147671	0.161424	0	0.173484	0.1581	0.216326	0.114704	0.491744	0.320661	0.29805
PSPTO_3386	hypothetical protein	0	-0.0136934	0.0350759	-0.0552387	-0.0549649	-0.132106	-0.0519322	-0.158667	0	0.0350975	0.145007	0.0890017	-0.00429012	-0.111542	0.0737121	-0.00979273
PSPTO_3428	hypothetical protein	0	-0.604386	-0.763526	-0.509851	-0.511749	-0.127376	-1.88993	-0.161328	0	0.224525	0.0472383	0.265486	0.360221	0.979535	-0.727386	0.152348
PSPTO_3436	lipoprotein	0	0.159656	0.0246686	0.285066	0.500609	0.310055	0.41444	0.279366	0	-0.117182	-0.322137	-0.500499	-0.716772	-0.195586	0.0378465	-0.412749
PSPTO_3442	low molecular weight phosphotyrosine protein phosphatase family protein	0	0.0729265	0.0624421	0.0238486	0.164951	-0.240862	0.199859	-0.146475	0	-0.0332951	-0.246953	-0.677355	-0.105955	-0.392948	-0.22386	-0.693449
PSPTO_3445	glycosyl transferase family protein	0	-0.0808626	-0.112328	-0.316124	-0.106991	-0.363749	-0.140103	-0.201203	0	0.270837	0.0451776	0.0243761	0.0261862	0.114052	0.0202114	0.0157378
PSPTO_3446	glycoside hydrolase family protein	0	0.142513	0.207058	0.195856	0.438261	0.40092	0.0867774	0.218788	0	-0.00905717	-0.0490374	-0.117852	0.022533	-0.0692107	-0.575477	-0.514337
PSPTO_3453	lipoprotein	0	0.976882	0.824253	1.11863	0.694966	1.02706	0.914974	-0.145635	0	0.286568	-0.38898	0.436024	-0.505488	0.226555	0.268699	-1.1504
PSPTO_3458	hypothetical protein	0	0.0609312	0.460094	0.11821	0.0774751	0.0413378	0.293949	-0.164134	0	-0.847941	-0.42122	-0.710297	-1.27321	-0.877708	-0.472753	-2.19222
PSPTO_3461	glycerophosphoryl diester phosphodiesterase	0	0.00165672	-0.0883422	0.263702	-0.0289407	-0.125315	-0.17046	-0.185871	0	0.185317	0.440332	0.509349	0.364409	0.317145	0.371457	0.747776
PSPTO_3464	ATP-dependent DNA ligase	0	-0.0851704	0.0274602	0.109162	-0.0444132	-0.0836485	-0.162514	-0.313334	0	0.182721	0.113533	0.212054	0.180922	0.279485	0.0351005	0.115692
PSPTO_3482	Rhs element Vgr protein	0	-0.0671519	0.0852602	-0.0714559	-0.00524393	-0.0332724	-0.03389	0.0676229	0	0.0889984	0.171806	0.23984	0.433946	0.48422	0.539512	0.302434
PSPTO_3486	hypothetical protein	0	-0.746025	-1.0317	-0.894711	-0.351404	0.0415662	-0.221349	-0.282538	0	-0.456208	-0.0534418	0.0800085	-0.00353083	1.23569	0.884198	0.304413
PSPTO_3493	iolH protein	0	-0.0844623	-0.158166	0.0145609	-0.0846264	-0.370675	-0.31815	-0.191168	0	0.238869	0.176652	0.201265	0.0413574	0.293987	0.249358	0.0729872
PSPTO_3494	myo-inositol 2-dehydrogenase	0	-0.0490386	-0.25548	-0.415462	-0.550414	-0.427242	-0.951782	-0.538553	0	0.308415	0.57807	0.454674	0.709148	0.501832	0.736855	0.661998
PSPTO_3511	cell division inhibitor	0	-0.0644655	0.0157742	-0.186151	0.0183558	-0.18385	-0.477361	-0.211194	0	0.239972	0.175967	0.305817	0.757701	0.510418	0.488189	0.712834
PSPTO_3515	hypothetical protein	0	0.383201	0.426377	0.364731	0.717582	0.958202	1.30679	1.49806	0	-0.596589	-1.21045	-1.22102	-3.26613	-1.8808	-1.67247	-2.95219
PSPTO_3516	3-ketoacyl-CoA thiolase	0	-0.073925	-0.0970196	-0.0438615	-0.181946	0.083246	0.21061	0.125829	0	-0.375319	-0.51481	-0.611924	-1.47949	-1.11031	-0.677704	-1.49815
PSPTO_3517	multifunctional fatty acid oxidation complex subunit alpha	0	0.295963	0.481268	0.419101	0.720266	0.923036	0.801673	0.910476	0	-0.202042	-0.686386	-0.613517	-1.01094	-2.07243	-1.96121	-1.69104
PSPTO_3523	MOSC domain-containing protein	0	0.250401	0.178718	0.226492	0.48602	0.740406	-0.0395787	0.16543	0	-0.524086	-0.532361	-1.43091	-2.52416	-2.10506	-2.21352	-0.881174
PSPTO_3524	chemotaxis protein CheV	0	0.33612	0.22291	0.209082	0.226092	0.290045	0.425383	0.426373	0	-0.463013	-1.19782	-1.86444	-1.6479	-2.13234	-3.43581	-2.53682
PSPTO_3525	hypothetical protein	0	0.544405	-0.483177	-0.734547	-1.12118	-1.07351	-0.851686	-1.79745	0	-1.50983	-2.13784	-4.76558	-3.55041	-5.33278	-4.22154	-2.87517
PSPTO_3542	hypothetical protein	0	0.101842	0.0919478	0.329232	0.0676341	0.197991	0.380874	0.380813	0	-0.0989219	-0.230037	-0.240443	-0.296281	0.0477327	0.150838	0.214266
PSPTO_3558	glcG protein	0	0.336343	0.34334	0.33399	0.392898	0.4141	0.481545	0.707325	0	-0.625769	-0.0731181	-0.389033	-1.85192	-0.179363	-0.481816	-0.485393
PSPTO_3561	hypothetical protein	0	-0.0674797	-0.0970843	-0.200849	-0.136845	-0.152637	-0.220844	-0.248195	0	0.0436893	0.109839	0.107382	0.144414	0.0719791	0.242381	0.09298
PSPTO_3570	GNAT family acetyltransferase	0	0.0115957	0.0680071	-0.09159	0.0901863	-0.129439	0.157381	-0.300404	0	-0.354569	-0.743037	-0.174773	-0.449126	-1.02363	-0.787525	-0.721715
PSPTO_3574	TonB-dependent siderophore receptor	0	0.0155559	-0.0715591	-0.0667573	-0.0801576	-0.0793122	-0.216273	-0.0190064	0	0.181042	0.255228	0.23191	0.278983	0.13015	0.214557	0.427538
PSPTO_3576	TetR-like virulence regulator	0	0.367579	0.410838	0.578917	0.722061	0.634535	0.418224	0.2443	0	-0.73786	-0.971631	-1.48332	-1.65892	-1.62491	-1.97842	-1.50707
PSPTO_3595	Ada regulatory protein	0	0.132226	0.147514	0.100168	0.14573	0.113992	-0.228224	0.219677	0	0.229743	0.578322	0.297024	0.81436	0.546568	0.387865	0.409538
PSPTO_3597	hypothetical protein	0	0.214131	-0.0610443	0.336501	0.302123	0.249535	-0.0277445	-0.246201	0	-0.0485012	-0.244621	-0.0366218	-0.228411	0.00823181	-0.498437	-0.701811
PSPTO_3598	dyp-type peroxidase family protein	0	0.341686	0.19616	0.261566	0.564488	0.509486	-0.0461033	0.00923578	0	-0.13169	-0.328099	-0.544525	-0.501969	-0.740922	-0.761837	-0.836937
PSPTO_3609	site-specific recombinase, phage integrase family	0	-0.227271	-0.235698	-0.314199	-0.168946	-0.0574436	-0.341424	-0.693762	0	0.230623	-0.137506	0.243431	-0.0117449	0.535999	0.326612	0.190533
PSPTO_3621	outer membrane efflux protein	0	0.136289	0.258135	0.353468	0.238608	0.278314	0.26377	0.180795	0	0.115128	-0.0409829	-0.0476528	-0.210561	-0.200482	-0.425659	-0.576822
PSPTO_3644	aldehyde dehydrogenase family protein	0	-0.211681	-0.325707	-0.411923	-0.403127	-0.284633	-0.37524	-0.607357	0	0.207373	0.358579	0.302029	0.0391454	0.464977	-0.123845	0.545581
PSPTO_3665	hypothetical protein	0	-0.270636	-0.27175	-0.185078	-0.282502	-0.240756	-0.400899	-0.38754	0	0.261263	0.0431146	0.23651	0.132163	0.379702	-0.0781	0.381157
PSPTO_3667	hypothetical protein	0	0.149116	0.114505	0.00880388	0.0362152	-0.129105	0.0382132	-0.0391721	0	-0.417945	-0.248362	-0.139722	-0.384795	-0.291486	-0.301528	-0.345229
PSPTO_3696	sensory box histidine kinase/response regulator	0	-0.0386475	-0.0515598	0.041544	0.0574151	-0.0430735	0.0645689	0.106994	0	0.115848	0.245104	0.322789	0.282307	0.345293	0.141162	0.179207
PSPTO_3698	TetR family transcriptional regulator	0	-0.325511	-0.180597	-0.395761	-0.565041	-0.559916	-0.588372	-1.23634	0	0.143354	-0.0329327	-0.122354	0.105536	-0.405597	0.0425475	-0.623569
PSPTO_3699	methyl-accepting chemotaxis protein	0	0.112975	0.221023	0.396147	0.408354	0.503671	0.619135	0.448073	0	-0.380224	-0.589791	-0.831651	-0.402882	-0.590815	-0.866128	-1.0047
PSPTO_3705	enoly-CoA hydratase/isomerase family protein	0	-0.113179	-0.109127	-0.030024	-0.197307	-0.152085	-0.128432	-0.214806	0	-0.525777	-0.769193	-0.917471	-1.3821	-0.984595	-1.35647	-0.883181
PSPTO_3710	GNAT family acetyltransferase	0	0.0709507	0.0322474	-0.0397176	0.111732	0.167233	0.324241	0.243548	0	-0.242431	-0.613438	-0.826068	-1.14914	-0.63244	-1.07534	-1.36463
PSPTO_3717	ABC transporter substrate-binding protein	0	0.0078652	-0.14091	-0.0346732	-0.220315	-0.328734	-0.448923	-0.469343	0	-0.363946	-0.684505	-0.822354	-1.1073	-1.1918	-1.15549	-0.76706
PSPTO_3719	ABC transporter permease	0	0.0753764	-0.0145591	0.0900271	0.00110281	-0.176448	-0.333756	-0.30962	0	-0.681525	-1.00427	-1.38104	-1.6814	-1.37152	-1.90648	-0.773646
PSPTO_3729	lipoprotein	0	0.433191	0.639956	0.416568	0.335934	0.100865	0.249766	0.652127	0	0.0513704	0.0997957	0.0251634	-0.610116	-0.277532	-0.810897	0.407993
PSPTO_3739	ABC transporter ATP-binding protein	0	0.0927351	0.0841967	0.0857987	0.0735536	0.150728	0.279995	0.0545543	0	-0.0859851	-0.241511	-0.185063	-0.174107	-0.306084	-0.591476	-0.515435
PSPTO_3755	membrane protein	0	0.25054	0.0184283	0.136527	0.181354	0.0285502	-0.552112	-0.445877	0	-0.166625	-0.325655	-0.558543	-0.778527	-0.293201	-1.69345	-1.95523
PSPTO_3763	TPR domain-containing protein	0	-0.195418	-0.394257	-0.168325	-0.308577	-0.643978	-0.160246	-0.159889	0	-0.288131	-1.27569	-2.63233	-2.66009	-3.29732	-2.36616	-1.20744
PSPTO_3766	exonuclease SbcC	0	-0.408986	-0.570979	-0.601908	-0.532707	-0.947824	-0.820706	-0.938363	0	0.0543058	0.0820397	-0.223373	0.0907935	0.181241	-0.146749	-0.472153
PSPTO_3781	hypothetical protein	0	0.302192	0.350919	0.331583	0.506528	0.147621	0.223862	0.352587	0	0.00272721	-0.115053	-0.177341	-0.00937181	-0.245369	-0.18302	-0.377449
PSPTO_3796	diguanylate cyclase	0	-0.2243	-0.409004	-0.380413	-0.573602	-0.730054	-0.936359	-1.03657	0	0.150602	0.288583	0.476593	0.541206	0.743491	0.884961	0.907244
PSPTO_3798	arsenical pump membrane protein	0	-0.239161	-0.14754	-0.159693	-0.27916	-0.0969974	-0.297945	-0.473206	0	0.153428	0.118763	0.177198	0.157496	0.233279	0.0589592	-0.0280258
PSPTO_3799	fosmidomycin resistance protein	0	-0.0757489	-0.294351	-0.210418	-0.0849151	-0.2164	-0.460836	-0.368891	0	0.145444	0.198103	0.0630816	-0.0369106	0.157575	-0.101793	-0.243661
PSPTO_3812	cvpA family protein	0	-0.514238	-0.544663	-0.554126	0.0966397	-0.0596206	-0.00257111	-0.140765	0	-1.32515	-1.77367	-1.65203	-3.47448	-3.30793	-2.92079	-2.11612
PSPTO_3818	hypothetical protein	0	-0.399143	-0.791959	-0.991778	-0.849194	-1.15573	-1.5595	-1.49501	0	-1.57047	-1.8701	-2.42214	-2.34381	-2.7786	-2.64382	-1.65552
PSPTO_3821	lipoprotein	0	0.104031	-0.232842	-1.16428	0.265897	0.323121	0.19185	0.474939	0	-1.87811	-3.7902	-4.57456	-5.64592	-4.89934	-3.0943	-1.7475
PSPTO_3839	HAD-superfamily hydrolase	0	0.17791	0.0753588	0.253285	-0.525305	-0.282433	-0.376274	-0.788217	0	-0.993884	-0.984056	-1.94489	-2.22857	-1.48827	-1.5628	-1.43292
PSPTO_3840	ribosomal large subunit pseudouridine synthase C	0	-0.094131	-0.0971055	-0.0815637	-0.405054	-0.427236	-0.125836	-0.233348	0	-0.731757	-1.04086	-1.95964	-1.96638	-3.49167	-2.57026	-1.56154
PSPTO_3856	glutathione S-transferase family protein	0	-0.413115	-0.430139	-0.548787	-0.640541	-1.15767	-0.864114	-1.07879	0	-0.0702678	0.152578	-0.246495	0.189198	-0.21284	0.0133106	0.202739
PSPTO_3880	polyamine ABC transporter permease	0	-0.0119112	-0.0541022	-0.117956	0.0353318	-0.112738	0.0625041	-0.0258925	0	0.230686	0.248161	0.374407	0.231386	-0.0321098	0.375956	0.405728
PSPTO_3890	FKBP-type peptidyl-prolyl cis-trans isomerase	0	0.133205	-0.0713396	-0.248981	-0.311217	-0.65932	-0.975203	-1.36221	0	1.17551	2.41199	4.97147	6.04551	7.36983	8.53816	8.94661
PSPTO_3910	hypothetical protein	0	0.243996	0.502313	0.726412	0.716324	1.45857	1.13064	1.37363	0	-0.898619	-1.41693	-2.68381	-3.63344	-3.04982	-2.8691	-1.99124
PSPTO_3912	cyclic nucleotide-binding protein	0	-0.474501	0.0791703	0.0999256	-0.263856	-0.292314	-0.106386	-1.24844	0	0.519049	0.495434	0.914237	0.840823	1.09859	1.00057	-0.302148
PSPTO_3914	copper resistance protein A	0	0.00582554	0.0639409	0.141634	0.266675	0.360653	0.473725	0.533856	0	-0.571764	-1.11891	-2.49832	-3.52361	-2.60991	-2.59533	-1.88856
PSPTO_3915	copper resistance protein B	0	0.0733983	0.101302	0.283272	0.401809	0.513368	0.35128	-0.122508	0	-0.483679	-0.930428	-2.84021	-3.60461	-3.4941	-3.18988	-1.98618
PSPTO_3921	hypothetical protein	0	-0.362546	-0.281035	-0.168391	-0.312919	-0.049288	-0.14964	-0.125472	0	0.165476	0.444997	0.38459	0.259252	0.409012	0.464538	0.216337
PSPTO_3954	hypothetical protein	0	0.329789	0.809466	0.423801	0.669708	1.06649	0.812922	0.627695	0	-0.442568	-1.44346	-2.22273	-1.71828	-1.1447	-0.811969	-0.412338
PSPTO_3958	hypothetical protein	0	0.171674	-0.0575398	-0.234557	-0.338489	-0.267136	-0.415838	-0.583064	0	-0.418231	-0.50149	-0.657503	-0.912054	-0.405435	-0.972342	-1.02126
PSPTO_3987	porin D	0	-0.151489	-0.205506	-0.282599	-0.29763	-0.308221	-0.406118	-0.730046	0	0.0393441	0.159998	0.514153	0.427981	0.547157	0.506111	0.599977
PSPTO_3989	lipoprotein	0	-0.396316	-0.142786	-0.140221	-0.497066	-0.389091	-0.905287	-0.514989	0	0.0993529	0.341434	0.193896	0.350733	-0.166518	-0.378442	-0.366517
PSPTO_4001	type III effector protein AvrPto1	0	-0.273817	-0.204877	-0.295387	-0.164866	0.0193822	-0.131826	-0.308946	0	0.351591	0.203514	0.039817	0.292382	0.317138	0.560216	-0.222023
PSPTO_4008	hypothetical protein	0	-0.250161	-0.197974	-1.17712	-0.551381	-0.634868	0.000297783	-0.901126	0	-0.0450576	0.34474	-0.135476	0.456655	0.480748	0.728767	-0.145492
PSPTO_4010	repressor protein cI	0	0.136319	0.0788255	0.0410587	0.0983942	0.340841	0.310975	-0.0126036	0	0.0854217	-0.313226	-0.222319	-0.476937	-0.352493	-0.23101	-0.458256
PSPTO_4031	decarboxylase family protein	0	0.163524	0.384831	0.402361	0.396733	0.405668	0.297045	0.367154	0	-0.0504948	-0.0408163	-0.0247989	-0.0113095	0.0538686	0.216306	-0.168952
PSPTO_4036	hypothetical protein	0	1.02325	0.385414	0.837124	0.739947	0.164803	-0.346869	-1.14433	0	-0.69183	-0.643282	-0.452578	-0.285737	-1.10512	-1.09157	-1.90864
PSPTO_4070	hypothetical protein	0	-0.0719859	-0.0357772	-0.032199	0.172602	0.0193455	-0.0192944	0.0214298	0	-0.00749148	0.282741	0.259052	0.722627	0.244635	0.164764	0.313671
PSPTO_4071	hypothetical protein	0	0.343666	0.539388	0.615883	0.96079	1.10438	1.06973	0.372673	0	0.0804804	0.126358	0.308798	0.2307	0.128307	-0.104781	-0.398696
PSPTO_4095	ATP-dependent helicase HrpA	0	-0.0642468	-0.200675	-0.157749	-0.107278	-0.354633	-0.16426	-0.273285	0	0.00174714	0.171307	0.163109	0.207514	0.380099	0.461876	0.55819
PSPTO_4103	hypothetical protein	0	-0.388836	-0.0161135	0.0605656	-0.29722	0.231746	0.241054	-0.205438	0	0.588461	0.412617	0.600608	1.07847	0.932195	0.503727	0.346673
PSPTO_4117	ompA family protein	0	-0.0944796	-0.459675	-0.440426	-0.453294	-0.634018	0.365548	-0.0145991	0	-0.889879	-1.36301	-0.89183	-1.40511	-0.941075	-1.10276	-1.56134
PSPTO_4119	carboxylesterase	0	-0.707686	-0.792918	-0.292639	-1.03	-1.15254	-0.494872	-0.665294	0	0.832067	0.567826	1.47692	-0.384436	-0.343529	0.9487	0.78605
PSPTO_4120	DinG family ATP-dependent helicase	0	0.0789647	-0.0993726	-0.203202	-0.282338	-0.324496	-0.534336	-0.212553	0	-0.591144	-0.666489	-0.722272	-1.10041	-0.907505	-0.581832	-0.811617
PSPTO_4135	ATP-dependent DNA ligase	0	-0.0356286	-0.13635	-0.137825	-0.0123086	-0.013372	0.0817461	-0.433071	0	-0.302926	-0.333172	-0.358017	-0.456716	-0.580322	-0.326236	-0.955021
PSPTO_4137	amino acid ABC transporter permease	0	-0.127364	-0.307511	-0.23552	-0.347751	-0.153885	-0.483144	-0.436826	0	0.0716177	0.0735284	0.165863	0.0212395	0.110222	0.00217945	0.0977219
PSPTO_4140	amino acid ABC transporter ATP-binding protein	0	-0.0500607	0.100769	0.0960249	0.0583883	0.036927	-0.167924	-0.103178	0	-0.310555	-0.316362	-0.484601	0.0134108	-0.571438	-0.768421	-0.427043
PSPTO_4151	LuxR family DNA-binding response regulator	0	-0.0351175	-0.00614369	-0.00868162	0.0213884	0.223828	0.247966	0.353068	0	0.154851	0.124348	0.390231	0.353721	0.578067	0.465401	0.766389
PSPTO_4160	bacterioferritin	0	0.0912495	-0.1407	-0.196633	-0.218109	-0.323827	-0.359798	-1.08757	0	-0.410603	-0.377773	-1.1897	-1.14789	-0.941931	-1.08395	-1.7821
PSPTO_4163	hypothetical protein	0	0.0193438	-0.113102	-0.123094	-0.1157	-0.164093	-0.0483502	-0.200911	0	-0.787013	-0.578846	-1.12982	-1.20675	-2.10239	-1.85169	-2.0675
PSPTO_4185	membrane protein	0	0.0969224	0.0618182	0.127299	0.268394	0.247197	0.416429	0.393161	0	-0.0670088	0.0112958	-0.0545752	0.0033181	-0.101277	0.00371345	-0.10077
PSPTO_4194	hypothetical protein	0	0.13237	0.217718	0.25023	0.145424	0.11971	0.0741711	0.287577	0	0.0370313	-0.077136	-0.291112	-0.22094	-0.322731	-0.471832	-0.397545
PSPTO_4204	hypothetical protein	0	-0.438424	-0.168242	-0.504842	-0.630587	-0.593513	-0.534138	-0.648983	0	0.0583258	0.26254	-0.351514	0.23933	0.308851	0.334464	-0.208942
PSPTO_4210	ATP-dependent protease La	0	-0.14805	-0.158491	-0.374964	-0.431912	-0.328137	-0.502495	-0.26592	0	0.0561479	0.0898935	0.317331	0.468974	0.523436	0.6016	0.780078
PSPTO_4218	hypothetical protein	0	0.291029	0.774995	1.3074	1.45588	1.95748	2.18964	2.50905	0	0.00477666	0.620593	0.596273	1.17499	1.21259	1.46213	2.06159
PSPTO_4222	sigma factor algU regulatory protein MucB	0	-0.0128049	0.0108363	0.213531	-0.0236716	-0.178743	-0.11458	-0.14583	0	-0.128277	-0.381674	-0.384918	-0.764313	-1.02111	-0.609608	-1.30028
PSPTO_4229	hypothetical protein	0	0.974682	1.8572	3.1523	4.56212	5.81579	6.96224	7.79098	0	-0.879963	-2.07441	-3.05317	-3.19838	-3.66244	-2.48595	-1.77629
PSPTO_4234	membrane protein TctA	0	0.00556807	0.0994089	0.111454	-0.0483687	0.0453476	-0.100795	0.0339816	0	-0.139898	-0.15768	-0.200005	-0.268457	-0.0587486	-0.61595	-0.510394
PSPTO_4267	TetR family transcriptional regulator	0	-0.113648	-0.317279	-0.238004	-0.258639	-0.134554	-0.307394	-0.282933	0	-0.310804	-0.43955	-0.576994	-0.984981	-0.605296	-1.16961	-0.887492
PSPTO_4272	hypothetical protein	0	-0.0435889	0.243425	0.0268784	-0.172941	-0.301719	-0.235639	-0.268546	0	0.307531	0.318627	0.454259	0.0552961	-0.03476	0.330469	0.316719
PSPTO_4276	LysR family transcriptional regulator	0	-0.141706	-0.247048	-0.359123	-0.466797	-0.414309	-0.543224	-0.550121	0	0.138282	-0.00386216	0.240667	-0.0439369	0.280225	0.0452914	0.216324
PSPTO_4287	binary cytotoxin component	0	0.0927345	0.157185	0.21139	0.190003	0.264912	0.236429	-0.00458882	0	-0.0463183	-0.033848	0.00357552	-0.163201	-0.184236	-0.160232	-0.360645
PSPTO_4290	beta-glucosidase	0	0.135063	0.203529	0.252396	0.168702	0.354243	0.224834	0.398674	0	-0.145965	-0.17872	-0.152609	-0.109171	0.303052	0.0303278	0.164135
PSPTO_4292	sigma-54 dependent transcriptional regulator/response regulator	0	-0.206028	-0.0965461	-0.217781	-0.274267	-0.510443	-0.476259	-0.267099	0	0.144653	0.418767	0.349056	0.651642	0.617446	0.491952	-0.00525865
PSPTO_4298	hypothetical protein	0	0.224155	0.15283	0.243303	0.388148	0.365731	0.538723	0.545984	0	-0.0793665	-0.10917	-0.191005	-0.115233	-0.27222	-0.577765	-0.588388
PSPTO_4305	outer membrane efflux protein	0	0.394046	0.558655	0.822945	0.987618	1.15652	1.30556	1.6286	0	-0.0096605	-0.0425806	0.451648	0.460543	0.762572	0.774293	1.28272
PSPTO_4314	formyltetrahydrofolate deformylase	0	-0.906211	-2.06306	-3.15979	-4.13007	-3.65514	-3.96066	-3.0094	0	-0.500879	-0.924819	-1.46349	-0.912583	-1.5685	-0.278213	0.854644
PSPTO_4332	hypothetical protein	0	-0.175868	-0.0559976	-0.0812962	0.0869885	-0.10235	-0.195897	-0.21681	0	-0.0195881	0.0385474	0.176071	0.27876	0.469959	0.306203	0.261369
PSPTO_4345	hypothetical protein	0	0.0898159	-0.126601	0.14062	0.169595	0.424769	0.0503212	0.281357	0	0.516241	0.414793	0.411667	0.42793	0.789635	0.617464	0.788884
PSPTO_4365	GGDEF domain/EAL domain protein	0	0.0431635	0.0961375	0.157436	0.283113	0.359422	0.508806	0.472524	0	-0.0572033	-0.271495	-0.166995	-0.135923	-0.153717	-0.241176	-0.129511
PSPTO_4367	lipoprotein	0	0.483776	0.72554	1.07758	1.4152	1.7332	2.09311	2.20567	0	0.210937	0.723183	0.771406	1.20192	1.60874	1.74356	1.92302
PSPTO_4368	lipoprotein	0	0.730176	1.19221	1.63395	1.76588	2.06426	2.53287	2.83487	0	0.225685	0.67957	1.14246	1.51171	1.43864	1.92352	2.07472
PSPTO_4375	PAP2 superfamily protein	0	0.00552661	-0.281656	0.264933	0.162788	0.0850111	0.148148	0.34448	0	-0.614004	-0.639599	-1.16829	-1.79119	-1.10438	-2.53968	-1.32864
PSPTO_4385	Rhs element Vgr protein	0	0.144376	-0.00685226	-0.0653066	-0.0754889	-0.0206595	-0.0436905	-0.2838	0	-0.106804	-0.245782	-0.310071	-0.312058	-0.402969	-0.543519	-0.799009
PSPTO_4419	lipoprotein	0	-0.148811	-0.477522	-0.469467	-0.613392	-0.646369	-0.798417	-1.10503	0	-1.07899	-1.41245	-2.06081	-2.49444	-1.48196	-2.64612	-1.61277
PSPTO_4420	hypothetical protein	0	-0.382479	-0.0901226	-0.261963	-0.449811	-0.5033	-1.19106	-1.12279	0	0.648102	0.389615	0.39562	0.265073	0.395765	0.256172	-0.0776044
PSPTO_4424	stringent starvation protein A	0	0.22629	0.167552	0.307506	0.217628	0.389856	0.706481	0.918199	0	-0.0895217	0.00330635	-0.0725639	0.142584	-0.107225	0.115378	0.636847
PSPTO_4430	hypothetical protein	0	0.459733	0.501263	0.75715	0.995473	1.0599	1.17375	1.01918	0	-0.150948	0.359748	-0.38266	-0.469819	-0.239702	0.285046	0.0347594
PSPTO_4465	tldD protein	0	0.0435777	0.0486116	-0.158149	0.0782764	0.143727	-0.0315209	0.0490564	0	0.0128007	-0.265879	-0.462362	-0.550387	-0.43557	-0.623869	-0.387214
PSPTO_4478	4-carboxymuconolactone decarboxylase	0	-1.17533	-1.83212	-0.696126	-2.39346	-1.90987	-1.8054	-2.06084	0	0.726883	1.16786	1.00917	0.679194	-0.726605	0.642219	-0.223397
PSPTO_4481	hypothetical protein	0	-0.172709	-0.056504	-0.239881	-0.284213	-0.524579	-0.281137	0.000146587	0	0.168405	0.356737	0.179236	0.0881158	-0.206534	-0.324443	0.422459
PSPTO_4514	sodium-dependent transporter	0	-0.149198	-0.0182561	0.0180034	0.0486589	-0.217437	-0.256354	0.0625303	0	0.209173	0.192967	0.217362	0.408829	0.443923	0.546813	0.51585
PSPTO_4518	non-ribosomal peptide synthetase, initiating component	0	-0.0060738	0.0445267	0.0660497	0.0968767	0.101769	0.0582948	0.106251	0	0.0204226	0.108037	0.127485	0.147045	0.110853	0.109264	0.135549
PSPTO_4537	peptide ABC transporter permease	0	-0.0448591	0.291033	-0.122157	0.0283331	-0.11492	-0.0887866	-0.109705	0	-0.222143	-0.238689	-0.412711	-0.611834	-0.723064	-0.507476	-0.248325
PSPTO_4542	GAF domain-containing protein	0	-0.188722	0.103128	0.43905	0.285613	0.588063	0.72516	0.521343	0	-0.649559	-0.959924	-1.23345	-2.02453	-3.36801	-2.55713	-1.60573
PSPTO_4548	MFS transporter, phthalate permease family	0	0.114356	0.114517	0.0707787	-0.0572531	0.0875613	0.0575176	-0.026059	0	-0.0837838	-0.0314233	0.0569768	-0.10848	-0.015998	-0.0802333	-0.11056
PSPTO_4553	DNA-binding response regulator	0	0.154247	0.205519	-0.30113	-0.23992	-0.828684	-0.807107	-0.501721	0	0.37487	0.464288	0.133014	0.200878	0.201183	-0.366755	0.0483861
PSPTO_4560	outer membrane porin, OprD family	0	0.0649543	0.055849	0.16135	-0.0103239	-0.0731446	-0.0389287	-0.106747	0	-0.0687656	-0.112206	-0.134832	-0.27154	-0.338107	-0.0571658	-0.296494
PSPTO_4570	binary cytotoxin component	0	0.149673	0.263915	0.275206	0.263074	-0.0872655	-0.0471884	0.215046	0	-0.134837	-0.0957286	0.11631	-0.0239568	-0.174422	-0.185893	0.0166898
PSPTO_4576	glycine betaine/choline OpuC ABC transporter, permease protein	0	0.167688	0.185087	0.125757	0.020386	0.0372552	0.0343552	0.138097	0	-0.00531356	-0.0521848	0.0539601	-0.295543	-0.228881	-0.0543432	-0.122443
PSPTO_4608	site-specific recombinase, phage integrase family	0	0.0418647	0.0597499	-0.0278987	0.116444	-0.0373765	-0.0142183	-0.0516546	0	-0.00431497	-0.155592	-0.151876	-0.178945	-0.131183	-0.230835	-0.223306
PSPTO_4630	PbsX family transcriptional regulator	0	-0.229752	-0.265215	-0.223808	-0.1569	-0.261816	-0.319896	-0.357394	0	0.251012	0.145483	0.293872	0.439328	0.738899	0.0566885	0.331341
PSPTO_4631	sensory box/GGDEF domain/EAL domain-containing protein	0	0.100485	-0.0384441	0.146484	0.192713	0.260459	0.324359	0.189593	0	-0.291845	-0.235632	-0.410023	-0.531992	-0.481977	-0.500107	-0.622713
PSPTO_4633	hypothetical protein	0	0.0942546	0.215306	0.0454864	0.0140346	0.0521734	0.169749	-0.274097	0	0.00740064	0.0414999	-0.0169325	-0.145481	-0.144609	-0.115695	-0.51097
PSPTO_4654	tRNA (uracil-5-)-methyltransferase	0	-0.0310687	-0.176362	-0.280851	-0.282872	-0.276291	-0.312767	-0.283111	0	0.0645717	-0.00553784	-0.0722087	-0.0616938	0.110446	0.0430119	0.238635
PSPTO_4656	membrane protein	0	0.0822994	0.0221431	-0.0638837	-0.0868538	-0.139842	-0.219225	-0.275984	0	-0.065668	-0.267329	-0.343918	-0.122162	-0.354159	-0.440733	-0.321563
PSPTO_4659	HAD-superfamily hydrolase	0	-0.166083	-0.229547	0.226288	-0.595401	-0.701991	-0.263684	-0.510502	0	-1.39781	-1.05774	-0.837943	-3.31765	-2.22995	-1.51785	-1.73961
PSPTO_4662	histone deacetylase family protein	0	-0.0243744	-0.204719	-0.205621	-0.209289	-0.210137	-0.31981	-0.823225	0	0.128593	0.330515	0.370719	0.190174	0.566011	0.335176	0.10575
PSPTO_4684	coronafacic acid synthetase component	0	0.31353	0.270128	0.334397	0.372522	0.306978	0.367306	0.621198	0	-0.132127	-0.207839	0.00525541	-0.0591226	0.00295063	0.155162	0.385292
PSPTO_4696	ISPsy13, transposase OrfB	0	-0.0518797	0.073164	-0.00148509	-0.120352	-0.0705016	-0.0809022	-0.274621	0	-0.175163	-0.166649	-0.372647	-0.358412	-0.547293	-0.373178	-0.300808
PSPTO_4699	non-ribosomal peptide synthetase, terminal component	0	-0.0713691	-0.043545	-0.0650422	-0.101575	-0.104999	-0.139733	-0.165099	0	0.0162987	-0.00441003	0.0220399	0.0381629	0.0893309	-0.0618845	-0.0482151
PSPTO_4703	type III effector HopAQ1	0	-0.180673	-0.82027	-0.26479	-1.31284	-1.00309	-0.983058	-1.04867	0	0.282014	0.507921	0.808688	-0.0281446	0.0714862	-0.424632	0.277777
PSPTO_4704	DNA-binding response regulator CorR	0	0.16091	0.185243	0.475838	0.607807	0.733284	0.865258	0.93528	0	0.172555	0.402334	1.04193	1.09732	1.33463	1.15014	1.26845
PSPTO_4705	sensor histidine kinase CorS	0	0.00957635	0.245781	0.457427	0.638061	0.826808	0.868261	1.00692	0	0.158693	0.6621	0.845836	0.973455	1.09301	1.37211	1.53714
PSPTO_4716	hypothetical protein	0	-0.250131	-0.399043	-0.374764	-0.443295	-0.242457	-0.667829	-0.765585	0	0.0362327	-0.0280078	0.0822389	-0.104118	0.285134	-0.0774158	-0.237923
PSPTO_4717	hypothetical protein	0	0.236193	0.171688	0.197096	0.205583	0.208109	0.0274583	-0.0773755	0	-0.106962	-0.368679	-0.304786	-0.202062	-0.271269	-0.34699	-0.123121
PSPTO_4724	type III effector HopD	0	0.0291521	0.164838	0.306229	0.209971	0.145024	-0.289894	0.204573	0	0.00118187	-0.00228054	0.0686639	0.0672271	-0.302252	-0.648126	-0.168182
PSPTO_4762	von Willebrand factor type A domain-containing protein	0	0.269131	0.217097	0.173334	0.210586	-0.0506601	0.107845	-0.128811	0	-0.231925	-0.112686	-0.222789	-0.358868	-0.134919	-0.261363	-0.269368
PSPTO_4763	hypothetical protein	0	0.212503	0.226588	0.326882	0.39544	0.623968	0.52803	0.617068	0	-0.146381	0.0166842	-0.0254323	-0.188879	0.0652705	0.0341733	0.138856
PSPTO_4772	hypothetical protein	0	-0.0269421	-0.17865	-0.145102	-0.104383	-0.084162	-0.383615	-0.144455	0	0.168779	-0.0704702	0.153087	0.157883	0.154913	-0.112111	0.185035
PSPTO_4777	glutathione S-transferase family protein	0	-0.031506	-0.0308718	-0.159221	-0.0380705	0.115888	-0.217928	-0.449757	0	0.111034	0.24251	0.579181	0.301989	0.374893	0.52809	0.227074
PSPTO_4797	hypothetical protein	0	0.671018	0.619704	0.858515	0.886946	1.04884	0.790084	0.299148	0	0.0796767	-0.163085	0.0713254	0.332335	0.0220109	-0.182883	-1.3331
PSPTO_4803	hypothetical protein	0	-0.305144	-0.138503	-0.0268497	-0.180968	-0.37425	0.0338761	-0.316887	0	0.300081	0.186558	0.214666	0.00700651	0.535414	0.678295	0.311973
PSPTO_4831	PAP2 superfamily protein/DedA family protein	0	0.180112	0.136864	0.203316	0.112363	-0.0581294	0.160118	0.350318	0	-0.139703	-0.130043	-0.530793	-0.419173	-0.79601	-0.4688	-0.741797
PSPTO_4836	DNA binding response regulator, LuxR family	0	0.101902	0.108709	-0.0693561	-0.0446566	-0.0562144	-0.245721	-0.421279	0	-0.101921	-0.0510368	-0.33789	-0.565527	-0.572162	-0.969638	-0.973405
PSPTO_4837	response regulator	0	-0.21797	-0.325281	-0.445468	-0.396206	-0.712851	-0.881422	-1.18199	0	0.215599	0.416012	0.517029	0.446904	0.614958	0.772483	0.536926
PSPTO_4853	type II/IV secretion system protein	0	-0.0183791	-0.1904	-0.396757	-0.00261099	-0.0074829	0.130953	-0.0747366	0	0.308438	0.286928	0.082866	0.653612	0.658838	1.15702	1.18561
PSPTO_4868	sensor histidine kinase/response regulator RetS	0	0.175984	0.732235	1.72479	2.14336	3.24637	4.14977	5.46517	0	-1.05936	-0.962578	-1.55979	-2.07944	-2.25909	-0.950327	0.477895
PSPTO_4880	cobalt-precorrin-6x reductase	0	-0.661664	-1.3395	-2.15598	-2.88055	-4.00847	-2.69083	-1.86444	0	0.0490322	-0.710429	-0.718255	-2.62463	-2.99974	-1.21901	0.0893455
PSPTO_4884	hypothetical protein	0	0.146463	0.126564	0.0762713	0.16287	0.066318	0.111258	-0.100385	0	0.0328822	-0.0936178	-0.182883	-0.247095	-0.265307	-0.237332	-0.237979
PSPTO_4887	branched-chain amino acid ABC transporter permease	0	-0.279616	-0.15303	-0.21589	-0.181908	-0.172363	-0.169442	0.0196181	0	-0.0534887	0.0514924	0.10153	0.0874292	0.107467	0.228554	0.46011
PSPTO_4896	sensor histidine kinase	0	-0.289219	-0.227068	-0.203439	-0.314586	-0.442794	-0.695809	-0.651721	0	0.323008	0.390405	0.411615	0.528659	0.351792	0.541048	0.227418
PSPTO_4899	membrane protein	0	-0.0809108	-0.0422904	-0.153244	-0.0773875	-0.019566	0.0306262	0.119592	0	0.0446468	0.126024	0.208148	0.0530709	0.267491	0.423451	0.304012
PSPTO_4924	transglutaminase-like domain protein	0	0.144843	0.0934965	0.298672	0.226785	0.478163	0.438465	0.35398	0	-0.177763	-0.0885927	-0.277248	-0.605685	-0.836121	-0.812234	-0.363181
PSPTO_4930	50S ribosomal protein L9	0	-1.21495	-1.9155	-1.30469	-3.68747	-3.91613	-3.0904	-1.82133	0	-0.100544	-0.997355	-1.31131	-1.2921	-2.07097	-0.60697	-0.00649641
PSPTO_4935	ribonuclease R	0	-0.308951	0.106881	-0.453091	-0.0968138	0.406004	-0.177793	0.435695	0	-1.09354	-1.41926	-1.0081	-1.13442	-1.30598	-1.11054	0.0143474
PSPTO_4936	methyl-accepting chemotaxis protein	0	0.101589	0.0898571	0.088747	0.179348	0.292567	0.217611	0.1743	0	-0.145091	-0.260118	-0.335308	-0.391806	-0.559085	-0.426072	-0.51651
PSPTO_4943	tRNA delta(2)-isopentenylpyrophosphate transferase	0	-0.233601	0.0166456	0.389926	0.193047	0.577695	0.911792	0.998976	0	-0.931548	-1.32035	-1.41883	-2.24099	-1.53127	-0.71207	0.715471
PSPTO_4944	DNA mismatch repair protein MutL	0	0.272303	0.162553	0.296115	0.330887	0.672861	0.737256	0.833115	0	-0.434067	-0.418893	-0.251199	-0.533467	-0.359346	-0.418256	0.0861412
PSPTO_4952	flagellar motor protein MotB	0	-0.106406	-0.0146213	0.0514301	-0.0102383	0.0470249	0.13266	0.0291644	0	1.00505	1.88702	3.24006	4.08645	4.91411	5.89807	6.62128
PSPTO_4953	flagellar motor protein MotA	0	-0.0248347	0.119232	-0.122913	-0.0297445	0.0073255	-0.0622169	-0.0985983	0	0.862982	1.89367	3.54486	4.40344	5.5502	6.41691	7.27086
PSPTO_4959	lipoprotein	0	-0.291897	0.0272435	-0.120692	-0.21192	-0.367481	-0.119754	0.143582	0	0.430342	0.20541	0.697725	0.830237	0.727694	0.531779	0.66805
PSPTO_4965	Ser/Thr protein phosphatase	0	0.435132	0.451419	0.412863	0.0652155	0.429423	0.545171	0.632354	0	-0.776626	-0.847043	-2.3481	-4.23765	-2.92018	-2.24776	-1.75848
PSPTO_4977	outer membrane efflux protein TolC	0	-0.0173454	-0.0562372	0.0325641	0.075084	0.147716	0.14325	0.157366	0	-0.304823	-1.12321	-1.59864	-2.18488	-2.16666	-2.20113	-1.43375
PSPTO_4986	membrane protein	0	-0.0232631	-0.0897304	0.277227	0.690919	1.19059	1.37187	1.772	0	-0.985619	-0.987509	-1.53207	-1.72272	-2.27118	-2.67564	-2.44426
PSPTO_4989	hypothetical protein	0	-0.363267	-0.968469	-0.987889	-0.512592	-0.717937	-0.114015	-0.200593	0	0.234071	0.677877	0.305233	0.378931	0.475557	1.89206	2.45333
PSPTO_4996	hypothetical protein	0	-0.0909309	-0.15594	-0.0888188	-0.251275	-0.128618	-0.197068	-0.139961	0	0.0792653	0.0804998	0.106839	0.0939896	0.270047	-0.0402647	-0.12971
PSPTO_5011	GNAT family acetyltransferase	0	-0.158282	-0.405793	-0.390936	-0.742774	-0.504533	-0.624129	-0.818853	0	0.351299	0.514171	0.583541	0.845974	0.876595	0.298746	0.483995
PSPTO_5023	sodium/hydrogen exchanger family protein	0	0.582692	1.07856	1.3456	1.65381	1.95639	2.30572	2.56392	0	0.066382	0.397464	0.477294	0.745453	1.34332	1.2441	1.79623
PSPTO_5031	type IV pilus biogenesis protein PilJ	0	0.403962	0.640902	1.34728	1.76036	2.30378	2.6268	3.08601	0	-0.0420028	0.146638	-0.0680439	0.350327	0.167538	0.446025	0.566744
PSPTO_5034	type IV pilus response regulator PilG	0	0.337587	0.296637	-0.211136	0.663794	1.4717	1.31641	1.93831	0	-0.44683	-0.601362	-0.701104	-1.14109	-0.884168	-1.71867	-0.353185
PSPTO_5052	HemN family oxidoreductase	0	0.172766	0.280742	0.365214	0.306515	0.437477	0.685915	0.799814	0	-0.149008	-0.0247671	-0.134827	-0.335557	-0.4023	0.0958774	-0.0641084
PSPTO_5055	hypothetical protein	0	0.00805637	-0.0359451	0.0218688	0.0818223	0.0442088	0.037397	0.163004	0	0.101466	0.1657	0.219071	0.318498	0.416792	0.474	0.553571
PSPTO_5081	malonyl CoA-acyl carrier protein transacylase	0	-0.112468	0.0306807	-0.238739	-0.460031	-0.117811	-0.612944	-0.429667	0	-0.365596	-0.315133	-0.839397	-0.477335	-0.486591	-1.16429	-0.808563
PSPTO_5090	ParA family protein	0	-0.0771291	0.0412935	0.365464	0.243313	0.405811	0.0757198	-0.101677	0	-0.140957	-0.0922368	-0.15428	-0.085959	-0.250748	-0.331789	-0.451017
PSPTO_5096	AMP-binding protein	0	0.307842	0.459656	0.379372	0.26718	0.250744	0.208285	0.222	0	0.0836226	-0.0869934	-0.489933	-0.216714	-0.043127	-0.555167	-0.491292
PSPTO_5099	histidine ammonia-lyase	0	0.0197536	-0.0640284	0.0299244	0.033114	0.134944	0.0238302	0.423001	0	0.303615	0.146536	0.197325	0.380801	0.624321	0.282273	0.45767
PSPTO_5100	4-hydroxybenzoyl-CoA thioesterase	0	0.00324661	-0.179847	-0.33305	0.0213682	0.159624	-0.0887659	-0.13326	0	0.355284	0.376776	0.554098	0.844756	0.648752	0.506317	0.11151
PSPTO_5113	hypothetical protein	0	-0.232693	-0.217739	-0.218157	-0.0980414	-0.092194	-0.26639	-0.112465	0	0.0669266	0.141359	0.123981	0.412068	0.111636	0.136518	0.513226
PSPTO_5132	type IV pilus assembly protein PilM	0	-0.119889	-0.0869474	-0.382922	-0.239264	-0.560385	-0.660772	-0.30369	0	-0.5906	-1.19359	-1.19894	-1.86494	-1.58972	-2.03455	-1.71703
PSPTO_5133	penicillin-binding protein	0	-0.903168	-1.66039	-1.75349	-2.20363	-2.20112	-2.46798	-2.68111	0	-3.651	-4.7173	-4.8853	-4.21749	-4.53167	-3.46735	-2.70051
PSPTO_5144	poly(3-hydroxyalkanoate) depolymerase	0	-0.0572486	0.0964538	0.184359	0.0492544	0.215254	0.199387	0.0989884	0	-0.26876	-0.385513	-0.0429418	-0.125653	-0.442203	-0.446222	-0.755198
PSPTO_5146	transcriptional regulator PhaD	0	-0.131093	-0.172814	-0.255239	-0.528727	-0.496658	-0.214929	-0.601038	0	0.271861	0.387827	0.461448	0.309419	0.0327873	0.470513	-0.68267
PSPTO_5149	hypothetical protein	0	-0.517056	-0.638632	-0.722157	-0.807449	-1.22395	-1.15891	-1.38634	0	0.28659	0.18698	0.191387	-0.0834435	0.59862	-0.247553	-1.01383
PSPTO_5156	sec-independent protein translocase TatB	0	-0.49885	-0.371707	-1.38479	-1.55145	-1.40698	-0.945455	-0.347659	0	-2.10099	-2.73633	-2.26282	-3.14232	-3.83695	-2.97927	-1.96042
PSPTO_5163	D-tyrosyl-tRNA(Tyr) deacylase	0	-0.0454132	-0.0974265	0.0094149	-0.0515951	0.0308175	-0.0336852	0.00934296	0	-0.171484	-0.137958	-0.288989	-0.268574	-0.356125	-0.370733	-0.244324
PSPTO_5165	glycogen phosphorylase	0	-0.0525604	-0.0871555	-0.191858	0.00951549	-0.00901455	0.0601244	0.00705191	0	-0.233179	-0.388201	-0.516935	-0.23143	-0.464722	-0.694212	-0.750806
PSPTO_5184	acyl-CoA dehydrogenase family protein	0	-0.208124	-0.11419	-0.22029	-0.35662	-0.287097	-0.1625	-0.337509	0	0.176778	0.0966009	0.138721	-0.302156	0.203749	0.374551	0.36313
PSPTO_5191	AcrB/AcrD/AcrF family protein	0	0.0741844	0.040224	0.0739452	0.115384	0.139472	0.140298	0.164032	0	-0.24882	-0.903537	-1.72447	-2.52413	-2.81734	-2.70077	-1.88441
PSPTO_5192	RND family efflux transporter MFP subunit	0	0.0231514	0.0771958	0.0761262	0.170344	0.18091	0.0862776	-0.26003	0	-0.357489	-0.950937	-2.93699	-3.30648	-3.30782	-2.26574	-1.61295
PSPTO_5198	dioxygenase, TauD/TfdA family	0	-0.106223	-0.162185	-0.265693	-0.112407	-0.141464	-0.239896	-0.188554	0	0.114799	0.0797865	-0.124269	0.176044	0.0224463	0.291593	0.263767
PSPTO_5200	autotransporter	0	0.251914	0.151228	0.0161467	0.0514156	0.126725	0.0884772	0.119136	0	-0.179939	-0.0550317	-0.351647	-0.476234	-0.238667	-0.295844	-0.329121
PSPTO_5229	hypothetical protein	0	-0.432824	-0.777178	-0.484216	-0.489402	-0.72668	-0.372554	-0.862007	0	0.514527	0.348671	0.35337	0.334016	0.366734	0.943427	0.0583002
PSPTO_5230	flagellar basal body-associated protein FliL-like protein	0	0.215866	0.103754	0.178851	0.391893	0.57909	0.827574	0.339642	0	-1.38218	-2.50104	-3.97133	-2.94497	-3.22464	-4.30927	-2.67647
PSPTO_5232	pyocin/colicin protein	0	-0.0898822	0.0401761	0.111549	-0.0215736	0.0645916	0.125281	-0.037899	0	0.0697364	0.195287	0.333486	0.338668	0.306874	0.323529	0.123801
PSPTO_5234	hypothetical protein	0	-0.19933	-0.0786884	0.286668	0.0434834	0.0219962	0.250908	0.164327	0	0.674136	0.975713	0.327939	0.696644	0.63247	0.950526	0.952697
PSPTO_5240	CDP-6-deoxy-delta-3,4-glucoseen reductase	0	0.252916	0.178178	0.321458	0.201705	0.171365	0.496367	0.384136	0	-0.2278	-0.217903	-0.601311	-0.530308	-0.812099	-0.954582	-0.908487
PSPTO_5250	polyphosphate kinase	0	0.0343993	0.194461	0.375211	0.410778	0.538084	0.613701	0.675515	0	-0.226421	-0.390416	-0.379759	-0.384403	-0.221631	-0.383176	-0.569808
PSPTO_5256	sulfate transporter family protein	0	0.0365274	0.0759931	0.036869	0.154369	0.0616022	-0.023801	0.19852	0	0.263779	0.149314	0.359026	0.346997	0.304317	0.433585	0.469654
PSPTO_5257	hypothetical protein	0	-0.0787766	-0.124951	-0.156741	-0.169761	-0.10432	-0.399983	-0.638062	0	0.576337	0.966306	1.46307	1.74646	1.97496	2.10737	2.106
PSPTO_5259	Sco1/SenC family protein	0	0.493875	0.651775	0.79326	1.28044	1.39193	1.69208	1.68675	0	-0.169799	-0.391119	0.297066	0.646385	0.375217	1.17114	1.32114
PSPTO_5270	urocanate hydratase	0	-0.0734947	-0.147344	-0.0355525	-0.191452	-0.194887	-0.158439	-0.226809	0	0.185957	0.119318	0.260862	0.467873	0.641259	0.659747	0.905477
PSPTO_5274	histidine ammonia-lyase	0	0.132655	0.112339	0.188309	0.170695	0.176223	0.0814327	0.0699502	0	0.00637348	0.102823	-0.127954	-0.0634185	-0.163554	-0.261711	-0.377391
PSPTO_5284	phosphoenolpyruvate-protein phosphotransferase PtsP	0	-0.358729	-0.243546	0.00815671	0.360304	0.682156	1.13868	1.31835	0	-0.790372	-1.05059	-1.46212	-1.65889	-1.79389	-1.33469	-1.0259
PSPTO_5290	hypothetical protein	0	-0.277121	-0.349469	-0.197441	-0.384079	-0.495761	-0.730045	-0.528148	0	0.189128	0.146969	0.122253	0.071872	0.322849	-0.000886505	-0.0258884
PSPTO_5291	hypothetical protein	0	-0.220621	-0.101763	-0.162009	-0.211934	-0.0809365	-0.111041	-0.00348815	0	0.134247	0.250501	0.224269	0.139904	0.261194	0.685499	0.284351
PSPTO_5297	hypothetical protein	0	-0.126703	0.244653	0.301044	0.0785976	0.2646	0.394418	0.240514	0	0.219769	0.54903	0.638935	0.767831	0.928693	1.19441	1.3951
PSPTO_5300	penicillin amidase family protein	0	-0.100724	-0.259678	-0.0883351	-0.0618414	-0.0608391	-0.259447	-0.107862	0	-0.101073	-0.0599361	0.0120151	0.0905521	0.074842	-0.056386	0.159838
PSPTO_5301	putrescine ABC transporter permease	0	0.181335	0.145922	0.0389841	0.169369	0.376348	0.0731933	0.520961	0	-0.172566	-0.227901	-0.0232051	-0.185269	-0.357179	-0.329727	-0.100343
PSPTO_5315	aliphatic sulfonates ABC transporter permease	0	0.113108	0.130928	0.168304	0.229568	0.202166	0.0425426	0.354368	0	-0.203009	-0.30534	-0.390949	-0.381805	-0.586014	-0.906574	-0.629863
PSPTO_5318	outer membrane porin, OprD family	0	-0.128572	-0.318519	-0.238028	-0.468192	-0.493488	-0.756843	-0.532277	0	-0.423442	-0.978645	-0.972996	-1.435	-1.62848	-1.28249	-1.19059
PSPTO_5323	TrmH family RNA methyltransferase	0	-0.745317	-0.335788	-0.235115	0.0154256	-0.683027	-0.788672	-0.989249	0	-0.0629682	0.0970037	0.890927	0.613526	0.505511	0.947976	0.191966
PSPTO_5340	MFS permease-like protein	0	-0.136505	-0.133311	-0.393453	-0.420042	-0.538517	-0.552083	-0.622091	0	-0.113597	-0.608422	-0.627793	-0.949024	-0.987115	-1.05535	-1.18041
PSPTO_5358	amino acid ABC transporter substrate-binding protein	0	0.140805	0.249475	0.315385	0.322741	0.281699	0.571735	0.518719	0	-0.139146	-0.274926	-0.170596	-0.536809	-0.230381	-0.100154	-0.587216
PSPTO_5381	biotin carboxylase	0	0.287225	0.18805	0.465664	0.453826	0.430329	0.332304	0.5835	0	-0.285579	-0.186546	-0.382387	-0.350727	-0.440655	-0.768037	-1.53055
PSPTO_5393	hypothetical protein	0	0.36537	0.29757	0.314686	0.507089	0.772616	0.644477	0.464166	0	0.0700293	-0.0973137	-0.425577	-0.624963	-0.740583	-0.70504	-0.616868
PSPTO_5406	formate dehydrogenase accessory protein FdhD	0	0.0557511	0.100483	0.370661	0.119815	0.274913	0.494811	-0.0612549	0	-0.647485	-0.978405	-1.49096	-1.73962	-2.27339	-1.04505	-1.09958
PSPTO_5407	oxidoreductase, molybdopterin-binding protein	0	0.000591203	-0.0370556	0.0742987	0.0213748	0.0813465	-0.101178	-0.117891	0	-0.739836	-1.47701	-2.23399	-2.88728	-3.10981	-2.45921	-1.28437
PSPTO_5426	hypothetical protein	0	-0.598542	-0.588703	-0.907197	-0.908955	-0.669597	-0.65788	-1.02424	0	-0.150265	-0.215363	-0.230463	-0.495119	0.0993286	0.286409	-0.837548
PSPTO_5449	hypothetical protein	0	0.20545	0.492033	0.577084	0.290942	0.354211	0.459149	0.473353	0	-0.121862	0.126215	0.1231	-0.277268	0.114666	0.144116	-0.486322
PSPTO_5482	response regulator	0	-0.65332	-0.687556	-0.0875751	-0.538426	-0.419499	-0.429526	-0.607102	0	1.18382	1.71107	2.73166	3.74468	4.59331	5.04625	5.33869
PSPTO_5487	phosphate ABC transporter substrate-binding protein	0	0.234612	0.255807	0.187598	0.59336	0.662223	0.787141	1.05776	0	0.282361	0.618636	0.390773	0.985664	0.965975	0.928087	1.34565
PSPTO_5488	major facilitator family transporter	0	0.0383321	0.0649371	0.0171086	0.0132229	0.0474209	0.102409	0.0425127	0	-0.0381853	-0.13314	-0.0421873	-0.244582	-0.272625	-0.176352	-0.28865
PSPTO_5526	cobalamin synthesis protein/P47K family protein	0	0.219831	0.0702693	0.252577	0.202471	0.0747683	0.258939	0.00311637	0	-0.0554437	-0.0791289	-0.0852807	-0.184051	-0.499364	-0.564817	-0.667648
PSPTO_5530	cardiolipin synthetase	0	0.0730453	-0.0218071	-0.0672754	-0.078369	-0.0599225	-0.139227	-0.114793	0	0.184245	0.0994759	0.183814	0.237905	0.22931	0.34628	0.201009
PSPTO_5535	hypothetical protein	0	-0.192271	-0.0463854	-0.145628	-0.208163	-0.3465	-0.2858	-0.335953	0	0.0809633	0.107749	-0.0218768	0.493015	-0.0165699	0.149361	0.166259
PSPTO_5549	sensor histidine kinase	0	-0.0339076	0.32215	0.114983	0.0604974	-0.00751897	0.0467639	-0.198771	0	-0.092068	-0.240467	-0.393816	-0.654908	-0.427078	-0.463765	-0.365819
PSPTO_5565	hypothetical protein	0	0.048875	0.041624	0.180068	0.277767	0.0640658	0.09957	-0.110141	0	0.183893	0.406834	0.229681	0.8837	0.63266	0.405142	0.364173
PSPTO_5608	ParA family protein	0	-0.0894767	-0.486073	-0.356606	-0.946272	-1.29997	-1.81747	-1.18325	0	-0.601804	-1.008	-1.40848	-2.4022	-2.24751	-2.55381	-1.50613
PSPTO_5609	glucose-inhibited division protein B	0	0.222278	-0.011602	0.0919236	0.111627	0.094988	0.0238258	0.19914	0	-0.115969	-0.350878	-0.707869	-1.42222	-1.00796	-1.83531	-1.15462
PSPTO_5624	Tat (twin-arginine translocation) pathway signal sequence domain-containing protein	0	0.130958	0.160606	0.385775	0.310901	0.407378	-0.0433625	0.0186727	0	-0.222722	-0.420572	-0.359979	-0.587246	-0.636593	-0.854697	-1.40769
PSPTO_5644	hypothetical protein	0	-1.11821	-1.60562	-2.30895	-2.28581	-2.09933	-1.86413	-2.04289	0	-0.201071	-0.557835	-1.71858	-2.31444	-0.981371	-1.25937	-1.39882
PSPTO_B0010	major facilitator family transporter	0	0.249355	0.29292	0.340687	0.416016	0.567295	0.67803	0.613235	0	-0.058589	-0.185644	0.171923	0.0549675	0.198636	0.193763	0.256796
PSPTO_B0072	hypothetical protein	0	-0.0502748	-0.0321312	0.0641761	0.175945	0.180195	0.170374	0.102976	0	-0.505841	-0.671072	-0.215972	-0.719314	-0.066443	-0.459881	-0.888862

## Sheet: BinGO results from DFGs
File created with BiNGO v3.0.5 (c) on Aug 2, 2024 at 4:39:36 PM
ontology: namespace
curator: bingo
Selected ontology file : bundle://71db15ca-3aca-4b44-aa62-e14c06e69130_122.0:1/data/GO_Biological_Process
Selected annotation file : bundle://71db15ca-3aca-4b44-aa62-e14c06e69130_122.0:1/data/P_syringae_DC3000_default
Discarded evidence codes :
Overrepresentation
Selected statistical test : Hypergeometric test
Selected correction : Benjamini & Hochberg False Discovery Rate (FDR) correction
Selected significance level : 0.05
Testing option : Use whole annotation as reference set
The selected cluster :
PSPTO_2715	PSPTO_0419	PSPTO_1755	PSPTO_1756	PSPTO_3812	PSPTO_1751	PSPTO_1993	PSPTO_0661	PSPTO_1871	PSPTO_1632	PSPTO_0660	PSPTO_2708	PSPTO_1737	PSPTO_2947	PSPTO_0406	PSPTO_0527	PSPTO_3914	PSPTO_0408	PSPTO_0529	PSPTO_3915	PSPTO_1623	PSPTO_1986	PSPTO_0413	PSPTO_2956	PSPTO_3921	PSPTO_1987	PSPTO_2713	PSPTO_1982	PSPTO_0771	PSPTO_0653	PSPTO_1980	PSPTO_1527	PSPTO_2616	PSPTO_2858	PSPTO_0319	PSPTO_1409	PSPTO_3705	PSPTO_2624	PSPTO_2745	PSPTO_4803	PSPTO_4924	PSPTO_1655	PSPTO_2989	PSPTO_3954	PSPTO_0206	PSPTO_0569	PSPTO_1778	PSPTO_2504	PSPTO_0320	PSPTO_3710
PSPTO_5081	PSPTO_0508	PSPTO_1718	PSPTO_0505	PSPTO_1956	PSPTO_0511	PSPTO_0996	PSPTO_1843	PSPTO_0514	PSPTO_1602	PSPTO_0750	PSPTO_1720	PSPTO_0751	PSPTO_4229	PSPTO_5318	PSPTO_5315	PSPTO_1076	PSPTO_2286	PSPTO_4465	PSPTO_1075	PSPTO_2164	PSPTO_4103	PSPTO_4345	PSPTO_1078	PSPTO_3011	PSPTO_3132	PSPTO_1077	PSPTO_2287	PSPTO_4222	PSPTO_1072	PSPTO_2040	PSPTO_3251	PSPTO_3493	PSPTO_3131	PSPTO_3494	PSPTO_1074	PSPTO_3371	PSPTO_4218	PSPTO_5549	PSPTO_2399	PSPTO_5426	PSPTO_2038	PSPTO_4699	PSPTO_2033	PSPTO_2275	PSPTO_3486	PSPTO_4696	PSPTO_4576	PSPTO_5301	PSPTO_0098
PSPTO_3570	PSPTO_0182	PSPTO_0062	PSPTO_1392	PSPTO_1028	PSPTO_4419	PSPTO_4537	PSPTO_4659	PSPTO_1146	PSPTO_3446	PSPTO_4656	PSPTO_4777	PSPTO_3205	PSPTO_4899	PSPTO_5624	PSPTO_4654	PSPTO_4896	PSPTO_3445	PSPTO_2352	PSPTO_2473	PSPTO_3321	PSPTO_3442	PSPTO_2351	PSPTO_2472	PSPTO_3322	PSPTO_1023	PSPTO_1265	PSPTO_3561	PSPTO_0176	PSPTO_2232	PSPTO_2474	PSPTO_4772	PSPTO_2592	PSPTO_1381	PSPTO_2591	PSPTO_3237	PSPTO_3238	PSPTO_3598	PSPTO_5535	PSPTO_4204	PSPTO_3354	PSPTO_1295	PSPTO_3597	PSPTO_0087	PSPTO_3231	PSPTO_0088	PSPTO_3595	PSPTO_4684	PSPTO_5530	PSPTO_0081
No annotations were retrieved for the following entities:
PSPTO_2715	PSPTO_1755	PSPTO_1756	PSPTO_3812	PSPTO_5318	PSPTO_1993	PSPTO_0661	PSPTO_1871	PSPTO_5315	PSPTO_1076	PSPTO_4465	PSPTO_1075	PSPTO_4345	PSPTO_0660	PSPTO_1078	PSPTO_3132	PSPTO_3251	PSPTO_3493	PSPTO_3494	PSPTO_1074	PSPTO_3371	PSPTO_1737	PSPTO_2947	PSPTO_3915	PSPTO_2956	PSPTO_1987	PSPTO_2713	PSPTO_5549	PSPTO_2399	PSPTO_4699	PSPTO_5301	PSPTO_1067	PSPTO_5300	PSPTO_2270	PSPTO_1527	PSPTO_0319	PSPTO_3705	PSPTO_2745	PSPTO_4924	PSPTO_2989	PSPTO_1778	PSPTO_2504	PSPTO_3710	PSPTO_0564	PSPTO_1896	PSPTO_2985	PSPTO_1653	PSPTO_3033	PSPTO_0681	PSPTO_0429
GO-ID	p-value	corr p-value	x	n	X	N	Description	Genes in test set
9605	5.8369e-05	0.030352	11	31	349	3757	response to external stimulus	PSPTO_2448|PSPTO_0117|PSPTO_1982|PSPTO_3699|PSPTO_3237|PSPTO_0003|PSPTO_4424|PSPTO_1927|PSPTO_1980|PSPTO_1694|PSPTO_2616
50896	0.00050322	0.044192	28	158	349	3757	response to stimulus	PSPTO_5191|PSPTO_1927|PSPTO_2616|PSPTO_2448|PSPTO_4944|PSPTO_0943|PSPTO_3798|PSPTO_3699|PSPTO_3237|PSPTO_0003|PSPTO_1456|PSPTO_4424|PSPTO_2164|PSPTO_1694|PSPTO_4001|PSPTO_3595|PSPTO_4120|PSPTO_0829|PSPTO_3914|PSPTO_0115|PSPTO_2755|PSPTO_0117|PSPTO_1982|PSPTO_0079|PSPTO_1565|PSPTO_1980|PSPTO_3023|PSPTO_3100
42330	0.00050991	0.044192	8	22	349	3757	taxis	PSPTO_2448|PSPTO_0117|PSPTO_1982|PSPTO_3699|PSPTO_3237|PSPTO_1927|PSPTO_1980|PSPTO_2616
7610	0.00050991	0.044192	8	22	349	3757	behavior	PSPTO_2448|PSPTO_0117|PSPTO_1982|PSPTO_3699|PSPTO_3237|PSPTO_1927|PSPTO_1980|PSPTO_2616
7626	0.00050991	0.044192	8	22	349	3757	locomotory behavior	PSPTO_2448|PSPTO_0117|PSPTO_1982|PSPTO_3699|PSPTO_3237|PSPTO_1927|PSPTO_1980|PSPTO_2616
6935	0.00050991	0.044192	8	22	349	3757	chemotaxis	PSPTO_2448|PSPTO_0117|PSPTO_1982|PSPTO_3699|PSPTO_3237|PSPTO_1927|PSPTO_1980|PSPTO_2616
[truncated: 205 more columns]

## Sheet: Table legends
Column A	locusId/sysName	gene identifier
Column B	desription	annotations of protein-coding genes
Column C-R	identifier breakdown for each column names
	Header example: NMS1	T0/NMS/MS	indicator for Time0 sample/ non-motile selection series/ motile selection series, respectively
		numeric value after assay type indicator: passage number indicator
	numeric value of fitness scores	average fitness scores (lrn in supplement table S2) from 3 biological replicates of measurement for given gene
