# Supplementary material for: Genome-wide identification of novel flagellar motility genes in Pseudomonas syringae pv. tomato DC3000
Source: Front Microbiol. 2025 Jan 28;16:1535114. doi: 10.3389/fmicb.2025.1535114 (PMC11813219; doi:10.3389/fmicb.2025.1535114)
Supplement: Supplementary file 1 [file Supplementary_file_1.zip › Table S5.XLSX]

## Sheet: Sheet1
Oligos
Name	Sequence	Description
oSWC4709	TGATCGAACACTTGGGTTATCGGG	PSPTO_0406Upstream-fwd
oSWC4711	ACCGGCAGCATCGGTTTGGCTTTTC	PSPTO_0406Upstream-rev
oSWC4712	AAAAGCCAAACCGATGCTGCCGGTTACCCTCGTCGCCCGTCTGCCTG	PSPTO_0406Downstream-fwd
oSWC4713	TTGGCCAGATATTGCTGGTGG	PSPTO_0406Downtream-rev
oSWC4710	CACATGTCTAGATTGCTGCTCGGCATTCTGTTGG	PSPTO_0406_SOE_fwd
oSWC4714	CACATGTCTAGATTCAGTGGTGATACCGCCCAG	PSPTO_0406_SOE_rev
oSWC07173	CACCagtttgttcatgaaaagcc	PSPTO_0406-TOPO-fwd
oSWC07174	ctgccgtgtaataacagactt	PSPTO_0406-rev
oSWC07193	gatcaGGATCCaactgactgacgaaagttcag	PSPTO4229KO-up-BamhI-fwd
oSWC07194	ctaataaagcatgcttttgtcagccatcttgctcatgttg	PSPTO4229KO-up-rev
oSWC07197	caacatgagcaagatggctgacaaaagcatgctttattag	PSPTO4229KO-down-fwd
oSWC07198	gacttAAGCTTtgatggccgacacattactg	PSPTO4229KO-down-rev
oSWC07195	CACCcatgagcaagatggctg	PSPTO4229-fwd-GW
oSWC07196	gatcgcgctaataaagcatg	PSPTO4229-rev
oSWC07231	caccatgggcccactacatcatc	PSPTO1042-TOPO-fwd
oSWC07232	agcgctgatagctgctgtag	PSPTO1042-rev
oSWC07223	CACCacatgaaaatcctcatcg	TOPO-cheY2-fwd
oSWC07224	tcagctattgacgcgttc	cheY2-rev
Synthetic DNA
Name	Construct sequence
PSPTO1980KO_EcorI_HindIII	GGTACGAATTCCGTATCGCTTATCATCTGCTGGCGCGCTTGCCGGCCAGTGTGCAGGTCGAGGATCTGATTCAGGCTGGTATGATCGGCCTGCTCGAGGTTTCCACCAAGTATGATTCCACCAAGGGTGCGAGTTTCGAGACCTATGCCGGTATTCGCATTCGTGGTGCAATGCTCGATGAGGTTCGCAAGGGGGACTGGGCACCTCGCTCGGTTCACCGCAATACCCGTATGGTCAGTGACGCAATTCGCGCAATTGAAGCTAAAACCGGTCGTGACGCTAAAGATCACGAGGTTGCGGCCGAACTCCAGTTGAGTCTTGATGATTATTACGGGATTTTGAATGACACCTTGGGCAGCCGCCTCTTCAGTTTCGACGACCTGCTGCAGGACGGCGATC…
PSPTO1042KO_EcorI_HindIII	AAGCTGAATTCATCAAACATTAAACAGCCAGCGCTCACTGAGCTACTGTCAGAAATGACAGCGACGGCCTGCATGACCGGCCCGTGGTCATTGTCATGGCCGCACCTGTAAAATGCCTCCACACCGCTCGTCACATCCTGTGATCCACTCTTCATCCCGCTACGTAACACCTCTGCATCGCGAACCAAAACCAGACAATAGTGATCAGAAGGTGGATTATGCGCATTACTGCCAGTCTCAGGACCTTCTGTCACTTGTCCACCCCTCACAGCGACTCGACAACAAGCCGACTTTGGATTGATGAAGTCACCGCCGTGGCCCGCCAGAGGGACCGCGATAGCTTCATGCGCATCTACGATCACTTCGCCCCGCGTTTATTGCGTTACCTGACGGGGTTGA…
